# Supplementary material for: Deep conservation of prion-like composition in the eukaryotic prion-former Pub1/Tia1 family and its relatives
Source: PeerJ. 2020 Apr 17;8:e9023. doi: 10.7717/peerj.9023 (PMC7169965; doi:10.7717/peerj.9023)
Supplement: Supplemental Information 2 [file peerj-08-9023-s002.txt]

>Q1RMJ7
MAASLWMGDLEPYMDENFISRAFATMGETVMSVKIIRNRLTGIPAGYCFVEFADLATAEKCLHKINGKPLPGATPAKRFKLNYATYGKQPDNSPEYSLFVGDLTPDVDDGMLYEFFVKVYPSCRGGKVVLDQTGVSKGYGFVKFTDELEQKRALTECQGAIGLGSKPVRLSVAIPKASRVKPVEYSQMYSYSYNQYYQQYQNYYAQWGYDQNTGSYSYSYPQYGYTQSTMQTYEEVGDDALEDPMPQLDVTEANKEFMEQSEELYDALMDCHWQPLDTVSSEIPAMM
>Q5R462
MAASLWMGDLEPYMDENFISRAFATMGETVMSVKIIRNRLTGIPAGYCFVEFADLATAEKCLHKINGKPLPGATPAKRFKLNYVTYGKQPDNSPEYSLFVGDLTPDVDDGMLYEFFVKVYPSCRGGKVVLDQTGVSKGYGFVKFTDELEQKRALTECQGAVGLGSKPVRLSVAIPKASRVKPVEYSQMYSYSYNQYYQQYQNYYAQWGYDQNTGSYSYSYPQYGYTQSTMQTYEEVGDDALEDPMPQLDVTEANKEFMEQSEELYDALMDCHWQPLDTVSSEIPAMM
>Q80VC6
MAASLWMGDLEPYMDENFISRAFATMGETVMSVKIIRNRLTGIPAGYCFVEFADLATAEKCLHKINGKPLPGATPAKRFKLNYATYGKQPDNSPEYSLFVGDLTPDVDDGMLYEFFVKVYPSCRGGKVVLDPTGVSKGYGFVKFTDELEQKRALTECQGAVGLGCKPVRLSVAIPKASRVKPVEYSQMYSYSYNQYYQQYQNYYAQWGYDQNTGSYSYSYPQYGYTQSTMQTYEEVGDDALEDPAPQLDVTEANKEFMEQSEELYDALMDCHWQPLDTVSSEIPAMM
>Q9QZI7
MAASLWMGDLEPYMDENFISRAFATMGETVMSVKIIRNRLTGIPAGYCFVEFADLATAEKCLHKINGKPLPGATPAKRFKLNYATYGKQPDNSPEYSLFVGDLTPDVDDGMLYEFFVKVYPSCRGGKVVLDQTGVSKGYGFVKFTDELEQKRALTECQGAVGLGCKPVRLSVAIPKASRVKPVEYSQMYSYSYNQYYQQYQNYYAQWGYDQNTGSYSYSYPQYGYTQSTMQTYEEVGDDALEDPAPQLDVTEANKEFMEQSEELYDALMDCHWQPLDTVSSEIPAMM
>Q9SAB3
MMQQPPPGGILPHHAPPPSAQQQYGYQQPYGIAGAAPPPPQMWNPQAAAPPSVQPTTADEIRTLWIGDLQYWMDENFLYGCFAHTGEMVSAKVIRNKQTGQVEGYGFIEFASHAAAERVLQTFNNAPIPSFPDQLFRLNWASLSSGDKRDDSPDYTIFVGDLAADVTDYILLETFRASYPSVKGAKVVIDRVTGRTKGYGFVRFSDESEQIRAMTEMNGVPCSTRPMRIGPAASKKGVTGQRDSYQSSAAGVTTDNDPNNTTVFVGGLDASVTDDHLKNVFSQYGEIVHVKIPAGKRCGFVQFSEKSCAEEALRMLNGVQLGGTTVRLSWGRSPSNKQSGDPSQFYYGGYGQGQEQYGYTMPQDPNAYYGGYSGGGYSGGYQQTPQAGQQPPQQPPQQQQVGFSY
>A0A017SDP4
MSFQNFDSFQNQADAAAAAAPAPADATMAGQEAAFQGPAGDATAAAVPQQGADGKTTLWMGELEPWIDENFIRNLWFQMGEQVNVKMIRDKFSGRSNAGYCFVDFTSAAAAAKALSLNGTPMPNTNRVFKLNWATGGGLADRSRDDRGPEYSIFVGDLGPEVNEYVLVSLFQSRFPSCKSAKIMTDPISGMSRGYGFVRFSDENDQQRALSEMQGVYCGNRPMRISTATPKNKGPGMMPGGGGMGMPGPAGMYPPMGAPPMGFYGAPQPMNQFTDPNNTTVFVGGLSGYVTEDELRSFFQGFGEITYVKIPPGKGCGFVQFVQRHAAEMAINQMQGYPIGNSRVRLSWGRSQNNSGPAGSPYRPAPPPPPMYPSMGMPPAHQYGGFAPMKVGGPEATWQSPF
>A0A022QBR2
MQANNDSESQPSNNPQKDGGNNDDESTSDNKVAAAPPIAAAAAQGQQWVAMPYPPAAAAMVMQHGMIPAPHYAPHYMPFHHPHPHPHHRHHYHHQPPPPPSPQHHQGGNGNGENRTIWVGDLHNWMDEQYLRTCFDSTGEVSSIKLIRNKQTGSTEGYGFVEFSTHAAAEKVLQSYSCMAMPSTDQFFRLNWATFSMGDKRSNMNGSDRSIFVGDLAADVTDTLLHETFSTKYPSVKAAKVVIDAITGRSKGYGFVRFEDDSERSQAMTEMNGVYCSSRPMRIGPATPRKSSGYQQQYSPQGGYSNGFSAHGSQLSDGDSVNTTIFVGGLDPSVTDEELRQPFSEYGEIVSVKIPVGKGCGFVQFVNRNDAEEALQQLSGKTIGKQTVRLSWGHSPANKQSRVDYAHQWTGAAYYGGPYFDGYGYALPPPHDPNMYAAAYGAYPFYGTHQQQVS
>A0A024TM69
MDEDHTRKRKLPPGLAPPSRGVEDVLASSGSGKPPPLFSIGVAKKSRFDREKELREQRQREADEETKKAYASFVASFDQDDSAPAFVPSEGHHAASSKPRPFSATPPPLARPHQGPPRQSFPPPLVSRPPPKTQPTASRDAPAKAPAPFAFSLDDDDVPEVAPKRKVREMDRFLEEIKDSGFEPVASSPYDTGGDEDSTNLYVNNLAPSVTEAQLRALFGAHGPIYSIKVMWPRSDEERARGRNCGFVCFCKRLHADSARIHLNETKLEGFEISVGWGKGVKMDPTAVAALLGPTLSVPPRAHGAPPGPPPAFLRPPPSGPPPVFMRPPPPGQLPPPRPFPPGLGAPPRPTLGPPRPLLTPPRPILSSPPPTVIVEPPADKEQMALINYVARCVSKDGPQFEDLMRRSQLDPKYDFLRAPPTSSLNIYYKWKVYSLQMGDTDTTWRTMGFQMVPNGPMWIPPPNPDGDPSTLTDASASMSQTTPSHQHPRSPKKNPVIMTGQQLAAFKDKEKGQRAKFELSRREYDTLCSYLEEVTIDRQSVCDVMAFALDHSECAVDIATSILKYFRVDVPGGPNGVQPYLAYVARLFVVSDILHNSSAPLKNASLYRTQFEEFLPEIMDSLNVVSHAIVGRMSFNAMRDKVLAVLHAWSQWSLFPPAYLIGLNATFLQKARPARATSQDQDTPDDVPMATVRAAIDADTLNLNDERLKRKCRHAGLVSSGTRDDMFRRLYMLKKFTSVGEGTPDGVKETPAVDEDVDGEPMEGADDDDDIDGVPLDDDFDIDGVPLDDDDDVVGDEDVDGEPMEVET
>A0A059AC18
MAAAPAYQFQQPHQPASAEEVKTLWIGDLQYWVDESYLYGCFAHTGEVVSVKIIRNKLTGQPEGYGFVEFMSHAAAERILQTYNGTQMPGTEQTFRLNWASFGMGERRADAGPEHSIFVGDLAPDVTDYLLQETFRAHYPSVKGAKVVTDPSTGRSKGYGFVKFANETERDRAMTEMNGMYCSTRPMRISAATPKKTTGMPQQYAAMKAVYPVAAYTAPSVPVLPVDNDANNTTIFVGNLDPNVSEEELRQMFLQLGEILNVKIPAGKGCGFVEFRARASAEEAIQRMQGATIGQQVVRISWGRSPTAKQDVPGSWGQQVDPSQWNAYYGYAQGYDAYSYGASHDPSLYAYGAYAGYMQYPQQVEGSQEMAGMAGAVPTVEPTDPLAPPDVDKLNASYLSVHGSAILGRPLWYRNSYLSQA
>A0A059CFF8
MMQPSATGMVPPPLDQQQQQQQQQQYQYQQQPPQQPPQQPSQQPPPPQPYMMMPPAGHPSQAPPPPQMWAAHQPLPAMPQQAAPGGGGDEVRTLWIGDLQYWMDEAYLGTCFAATGEVANVKVIRNKQTMQPEGYGFIEFYTRAAAERVLQTYNGAIMPNGGQSFRLNWASAGEKRADDTPDYTIFVGDLASDVTDYMLQEMFRGRYPSVRSAKVVMDRLTSRTKGYGFVKFGDESEQIRAMSEMNGVFLSTRPMRIGLATNKKIATGQQYQKASYQNTQVTPNETDPNNKTVFVGGLDPNVTDDHLRQVFGQYGEIVQVKIPPGKRCGFVQFADRSCAEEALRMLNGTQLGGQNIRLSWGRSPANKQPQSDPSQYGGYYGYAAGYENYGYGAASQDANMYYGGYAGYANYQQPQQQQQQQQQLGYS
>A0A060SB13
MSRSEAHGQDYDHVGFESRSGGDHGSAGHDFGGHMRDFMQRDGARENSSASRDFGAQEFTSTTTFYNSAYSSSPPPFTGDRRPLASNNMGGSGFSSFVGPRMLNSGQGIGVGAGGNWSTKQGGYSATPNTGRPSGEGGGGMSSQLQQTVPSLSLNHHHRPSPPRGLPDLYTSPLLASSPPYSDRDNRDAFLNQHHSQQQSNPLSVQLPSAQPQSLSSPTTPSARTTLWWGELEPWMDEEYAKQVCNLMGWNPVSIKVPRPAPDPITGQQANNPGYCFLTFPTQTHAASVLSQVNNSPTPLIMPNSAKQFSLNWASSVPSAPLPASIPGQTISIPGVQNPQYPKEYSIFVGDLAPEVSNSDLVAVFRNPVLGLRNDREPRFIRPFLSCKSAKIMLDPVTGVSRGYGFVRFTDEADQQRALVEMHGLYCLSRPMRISPATAKFKPAPGMSGFDFSQMPYPPMMQPPPLPAHMSQDATHALPLPSGPQTKSVSAPLAGSAAPSNSSNSLTSTAVSNSGSASSLSAPSLSSGTSTTSSSTLASTTSEDALKGAQHGHANGTGPSATSGSAVPSITAPYAQQNADLMRYNLSEESWKHHAQARAILSNLIGPNGEQLTSSDPYNTTVFVGGLSPLISEETLRTFFAPFGEIHYVKVPVGKHCGFVQFVRKPDAERAIEKMQGFPIGGSRIRLSWGRSQYKAAQAAAQAAQAAAFQAQYQAQLAVPTQIPQSMQSQTLQAPNQQNANSLTPEQAIQLLEKFGLTNLVASGSGASGGGAENVSNERQIAAALLNDVDGDRLASFNAFAPPIFASRQTGNSAAPSTFSPFSPDPNYLGERVNAEAANAQGQHLSHAAKSYVPWYTGQDDKVSGASASGKVSPTSIQTLRPPTSHRFTSFLGESPAPGTYQPVRASSRQEATISRPEPTRRGSQNMDQCIPQGQESDSIRDLNGTLASLALDDHDNSHSHNTAH
>A0A061HCK6
MSTSAPNGGVSLPRQYQSDPIADAELRNGTSFAMPRGVFPDDGASRLVSLDASSRFRQQGHLERTASPLSRGSFFGPGMLMDTARAGQAPAPLQHSSSPPPPKGAMPGADRIAEGRPMYPKGPLDFAPSPSPVSILHERPKSSLSDGTFAASRDFHQVPGRPAFAAGGGGGGSKEPEFSIFIGDLSPDLREEDLVTQFLQPPPWPPQHPFAIAHAHAQRMQGIHQPGARVGPAPFLSTKSAKIMTDPVTGASRGYGFVRFTREADCNRALIEMQGVVISPANGLSPGRPLRVSTATPKSRNSPNSVASASDAHPHPLQMPKPHHAAAEESAAYLLQHGLYGRNIASPQPRMHPPPPPQQHMMHFASPLTPSSPFEAGLNGQQGLAALHAQLPGYAGAGNDMLDRTVSPPSGRTFTPASAGSAAAAAAGGPPKPSAMDPNNTTVFVGGLSSLISEDTLRQFFEPYGEITYVKIPPGKGCGFVQFVHKADAERAINLMNGFPVGNARIRLSWGRSQGDKAAAAAAQAVQQASQLGHLAGLAGLSALTPSQLAQLAGLGSALSAAQASANRSSSGHSHFGGGDHAAFSNDPLSTLARQLAAANAGAASSNGSSAYRPAPVQQRPPSQPSALHHHHHQQTQQQQQQQQHPLSHQHQHQNPYPQHQHPQQQPLHHAPHHPFPPHQPSHMDGPDGYRHLQHTYESLASINPSTLQQLLAASNAPGLSDHIAGRTQPAQPQHMYPAAGNGASDGHDLAHAFASLHFADAPRGPPVYKSREGTGPNDGAHGTGYTRDPSAFLFSPFSPADSPVVGGKTELPPDGNDDHLQRTDARRDADSGGGIEA
>A0A066XGH5
MDGINPYNPAQGNGAPPPNANGDGFGTPVSGGMPFPGNNGSGEIPGGVQAPNQQDANKNTLWMGELEPWMDENFIKGVFLTATGEPVNVKVIRDKTSGNAGYCFVEFTSSEAASKALTLNGSPVPNSNRAFKLNWASGGGINDRRDDRGPEYSIFVGDLGPEVNEYVLVSLFQARFPSCKSAKIMTDAMSGQSRGYGFVRFTDEQDQQRALVEMQGVYCGNRPMRISTATPKNRNHGGPYQQQHHGNQMMAPGLPPHQQGFYGVPSPAQYGGAYGAPYNPPGQQMNQFTDPNNTTVFVGGLSGYVTEDELRSFFQGFGEITYVKIPPGKGCGFVQFVHRHAAEMAINQMQGYPIGNSRVRLSWGRSQNNSGVGTPYRPAPPPPHYFAPPGPGAYGPAHFGAPGPHGPPGPQGPPGAPPQSDGWTDHRDGFTALALDMRTRRRYS
>A0A067BV60
MTEPDCKTLWMGDVQINWDEAYVSSLFDAFGHLPTVKLIRDKVTGYPAGYGFLEFDSPDSASDVLSTLNGQPIPNTPHRFRLNWGAGGKRLESMEDYSVFVGDLAGDVTDDVLFATFSAKYASVRGAKVVLDQMSRISKGFGFVRFGVKAEADQALQQMHGEPCLKRPMRVSAATDRPKHHPPTTPSKPPPSPSPEDETNTTVFVGGLDASITEDDLRKQFSSIGPVLSIKIPLGRGCGFVQYSTRALAEQAIQEMSGVQLGASKLRCAWGRPTINTNHSSSNSNSSNSNSSSRAPVYPYPPSAMPIYGYPPYQYYAGPYPAYAGYTSPVYAGYPLPGYMHPYGQIPLPTDDNQAPPPMM
>A0A067G765
MMQPAPGAVPPPPPPMAAHQYQYQQQAPPQQQPPPQPSPYMMMMPPQPQAQPPAMWATQAAAPQAAGVAVPPQQQGQPGEIRTLWIGDLQYWMDETYLNTCFAHTGEVVAVKVIRNKQTGQIEGYGFIEFISRAGAERVLQTFNGTPMPNGEQNFRLNWASFGAGEKRDDTPDHTIFVGDLAADVTDYMLQETFRARYPSTKGAKVVIDRLTGRTKGYGFVRFGDESEQLRAMTEMNGVFCSTRPMRIGPATNKKTVSGQQQYPKASYQNSQVAQSDDDPNNTTVFVGNLDSIVTDEHLRELFSQYGQLVHVKIPAGKRCGFVQFADRSCAEEALRMLNGTQLGGQNIRLSWGRSPSNKQAQPDPNQWNAGYYGYAQGYENYGYAAAAPQDPSMYYGGYPGYGNYQQPQQPQQ
>A0A067L2Q6
MQSNGSDSQQQNQPQQEQNQRQQQPPPPPPPPQQQQQQWMTMQYPAAAMVMQHQMIPPQHYAPPPPQHYMAAYHQYHHHHPHLQHTPQQHHHQNQGSSENKTVWIGDLHHWMDENYLHTCFASTGEIASLKVIRNKQTGLSEGYGFVEFFTHATAEKVLQNYSGILMPNTEQPFRLNWATFSTGDKRSDNAPDLSIFVGDLAADVTDSILHETFASRYPSVKAAKVVFDANTGRSKGYGFVRFADDSERTQAMTEMNGVYCSSRPMRIGAATPRKSSGYQQQGGYASNGATGQGFQSDGDSTNTTIFVGGLDPNVTDEDLKQPFSQYGEIVSVKIPLGKGCGFVQFANRSNAEEALQKLNGTVIGKQTVRLSWGRNPANKQFRADFGNQWSGAYYGGQVYDGYGYALPPPHDPSMYAAAAAAYGAYPVYGSHQQQVS
>A0A067MUZ1
MDSHPHTQHSSAPPARSGHPENIPSTPSPFSSNPISPSDRNGTPLRAWPSRDQPLVDYFHTSHPPLSPSKLTPFPTKSSMDSSAQQSSTSALMNLAAHSVPSPPAGNAYTHHSILEQEHGISPFNESPPFTLPQAPSSQGLAASLGSTLTMGDLEPWMDEAYGLQVCALMGWEGVSITVPPVPQSESYAVPADPNNPQSRFLQPNNPGFLFLTFPSHALAAQVFSQLTPSSTNPPVTMPNSKRSFNISWPNPTTLLSALSVPTNSNGQDGTLSLNNGQQISVRTDRPHEFSIFVGDLAPETTNSDLVAVFRDPILGLRNDREPRYIRPFLSCKSAKIMMDPATGMSRGYGFVRFSDEADQQRALIEMQGLYCLSRPMRISHATAKAKALASSLPQIQTNGPALSSFNPSNPHRAMPLTPAPSVPQDLDNLSSLNAPQIRQRSVSSPVANPEYSTGASSGQGLAPSVSAPLMPQPPLQQQQQQQQQPALSTSSSASLSQPKPSEAAQTALDISPTVLAQLAQIANTTLGSDSRGRTPSDLSQGQRGEERSPAQLQYLQQQQSQARALLANIVGPNGGVLNSTDPYNTTVFVGGLSGLISEETLRSFFAPFGEIHYVKIPPGKGCGFVQFVRKADAERAIERMQGFPIGGGRVRLSWGRSQSDKAAQAAVQAAQLGLNLGALGSLNGLSLSHTAQLLQSLGMASAKAPSVLPSANGVGEGDLAGASTSASQSYGGGIGVDGAQSDAYSNGNLSAATTAVSDSHAYPGFSPFSPDPNPGSAGFQAHNVPSITLSKTAPGAYSIHDAYSTHAMVDPRFNQQHIPGYGSTQAGYGGFVPSSYPGSYSVDIQEQLLASRVSHNDVLGRRGSHPGFDELERSFSGLNVSRAPTYGSLQDAMYQPSVPRYAHDVAFDRPRSNTGYGTISANAQSPSNDSHNMSPVGRAA
>A0A067NRC6
MSRPELHDMGSLVTRGLRHGMTSNDQEYAGTYGAVGAQYHSPQYADQDTQFHSFNQGSPPSSSTLPSASPTTISLSRTTLWWGELEPWMDEEYAKQVCGMMRWDSASIKVPHPAPDPVTGQQANNPGYCFLTFPTPAHAASVLSQVKSSGQGMPLIMPNSSKPFVMNWASSVASTPVSSTFPTAGAYIPSAPHYEKEYSIFVGDLAPEASNSDLVAVFRNPVLGLRNDREPKFIRPFLSCKSAKIMLDPVTGVSRGYGFVRFTDEADQQRALIEMHGLYLRISPATAKFKALPAAPNMEFPPVQLASHSNTLEPATISMSMPNSGPTQSVSAPIATVPPSSGISSTSLSTSGSGTSSIATSTSNTSVSTGASSTSGASAGLTPDEMMHLPNHVLVQIAQQYANGTASPVKAIGSGGSSYGTEGNPVTNQDATVAPRYVLSEESWKHHAQARAILGNLIGPNGEQLTSTDPYNTTVFVGGLSPLISEETLRTFFAPFGDIHYVKVPVGKHCGFVQFVRKADAERAIEKMQGFPIGGSRIRLSWGRSQYKAAQAAAQAAAQAAHAAALQSQLQAQALSNAMTQEQALQLLQKFSGQGYPDSSNSYSQPSMFPATYSESRPRGPFASSPDGIIPYSSQLSALGRRPSQGNQFQGTNFSPFSPDLNLYLPSEGNSAQQPVPLAQHVKAYGAAYPSEQQGGGTSNGNVSPSTTRPSSASRFPSFLDSTPAAFQMNRVPGRAEGPISRPTSGQPSSAGGRGEHESQEAHDIQDLNGTLASLDLDHAWKTSIMKSNPGASQYQSAAGGARSP
>A0A067QNC1
MSRLDDFDYPPGMSIAHGSSSEREHAYHHANSASLGGLTPSERRTSNNVMGYASYMGPHASLPRSAAGIIPEYDYPGMVSTDNWPQPNTNRQSAPLNTSQVISQQIPSQLNSQFQHYPSFTQNHNHLRRPSPPPPPISSPPANGPVYIANGNNGSGGVNGGLYSSSSFSDRDPYFSRSAPPSSFLHGGHPSSPDSYTTRSTLWWGGLEPWMDEEYAKQVCSLMGWNPSEIKVPRPSPDAVTGQQANNPGYCYLTFTSPAHAASVLAQMNNNASGPLVMPNSSKPFALNWASNVPSAHPSQAVAQLPASHVSGQRFEKEYSIFVGDLPPEASNSDLVAVFRNPVLGLRNDREPKLVRPFLSCKSAKIMLDPVTGVSRGYGFVRFTDETDQQRALVEMHGLYCLSRPMRISPATAKFKVPPGLAVPQVQFPPNSPTTVAPQTHQPVTIALPLPSTNQAKSVSAPIAANSGSSPEQAPNSHPNGSGGISASTSGIASSFSGSLSVPSLSSGSSTSASSSSLASAPSEEVLKMLAQYANGAVPSSAYRKQPSSSNSVPDNGSPPGLMASQYAPQQQQQQADERDDASKYQLSEESWKHHAQARAILSNLIGPNGEQLTSSDPYNTTVFVGGLSPLISEETLRTFFAPFGEIHYVKVPVGKHCGFVQFVHKKDAERAIEKMQGFPIGGSRIRLSWGRSQYKAAQAAAQAAQAAALQAQLSSQANPQQPGTTLTAEQAIQILQKFGLTAFLGNAAVNGDTPQPVTFSNNVSVNVTNSGEGTPHATMTAPRDRDSDGGMGGYESFTSGSFSNRSSVKIAPPPRSTFSPFSPDPNIYSEGLGNRERESLAHSRSEPLPHPSKSYAPGFGPSLRTEDVGSYNGSGKISPVTPTSSSQPQRPGTQRYNSYLSTNSAPFDPSRALSRTSTRTSYHGRDQSKELEGHEHDAIQDLNGTLASLDLDSSHGWKAGDIGQEKKANNTGGGSSASSSQQ
>A0A067RG39
MCFCSSLKLRNAVTYVDTLKNLFFNIKFVCEQNIKKSTAVVVDLGINKALKMSTTGLIHCQLWMGGLEPYMTESFVMSAFQRMGEQPQNVKVMRNKYTGEPAGYCFVHFATDDAALNAMHKLSGKVIPNTQPPIRFKLNHASTTGRPPIDREFSLWVGDLTPDVDDYTLYRTFATRYQSIRTAKVILDNAGYSKGYGFIRFANEEEQKNCLVQMNGYKGLGSKAIKISNAVPKPHRLQPTTTSSATTTINTSGYTSSQDYTQYYDPSYWQNYSAWQGYYDASTDPTVAASVHMTQAAATDYTQGSHVIQQAVDETVSAEDDLELVEHNIPLDVEKMNRELIDRDYNFWDALESSKWLPVEGLECN
>A0A067TPN1
MTRSLALAEHSYGAQAEVSGTNRHNATSSLAHHSNSSPFLTFNHHNHRPSPPPLPATSHTAAGVLYPSSSPSDRDSFFYKASNPQPNAATNSVATRSTLWWGELEPWMDEEYAKQVCGLLNWDPVSIKVPHPVPDPTTGQQANNPGYCFLTFPSPAHAASVLAHISKGPNGGPLPMPNSTKPFVMNWASSVTSPSPMTSAFPATSGSQPVPPTQQYPKEYSIFVGDLAPETSNSDLVAVFRNPVLGLRNDREPKFIRPFLSCKSAKIMLDPVTGVSRGYGFVRFTDEADQQRALIEMHGLYCLSRPMRISPATAKFKAPQALPAFDLPQVSFTPPANIGSSDASSKAVTIALPIPNSAQTKSVSAPIAAAGSHASLNSNTASNSASGSSMGGSHSHNSLSSTTGSSASISTSAFASSEDMLNMPNNVLAHLAHQYSLDTSPIKMASINSYAHEAQLRQVLAQQADDPAPRYVVSEESWKHHAQARAILGNLIGPNGEQLTSTDPYNTTVFVGGLSPLISEETLRTFFAPFGDIHYVKVPVGKHCGFVQFVRKADAEKAIEKMQGFPIGGSRIRLSWGRSQYKAAQAAAQAAQTAALQTQFTAPPVPSAISSDQALQLLRGFSAQGYYNGSGPGNSYEVSEIENALLSYSGREEKNEDVPPNVNTSTNAYAPRPELHRAQPSFSPFSPDPNNLYMSSESTRRESTPFSTLPHPSKAYAPGFFPVQPQELNVNTTLGNPGTGKISPTSGRPASGGRYGFAEHSDPPTPLNRAPGRAEAPISRPSSGQMAGSGAAGHDDLMQDLNGTLASLDLDRPWKSPEASGHRSG
>A0A068S7C3
MAFPFDLAHQPLSSASSSSSLVVPETQKTTLWMGELEPWMDEQYLRQLWFNLNETVMVKVIRDKVTGASAGYAFVDFGSTMNAQRALNTFNGTIIPNTHKQFKLNWASGGGLIDRREDRQPEYSIFVGDLSPECTELGLLGVFQAHYRSCKSAKIMTDPRTGLTRGYGFVRFSDQNDQQRALMEMQGYIIGSRPIRVSVATPKNRSHSSISSPPTRSPRQQPASVLPDPSNTTVFVGGLSAPIREDELRQYFSPFGDIMQVKIPPGKGCGFVQYVHRQSAELAIQQMNGYQIGNSRIRLSWGRSQSDCANKLLQQQQQQLALNAQHSVLTPPTMPMGLTRPPLYPPQTQPLRNVAPYAGLRYASPPTMPQSPNQPQSLSANLDMSLLSNPPTTTLRTPFAQLDQYATNDPLDLVAEDDVLSTARSFLDKKANNAAAAAWRLNQVYAQ
>A0A072NZV2
MSFEYGQFPNTPQEGAPGQVPTPQDGAPPGQQVDQSGQQAMQYSPADGNSAPQAGPGGEQKTTLWMGELEPWIDENFVRNLWFQMGEQVSVKMIRDKFSGSNAGYCFVDFSSPAAAAKALQLSGQPMPNSSRPFKLNWASGGGLADRRDDRGPEFSIFVGDLGPEVNEYVLVSLFQSRFPSCKSAKIMTDPLSGMSRGYGFVRFSDEGDQQRALSEMQGVYCGNRPMRISTATPKNKGGPMGGGPGGLNMPGAGPMGYPQMGGPPIGYYGQQQQQQQAPQPMNQFTDPNNTTVFVGGLSGYVTEDELRSFFQGFGEITYVKIPPGKGCGFVQFVQRHAAEMAINQMQGYPIGNSRVRLSWGRSQNNSGPAGTPYRPAPPPPIYPSMGMPPSHSYGNYAPMKVSY
>A0A074RY82
MQHPRSHMPHPYMTPSPPSSRSSPQAPAGVTALNTSIWSDNSSPNPNGRSTDTSEEGHMSRFFSSRTSPIGGSHSTGSGSPSCWPMQTQPPVVQPQPVLHRPSYPAPTIFNEPSYEIQPTNITAERELHVVLPEPWMDAPYVFQLAYTQGWDIADVRMQPPGVVLVFATAAGAARAFAQVNGSPEGVTWLGTGTRVQAHWAGAVGRANEEEAQSYATRPMNGAVPAGNNANKQLEFSIFVGDLAPETTNADLVAVFRNPLLGLRPDREPRVIRPFTSCRSAKIMVSPETGISKGYGFVRFTDEADQQRALIEMQGLYCLSRPMRLSHATAKSKAAIGGPSLSNGGGYNDMEDLDSYVPSRAGAHLLNPSPDAYARFPRHSISGPDSYTPRVEMGIPQPRTLDNEDLLGGLGVEGGRLLGVEGGRVLGMEGSRALLNSGVATRGGGLSEGARLESARALLGVLNSADPYNTTVFVGGLSGLIAEETLRGFFAPFGEIHYVKIPPGKGCGFVQFVRKADAERAIERMQGFPIGGGKIRLSWGRSQSDKAAQAAAQAAQLGLNLGGLHLNSLSATDSARLFQALDALGYSSVPATTKSGASEFPQQGRNDFQVQQGANNYSSPPSMNNYASPFYEQGPFPGQSSGYGAQQNGFQMPLLGPHDEALYRCRTARTRESSREEVSRANLGLDHTHTIR
>A0A074SW91
MAVSTLSYGYCGTFASRFAAEAFSSFPIRHGGIPRPDENSPADDVIAPGDTTRSSSTGRPKERRTLWMGDLDRAELPVDEAYVRNDMFLEFNAFITHVRVCRDRITRLPSFGFVEFATEKHASYILEHMNGRFVPSRCHKYKLNWANFNLTEKPETRATFSRPPELSRNSGETASRSSNAAGRRISDSACRQSQGSPPTDSTSIWIGSLDPATSREEIEELFDQHYNTVCFVKLITDPNTGTGRGFGFVHFRDPEEAERALAEMNGAICRGRRIRVNRSNNSRASSAQGTFQDPSVQSAMAKLYAATAYQAQKIAQDYCGGFVPTKRKRGVLAGGATAKVVVRGLDPVCTEEEVERHLSHFGEIIQTKTVPGGKAYVTFAEQQAAENAVTYLSGCFIGANRVGLDHADCQPVENGGTGCEASASDCVYYWPQSATNMNLNANETTSCAASSYGISCVGLGGSSGWNNSSANNYVEANLGWGEAALSAEAQHTYNTSLVGDMSWQPDSLRYVPNASSGECGIAALVPGLLVNGRFISYPLSQASTATQKDTEKREREHAKRKGLIAASDAELSGGLFHDVDPVMVPADLLPVPMMADKAILTRGTLERHTFVSNNPSFSCTLKLRGPSEDDGFMELVDEVEGCEAVIKSDHERLVAAKQKANARMHEEDNEILYGTAYSATLPL
>A0A074VT43
RMGELEPWIDENFVRSVWFGMGYQVNVKMIRDKFSGSNAGYCFVDFESPDAATKALQLNGTLIPNSNRPFKLNWASGGGLADRSRDDRGPEYSIFVGDLGPEVNEYVLVSIFQNRFPSCKSAKIMSDPISGLSRGYGFVRFSDEADQQRALTEMQGVYCGNRPMRISTATPKNKNQHAGPGGMGGMPGGPVGMYGMGAPPLGFYGAPQPMNQFTDPNNTTVFVGGLSGYVTEDELRSFFQGFGEITYVKIPPGKGCGFVQFVQRHAAEMAINQMQGYPIGNSRVRLSWGRSQNNSGPAGTPYRPAPPPPVYPSMGMPPQHPYGGFAPMKVSGQQQQQQQFWSPDASNHQQ
>A0A074X233
MSFQQFGDSFQGQQPEESGAPAAQPQQPPMGQPIESQQGQFPPTPSGAPGSAPGPGSQSGGEPKTTLWMGELEPWIDENFVRSVWFGMGYQVNVKMIRDKFSGSNAGYCFVDFESPDAATKALQLNGTLIPNSNRPFKLNWASGGGLADRSRDDRGPEYSIFVGDLGPEVNEYVLVSIFQNRFPSCKSAKIMSDPISGLSRGYGFVRFSDEADQQRALTEMQGVYCGNRPMRISTATPKNKNQHAGPGGMGGMPGGPVGMYGMGAPPLGFYGAPQPMNQFTDPNNTTVFVGGLSGYVTEDELRSFFQGFGEITYVKIPPGKGCGFVQFVQRHAAEMAINQMQGYPIGNSRVRLSWGRSQNNSGPAGTPYRPAPPPPVYPSMGMPPQHPYGGFAPMKVGGQQQQQQQQQQQFWSPDASNHQQ
>A0A074XSL8
MSFQQFGDSFQGQQPEEAGAPAAQPQQPPMGQPIESQQGQFPPTPSGAPGSAPGPGSQSGGEPKTTLWMGELEPWIDENFVRSVWFGMGYQVNVKMIRDKFSGSNAGYCFVDFETPDAATKALQLNGSLIPNSNRPFKLNWASGGGLADRSRDDRGPEYSIFVGDLGPEVNEYVLVSIFQNRFPSCKSAKIMSDPISGLSRGYGFVRFSDEADQQRALTEMQGVYCGNRPMRISTATPKNKNQHAGPGAMGGMPGGPVGMYGMGAPPLGFYGAPQPMNQFTDPNNTTVFVGGLSGYVTEDELRSFFQGFGEITYVKIPPGKGCGFVQFVQRHAAEMAINQMQGYPIGNSRVRLSWGRSQNNSGPAGTPYRPAPPPPVYPSMGMPPQHYGGFAPMKVGGQQQQQQQQQQQQFWSPDASNHQQ
>A0A074YGR4
MSFQQFGDSFQGQQPEESGAPAAQPQQPSMGQPIESQQGQFPPTPSGAPGSAPGPGSQSGGEPKTTLWMGELEPWIDENFVRSVWFGMGYQVNVKMIRDKFSGNAGYCFVDFESPDAATKALQLNGTLIPNSNRPFKLNWASGGGLADRSRDDRGPEFSIFVGDLGPEVNEYVLVSIFQNRFPSCKSAKIMSDPISGLSRGYGFVRFSDEADQQRALTEMQGVYCGNRPMRISTATPKNKNQHAGPGAMGGMPGGPVGMYGMGAPPLGFYGAPQPMNQFTDPNNTTVFVGGLSGYVTEDELRSFFQGFGEITYVKIPPGKGCGFVQFVQRHAAEMAINQMQGYPIGNSRVRLSWGRSQNNSGPAGTPYRPAPPPPVYPSMGMPPQHPYGGFAPMKVGQQQQQQQPPQQFWSPDNSGHQQ
>A0A074ZB88
MSMQNFSNTIWMGDLESYMDEVFIKRTLENLGEIVVSVKVIRNKATGQNMGYGFIEFPNATSARDCMLKLNGKPIPGVPTKRFKLNHASYGKDNSSNECSLFVGELTEDVDDLALFNAFKKYPTCRSAKGELFKLLFIFLNLVVMTNGKSRGYGFVRFLTESDMDKALIEMQNYCGLGYKPIRVSLAIPKRYNADGSVAVTTSSSETTSSIVPSGMPDPFTAAVAAAVTGSSAAQAEYYQAYQQYYQQYYASQYAAQFYGTSSAGEAGTTSSGGLTATASNLSTTSVSSCVPGESVVQQHAMLDANASELYARALARAQAMCSQEYSPEPYVLSSAFDRPRHVDDLDEVYGFLEASRWHITDPSLGLFVKIHP
>A0A075APE6
MQTDTGAPTTTLWMGDIDPWMDENYIRQIFALMGEPKVSARIIRDRATGASAGYCFVDFPTHEICAHMMTHVNGQPMPGGTGKVFRLNWATGSGTNVNTGYYGSATDLSIYVGDLSPDVNDYVLMTFFQQNFKSVRSAKVMTDPTNGVSRGYGYVRFMDEDEYQRAITEMNGQVLCGLCIKVAPASVKRPHAAMAQQPNSWANNVATIFNSLPYALPYWLPYEPNMGVLHMIGVPERVNEEDIRNLLGGYGDICDIKFSYHHHFREAFVIFATRLDVERVLYRVGREVVMGGMNVVINMAPPKITEKIARKVMANPDVKTSNAMFVAEQAYKLRIFDRPIVLPTH
>A0A077ZVR1
MASNMTTAEATVIGAKTLWIGDVEPWMDENYMAGLFAGIASVQSVKLIRDKLKGTPVGYGFIEFPNHEVAKNVYLTLNGSPIPGTTRCYKLNWATHGNGGLKQVPATTVTAQPGPNTAPIAQGDFQIYVGDLDPNVNDQLLLGAFNKRYPSVLQAKVIVDPVSRYSKGYGFVKFGNQEESQRAIVEMQGKYLFNKPMKINNANAIQRREGPGGGGSGGGGGGHSQHPPAYNNPPPYGYPPPQMGGYYGMPPPGQDYYSQYYYPPPPPFGVPPPGAYPPPYDPYAMPPGGYYPSPIPPIQQNIQPQQQPLIQQQHQSPTQITQTQPKPDYNTQQQTQQQKTQPNPEQQFQQKPQNLPSQNIQPQFIPGPQGIPPPYYAPPPHLIPPPYGMYPQPMGIPPMMQNMPRNPKFDQQDYSSTGQQQIPGQIGFSQPPAGKQIKKNQIKFTSEEIDQMNKEFMKEIIEKPEVMYLY
>A0A081CEB6
MSAGTSPPGMPAFNLAHFPSDSDRSAAARTLFSRSTSSDDGHATVNLPQSSPNSAAHQAHDAAAGHAQQASSFAGQGNIGPQSGGSQAPGPANAPPFSARSAYDQASRLRHNFNARSSSPLSRPPLFSPNLLHEVERSSFPLRSPSGSHPASSPPPRSNVTSPRYFNDPSHGASNSHHHHHHAQHNPHPAHSLPHSQQPQHQHLHPQQSHQQAASSTNQYSAPNLAHLHGQPQSSWQQPRGGITGPLDYPPSMQTAAGPPLNPLDRPHSSMSERTSRLQEAAARGMGPGTAQSPVGSIHKDSEYSIFVGDLSPDLREDDLVAQFLQPPSWPPAHPFASALINAQQAQGVYQPGAHIGPAPFHSTKSAKIMTDPVTGVSKGYGFVRFALEADCNRALVEMQGVVVSPANGLSPGRPLRVSTATPKNRGAAPPLPHGLQGDPNTQHLQMPRPHNPAQNAGASFLYGGAGGASGMGARGEVVSPQPHSRQQSSPPDGIPLTSPISPASPYDGPNSAANNHGMMGPPLGQLYGSFPNGGGDGTRDSSPAGMLRSHTPSSAPPLPHQGGGGGGGNPGDSAADPNNTTVFVGGLSSLISESTLRRYFEHFGEITYVKIPPGKGCGFVQYVRKQDAENAIQRMNGFPILNSKIRLSWGRSQGDKAAAAAAQTMAHYAQLGQLASLAGLSTLSPSQLAQLAGLGSALSAVQAQAQRGPAYGPGNPALANDPLSTLARQLAAANLGGGGPGMVGGSPNVVGLGPRGPLPPFLQQQPSSPHDQAHASSHHQPGHAQHQFRGPGGFGSTQHAGPPGVGMNEAGASGYGGSSSSHSNHGFDFDPRGGQQAGSMGFGSGAQDAPRGRPPFATHASHDDGALSESELVDAFAGLDFDENTRAALAARLQAAQARPHANGFEVGNNATGRADPFARGYNRDPNAFMFSPFSPSDSPLVGGKADLPTKSSLLANRPDDDASTAKDASPTNANR
>A0A084QSW7
MSFPNGTPPAPDMGAVAPSPGGGPDAPKTTLWMGELEPWMDENFIKGVFMSSSGENVNVKVIRDKNSGNAGYCFVEFASADAATKALALNGTAVPNSGRQFKLNWASGGGLVDRRDDRGPEYSIFVGDLGPEVNEYVLVSLFQARFPSCKSAKIMTDAMSGQSRGYGFVRFSDENDQQRALVEMQGVYCGNRPMRISTATPKNRGNHGYGHNGHHGGGGPGPMMGGNVPPQQQQVYGGMQNFPPYGGFNPATQMNQFTDPNNTTVFVGGLSGYVTEDELRSFFQGFGEITYVKIPPGKGCGFVQFVHRHAAEMAINQMQGYPIGNSRVRLSWGRSQNNSGVGTPYRPAPPPPHYMGMPGHGPGPYGGPHHFGGPAPGPQGPPGPPGPPGPGGPAQVGYYSRPGEPGGDVMDQ
>A0A086TH00
MDHNAAFSGVPANGGPASNPMPFANGTPPAGDMSAVPPPSTGGSQDAPKTTLWMGELEPWMDEAFIKGVFASAAGETVNVKVIRDKNSGNAGYCFVEFPTPEAANKALGLNGSAVPNSTRQFKLNWASGGGLVDRREDRGPEYSIFVGDLGPEVNEYVLVSLFQSRFPSCKSAKIMTDAMTGQSRGYGFVRFADENDQQRALMEMQGVYCGNRPMRISTATPKNRNNHHAFPGHGHHGNPMMAGGMPQQQMWGGGMGGFPYGGGAAGAGGGFNPSSQMNQFTDPNNTTVFVGGLSGYVTEDELRSFFQGFGEITYVKIPPGKGCGFVQFVHRHAAEMAINQMQGYPIGNSRVRLSWGRSQNNSGVGTPYRPAPPPPHYLGMPAHGPGAPGPYGPPFPGAQGPPGPQGRAP
>A0A087GB48
MMQQPPSTAAGAGQISSEQQAYHQQQQQWMMMQQQQGQPPAGWNQQSAPSPGQQQQQQHYGVGSQNPGSDGEIRSLWIGDLQPWMDENYLNSIFAQSGEVQSVKVIRNKQSGQTEGYGFIEFANHAAAERFLQSYNGTPMPSGDQNFRLNWAQAGAGERRQAEGADHTIFVGDLAPEVTDNMLTETFMNVYASVKGAKVVTDRTTGRSKGYGFVRFADENEQMRAMTEMNGQYCSTRPMRIGPAANKKPLTMQPAMYQDPQGGNPGESDPNNTTIFVGALDASVTDDELKSQFGQFGELIHVKIPPGKRCGFVQYANRACAEHALSVLNGTQLGGQSIRLSWGRSPNKQSQPEQAQWNGGQYYGYPPQQPQGFEPYGYAHPPPRPQDPNAYYGGYNAGYGNYQQQRQ
>A0A087HAU6
MQTTNGPDSALAATGATPPIHQSTPPPQWQQQPQQQQWMAAAAAMQYPAAAMMMMQQQQQHMMMYPHQYVPYNHQGHYQPHPQYGPSYQHHQQHKPQHERGGSGEDVKTLWVGDLLHWMDEAYLHSCFSHSGEVSTVKVIRNKLTSQSEGYGFVEFHSRAAAEEVLQNFSGTMMPNADQPFRLNWASFSTGEKRAVENGPELSIFVGDLSPDVTDTLLQELFVERYPSVKSAKVVIDSNTGRSKGYGFVRFGDESERSRALTEMNGAFCSNRQMRVNIATPKRAVANPQQHASQALILAGGHGANGSMAYSSQSDGESNNATIFVGGLDPDVTDEDLRQPFSQFGDVVSVKIPVGKGCGFVQFANRNGAEDAIQNLNGTVIGKNTVRLSWGRSPNKQQWRGDSGQQWNGGYSRGQGYNNGGYANHQDSNNMYPSET
>A0A087SGG3
MAEALSSEQTQRSLWLGDLPHWVDESHLFNIFVVTGQLVSVKLIRNRSSGQSEGYAFLEFRTHEDHSLFVGDLAPDVTDLILQEYFRQFYSSVRSAKVITDAGTGRSKGYGFVRFLSEEQRDAALEGMGGHFLSNRPIRVHLATAKKNANATTASSLQAPHPSDFDTSNTTLFIGGLSGGVTEDELRAVFGRFGDIIYVKIPAGKGCGFVQFVLRAYAGAFGMPPALQASAAAPGSNAGASLASAGSGPAGDALGLGGGVASSAPAVLHGSGKSRGGSPQSAPGGEEGPGKPAPSGIDVGKISAAFGVKPGPAAAQAVRGGAGGLGPGLFASFLG
>A0A087T8N1
MNRRATVWIGDLDSNIDEDFLIQTFKILDEPLCSVKIIRKNTESLCYGFLEFPDEDIAQRILHRYNGKPIPNTTTKRFKLNHANYSKDGVNSQKDYSLFVGDLSPEVDDLALFDAFVTRYKTVKLAKVIYDNFGVSKGYGFVHFSNKSEYEAALVEMQNAHIGSKTVRVSTAQQKRPATTTASTTSQEEQQWQQWHQQYPDYQSYYAALQNYQAQNPYYSYDRYAASYGAAYQQYSQQYSYADPQQTAVATTAAAATTTQAASQYAQAAYEIPENAIEEHDVPLDIDQINQELMERNEDLYTALDDSRWLPIDNLDPP
>A0A090M516
METPSVRSAVENDGRTRETDDGGLTMEERAKLTVLAAKSAISRRKTLWIGDLAYWMDEAYVYYAFSSVWKSLAHVKLIRNRATGLSEGYGFIEFNSRDEAEFALKTFVGQPMPGTLHGYTLNWAVPKSGASAQTSDEFERQVNEMMTTKEDAVKMYSAPTTPKQSEGSSRSVLAPRSESGSSEGSPEIEADMEDEADIQDETDIVDDGNVQTADYSVFVGDLGSDVNETILCEHFKSKCSTAHNARVVVDLKTFRPKGYGFVDFKTEKDYMTALSAFQGSRCGSSDRQMRVCNAFERKPEPVIDVTKFHDFEDMDPQNTTIFIGNLDHNVTEEHLRVVFEEFGEIAYAKATPKKGCGFVHFFDRQDATEAIENLHGSMIGSKRVRLSWGRHNATKCAIASMYQQQYPPVQSGMYMGGVMPPMVPGMVMPMTSAASVWSMYGGSMYGGMMSAVMPPQHGPGPMPPPDMPLPN
>A0A091E2W8
MAASLWMGDLEPYMDESFISRAFATMGETVMSVKIIRNRLTGIPAGYCFVEFADLATAEKCLHKINGKPLPGATPAKRFKLNYATYGKQPDNSPEYSLFVGDLTPDVDDGMLYEFFVKVYPSCRGGKVVLDQTGVSKGYGFVKFTDELEQKRALTECQGAVGLGSKPVRLSVAIPKASRVKPVEYSQMYSYSYNQYYQQYQNYYAQWGYDQNTGSYSYSYPQYGYTQSTMQTYEEVGDDALEDPMPQLDVTEANKEFMEQSEELYDALMDCHWQPLDSVSSEIPAVI
>A0A094ARR7
MAPSEVARRYWAGLFLASLNLHAMSFPSFDPSQGQPAPFTENGNANLTQGQPPMQQNMPSMQQTPQGSDAQPPFQGQGAMEQGQGGSTGAPDSKTTLWMGELEPWIDENFVRSVWFGMGEQVNVKMIRDKFSGNAGYCFIDFTTPEAAAKALSLNGSMIPNTSRPFKLNWASGGGLADRRDDRGPEFSIFVGDLGPEVNEYVLVSLFQSRFPSCKSAKIMTDPISGMSRGYGFVRFSDEGDQQRALTEMQGVYCGNRPMRISTATPKNKSGGGGPPGAMGGMPGAPMGGNMAPGMYSMGAPPIGYYGAPQPMNQFTDPNNTTVFVGGLSGYVTEDELRSFFQGFGEITYVKIPPGKGCGFVQFVQRHAAEMAINQMQGYPIGNSRVRLSWGRSQNNSGPAGTPYRPAPPPPQYQGMGMPPSHPYGNFAPLK
>A0A094AU72
MSFPSFDPSQGQPAPFTENGNAGLTQGQPPIQNMQQNMPSMQQTPQGSDAQPPFQGQGAMEQGQGGSTGAPDSKTTLWMGELEPWIDENFVRSVWFGMGEQVNVKMIRDKFSGNAGYCFIDFTTPEAAAKALSLNGSMIPNTSRPFKLNWASGGGLADRRDDRGPEFSIFVGDLGPEVNEYVLVSLFQSRFPSCKSAKIMTDPISGMSRGYGFVRFSEEGDQQRALTEMQGVYCGNRPMRISTATPKNKSGGGGPPGAMGGMPGAPMGGNMAPGMYSMGAPPMGYYGAPQPMNQFTDPNNTTVFVGGLSGYVTEDELRSFFQGFGEITYVKIPPGKGCGFVQFVQRHAAEMAINQMQGYPIGNSRVRLSWGRSQNNSGPAGTPYRPAPPPPQYQGMGMPPSHPYGNFAPLK
>A0A094CK65
MSFPSFDPSQGQPAPFTENGNAGLTQGQPPIQNMQQNMPSMQQTPQGSDAQPPFQGQGAMEQGQGGSTGAPDSKTTLWMGELEPWIDENFVRSVWFGMGEQVNVKMIRDKFSGNAGYCFIDFTTPEAAAKALSLNGSMIPNTSRPFKLNWASGGGLADRRDDRGPEFSIFVGDLGPEVNEYVLVSLFQSRFPSCKSAKIMTDPISGMSRGYGFVRFSDEGDQQRALTEMQGVYCGNRPMRISTATPKNKSGGGGPPGAMGGMPGAPMGGNMAPGMYSMGAPPIGYYGAPQPMNQFTDPNNTTVFVGGLSGYVTEDELRSFFQGFGEITYVKIPPGKGCGFVHTREWACHHPTPMETLLLLSKSMNDSSVSLAKWS
>A0A094CY99
MSFPSFDPSQGQPAPFTENGNAGLTQGQQPPIQNMQQNMPSMQQTPQGSDSQPPFQGQGAMEQGQTGSTGAPDSKTTLWMGELEPWIDENFVRSVWFGMGEQVNVKMIRDKFSGNAGYCFIDFTTPEAAAKALSLNGSMIPNTSRPFKLNWASGGGLADRRDDRGPEFSIFVGDLGPEVNEYVLVSLFQSRFPSCKSAKIMTDPISGMSRGYGFVRFSDEGDQQRALTEMQGVYCGNRPMRISTATPKNKSGGGGPPGAMGGMPGAPMGGNMAPGMYSMGAPPIGYYGAPQPMNQFTDPNNTTVFVGGLSGYVTEDELRSFFQGFGEITYVKIPPGKGCGFVQVTPSETPVSVSPGDAPRTTLVQLEPLTARLHHHLSTRAWACLHPTRMETLLPLSKSMNDSSVSREWS
>A0A094I3L2
MSFPSFDPSQGQPAPFTENGNSGLTQGQPPIQNMQQNMPMQQTPQGSDAQAPFQGQGAMEQGQGGSTGAPDSKTTLWMGELEPWIDENFVRSVWFGMGEQVNVKMIRDKFSGNAGYCFIDFTTPEAAAKALSLNGSMIPNTSRPFKLNWASGGGLADRRSESRDDRGPEFSIFVGDLGPEVNEYVLVSLFQSRFPSCKSAKIMTDPISGMSRGYGFVRFSDEGDQQRALTEMQGVYCGNRPMRISTATPKNKSGGGGPPGAMGGMPGAPMGGNMAPGMYSMGAPPIGYYGAPQPMNQFTDPNNTTVFVGGLSGYVTEDELRSFFQGFGEITYVKIPPGKGCGFVQFVQRHAAEMAINQMQGYPIGNSRVRLSWGRSQNNSGPAGTPYRPAPPPPQYQGMGMPPSHPYGNFAPLK
>A0A0A1T9R0
MSFANGTPPAADLSVPPPSGGSPDQSKTTLWMGELEPWMDENFIKGVFLSTSGETVNVKVIRDKNSGNAGYCFVEFETPDAANKALGLNGDSVPNSSRQFKLNWASGGGLVDRRDDRGPEYSIFVGDLGPEVNEYVLVSLFQARFPSCKSAKIMTDAMTGQSRGYGFVRFSDENDQQRALVEMQGVYCGNRPMRISTATPKNRGGHGFGQGHNGQMMGGGNGGVPQQQQMWNGMQGFGYGGFNPANQMNQFTDPNNTTVFVGGLSGYVTEDELRSFFQGFGEITYVKIPPGKGCGFVQFVHRHAAEMAINQMQGYPIGNSRVRLSWGRSQNNSGVGTPYRPAPPPPHYMGMPGHGPGPYGPQHFGGPAPGPQGLGGPAGPPGGPAGPPQ
>A0A0A2JER2
MSYNGYENFPQQDPAAAGAPAPVDTTMTGQADPSAAQFQGPPPGEPNSAPVPQQGADGKTTLWMGELEPWIDENFIRNLWFQMGEQVNVKMIRDKFSGRSNAGYCFVDFASPAAAAKALSLNGTPMPNTNRVFKLNWATGGGLADRSRDDRGPEYSIFVGDLGPEVNEYVLVSLFQSRFPSCKSAKIMTDPISGMSRGYGFVRFSDENDQQRALTEMQGVYCGNRPMRISTATPKNKGPGVGGNGGAAMGMPGPAGMYPPMGGPPMPFYGAPQPMNQFTDPNNTTVFVGGLSGYVTEDELRSFFQGFGEITYVKIPPGKGCGFVQFVQRHAAEMAINQMQGYPIGNSRVRLSWGRSQNNSGPAGSPYRPAPPPPPMYPSMGMPPAHQYGGFAPMKVSDHPGSPIPDQM
>A0A0A2LD59
MSYNGYENFPQQDPAAAGAPAPVDTTMTGQADPNAAQFQGPAPGEPNSAPVPQQGADGKTTLWMGELEPWIDENFIRNLWFQMGEQVNVKMIRDKFSGRSNAGYCFVDFASPAAAAKALSLNGTPMPNTNRVFKLNWATGGGLADRSRDDRGPEYSIFVGDLGPEVNEYVLVSLFQSRFPSCKSAKIMTDPISGMSRGYGFVRFSDENDQQRALTEMQGVYCGNRPMRISTATPKNKGPGVGGNGGAAMGMPGPAGMYPPMGGPPMPFYGAPQPMNQFTDPNNTTVFVGGLSGYVTEDELRSFFQGFGEITYVKIPPGKGCGFVQFVQRHAAEMAINQMQGYPIGNSRVRLSWGRSQNNSGPAGSPYRPAPPPPPMYPSMGMPPAHQYGGFAPMKVSDHPGSPIPDQM
>A0A0B0MQL8
MMQQPPAGGVAPPPSMAADPSQTQQYQKQQQSQPWMMMSQQQQAGQPVPPPAGWNPQPVPPLSQMQQYSAGSATVGSGEIRSLWIGDLQPWMDENYLMSIFAQTGEVVSAKVIRNKQTALPEGYGFIEFVSRAAAERVLQLYNGVPMPNSEQNFRLNWAALGYGEKRQEEGPDYTIFVGDLAADVSDYMLQETFKAVYPSVKSAKVVTDRTTGRSKGYGFVKFGDETEQIRAMTEMNGIYCSARAMRIGPAANKKPVTDQQYQKAAYPNTQGNSGENDPNNTTIFVGGLDPSVSEDQLKQIFSQLGEVVHVKIPANKHCGFVQYANRASAEQSLSVLNGTVLGGRNVRLSWGRSPSSKQVQPEQAQWNTGYYGYAQGYEAYGYAPPPQDPNMYYGGYPGYGNYQQPGAYQQQQ
>A0A0B1P9Y7
MAYPYDQNQQNHFSQDVNGGIHQETAAQGMPPQQQSIQQGLPENGSPAAFTQQGVVDGSGGSVTGDAKTTLWMGELEPWIDENFIRSVWFGMGETVNVKMIRDKFSGNAGYCFIDFSSPAAAAKALSLNGSMIPNTSRPFKLNWASGGGLADRRDDRGPEFSIFVGDLGPEVNEYVLVSLFQARFPSCKSAKIMTDPISGMSRGYGFVRFASEQDQQRALNEMQGVYCGNRPMRISTATPKNKSGVPGVPINMPMAPQNGIGTTPGMYGMGAPPPMGYYGAPQPMNQFTDPNNTTVFVGGLSGYVTEDELRSFFQGFGEITYVKIPPGKGCGFVQFVQRHAAEMAINQMQGYPIGNSRVRLSWGRSQNNSGPAGTPYRPAPPPPQYNAIGMSPAQHFAQYQQIQ
>A0A0B2WZC7
MSFPNGTPPASDMAAVAPPAGGPEQPKTTLWMGELEPWMDENFIKGVFLSAAGETVNVKVIRDKNSGNAGYCFVEFTTPEAATKALGLNGTPVPNSSRQFKLNWASGGGLVDRRDDRGPEYSIFVGDLGPEVNEYVLVSLFQARFPSCKSAKIMTDAMSGQSRGYGFVRFSDENDQQRALVEMQGVYCGNRPMRISTATPKNRGNHGFGGPGHAGGAPMMGGVPQQPMWGGMQGFPYGGYNPATQMNQFTDPNNTTVFVGGLSGYVTEDELRSFFQGFGEITYVKIPPGKGCGFVQFVHRHAAEMAINQMQGYPIGNSRVRLSWGRSQNNSGVGTPYRPAPPPPHYMGMPNHGPGPYGPQHFGGPAPGPQGPGGPPGPPGPAVPPQLASHAFTRLDLLAGWG
>A0A0B4IGA5
MSFPNGTPPAPDMAAVPPPAGGPEQPKTTLWMGELEPWMDENFIKGVFLSAAGETVNVKVIRDKNSGNAGYCFVEFTTPEAATKALGLNGTPVPNSSRQFKLNWASGGGLVDRRDDRGPEYSIFVGDLGPEVNEYVLVSLFQARFPSCKSAKIMTDAMSGQSRGYGFVRFSDENDQQRALVEMQGVYCGNRPMRISTATPKNRGNHGFGGPGHHAGGAPMMGGVPQQPMWGGMQGFPYGGYNPATQMNQFTDPNNTTVFVGGLSGYVTEDELRSFFQGFGEITYVKIPPGKGCGFVQFVHRHAAEMAINQMQGYPIGNSRVRLSWGRSQNNSGVGTPYRPAPPPPHYMGMPNHGPGPYGPQHFGGPAPGPQGPAGPPGPPGPAVPPQVSA
>A0A0B7MX49
MTNFLFNINEIFPNDNLHQNIAIDSSRATLWMGDLDPWMDETFIKQIWLSYGENVIVKLIRDKRTSISCGYAFIGFSSTVSAQKALTTIHGTRIPNSLKTFRLNWASGGGICDRKEDRAPEYSLFVGDLSNDIDETFLLSLFRAKYPSCHSAKIMTDPVSGLSRGYGFVRFLSQFEQQEAVTEMNGIICDNRPIRVSFATPKTNNAHRFDPNQQQQQQQQQQQQQQQQQQQQQQQQQQQNARYFQLALQAPALVHQPTDPNNTTVFVGGLSSPVTEEELGQYFAPFGEVTYVKIPPGKGCGFVQYVSRQSAEQAIERMNGFLIGTSRIRLSWGRSQADKSSSSGSTTELKSPSTNTTLSSSTNNTNSMLHFSSFRPLSPPSSLLYDHPQSLFRSTSNGSVDYHSSNDWLLNITKDQKDDQYQPKEWHLEDLLY
>A0A0C2XMU6
MSRLDAADFDYSSGHSALRQRSSGSRDHANGYSSNLGLASYTQQQDRRSSTSLGVPTYPQGVSRSVGAQEREFSFGMGDTTSLTNRHNSNTQTSNSSFNYNTPSHRPSPPLPQHTPSHLYSTSAPSDRDTHTVRNTIQPPSPSSPPNLSSSRSTLWWGDLEPWMDEEYAKQVCTLMGWDSANIRVPRPPPDPITSQQANNPGYCFITFPSPAHAASALSQINNGGNVMPNSTKAFLMNWASNVPSASPVSYPALPAAAQNTSQAQQYQKEYSIFVGDLAPETSNSDLVAVFRNPVLGLRNDREPKFIRPFLSCKSAKIMLDPVTGVSRGYGFVRFTDEADQQRALIEMHGLYCLSRPMRISPATAKYKPPSALPAQDLPQVQYPLQNPVTLALALPNAAQNSSVSASMTSATSNSSLASNAVSSSSSGSNLGGSNSGSSLSSSSTSGGLPTPFNSLSSEDMMKLPNTVLAQIAQQYANSDVKGAKPTVGVSVTSQFAQDNTKPCEDNQRYLISEESWKHQAQARAILGNLIGPNGEQLTSADPYNTTVFVGGLSPLISEETLRTFFVPFGDIHYVKVPAGKHCGFVQFVRKADAERAIEKMQGFPIGGSRIRLSWGRSQYKAAQAAAQAAQSAALQAQYQANLTQQGTMTQEQALQMLQKFTLQGYLDNPLPLNTQYNGSGSNSTALAQGTYTGSTLGNAYNNSQSRAGILGHQSLDSYATNGFLVQPIDSQRLQSNFSPFSPDPNMYEPNGRRNEATSYSLPHPSTAYAPGFFPGHSSEAKFVAYTIDSDTSNNPSTTDPPSSNAKYGSFLEASNAKYASGRPDVAVSRRSSGSTSGATLPERNHGSDPMQDLNGTLASLDLDREKPWRSHIDPLDQSRPAWDEKSSS
>A0A0C3AJ01
MSNAQIQQWLIANPHAKAQLETILGGSIGPLTGDLNGTPGPVEHKPNVPPSDPLNTTVFVGGLSPLISEETLRTFFAPFGAIHYVKVPPGKSCGFVQYVRKSDAERAIEALGGFSIGGSKVRLSWGRSTAIEYSIFVGDIAADVTNADLMNVFRNPNLGLRGDFPPRLIAPFLSCCNAKVMVDSVTGISKGYGFVRFTSEADQKRALLEMQGLYCKSRPSKYCSSLPSQLETILGGSIGPLTGDLNGGGAPVEHKPNVPPSDPLNTTVFVGGLSPLISEETLRTFFAPFGAIHYVKVPPGKSCGFVQYVRKSDAERAIEALGGFSIGGSKVRLSWGR
>A0A0C3BVM9
MSRTDQHDFEYPPGQRPRSNERDPYQDRRASVGVSSFSGFGVPMSRSLAMQDQREYEPNRHNPLPSSPFTFHHHRPSPPPSSSPSDRPDFYRHPQPQQHSSANSIAARSTLWWGDLEPWMDEEYAKQVCDLMQWDPVTIKVPHPAPDPGTGQQANNPGYCFLTFPSPSHAASVLAQISSAPKGSVPVMPNSSKPFVMNWASSVSSASPISAAFPAMAATQPTAAAQQYPKEYSIFVGDLAPETSNSDLVAVFRNPVLGLRNDREPKFIRPFLSCKSAKIMLDPLTGVSRGYGFVRFTDEADQQRALIEMHGLYCLSRPMRISPATAKFKQPTSLPAFDLPQVSFTPPANPDASNQSVTVAVPLPNPSPAKSVSAPIAAAGSTMSLSSNAPSSGSSNSLSSGTGTGSSASIATSAFGNPEEANHALSLAQKYIGFDTSPTTMASLTNPYLHEVQIRQVFQQQMEDPNPRYVISEESWKHHAQARAILGNLIGPNGEQLTSTDPYNTTVFVGGLSPLISEETLRTFFAPFGDIHYVKVPVGKHCGFVQFVRKADAEKAIEKMQGFPIGGSRIRLSWGRSQCGGANASPETREIENLLLNASYGGPFVGSDQKKPEPGPSGMGTFVPRPEMHRAQSNFSPFSPDPNNLYMSSESARRDSAYSRLETLPHPSKAYAPGFFPSQDLKVNTANGRVSPASARPASGNRFGFAENSDPPAPLNRAPGRAEAPISRPPSGQMAPSGGEGIESDPIHDLNGTLASLDLDRPWKSPDIGKRVTSS
>A0A0C3E5I9
MSRLDSEDVNPSPGLVTKRSAVDCDYAQPTYPSSTPPNNPSASSDRHGLQAYTSGSNISAIPRAYSTNVAAGLDAWPSAAYRHTANFAHPQVQHIFSSNHHRPCPLPTGTTPPVGTPSPGYYHTSSESERSNTLYRQAQPTQGIQSASSNTASHSNPSLNIDFIRSTLWWGGLEPWMDEEYAKQVCSLMGWTPVHIKVPDVGTDPSVQQANNPGYCFLTFPSPSTAASALNQVNSGGGGGGGSQPVQMPNSNKPFLMNLASSIPCSLMSSAFPTSSGTVSMPQQQYQKEYSIFVGDLAPETSNSDLVAVFRNPLLGLRNDREPKFIRPFLSCKSAKIMLDPVTGVSRGYGFVRFTDEADQQRALVEMHGLYCLSRPMRISPATAKYKPPQSHIPLSLPPIQYSQQSTDQRPNNVTVSIPPPNVNQVRSVSSPIAASASNGSPSFADTPVGPSNSGPGLNGSGSVATLGSGSCARVSSGILSPTSSEDIIGVASGPSSQYGAIPLKGNAASGNSSLSSGYTPNSHEQNTHPRYIFSEESWKHHAQARAILGNLIGPNGEQLTSTDPYNTTVFVGGLSPLIAEETLRTFFAPFGDIHYVKVPAGKHCGFVQFVRKADAERAIEKMQGFPIGGSRIRLSWGRSQYKAAQAAAQAAQAAALQAQFQVQMPSNPAANLSSEQAVHFVPTLGITAFNGQDTNNAGYFTQHGTNTANEDKLGPHFTNQARQDGMSSHSHQDTFSNPYLPRSMTSDSLEYQHSLRAQDPLSFSPFSPDANTLMLGNQRKTSEEIAVPDAFSQSENFRRFNSTTADASTALRDRSLEPRASIRASSGSPKFGAYLDGLSSIRSPPRDETTSRPNSHAPSQGQSTRSDLHETYDPIQDLNGTLASLDLDYNSTWQASGDGAGRKAHGL
>A0A0C3F8U1
MSHIESHDSYDFPPGLGYVPRPGTNIHNYHQSSVTPLGEFPPVDRRGSLSMGYNTFSPLHSSVPRSIGGQDQEYGIFGNGDNWSAPTNRHNPSSQVQPQHLSSISHHHRHTPGVPATTGSNFYNPPPYNDRDGHYLRNGSNPSPPSNQSFSNQSAVPAAPAAISNPAITRSTLYWGDLEPWMDEEWAKRVCGMMNWDPNNIKVPHPQPDPVTGQQANNPGYCFLTFPSRAHAERVMNQVNPSNGGPITMPNSTRPFNITWASSLPSSPLSASFPTGGTSVPGAQQQFPKEYSIFVGDLAPETSNSDLVAVFRNPVLGLRNDREPKFIRPFLSCKSAKIMLDPVTGVSRGYGFVRFTDEADQQRALIEMHGLYCLSRPMRISPATAKFKPPSIVPSVDLPQVQTPSPSSANGQDQQSQSVTIAVPLPTNTQTKSVSAPIAATTSSTSNSSLSNPVSSSGSGSSIATSNSLPSLSSSSTTSISSALASATSEELLKLPQGVLSQLAQYANNVKGNIGSDFAQVLQQQNNENGQQYGVSEESWKHHIQARAILGNLIGPNGEQLTSTDPYNTTVFVGGLSPLIGEDTLRSFFAPFGEIHYVKVPVGKHCGFVQFVRKADAERAIEQMQGFPIGGSRIRLSWGRSQYKAAQAAAQAAQSSALQAQFQTPAAPAPAAQPQLSPEQAVQLLQRLGLGGILDTQTNGVHETRSHDNSTNNSFGDGNATGGFDRDEKPRFMSGMMEPRQNRLQKESNFSPFSPDPNLYEKNEKLPPSKHYPGFGSLPLHSHDSKVVGGPNGNGGKISPTSFRPPNASQRFGSSYFDETRRHEAPISRPNSGTPSNGNGQAAQHGGKDHDGISDFNGTLASLDLDPQTMWKSSKGDSYNADVYAQYKTATSHGGTPSP
>A0A0C3HMG0
MAYQQQFDPSQQPQFAAEGNNGGLPQGAPQQGLPQQPPQGIQPPPQGQDGGSPAPFAQQPGAEGSSGSVTGDAKTTLWMGELEPWIDENFIRSVWFGMGENVNVKMIRDKFSGNAGYCFIDFSSPAAAAKALSLNGSMIPNTSRPFKLNWASGGGLADRRDERGPEFSIFVGDLGPEVNEYVLVSLFQARFPSCKSAKIMTDPISGMSRGYGFVRFADEGDQQRALTEMQGVYCGNRPMRISTATPKNKSGGGGPAGMPMPGAMGAGMAPGMYSMGAPPPLGYYGAPQPMNQFTDPNNTTVFVGGLSGYVTEDELRSFFQGFGEITYVKIPPGKGCGFVQFVQRHAAEMAINQMQGYPIGNSRVRLSWGRSQNNSGPAGTPYRPAPPPPQFASGMGMPPNPYGNFAPLQ
>A0A0C3LKV7
MSAASASAFPPHPLGVQGVHMHPSSESPMDSARNDYAPRSYPWPPTADPIGYTQAQAMLSGAYAGASQAQSQGFPLVVQNDATALELAHHDYQNQLRGHINTYSLAAAAVPDDQLPSFYQHQASVASVALQQYTDATGYQFQPPNPQAPSSVTQNILAPHIAATLPPHPQPTRSTLHFSNLEPWMDVEYFNKLAGMMNWQNIILKIPSTPSNEGVGSLLVPNNPGYCFMTFPTPAFATAVLKSLTEGDMPKVMPNSKRPFVVTWATIPASSARTNVQRSDPFGNDASVSGLFALGNLSVLNLHTPPTVDDLTSQPNNRQQEFSIFVGDLAPETTNSDLIAVFRDPILGLRHDREPKFVAPFLSCKSAKIMVDPVMGVSKGYGFVRFGTPTDASRALIEMQGLYCLSRPMRISQATAKARAHGYAPQSAAPASSFGTPPPHPFTPPFDYDFHGSGSDRGSGSTVTSPSAVHPANGVSRAFIVGHQKVATSPTGSASSVHSLQEAQRAASRRGDGGPESDPLDSLPSETLDALSTLNIDRSTLSQLLKMAMVKPSAEQEENEDIRASSDPLSAPAAIRHFGQSDGLAHRASMSGPVPVHTPNRSYSQSMNGTSAHSPVTSRNMVPPSSGADASQTSQAKSLVASMMGNNASVLNSSDPYNTTVFVGGLSGLISEDTLRTFFGPFGEIHYVKIPPGKGCGFVQFVRKADAEAAISKMQGFPIGGGRVRLSWGRSQYKAAQAAAQVARLSTGINDSGDLQGLSETQTAQILQACGVSNAGSNTFSRHQGSIELQNPHTFSPEAAYGVEGTGNLDQYDIRAVSGPHSVIPVQNDLANANLSRSHTFPTFTTFNGEPSNFSPPSNVSASRSVAGLNARSQYVNTYGPGSAAVYGDLIATRGGISQRDLEAMESGHMVDPYSDGAHGIYPNRGPVPFPANEVIRQERSGSGSTVATTASDKTPPLQPMRNDFLDLADNFAALNFGQNPAFGAYPAYHLAEAKGMLSSAFGPYLSDNAPTGQHS
>A0A0C3PIZ4
MSRFDSHDIHPPPGLLINRSAMDCDIRRLYSSSTPVNHSAASLDRQNSQLYTTDISHGNSTLSPAYGIHDKDYMGLSPVVDGWTVAVNRNAGTLTSPQIQHVFSPNHSRPSPSLITGPSPPSHTPSPAYYSHSSEAERDSSLPRSHIQPAPSIPQSSTASSIGNASFRTDLPRSTLWWGGLEPWMDEEYAKQVCSLMGWNPVNVKVPSSSEDPSGQQANNPGYCFLAFASPAIAASALDQVNGVGGSKPVLMPNSNKPFVLNWASSVLGSLMPPTLTSSSLVSPGPQQQYQKEYSIFVGDLAPETSNSDLVAVFRNPLLGLRNDREPKFIRPFLSCKSAKIMLDPVTGVSRGYGFVRFTDEADQQRALVEMHGLYCLSRPMRISPATAKYKPPQPQIPLNLPTVPYPLLPQAGEQRSNPTASVPPSSANRARSVSSPIAASICSGSSSSTSTPVVVTSPGTVLKDSASVPPTGTMSSNGVSSGVLSPPSSEDVLGISSPTAALYGTVSLKGHAATGTSLLPSSYPHGSHEQNSLPRYNFSEESWKHHAQARAILGNLIGPNGEQLTSTDPYNTTVFVGGLSPLISEDTLRTFFAPFGDIHYVKVPAGKHCGFVQFVRKADAERAIEKMQGFPIGGSRIRLSWGRSQYKAAQAAAQAAQTAALQAQLQAQMPANLTTPLSSEQALQLLHKLGISSFGGQTGANGQDMGNTGHVGSKGANGSVEEKPFCTNQVRPDGMISTPFHDAFSNSYVPHSMATDALDYQRHMQPHFSSSFSTFSPFSPDPGVLLLENRGNQSKELSALDAIAHVEHVRGFDSMAPDSDKVAEFLRGSIRMPNSSQKLGTYFERSPPRQEPISRPNSGQTSSQGHSSQCDPKEEHEPIHDLNGTLASLNLDHSNPWKTSKEGSDMQVRGS
>A0A0C3SEE4
MSRPDTHAPEFDYHPFDFGMNPGAAHVPYGARDMPREFWQGREPQQVRESPRDGYAGPGRDVFLREGVTNTSFYHTPSASMPSASLSSMLATSAEHRPANGHQQGPGQRLHPGHALGAPAGDGWTPPTSLNGAAPGPAMAGMPTHTSVTGNPHRPPMSSVTHPVTGPQVQPSVNQKLVSNHHHHHRASPPRPPPPFAPTPAPVAYTQSDRDSFRDAFLARQFHQTSSPPSVPSVQVASLPSPNSANAPRSTLWWGELEAWMDEEYAKQVCNLMGWDPVSIKVPRPAPDPMTGRQANNPGYCFLTFPSQGHAASVLAQVNSNAGGNTLSMPNSSKPFTMNWASSVPAAPMSVPFTAPTISIPGAQNPQYPKEYSIFVGDLAPEVSNSDLVAVFRNPVLGLRNDREPRFIRPFLSCKSAKIMLDPVTGVSRGYGFVRFTDEADQQRALIEMHGLYCLSRPMRISPATAKFKPMPGMPGGMDFSHMMYPQNGPSAQQMPDMQQLAMGMAMQNGTKSVSTPLASANGSSGNLSSIGSLPGSNSLSAPSLTATSSMASSATLASTPSEDALKGAHIHNTNNQAPSPPNSNVPSSISAGLAQPTHDQLMAQRYNIPEESWKHHTQARAILSNLIGPNGEQLTSSDPYNTTVFVGGLSPLISEETLRTFFVPFGEIHYVKVPVGKHCGFVQFVRKPDAERAIEKMQGFPIGGSRIRLSWGRSQYKAAQAAAQAAQAAAFQAQYTQVQTAPPNASTLTAEQAMQLLEKFGITQFLNSNSADNQASSGPTLDVLQGATAEQVADFIHQYESFAPAGSFEQRSSLNTTFSPFSPDPNYLVELKSREANASVSPGQAQSFSSTSSKGYSPWYSSSPSDEKVTTSGKVSPTGSGGAQTSRPNSARAFSYLGETQQPNRAPSREGPIARPDALKRASQSVEHYGAPHDREHDSIHDLNGTLASLNLDNQGLWKSAHDGPHTSSS
>A0A0C4DU66
MSNFSGASQPGNGHGENGGTMNGSGAPAIENYSASSTATSDAKTLWMGELEPWMDENFVKQVWQTVCGEAVNVKVIRDRQSGNAGYCFVEFNSADAANKALQLNGSPVPNSQRVFKLNWASGGGLVDRRDERGPEFSIFVGDLGPEVNEFVLVSLFQARFPSCKSAKIMTDAMTGQSRGYGFVRFTDESDQQRALVEMQGVYCGNRPMRISTATPKTRSHQQYGAQGQHGGPMPMAAPAQQQNMNWGMPYGFNQQAPPAANNFNAAMQPMNQFTDPNNTTVFVGGLSGYVTEDELRSFFQGFGDITYVKIPPGKGCGFVQFVHRHAAEMAINQMQGYPIGNSRVRLSWGRSQNNSGVGTPYRPAPPPPHWGGGMPPPGGPGGPGPFGPFGGNPPQGPPPGGLQ
>A0A0C7MXA6
MSFNSSSGSLNYNNNFKKDYPRRVPAQHTQHPQEQMSSSSSSSRPNSLYMGDLDPSWDENAIRKIWASLGEPNVQVKMIRNFGSFGNSSGYCFVEFASHSNASHALQKDGLLIPNTGNKVLKLNWATFATTPGAEHSIFVGDLAPNVAEAQLFELFISRYASTLNAKIVFDQMTGVSKGYGFVKFGQESEQQRALMEMQGTFLNGRAIRVSTTSKNKNKFLQPQIQQTQHVPPQQQVQQSYSHQFQSASSGNQQSATAQSQFIYPVQQQPAVTQYTDPHNTTVFIGGLSALVTEEELRAYFQPFGSIVYVKIPVGKGCGFVQYVDRLSAETAISRMQGFPISNSRIRLSWGRSAKQAVLMQQAFSSSQPSQQLPSVSSNYPYEGQPAMPTAYGYSSTWDSLNGSYMPFSLSSVNSVAEANAPSSTSLLGGLSSLSYYGEPTESPAASSAFSYSPAHFNPQSVNSANSQDVRPSNDLLPYEISSNPQFLVQGNDIYVKGKSETISRLEKGSNGYIFA
>A0A0C7N538
MPQIPLPPSATMQTSSEPPRTLWMGDLDPSFDEATIQQIWEKLQKQVSVKLIRAKKNLLIPCSTSSTFSETENPDSKNSHSRNAQEADLNVDDDHVSHDATTAATAATGNTTSNQKISINGVSFIDPNTTQLHHAGYCFVEFNNLADAQWALSLNSSPLPNIISQSTQLATNPSGLRNFRLNWASGATLQSAIPSTPEFSLFVGDLSPSATEAHLLSLFQKSFRSVKTVRVMTDPITGASRCFGFVRFGDESERRRALVEMNGVWCQGRNLRVAYATPRNNVMWQLSQNQQQQQQQQPQQPQQPQRQHQQYQPSAHPPPIHDQQEQPLQVPFQQHQHQPQSQHQHQQQHQQQHQQQHQQQQQHYHNYQHGHQQQPQQPQQQQQQHLQSSQAFSNPYTQFQNLQLPGNYMVENPVASVSDIGDSQAPLLMRTASSLVNHNFVGFSRPANDQSLSYLPSTDGTVPTNFSNNQGRNQPALHNSINTTVFIGGLTSQISERQLHSMFAPFGSVINVKIPLGKGCGFVKYANRIDAEAAIQGMQGFIVGGNPIRLSWGRTSSDMSRGPMNAQEVPASLSNMHVEYPSQVWNEPDGGLSRRSIYASASSHLQSQDAASQANSVPPVHPSLL
>A0A0C9M7C8
MANFLFNNNEMFTNDNLNQNLIIDTSRATLWMGDLDPWMDETFLKQLWLSYGENVIVKLIRDKRTSISCGYAFIGFSSTLSAQKALTTIHGTRIPNSLKTFRLNWASGGGICDRKEDRAPEYSLFVGDLSNDIDETFLLSLFRAKYPSCHSAKIMTDPVTGLSRGYGFVRFLNQLEQQEAVQDMNGIICDSRPIRVSFATPKTNSTHRFDSNQQQQQQQQPQQQQQQNARYFQLALQAPALVHQPTDPNNTTVFVGGLSSPVTEEELGQYFAPFGEVTYVKIPPGKGCGFVQYVSRQSAEHAIERMNGFLIGTSRIRLSWGRSQADKSFSSASTATTTELKSPSTNTTLSSSTNNTNPMLQLSSFRPLSPPSSLLYDHPQSLFRSASTGSVEYHTNSDWLMGITNDHPKDGNSSQYQPKEWHLDDLLY
>A0A0C9WW64
MSRTDQQDFEYPPGLGAFQVRGGGERDQVFPYQHASSLATYGSQDRRQSSGIQSYSSYGGFTPRSLEQKEYGFEVGDFSSGPNRHNPSASNTHLPLQSFSPFNHHLTRPSPPSPPPSLLSQAALYQTSSPNDRDAQYYHQSPNSLLANNTNSSRSTLWWGEIEPWMDEEYAKQVCSLMGWDPVNIKVPHPAPDPATSQQANNPGYCFLTFPTPAHAASVLAQVNSGPKSSPVTMPNSSKPFVLNWASSVTSASSSSPMPAAFVSGNGVYAVSAQQQYPKEYSIFVGDLAPETSNSDLVAVFRNPVLGLRNDREPKFIRPFLSCKSAKIMLDPVTGVSRGYGFVRFTDEADQQRALIEMHGLYCLSRPMRISPATAKFKPPATLPPMDLPQVQFSPPSVGAVEPQNQPITLALPLPNSTQAKSVSAPVASGSSNGSLIGSGVAGSTSGSSIGGSSSSNSLSTGTGSSLSISTSGYGSAKSATSDEMMSLPNNVLSQISQQYANGDASAIKTSNAGTSYAHEQQLRQVLNLAQAEDGPPRFTISEESWKHHAQARAILGNLIGPNGEQLTSTDPYNTTVFVGGLSPLISEDTLRTFFTPFGDIHYVKVPVGKHCGFVQFVRKADAEKAIEKMQGFPIGGSRIRLSWGRSQYKAAQAAAQAAQAAALQAQYAVPALPNAMTQEQAIQLLQKFTMQQGYLGNSNSSPSDGSDASAGYINALHNEILAEQKGRGSLGIPSDDLPPGLDSFSPGYMPRPEVHRALSTFSPFSPDPNLYAESKRRDSTSHLETLPHPSKAYAPGFFPLQTQDVKIGNGGSGTGLERISPISTRPSSASRYGSFAEKTDPPAPPNRAPGRAEAPISRPPSGQTSFQGQGDHGQLDFDPLRDLNRTLASLDFDRPWKSSEHMGNIPSNGQFHLARRTPSP
>A0A0C9Z2S4
MGLPVGHCSTFRATRGPRDHGVIVGQNKHASALSQVNGGGSEKPALMPNSNKPFLMNWVSSVPGALMAAPLQSSSVTPPGPQQQYQKEYSIFVGDLAPETSNSDLVAVFRNPLLGLRNDREPKFIRPFLSCKSAKIMLDPVTGVSRGYGFVRFTDEADQQRALVEMHGLYCLSRPMRISPATAKYKPPQPQNPSNLPPMPYPLLPHASEQRTISSASMSPSSANKARSVSSPIAASVSSGTSSSTGTPIGVSGPGTALRNSPSLPSAGSGSSNGVSSGVLSPESSEDVLGVASPTAALYGTVPVKGHTAAGTFPLPSNYLHDSNEQNTLPRYIFSEESWKHHAQARAILGNLIGPNGEQLTSTDPYNTTVFVGGLSPLISEDTLRTFFAPFGDIHYVKVPAGKHCGFVQFVRKADAERAIEKMQGFPIGGSRIRLSWGRSQYKAAQAAAQAAQAAALQAHVQAQMVVNPATPHPSEQAIQFVQNLGTSSFGSQTGANGQGMDNAVYVIPKGANGSNEEKVIPFSTNHVRPDSMVSTPFHDVFSNPYVPRSMATDALDYQRPMRSHFSPSLSSFSPFSPDPGALPLETRRNQSKELNTIAHAEHARRFDSMAPESDNAAEFLGGSFRMPNGSQKFGMYLDRSSPRQEPISRPNSGQTSSQGRSSQCDTKEEHDPIRDLNGTLASLSLDHSNPWKSAEEGSDMRVPGT
>A0A0C9ZLL2
MSRLDFHDFSNPPGVAYSRSAVEIDQHMSNHYPSNSPTHPVSGDRRLSNGLGVYLPNTSNSAFIPRSIGIPDEEYSSIGIIPEAFQAVPNRHTSTQHLSSSNHHRPPPVPHSSSPAALSINTNHYAPSDAEREGYIHRQLQSFAPSCGLPLPANSNSGPNVLRSTLWWGELEPWMDEHYAKQVCALMGWDPVTVKVPNAGPDSTVSQPTNNSGYCYLTFPSPAIASSVLNQVNGGGGGHPVTMPNSNKPFVLNWASSAPTGPITPSFPPAGVVVPTAQPQFPKEYSIFVGDLAPETSNSDLVAVFRNPVLGLRNDREPKFIRPFLSCKSAKIMLDPVTGISRGYGFVRFTEEADQQRALIEMHGLYCLSRPMRISPATAKFKPPPMPTDLPQIQFPGSPTSDQRPNPVTVALPLGGQPRSVSAPMAASTSAGSSSSLASVPVGPSASGSTFSGSSSIPSLGSEASTTASSGALSSMPSDEMLGLSANVLALAHQYANGGPSNNAKGIVPSGSAHDSQDNSVAPRYIISEESWKHHAQARAILGNLIGPNGEQLTSTDPYNTTVFVGGLSPLISEETLRTFFTPFGEIHYVKVPVGKHCGFVQFVRKADAERAIEKMQGFPIGGSRIRLSWGRSQYKAAQAAAQAAQAAALQAQFQAQMASAQGQAPQSQMTPDQAIQLLHRLGLSGQGQSGGGDVSNRNQVDAVKGNGYSEEKLRSLIMNQPLPDSQLPYDVYPGGSGPRPPSNMSSVEHHRSHLTSSFSPFSPDPNMYTRRGSDSYDLLPHAMNHASRYDSIMEFKAATTNSNERPVPPVRTPSGSQRYAPFLDGSAKSFEGGRCITRQEPISRPNSSETSSQGRSSQYDVQEHDPIHDLNGTLASLDLDQHRPWNSQGSVNHTNPSSSS
>A0A0D0DW96
MSRLDSRDLSRPPGFAHHSRSATDLDHANAAHHSLASSNHPAPLDRLMSHGLAVYRANSATSAIPRYGMHTQEKEFNNIPPPVDGWSAVSNRHTPSFINPQFQHLSSSNHHRPSPSPPSGTTTAVHPASPAYFNPSSDVERDTSLLRQAIQPSRDRQLTSSGTSSPPGNPDFNLLHSTLWWGDLEPWMDEEYAKQVCSLMGWDPVTIKVPSARADTPGQQSNNPGHCFLTFPLPSVAASVLSQVNGNGGAQPVTMPNSNKPFMLNWASSIPSAVTSTFPTSGVVASTAQQQYPKEYSIFVGDLAPETSNSDLVAVFRNPVLGLRNDREPKFIRPFLSCKSAKIMLDPVTGVSRGYGFVRFTDEADQQRALIEMHGLYCLSRPMRISPATAKFKPTQVSLDLPLIQFTGSSHGGDPRNNGVTVGMPLPHGSQARSVSSPMAGLGSGGSPSSNSTGTPVNPSGSGSSLSTSGSGSVPSLSSGASTSASSGVLTSASSDSILSLPSNVLAQAVQQHGSLASKGNNITGISSITSGFAQDPHESALPRYMISEESWKHHAQARAILGNLMGPNGEQLTSTDPYNTTVFVGGLSPLISEETLRTFFSPFGEIHYVRTFDVTFVRVCLLGIYASQVKVPVGKHCGFVQFVRKADAERAIEKMQGFPIGGTLTSLSDKAAQAAAQAAQAAAVQAQFQAQLQAQLASAQLSPEQALQLLQKFGVNGLNENGAYDMPAAGHCESGGNAVADDKLQSFLANQPRGEAMNPHAMHDSYFGSYAVRSSMGPDQHQHIRSQLYTSFSPFSPDPNALLLLSRRRGSEDLLVADGLSQTMNPYPPRYDPTALDAKAVISDHPNGPARTLGGPHQYGPYPDLLLAASHSTSRQEPISRPNSSETSSQQRSTQHGSYEEHDPIHDLNGTLASLDLDQSPWKPTGEPTERRVPPS
>A0A0D1E733
MSADSSSQSMSPFNLSHYPSEEGDHMTGARNSPFPRTTPLDDGHATVNLPQSNATSSSHQGTDAVGFSGIFGTGTSSVHNAAMSNSVSSLHSNTSHASSGAHAAPPSRTGFDQASRLRQTFNTARSSSPLSRPPLFSPNLLHETERTSQRARSPSGSHSASSPPPRSNVTSPRYFTEPHHSTNPPPHVQFSLQHSHQHLQHPQQQQHHHHQQQQQQQQQQQQQQQQQLPPPPQQQQSQHTQHQQPQQSSSRQHVFNPYTQQPPPIPSHQQVQVQQSWQARNGALGPLDFPPSAHPSAINPLDRPHSSTSERTSRIHDNGTRSTGPGTTQSPVGSLNKESEFSIFVGDLSPDLREEDLVAQFLQPPSWPHNHPFAAALIHAQQAQGIYQPGAHIGPAPFHSAKSAKIMTDPVTGVSKGYGFVRFSLEADCNRALVEMQGVVVSPANGLSPGRPLRVSTATPKNRTTAPPLIQQPPGPNMASDLNQQHLQMPRPHHPAQNAGPSFLYGGAPGGGPGARSEVVSPQPHLRQQSSPTQPGSLVSPVSPASPYDGSGALGGPGSGNMPASFGPLYGGFPNNGGDGAHDSSPAGVLRSHTPSSAPPSMPQGGSSSNPNDSAADPNNTTVFVGGLSSLISEVTLRRYFEHFGEISYVKIPPGKGCGFVQYVRKQDAETAIQRMNGFPILNSKIRLSWGRSQGDKAAAAAAQTMAQYAQLGQLAGLAGLSTLSPSQLAQLAGLGSVLSAAQAQMQGQAQAHGQRGPPGFGREGAGGLANDPLSTLARQLAAANLHGPSCIGPPVQGNQSLPGMGQRAPLPPFLRNPHQQPPQQPPQLAQGHQLPHLQHPAQQYRGQPGFPSSQNPGLTGMGANGIVDGAAGYSGRGSSHSNQGFDFDQRGGNAPDHHFGPQDGPHSHAPFASHAQEGFSGLAPLSESELADAFASLDFDETTRAALAQRLQALQQEDADLNRTGAEGFGRIFGFNGVNSGDPNKRHDPFGSGYNRDPNAFMFSPFSPSDSPIGGKADLPNSQSNSSSLYLSHRADEDATSAAKESTIAANNATDRSR
>A0A0D1WD53
MSFEYGQFPPQQEGAPGQVPPPQDGAAPGQVQDPAAQQQIGFQAPNVTGTPQGGPGGEQKTTLWMGELEPWVDENFIRNLWFQMGEQVSVKMIRDKFSGNAGYCFVDFSSPQAAAKALQLSGQPMPNSSRPFKLNWASGGGLADRRDDRGPEYSIFVGDLGPEVNEYVLVSLFQSRFPSCKSAKIMTDPLSGMSRGYGFVRFSDESDQQRALTEMQGVYCGNRPMRISTATPKNKGGPMGGGGGGGGGPQGGMGMPGAGPMGYPPMGGPPMPYYGGQQSIQPMNQFTDPNNTTVFVGGLSGYVTEDELRSFFQGFGEITYVKIPPGKGCGFVQFVQRHAAEMAINQMQGYPIGNSRVRLSWGRSQNNSGPAGTPYRPAPPPPIYPSMGGMPPSHNYGNYAPMKVGPASGPEMSQY
>A0A0D1Z7Y2
MSFPQGNAPLYGGEQPADGSAPGVPVPGAPGLGDGQAQFTAGAVPTPAAGTGTPTNPEGKTTLWMGELEPWIDENFIRSLWYGMGEQVNVKMIRDKFTGSNAGYCFVDFQTPEAASKALALNGQQIPNSSRPFKLNWASGGGLADRNRDERGPEYSIFVGDLGPEVNEYVLHSLFQNKFPSCKSAKIMSDPISGMSRGYGFVRFTDESEQQRALTEMQGVYCGNRPMRISTATPKNKSGGAGPGGPMGMHPPGMNMGMGYGMGGAPPLGFYGSAAGQGGMPMNQFTDPNNTTVFVGGLSGYVTEDELRSFFQGFGEITYVKIPPGKGCGFVQFVQRHAAEMAINQMQGYPIGNSRVRLSWGRSQNNSGPAGTPYRPAPPPPVYPNMGMPPAHYGGFPPMK
>A0A0D1ZHK8
MSFEFGQFPNSQQDGAPGQGPPPQDGAAPGQQQDPSGQPPMQFQSPDGSAPQQAGPGGEGKTTLWMGELEPWIDENFVRNLWFQMGEQVSVKMIRDKFSGNAGYCFVDFSSPQAAAKALQLSGQPMPNSSRPFKLNWASGGGLADRRDDRGPEYSIFVGDLGPEVNEYVLVSLFQSRFPSCKSAKIMTDPLSGMSRGYGFVRFSDEGDQQRALSEMQGVYCGNRPMRISTATPKNKGGPMGAGLNAGMNMPGAGGPMGYPPMGGPPLGYYGQQQAQQPQPMNQFTDPNNTTVFVGGLSGYVTEDELRSFFQGFGEITYVKIPPGKGCGFVQFVQRHAAEMAINQMQGYPIGNSRVRLSWGRSQNNSGPAGTPYRPAPPPPIYPSMGGMPPAHSYGNYAPMK
>A0A0D2A1D1
MSFPEYGQFPNTPQEGAPGQVPTPQDGAAPGQPTDPSAQQQMPFPNPEVNAAAQAGAGAEGKTTLWMGELEPWIDENFVRNLWFQMGEQVSVKMIRDKFSGSNAGYCFVDFSSPQAAAKALQLSGQPMPNSSRPFKLNWASGGGLADRRDDRGPEYSIFVGDLGPEVNEYVLVSLFQSRFPSCKSAKIMTDPLSGMSRGYGFVRFSDEGDQQRALSEMQGVYCGNRPMRISTATPKNKGGPMGGNMGMGMPGGGPMGYPPMGQQPMPFYGGGQQQPQPMNQFTDPNNTTVFVGGLSGYVTEDELRSFFQGFGEITYVKIPPGKGCGFVQFVQRHAAEMAINQMQGYPIGNSRVRLSWGRSQNNSGPAGTPYRPAPPPPIYPSMGMPPAHSYGNFAPMKVGHSPVPTPPMGRY
>A0A0D2C502
MSFEGYGQFPNAQQDGAPGSVPPQPDGAAPGQPTDPSAQQQIGFQPPNVSGTPQSGPGAEGKTTLWMGELEPWVDENFIRNLWFQMGEQVSVKMIRDKFSGSNAGYCFVDFSTPQAAAKALQLSGQPMPNSNRPFKLNWASGGGLADRRDDRGPEYSIFVGDLGPEVNEYVLVSLFQSRFPSCKSAKIMTDPLSGMSRGYGFVRFSDESDQQRALTEMQGVYCGNRPMRISTATPKNKGGPMGGGGGGGMGMPGAGAGPMGYPPMGGPPMPYYGGQQSIQPMNQFTDPNNTTVFVGGLSGYVTEDELRSFFQGFGEITYVKIPPGKGCGFVQFVQRHAAEMAINQMQGYPIGNSRVRLSWGRSQNNSGPAGTPYRPAPPPPIYPSMGMPPAHSYGNYAPMKVG
>A0A0D2CFP3
MSFPEYGQFPNAQQEGAPGSGPPPQDGSAPGQPTDPSAQQQMPFPTPDGSAAPQNGQGADGKTTLWMGELEPWIDENFVRNLWFQMGEQVSVKMIRDKFSGSNAGYCFVDFSSSQAAAKALQLSGQPMPNSSRPFKLNWASGGGLADRRDDRGPEYSIFVGDLGPEVNEYVLVSLFQSRFPSCKSAKIMTDPLSGMSRGYGFVRFSDEGDQQRALNEMQGVYCGNRPMRISTATPKNKGGPMGGMNMGMPGGGGAPMGYPPMGQPPMPFYGAQQPQQPQPMNQFTDPNNTTVFVGGLSGYVTEDELRSFFQGFGEITYVKIPPGKGCGFVQFVQRHAAEMAINQMQGYPIGNSRVRLSWGRSQNNSGPAGTPYRPAPPPPIYPGAMGGMPPAHQYGSYAPMKVGYSPVPTPPLGPY
>A0A0D2DUH4
MSFEGYGQFPNAQQDGAPGSVPPPQDGAAPGQSADPSAQQQIGFQPPNVSGTPQSGPGAEGKTTLWMGELEPWVDENFIRNLWFQMGEQVSVKMIRDKFSGSNAGYCFVDFSTPQAAAKALQLSGQPMPNSNRPFKLNWASGGGLADRRDDRGPEFSIFVGDLGPEVNEYVLVSLFQSRFPSCKSAKIMTDPLSGMSRGYGFVRFSDESDQQRALTEMQGVYCGNRPMRISTATPKNKGGPMGGGGGGGMGGMPGAGPMGYPPMGGPPMPYYGGQQSIQPMNQFTDPNNTTVFVGGLSGYVTEDELRSFFQGFGEITYVKIPPGKGCGFVQFVQRHAAEMAINQMQGYPIGNSRVRLSWGRSQNNSGPAGTPYRPAPPPPIYPSMGMPPAHSYGNYAPMKVG
>A0A0D2F1T5
MSFEGYGQFPNAQQEGVPGQGPPPQDGAAPGQPNDPSGQQQMPCQAPNVSGTPQSGPGGEGKTTLWMGELEPWVDENFIRNLWFQMGEQVSVKMIRDKFSGSNAGYCFVDFSSPQAAGKALQLSGQPMPNSNRPFKLNWASGGGLADRRDDRGPEYSIFVGDLGPEVNEYVLVSLFQSRFPSCKSAKIMTDPLSGMSRGYGFVRFSDESDQQRALTEMQGVYCGNRPMRISTATPKNKGGPMGGGGGGGAGMGMPGAGPMGYPPMGGPPMQPYYGGQQQSIQPMNQFTDPNNTTVFVGGLSGYVTEDELRSFFQGFGEITYVKIPPGKGCGFVQFVQRHAAEMAINQMQGYPIGNSRVRLSWGRSQNNSGPAGTPYRPAPPPPIYPSMGMPPAHSYGNYAPMK
>A0A0D2GN84
MSFEYGQFPNAQQEGAPGQVPPPQDGAAPGQPTDPSGQPQMPFPTPDVNAAPQTGPGGEQKTTLWMGELEPWIDENFIRNLWFQMGEQVSVKMIRDKFSGSNAGYCFVDFSSPQAAAKALQLSGQPIPGSSRPFKLNWASGGGLADRRDDRGPEYSIFVGDLGPEVNEYVLVSLFQSRFPSCKSAKIMTDPLSGMSRGYGFVRFSDESDQQRALSEMQGVYCGNRPMRISTATPKNKGGPMGAAGMGMPGTGPLGYPPMGGPPMPFYGQQQTPQPMNQFTDPNNTTVFVGGLSGYVTEDELRSFFQGFGEITYVKIPPGKGCGFVQFVQRHAAEMAINQMQGYPIGNSRVRLSWGRSQNNSGPAGTPYRPAPPPPIYPSMGMPPQHSYGYTPMKVGPVPPPFPKSHVAVLT
>A0A0D2GU25
MSFPEYGQFSNPPQEGAPGQVPTQDGAVPGQPVDVPSPQQFTHSDAPGVAPPGANTEGKTTLWMGELEPWIDENFIRSVWFSLGETVNVKMIRDKYSGSSAGYCFVDFTSHQAAAKALSLHGTQIPNSNRPFKLNWASGGGLADRRDDRGPEYSIFVGDLGPEVNEFVLVSLFQGRFPSCKSAKIMTDPISGMSRGYGFVRFSDEGDQQRALSEMQGVYCGNRPMRISTATPKNKGGPMGNMAPNPGMYTMGQPAMGYYGQQQPMNQPMNQFTDPNNTTVFVGGLSGYVTEDELRSFFQGFGEITYVKIPPGKGCGFVQFVQRHAAEMAINQMQGYPIGNSRVRLSWGRSQNNSGPAGTPYRPAPPPPIYPSMGMAPNHSFGPYAPLKVGHSPVPTPPMERY
>A0A0D2I6P2
MSFPEYGQFPNPPQEGAPGQVPTPQDGAAPGQPTDPSAQPQMPFPNPEVNAGAQPGAGAEGKTTLWMGELEPWIDENFVRNLWFQMGEQVSVKMIRDKFSGSNAGYCFVDFSSPQAAAKALQLSGQPMPNSSRPFKLNWASGGGLADRRDDRGPEYSIFVGDLGPEVNEYVLVSLFQSRFPSCKSAKIMTDPLSGMSRGYGFVRFSDEGDQQRALSEMQGVYCGNRPMRISTATPKNKGGPMGGNMMPGNPMGNPMYPPMGQQPMQPFYGGGQQQPQPMNQFTDPNNTTVFVGGLSGYVTEDELRSFFQGFGEITYVKIPPGKGCGFVQFVQRHAAEMAINQMQGYPIGNSRVRLSWGRSQNNSGPAGTPYRPAPPPPIYPSMGMPPTHSYGNFAPMKVGHSPVPTPPMGRY
>A0A0D2MN64
MSGIGAPPEAEQFSVFVGDLTPEVSDFVLMESFRQFYPSVTSAKPAVRCAAARRSAAQRVITDPATGRPKGYGFVRFSSEADRDRALEMQGFNLGGRPIRVSLATARRSGAAGSGGSGSGAAGAAPHPAELDPTNTTLFIGGLSGGVSEEQLRALFGQYGVIVYVKVPAGKGCGFVQYVERPAAEVAMASLNGQVIGANAIRISWGRSTSRAPTAGRAAAAAAAAAAASAAAIPAFGARAPGAGAASGALAGGVYGGGVSFAQPGLAALGYPGAFGGGAGGAYMNGHGNILAQQQYATDGGFVISGVPQGGLQPGGMAFVDPSAAALIAQQQQQQQQQQQQQQRVLLGPASAHGGAAALDGGLLIGGYPLGAMQGGHAMQFAPAAAGGVDAAFGAAGQQQQQQQQQQLNQQQLLGAGGYVLPAN
>A0A0D2PFU5
MSRHDQHDFEYPPGLAGQPRHGERAQYVGSRAAAGTGNYGGYAAAMHRSYAMQQEPPRDFSYGPSLPEISGPNRHNANSHPNAPSPFLSFSNHHNRRPSPPPLPAVSHNFPSSSPPDRDTLFLRQPQPSIAQQQPLNNSSIASRSTLWWGELEPWMDEEYAKQVCGLMKWDPVSIKVPHPAPDPATGQQANNPGYCFITFPSPSYAASVLAQVSTGSNGSGPVSMPNSTKPFVMNWASSVTSATSPISNSFPAAAGPPPATAQQYPKEYSIFVGDLAPETSNSDLVAVFRNPVLGLRNDREPKFIRPFLSCKSAKIMLDPLTGVSRGYGFVRFTDEADQQRALIEMHGLYCLSRPMRISPATAKFKAPTSLPAFDLPQVSFTPPVLTSGTDAASLSANGVSLPQGSVQNKSVSAPIAAAGSNAPNSASGQSIGGSLSSNSLSSGTGSSTSISTSAFTSSSDDVTNDVLSRLAQQYAEVDNNPFKMPLSNQYLHDAQLRTPQQMDDPSARYLISEESWKHHAQARAILGNLIGPNGEQLTSTDPYNTTVFVGGLSPLISEETLRTFFAPFGDIHYVKVPVGKHCGFVQFVRKADAEKAIEKMQGFPIGGSRIRLSWGRSQYKAAQAAAQAAQSTAIPQYTPPPIVPPPAAGAITQEQAMAIIQKFTAQGYFNGGGQTSAPDTSEIENALLSSGYGSVIMNTEQIQQKLGHHILQQQQLQQQAQQYQQQHQQEDNSGMSNYASRPEVHRSQLNFSPFSPEPNMYISSETARRDSYSRLESLPHPSSAFAPGFYPMQQGHDLKVNTGVGISKAAKISPTQTRPSSGNLYGFSDHSDPPTPINRAPGRSEAPISRPSSGQTAAPHSEDIQDLNGTLASLDLDRPWKSPEVTGSRSG
>A0A0D7AK33
MDEEYVKQVCGLMGWDPIQIKVPQPVPDPAFSQQPNNAGYCLLTFPTPAQAASVLAQVNNPPGSPAAAAAPAPPMPNSAKPFVMNWATAVPPPLPAPHNFAATNPQAYSKEYSIFVGDLAPETSNSDLVAVFRNPVLGLRNDREPKFIRPFLSCKSAKIMLDPVTGVSRGYGFVRFTDEADQQRALIEMHGLYCLSRPMRISPATANTSAMSATSTTPGLSIAVDQPRSISDPLASQRLMPEESWKHQAQARAILGNLIGPNGEQLTSTDPYNTTVFVGGLSPLINEDTLRTFFSPFGEIHYVKVPVGKHCGFVQFVRKADAERAIARMQGFQIGGSRIRLSWGRSQYKAAQAAAQAAQAATLQAQYGSSAASSHYLANTAPQYLLDTPLASMTPEQAIQLLQRFYLNQNTNQQPSTSLDQMTAIQTTLGQMTAASTLGQPSALGQSSALRQPTALGQSSMATMPTFSPFSPDPNPASIASRVDSSTFARPESGAFSARLESLQSNKTYTSASRYTSYLDNVGASAYLENSPPSLQVNRAPVSRPSSGALPSVAATAGKDGNGHEYDALQDVNGTLASLDLDSWKAPGAGDGSESSSTASVQFRVGPTSSP
>A0A0D7BL19
MGGPADWENGWEGAGQNGPNRSNTASSILNHHHTSPPPPSSNSLYALGDTRNPAAANNPERSTQSPVSAVGGVPSPAQQASTTPARTVLWWGDLEPWMDEEYAKQVCKLMGWEPIGIKVPQPPPDPATGQALNNPGYCFLTFSTPANAAAVLAQIANNPAGAPMTMPNSAKPFNLNWASAVPASSMPLSPSAQYTGVTSGQNPQFPKEFSIFVGDLAPETSNSDLVAVFRNPVLGLRSDREPKFIRPFLSCKSAKIMLDPVTGISRGYGFVRFTDEGDQQRALVEMHGLYCLSRPMRISPATAKFKPTTVMAGPDLSQLQYPPAPTPHQMMAMHHPAMQHPAMMQMSHPSHASLHSMSSGSASSFDASSSGTGLSSNTSVSNNSLNSAAFNSVDDMINLPHHVLAQIAKQYATGEREPPKPPQATSSITSQFADRPPSQPQPGQPGQRYFSEESWKHHNQAQAILSNLIGPNGEQLTSSDPYNTTVFVGGLSPLISEDTLRTFFAPFGDIHYVKVPVGKHCGFVQFVRKTDAERAIEKMQGFPIGGSRIRLSWGRSQYKAAQAAAQAAQAAALQSHLASAFPLLTPEQLQAIQLMKLNQMNGGQSPPPLPPPPPPQQQQQQQQQQSQQPQQVQLPHVSDKEAFLSGHHQGASRELLDFGDLAAPNQAFSPFSPEAAAYGRRDSVSNGLPHPSKSYAPGFYEDIRADSAASILKSALDARPNSANRYYLSGSPPVGNVNRGHMSRPSSGHPMDMQQEFDAMHDLNGTLASLDLDRERPWKSPAESSDSGASVQFQMTMNPTSP
>A0A0D9QG90
MNNTDNSELVKENKDVSSSNTTKTLWVGELDKVKDEVVDENYLLHCMFYEFAEDIIKVKLCKEKNSQKYSYAFIEFTNYDIAKYCFDNLNGKWIPGRIHRFKLNWAKYNVSDNVNTTEKNLDVELDDKGTYSIYVGGIPKGTTKEEIETLFCRFYSSICFVKMIKNTQKNQNKMYCFIHFFNHDECVRALTEMNGCEFKGCRIKVSTSNGIKMSRGGVEGNNYYYKNNNYQMHMDSLKGMNMGSYNVDPYGGNYVQGGYTQGNYQQGSYNQAGYPPGNYNQVNYNAHSCNGNVGNVGNNNGWTSSNPHNCGTDSSKGANNQGDEEENKNVATAGVATPAGVSTGGDSNKNYYMYYDNVNSELNNPYKVNYYDHLSSNVTSYPAYSTTANHGTTSLSYNSNSYGSEMNYYPGQMTQMAPMNNYGSDVNHTNNLPGSNGQVSNYTSQFNCITNYNLTPGKEDEQNLINNYRMGNVNYASVVNNEHADDGVQNMTHEKKEGNGNLKNEHMSTEDNIINHMTKKNGMMEGNINSMNHSYGLNMYNRPCPSNEYNNNGFNTMGLDKINTNDQINCNGNMGTCHPNDMNGMNNYYYDGDAQNIKGRSNKENNNNNNNNRNHSNTNNSTNNGSVDNNETIDNEQSVHNNDIVDSDHSDGKDDNNDQDNK
>A0A0F4GGZ3
MSFPTFEGGAQAPQQGGEEQGGFGGAPGANQQPSPMGQQQMDPSQQQGQFQGGPQGAPPGPGGPQPGGDQKTTLWMGELEPWIDENFVRSVWFGMGYQVNVKMIRDKFSGNAGYCFVDFENPDQATRALQLNGQVIPNSNRQFKLNWASGGGLADRSRDDRGPEFSIFVGDLGPEVNEYVLMSLFQGKYTSCKSAKIMSDPISGMSRGYGFVRFADEQDQQKALHEMQGVYCGNRPMRISTATPKNKSGAGGPGGMPGMGPPGGPGGNPNMGMYSMGAPPMGYYGAPQPMNQFTDPNNTTVFVGGLSGYVTEDELRSFFQGFGEITYVKIPPGKGCGFVQFVQRHAAEMAINQMQGYPIGNSRVRLSWGRSQNNSGPAGTPYRPAPPPPVYPSMGMPPQHPYGNFAPMK
>A0A0F4YQP5
MTGQADPSPAPFQGPNPGEPSAAPVPQQAQEGKTTLWMGELEPWIDENFIRNLWFQMGEQVNVKMIRDKFSGRNNAGYCFVDFSSPAAAAKALSLNGTPMPNTTRTFKLNWATGGGLSDRGREDRGPEYSIFVGDLGPEVNEYVLVSLFQSRFPSCKSAKIMTDPVTGMSRGYGFVRFSDENDQQRALTEMQGVYCGNRPMRISTATPKNKNHGVGHGAMGMPGPAGMYPPAMGGPPMGYYGAPQPMNQFTDPNNTTVFVGGLSGYVTEDELRSFFQGFGEITYVKIPPGKGCGFVQFVQRHAAEMAINQMQGYPIGNSRVRLSWGRSQNNSGPAGTPYRPAPPPPMYPNMGMPPAHQYGGFAPMK
>A0A0F4ZH44
MSFPNPAPTGSPSEIAPMGGSSEQPAKSTLWMGELEPWMDENFIKGVWMSSAGETVQVKVIRDKSSGWIGDVSDMWCVFLLTKRSAGYCFVEFQSPEAANKALGLNGSPVPNSSRVFKLNWASGGGLVDRRDDRGPEFSIFVGDLGPEVNEYVLVSLFQARFPSCKSAKIMTDAMSGQSRGYGFVRFSDENDQQRALVEMQGVYCGNRPMRISTATPKNRSHGFGHHNMPNQGGPMMGGGPQSQMGWPMPFNNGPYANYNPGNQMNQFTDPNNTTVFVGGLSGYVTEDELRSFFQGFGEITYVKIPPGKGCGFVQFVHRHAAEMAINQMQGYPIGNSRVRLSWGRSQNNSGVGTPYRPAPPPPHYMGGPPYGGPHFGPGGPGAGGAGGPMPPNGATGGPMNGANPAGPPQCCNVFVSFSCYDGME
>A0A0F7TH11
MSFQNFESFPNQDAAAAAGAPAQADTTMTGQADPAGAPFQGPPGDAAAGPGPQQGADGKTTLWMGELEPWIDENFIRNLWFQMGEQVNVKMIRDKFSGRSNAGYCFVDFASPAAAAKALSLNGTPMPNTNRVFKLNWATGGGLADRSRDDRGPEYSIFVGDLGPEVNEYVLVSLFQSRFPSCKSAKIMTDPISGMSRGYGFVRFSDENDQQRALTEMQGVYCGNRPMRISTATPKNKGPGVGAANMGGMPGPAGMYPPMGGPPIGFYGAPQPMNQFTDPNNTTVFVGGLSGYVTEDELRSFFQGFGEITYVKIPPGKGCGFVQFVQRHAAEMAINQMQGYPIGNSRVRLSWGRSQNNSGPAGSPYRPAPPPPPMYPSMGMPPAHQYGGFAPMK
>A0A0F8C311
MSTLWMGNLETYMDEKFITRAFSTMGEQVINVRIIRNKMTGGALGYCFVEMTDEATAERCLRKINGKALPGANPPTRFKLNRATFGKQDGGQMYSLFVGDLTPEVDDGMLYEFFYNRYPSCRGGKVVLDSMGNSKGCGFVQFPDERLQKRALEECQGAVGLGGKPLRLSLAANNLRNRQQQQQQPQQPSEHRSWQSSSGYRNNYDQYNHYQQQAYPGYYPSWGYDQTGGGYGYNYQQYDYTQYPPPLESESETIQDSELEDPSLELDVVEANRKFMELSEELYDALIECHWQPAELSTEQDFMTSSLPEPIYC
>A0A0F8V369
MSFQNFDSFQNQHPAADAAAAAPGAPASADTTMTGQADPTTGQFQGPAPGEPTAPAGSQQGNDGKTTLWYAPFQQAPPDPPGYKYLIVFDRRMGELEPWIDENFVRNLWFQMGEQVNVKMIRDKFSGSNAGYCFVDFASPAAAAKALSLNGTPMPNTNRLFKLNWATGGGLADRSRDDRGPEYSIFVGDLGPEVNEYVLVSLFQSRFPSCKSAKIMTDPISGMSRGYGFVRFSDENDQQRALSEMQGVYCGNRPMRISTATPKNKGPGVVPGGMGMPGPANMYPPMGAPPMGFYGAPQPMNQFTDPNNTTVFVGGLSGYVTEDELRSFFQGFGEITYVKIPPGKGCGFVQFVQRHAAEMAINQMQGYPIGNSRVRLSWGRSQNNSGPA
>A0A0F9ZKI1
MDLNSSFPGAPSNGISAASPMAFQNGTPPATDMSAVPPPAGPTQDQAKTTLWMGELEPWMDENFIKGVFLSSAGETVNVKVIRDKNSGNAGYCFVEFATPDAATKALGLNGTPVPNSSRQFKLNWASGGGLVDRRDDRGPEYSIFVGDLGPEVNEYVLVSLFQARFPSCKSAKIMTDAMSGQSRGYGFVRFSDENDQQRALVEMQGVYCGNRPMRISTATPKNRGNHGFGHGHQGGPMMGGGMPQQQMWGGVQGFPYGGNAGAGGGFNPATQMNQFTDPNNTTVFVGGLSGYVTEDELRSFFQGFGEITYVKIPPGKGCGFVQFVHRHAAEMAINQMQGYPIGNSRVRLSWGRSQNNSGVGTPYRPAPPPPHYMGMPGPAHGGPGPNPYGGPHHFGGPAPGPQGPSGPPGPAVPPQFEETAGHY
>A0A0G2EAD5
MSFQNYEQFGGVPAQDGGAVPGGPNQQDATMAGQLPEQGQPPFQGAPTGDGAPPVTPGSDGKTTLWMGELESWMDENFVRNVWFQMGEQVNVKMIRDKFSGSNAGYCFVDFSNPEAASKALTLNGSQIPGSGRPFKLNWASGGGLDKSREDRGPEYSIFVGDLGPEVNEYVLVQLFQNRFPSCKSAKIMTDPISGMSRGYGFVRFSDQADQQRALTDMQGVYCGNRPMRISTATPKNKGPSGPGPMGMPGAGPMYPPAMGYPGAGFMAQPQPMNQFTDPNNTTVFVGGLSGYVTEDELRSFFQGFGEITYVKIPPGKGCGFVQFVQRHAAEMAINQMQGYPIGNSRVRLSWGRSQNNSGPAGTPYRPAPPPPVYPSMGMPPHNPYGNFAPMKARNTFAQLFVRSANLTE
>A0A0G2HS23
MSFPQSNNGLPDGSTPINGGGMDGQFPPAPAMQGPPAGQNAANESARTLWMGELDSWMDEQFIKSLYQNQTGDNVNVKIIRDRGTGNAGYCFVEFPSPESANKALTLNGTPISGSNGRHFKLNWASGGGLVDRRDERGPEFSIFVGDLGPEVNEFVLVSLFQARFPSCKSAKIMTDATTGQSRGYGFVRFADESDQQRALHEMQGVYCGNRPMRISTATPKQRRNQNPYSGGGHGGQMMANPMQPGMGWGMPQPGPFYGGAGGGYPGAGMGQAPMNQFTDPNNTTVFVGGLSGYVTEDELRSFFQGFGEITYVKIPPGKGCGFVQFVHRHAAEMAINQMQGYPIGNSRVRLSWGRSQNNSGVGTPYRPAPPPPHYGMTPHGGPGPYGPHHFGGGNPPPPPMA
>A0A0G4EYC6
MMSEEIGISESKGTTTTATTGNTLYIGEIEGWMEAKYITEQMAKHGEAPSQIRLMADRGYGFAEFSTRDAAKRVLEAMQGTQMEGCDAKCWSLKWAKRAGAEPRETFYSIFLADLDGEVTEEEVTALFQPKYPSCSHSRIVQDPSKGMPFGFVRFRDERDAMRAKDEMQGVWCGKNPLKISLSRETRELQQARRESDRRDRQPMDGRPPPWMDHGPQMGAPPFRPPPMGYYDYDHPGYFDYPPDYPPPYGAPFPPPPHDFFPLHRPPPFGYGGPPMEPYDDAPMDGRGPPPPMRGDRPLMRRPRSISRERDRDRDRERDRRRPSSRERDRDRDNRSDRPSRRGDREREWEREREKERSRDEPRPNGAVAAHRPTIFIGRLQDAQDVDEAKLREIFESFGEIREVRLLQGKGCAFVTYRDMSAAMDAVKERNDYRVGGTRIRVELSKASEKDLHTSSASKRPRDRDRDRAASREPLSPADRGAGRGSKRSRNGDVDREGSVRSEEPPGDDSASAAARRPSPGGVEKEVITPRNKKSPPRQPSPAAAAAADGAGASSGPPSHPSYGEELARRLDSTLCGLRMSRRPDRLPDVDALNGEYVCGHMRSVVLPLVPLMREVGGWGAASDRTGSRRQVVSDANSRDFFTPAMMFF
>A0A0G4IRQ5
MEPKQQVVMAKSKSSSQRPRPNVFEMRSLVRNPFEEEKRRLEEKKKREEAEQAAVYESFVSSFEGGPDSSSSGRSFVRAGEATRRRTGLDGPADQPAQIPPVEAGPLRKQKKTKNIDLFLEELKKEAEQDRRERPSRPPVQSTPRGSHADDGDVQSTNLYVGNLAPSVNETMLLLEFGKYGPIGSVKVMWPRSSEEAARSTSSKCGFVSFMRREDAADALRELQGYVLEGQPLRMNWGKAVPQPAEALPMPPMSTINHAADIAAPNLDLTFTVSKDHCKINVVIPVDRDERARLDLAAQYTAKHGVVFERALMEEKPEWRFLFDRSSTGHVYYRWKVYSLSQGDTMDVWRTAPFAMTCHGPLWVPPPLGQPDESAPSSDGAKSKSSLSRSNQEKLHDLLSSLSTDRYRIAMAMAFALDHADHSADVAAEIEARLMRGDEKEPIPHAIALLYLVSDVLHNSSSATVRNAWNYRTQFQNRLDAMFDRLHEVYAAIDGRLSAEHMKERVVRVLRVWHSWSLYPSEFIEQLEEKFVGKAPPTPLQEEVDIDGEALGLDSDDEDIDGEPLDLI
>A0A0G4MXN6
MDGMQPYNNGTPGANGANGDGYGTPVAAGMGYPPNANELTGPGNSPDGNKTTLWMGELEPWMDENFIKGVFATATGEQVNVKVIRDKSSGNAGYCFVEFNSTDAASKALALNGTPVPNSARMFKLNWASGGGINDRRDDRGPEFSIFVGDLGPEVNEFVLVSLFQARFPSCKSAKIMTDAVTGQSRGYGFVRFTDEQDQQRALVEMQGVYCGNRPMRISTATPKNRNHGPYGAQQGHQMPPAMHPHQPQAFYGVPPGPQFNQGYGAAPQFQQQQMNQFTDPNNTTVFVGGLSGYVTEDELRSFFQGFGEITYVKIPPGKGCGFVQFVHRHAAEMAINQMQGYPIGNSRVRLSWGRSQNNSGVGTPYRPAPPPPHYFGPPGPGGPGYGPPFGGPPGPQGPPGPPQGPPGGGPPQQVRLTRLSNAGYCFVEFNSTDAASKALALNGTPVPNSARMFKLNWASGGGINDRRDDRGPEFSIFVGDLGPEVNEFVLVSLFQARFPSCKSAKIMTDAVTGQSRGYGFVRFTDEQDQQRALVEMQGVYCGNRPMRISTATPKNRNHGPYGAQQGHQMPPAMHPHQPQAFYGVPPGPQFNQGYGAAPQFQQQQMNQFTDPNNTTVFVGGLSGYVTEDELRSFFQGFGEITYVKIPPGKGCGFVQFVHRHAAEMAINQMQGYPIGNSRVRLSWGRSQNNSGVGTPYRPAPPPPHYFGPPGPGGPGYGPPFGGPPGPQGPPGPPQGPPGGGPPQQVCVP
>A0A0H2RAN0
MSRYEHAEGSVATAHLSDTRSGHGYGSSLTPLAIPDRRPSQIGFTSLSDEHRRIYAAQFEEYARAGPQARGGVGNGVGGSNHGADWYHDVDEFWTGPTGTSSSPPDGSTGANRDSGSASRVASNSPGVGGSTVSSSSTTTTTTAPTSAGTYTPRGTPQYATTNGGGVTSPLSYSQVYDFNALRSELPLLQPPPTSVIPLAPVSHSTLPPQSRGDSTGYSPAPSQSPVYSKSSSRSTLWWGELEPWMDEEYAKQVCSLMGWDSVTVKIPHTPTDPVTGQQPNNPGYCFLTFPTSQQAAAVFAQINRSPNDTPVNMPNSTKPFVLNWASSPTPSPATATFNQAATGVGAALPNQQKEYSIFVGDLAPETSNSDLVAVFRNPVLGLRNDRAPKFIRPFYSCKSAKIMLDPVTGVSRGYGFVRFTDEADQQRALIEMHGLYCLSRPMRISPATAKFKTPQGGTDNGFGGVTASSSASSIGSSSSLPSLTASTTASSVASNNFQPNGAPPITSLDTLAQLIAKANDNTKQVGQQVPSITAPLVADKQMLDESWKHQAQARAILGNLIGPNGEQLTSTDPYNTTVFVGGLSPLISEETLRTFFAPFGDIHYVKVPTGKHCGFVQFVRKADAERAIERMQGFPIGGSRIRLSWGRSQYKAAQAAAQAAAHAHAQAMQSVPLSLSQEQAFEMLSKFGFGHSGANDQMGYGGADDGKVAASVMKSDEERLLAGYSESYAGQLLDKGSYGFESQSHPIPGFSPFSPDPNYLTGLAAERNNATSPRYATAPGSERFTSTKTTAGENGRTSTPSSKQGYQNDDSFGFAVGKPQHFQLNRVAGRHADGSSSRPTSSQASSSEKEHSAISDFHGTVAALDLDGNRSPGMKMEGTSALPFRTSLGSPKA
>A0A0J8B4H2
MQSSGSSSSDQNNHPPQQQSQSQSQSQSQSQQQPSQHPTAGSGVPTPPTGAVWMQYPAAAMVMQHQMMAPQHYPPPPHYMAAYHPHHPYMQPPPPHHHHHHQRNNHHHHNNNNNNNNGNTNNNNNNNNNNNNNNDGSSGENKTIWVGDLHHWMDEIYLSSCFGSAGEIVSVKVIRNKQTGASEGYGFVEFFTHAIAEKVLQSYTGLMMPNAEQPFRLNWATFSMGDKRTDNGSDLSIFVGDLAADVTDTMLHELFATKFPSVKAAKVVIDANTGRSKGYGFVRFGDDSERTQAMSEMNGVYCSTRPMRIGPATPRKSLGYQQGGYGSNGNAAQGSQSEDNSSNTTIFVGGLDPSVTDEDLRQPFSQYGEIVSVKIPVGKGCGFVQFANRSNAEEALNKLNGTVIGKQTVRLSWGRNPANKQSRGDYGNQWNGGYYGGPMYDGGYGYVPHPHDPSMYAAAAAAYGAYPVYGNQQQVS
>A0A0K6FNK3
MQHTRSHMPHPYMTPSPPSSHSSPQVPPGVGTLSTIWSESSSPIPNGRSTDTSEEGNMSKFFSNRTSPIGRNHTTGNGSPSCWPIQSQPPVVQPQPVLHRPPSYPTPTLFNEPCYELQPANMTAERELHVVLPEPWMDAPNVFQLAYTQGWDIVDVRTQPPGIVLVFATAAGAARAFAQVNGSPEGVTWIGTGIRVQAHWAGAVGRANEEEAQSYAARPMGGAMPVANNANKQLEFSIFVGDLAPETTNADLVAVFRNPLLGLRPDREPRVIRPFTSCRSAKIMVSPETGISKGYGFVRFTDEADQQRALIEMQGLYCLSRPMRLSHATAKSKTATGASLTNAGYSPLEELDPYTPSRAGAHLMNPSPDAYGRFPRHTVSGPDSYAPRMEMGVPRPRSGDAEDLLGGLGVEGGRVLGVEGGRVLGMEGSRALLNSGVAARGGGLSEGARLESARALLGVLNSADPYNTTVFVGGLSGLIAEETLRGFFAPFGEIHYVKIPPGKGCGFVQFVRKADAERAIERMQGFPIGGGKIRLSWGRSQSDKAAQAAAQAAQLGLNLGGLHLNSLSAADSARLFQALEALGYSSVPANPEASAGHGSGFRPMTYPNVNLY
>A0A0K8LBP7
MSFQNFDSFQNQHPSADAAAAAPGAPATADTTMTGQTDPTTGSFQGPAPGEPSAAPVSQQGNEGKTTLWMGELEPWIDENFIRNLWFQMGEQVNVKMIRDKFSGSNAGYCFVDFASPAAAAKALSLNGTPMPNTNRVFKLNWATGGGLADRSRDDRGPEYSIFVGDLGPEVNEYVLVSLFQNRFPSCKSAKIMTDPISGMSRGYGFVRFSDENDQQRALTEMQGVYCGNRPMRISTATPKNKGPGVVPGAMGMPGPAGMYPPMGAPPMGFYGAPQPMNQFTDPNNTTVFVGGLSGYVTEDELRSFFQGFGEITYVKIPPGKGCGFVQFVQRHAAEMAINQMQGYPIGNSRVRLSWGRSQNNSGPAGSPYRPAPPPPPMYPSMGMPPAHQYGGFAPMKVGSLNNTSEAPRSSDEAQFD
>A0A0K9PNI6
MMQPNGGMAQQPSQQQTQQPQQWGMMPPQYHHQPPMPMWNQQPSQVPPPQVPIPMQQQPQYPPQQQYHSAAVVAGSTQQPTSSDEIRTLWIGDLPNWVEENYLNTCFAPAGELISVKVIRNKQTMQSEGYGFIEFASRATAERVLLSYNGQPIPNTEQKFRLNWATLGAGEKRDDSSDFPIFVGDLAADVTDYLLEETFKTHYSSVKGAKVVIDRTTGRSKGYGFVKFADATEQSRAMTEMNGMFCSTRPMRIGPAATKKSMGALQQYPAKPYTQSNQTSSESDPNNTTIFVGGLDSSVTDDVLKRVFSQYGELVHVKIPLGKRCGFVQFAMRSCAEDALNNLNGTLLGTQSIRLSWGRSSNKQGTYPGQYQPQQDPNQAGNNSYYGYPQGYENYGYSAAPPQDHNMYAYGGYPPYGNYQQQQ
>A0A0K9QSW8
MMQPGQQQGMVAPPAPSMAAAQPSADQHYQQQQHYQQQVQLEQQRQQQLWLAQQQQQQQQAAQPPQQQYHQQGQQAPATAEEVRTLWIGDLQYWMDENYIRNCFAPTGELSNVKIIRNKQTMQSECYGFLEFTTHAAAERILQTLNNTLMPNVEQNYRLNWAFYGTGEKRGEDASDYTIFVGDLAADVTDYTLQETFRVRYPSVKGAKVVIDRQTGRAKGYGFVRFSDESEQVRAMSEMNGMMCSGRAMRIGAAANKKSVGGTASYPNTPGTQNDSDPSNTTIFVGNLDSNVSDEHLRQTFSPYGELVHVKIPMGKQCGFVQFTNRGSAEEALKALNGAQIGGRSVRLSWGRSPSNRPSQPEQNQWSNPAYYGYQQGYDASYGYVSAPQDPNMYYGGYPGYGGYAMPQQAQMPLQQQQ
>A0A0L0C8H6
MSSSVHCQLWMGSLEGYMTENFIIAAFRKMGEDPTTVRLMRNKYTGEPAGYCFVNFATDERAMDAMHKLNGKPIPGTNPIVRFRLNSASNSYKLPGNEREFSVWVGDLSSDVDDYQLYKAFSQKYTSIKTAKVILDGSGFSKGYGFVRFGIEDEQKSALYDMNGYTGLGSKPIKICNAVPKPKNELGVALGTTSNYGYGGSTNVGATTAADYTQYYDPTSTYWQGYNAWQNYYDPTGAAATDPTSAYYQQSMAQSHSNPQTLAQHAEAWSAQRSAQYEQQTAAAAASSNGGAAADEDDYALVEHKYTLDVDKLNREALDSDRNLYDALESSKWLPLEQLEAY
>A0A0L0FB30
MAYTHPYDPYQQQQGASLTVSGYPTAPQGFGGAQQHRPQQSSQQPQQGQAGEFPPQWAGQQVPPQNMQQQQQYQQQQQYQQQQYVQPQAYAQQYQQPQGQPMPFGGGYGQQKAGKRDNTGKEEPGNKVFVGNFPTTWTELELRQVLAEQGQLTELTILLDRNTGGSRGCAFASFTTRESVERSVADLDGKKTIHGMSVPMKVKLVTAKNGDTNKLFVGLLDRNMGEAELKAMFLPYGEIEHATVLRTPTGASRGCGFVLMSTTHESQAAIAALHESVTLPGNVYPMVVKFADTDRQKQAKKAMNQVPQQQQQQQNGWYGYPQVQGMYGQQMAMPMPQYMPPVSGGADAGPEGGNLFIYHLPQDWTDAMLMQAFSPFGRIVSAKVFIDKATELSKGFGFVSYDNATSASTSIQAMNGYQVGNKRLKVQYKKPRAPKSF
>A0A0L0HBS9
MWDQYGGHQQAVGYGDQKTTLWMGDLEPWMDENYIRQLWMSLGETVNVKMIRDKITGGNAGYCFVDFMNNGAAVKQLNSVNGTLIPGTTRIFKLNWASGGGSDDRGPEYSIFVGDLGPEVTDFMLLSTFQGRYMTCKSAKVVTDPSTGMSRGYGFVRFADELEQQRAMAEMQGQYCGSRPMRISPATPKNRPVGAEPRMAQPMQMPQQAYYQPPPQQPQVQPVQPYNQFNDPTNTTVFVGGLNTQITDEELRSFFAPFGEIIYTKIPPGKQCGFVQFVHRQSAELAIQQMNGFMIGGSRVRLSWGRSQAAAKGDYRPQVGPYGQPMAMPASPYGAPVAPYGGAAPHVMGGPTGTASQLTEDPLQPVPVERSNENYVSQQEELLERTDLDNGWRQQVYAQ
>A0A0L0N7F5
MDFPNGTPPAPDMSAVPAPPGSADQAKTTLWMGELEPWMDENFIKGVFLSSAGETVNVKVIRDKNSGNAGYCFVEFTSPDAATKALGLNGTPVPNSSRQFKLNWASGGGLVDRRDDRGPEYSIFVGDLGPEVNEYVLVSLFQARFPSCKSAKIMTDAMSGQSRGYGFVRFSDENDQQRALVEMQGVYCGNRPMRISTATPKNRGNHGFGGPGGPQGGAGPMMGGGMPQQQMWPGGMQAGGMQAGGMQAGGMQAGFPYGGYNPATQMNQFTDPNNTTVFVGGLSGYVTEDELRSFFQGFGEITYVKIPPGKGCGFVQFVHRHAAEMAINQMQGYPIGNSRVRLSWGRSQNNSGVGTPYRPAPPPPHYMGMPGHGGPGPYGPQHFGGPAPGLQGPPGPPGPPGPAGPPQVWQTAPRKSEIRS
>A0A0L0S5Y7
MLPPLLCPRERSRTRPRRSAIKMIRDKYTGALASYCFVDFASADVAAQVLAALHGSPYPGHPDAVLRLNWAAGGGLVDTKAPEYSLFVGDLAPEVTDHMLAQAFAARYASFKTAKVVMDAATAHSRGFGFVRFAAHEDQLRALSEMPGVVLGSRAIRVGLATPKQRHHHGGHHYIQQQHQGHHHHLGAQHHHARHLPAGAPQHQQQQAQPQAAAAAPSTVVPNGAAMPVATAPIAPSPSHAAAAAAAAAAAADPNNTTVFIGGLSTPVSEDEIRALFASRGDITLVKIPAGKNCAFVTYTHHEMAETAIAELNGLPLGANKVRLSWGRPNPTPHHHHGHHGMHIHGHHQHHGFHHHGHHHAHAHHNQHHQVHHQHQQHAHHLAPQQQQAQQQQVQQPAAAAAVGQHPIPHPAAYALPAGAHPADMPMYGYPYPAAAGFGYGKAPMAPATGSPASPSVVTAVAPAEGGAAAVAAAAGTPPTPEVVPGDAMTQQQANGAAAAAQANGAVAAAGGDPAQQYRYTAGFSFW
>A0A0L0VB87
MPHLSSIASDPLSQFQQFNWSPNLFPENDTPPATKTVGSSALQSLSYVGNEPVALSPIGSQCYSNQSSLSTNSSNDSSAQVGGSAQLRQASRTDPRDRRADSGDGSEFEHHKSPTSELIDVLSHQTFPGPTKQQFFRSSLPTLRPQRMSSTPEAHSALLNASSGPNSSHLHAVVTRAASIPNHSGVTSREQPSPPLPRSPTTLWMGDLESWMDEDYVRQCMVMMGWHLPHFVPTSSAGSKTDIGPNGVNVKIKMISGASPSSAYCFLTYPTAEMAQHAWRMISNLPPTLMPGCERTFKLNWATGLPGVQPTWDREFSVFIRDLDREVTEGELVALFTCSFPSTKSAKIMGDLSTGLSRGYAFIRFGEESDMHRALALGRSKNGTGLFLRGRCIKITEASGSSGTAGDHSQHRTSISTSNHSVTHRARPEQSSGISIPYHLDELAETRNKAQSVFNSRMAANSVVNDPSRSAMRINRDSINQGVGGLSSSLSALRLSSSYPPLSNSAAQSRLMTNSWAPDHSNTNMQINHDRMSQASNRLSSSMSALHHSPSYPPLSTTSNNPQTHSLPGHGTSFPRTFSACAPLINRNQSLPGSVLPNHYPTSLSRPVCSLGSQGLLTSCQSQYTTTPGLGHLPGPPMLNSSTLPMARTAAPQPNHLIPNTHSPALYPTLSSTLAHPNSLPNGYMVSAGLLPPVTGSPAAVMNQQHPQLQSAYDTCIPSLDPATSPNSITSHLAALSQIASVAHDASNDPSNTTVFVGGLPACISEGTLKTFFQNFGEITYVKIPPNKGCGFVQYVRREDAQQAMLKMHDFPIHGKSRIRLSWGRSLGDKQVEYVKKLLSALV
>A0A0L1HZS4
MSFNNGYPDQFQGPPQGDMNNPTPQPGDMGQPMDTSANGFPSQGNMGPPGSAGGDGQGQGSGKTTLWMGELEPWIDENFVRSIWYNMGETVNVKMIRDKFSGNAGYCFVDFSSPEAAAKALTLNGQVIPNSTRPFKLNWASGGGLADRRQVSPYFPQATTIANSLRSRDERGPEFSIFVGDLGPEVTEFVLVQLFQNKYPSTKSAKIMSDPISGMSRGYGFVRFASEEDQQKALTEMQGVYCGNRPMRISTATPKNKSGGPGGPGGMGMPQGPGGPNMGMYSMGAPPMGNYYGAPQPMNQFTDPNNTTVFVGGLSGYVTEDELRSFFQGFGEITYVKIPPGKGCGFVQFVQRHAAEMAINQMQGYPIGNSRVRLSWGRSQNNSGPAGTPYRPAPPPPVPFGPGMGMPPQHPYGGGGGGYGPMMKASMPPSYPPTANSLSGPQSDQNTSVASPLPPDQGLNHNGGASGVQYGQTGVPAGFGAYNRLMSPQSNDPNSPGLGSSDFNAPLMVCIGASSVPSQTLHLHHSCRLLVALLDLNSSNPTPAMRYDDWDVILFPKDSHVPIQEFKTACYVSPEESDSRIAHEKRSLTFTDHPTSQRKPYLEFPPFHKHTLMQNAWDARDPHGRIRIMLSEQLISKTASPGNMDLGISNDLVCFSFQHAPKEVLDQAGVSWPIRNPLYLTDAFERDKLFHQTSPTASWTTKVPASGGDIHMQSPLAQSSKSMSARPRETELSRRPNAHLPLISHFSKQPMGSICNGRAGIWDDNFSSLGDSADDISMDTWSTKRTTSGSTGDYTMPDYTYTSTPSFNGPPWMRNMSRYSQSEGTDWNDRPRKEREKQVLVTLREDQLGQIIEAMSPPKRDREISYESSAQRHEHVGRPPTTHAYFPPRAGPIPPINRPSSAALARKPSYTDFNSTLRNAFNKQSPNKQLSREAMNDRTPIMHHPSISSNKESCHPSQSRLPTPFPHANRVPTPNPFVPRLPTSTSDVSMIDHSSSHSSMYCFNQSEAPPPAAEPGKFSSAHGPSNVNIKSRKEGLASDSPKLSEQVNRHDQSLLPAISTEARMAHKPMSKEQNKAAYSTQQDIPGLVEIIDVDAIDPSLDANESMNNSKLSPFKPNHRTGISLSSIDSTGRLERQLFSALGEELGSFDHQIDTTGMGPELAQALGGTKTHSELSGTTLLNPTASDFEPTVKRKRQGTFGGDRNGSPMNKREKAESGEAEEQREVVVCMRGD
>A0A0L1JFV3
MSFQNFESFQNQHPAADAAAAAPGAPATADTMAGQADPTAAQFQGPAPGEPTAAPVQPAQEGKTTLWMGELEPWIDENFVRNLWFQMGEQVNVKMIRDKFSGSNAGYCFVDFSSPAAAAKALSLNGTPMPNTNRLFKLNWATGGGLADRSRDDRGPEYSIFVGDLGPEVNEYVLVSLFQSRFPSCKSAKIMTDPISGMSRGYGFVRFSDENDQQRALSEMQGVYCGNRPMRISTATPKNKGPGVVPGGMGMPGPAGMYPPMGAPPMGFYGAPQPMNQFTDPNNTTVFVGGLSGYVTEDELRSFFQGFGEITYVKIPPGKGCGFVQFVQRHAAEMAINQMQGYPIGNSRVRLSWGRSQNNSGPAGSPYRPAPPPPPMYPSMGMPPAHQYGGFAPMKVGDPEATA
>A0A0L6VBW1
MPHLSPTASDPLSQFQQFNWSPNLFPDNETPTATKTVGSSALQSLSYASNEPVALSPIGSQCYSNQSSLSTHSSNESSAQVGGSAQLREVCLPDPRDRRAASVDGTEPDKNTSPSELTDPFPPSALCVPNKQQFFRSSPPTLLPQARSTSLDVSLPTMNPPIPSTLSGHHPGVTRTASTPNHNSIAPLEQPNPPMPRSPTTLWMGDLESWMDEDYVRRCLVMMGWHLPHFVPTSSAGSKADTGPNGVNVKIKMISGASPSSAYCFLTYPTAEMAQHAWRMISNLPPTLMPGCERTFKLNWATGLPGVQPTWDREFSVFIRDLDREVTEGELVALFTCSFPSTKSAKIMGDLSTGLSRGYAFIRFGEESDMHRALALGRSKNGTGLFLRGRCIKITEASGSSGTAGDHSQHRNSTSASNQSTGQRARSELPSGASAAGHPDDQTEFRNKGQSMLNTRIATNAMASQPSKSALRTTRDSISQGIGGSSSSFPALRPSSSYPPLISNTTPPLLVNNLLAPDLLNTHPRSSHDSMSQAANRLSSSMSALRLTPSYPSPSTHSSQTHSLPGQTASFSRPTIPASSPLMDRNQTVPVPLLPTHYPSSLSRSVCSIAPQGTLASCPSQYTTTPGPLSLPCPPMLNSSALPLARPVAPHISNVHSPGLYPVLNPPLSHPSSAPGGYMGSAGLFSCPTATNTPALASQHHQLHSPYDACPPTADLATSPTSVNSHLAALSQIASVAHDASNDPSNTTVFVGGLPACISEGTLKTFFQNFGEITYVKIPPNKGCGFVQYVRREDAQQAMLKMHDFPIHGKSRIRLSWGRSLGDKQVEYVKKLSSALGISFESVWKIVQGQDPSMIKQIASSLVGGGGAPPPIAPSARPSLLARRDSDQPFSAHSYAGLVPGLSTHSSYTQGLSSGQSTSPSCGTMSSQLSSSEITNTWRGPLHNRQLGVPSFRPPSSTGLADFPTSLSTRRATIQPITTSYLSFESIPGNPASLRPFDNRWGFPL
>A0A0L6WT65
MDEEYVKQVCALMGWDPVTINVPRPAPDPVTGQQANNPGFCFLTFPTAAQAASVLAQINGPGNSPVTMPNSSRPFVLNWASAAHAISPQSTAFPNGTVNATNASQQYPKEYSIFVGDLAPETSNSDLVAVFRNPVLGLRNDREPKFIRPFLSCKSAKIMLDPVTGVSRGYGFVRRVTRFLDLSVFTDEADQQRALVEMHGLYCLSRPMRISPATAKYKGLSVAPTLDMPQVQFPQQMNSGIGANMQPVPIPLPLPNSDMTRSVSVPIATTASHTSNNGVSTSASSASIGTSNSTASLTSSSSNNASVRSLGSMTTEEMMNLPNNVLAQIAQQYASGEANPPKTNSSLPRQASGQGEGGAPRFNISEESWKHHAQARAILGNLIGPNGEQLTSTDPYNTTVFVGGLSPLISEETLRTFFAPFGDIHYVKVPVGKHCGFVQFVRKADAERAIEKMQGFPIGGSRIRLSWGRSQYKAAQAAAQAAQAAALQSQFSAPAAPNMMTQEQAMQLLQKLHMQGYLPSALTEHGHNTITSAYMIDPPFTDAKIQESVLNRDSSHLFDSFSSNGYQPRPELHRCQSSFAPFSPDPNAFTTEVKHRASSSRTDLPHPSKAYAPGFFPQELKVNTDVAPSSKSSPSSGRLSSATRYNTFLESSNAPGMIKAPGRPEVTISRPTSGQTQTRPTSGATKPEQKELDPLHDLNSTLANLELDRPGVAAVQLRTSSPSN
>A0A0L7L3K6
MQCQLWMGSLEPNMTESFIMAAFNRLGQRPLAVKVMRNKFTGEPAGYAFTDEESVDTMHKLNGKPIPGTFPVVRFRLNTASREARQNMQTEREFSVWVGDLSPEVDDYSLYRVFASKYSSIKTAKVILDSSGYTKGYGFVRFGSEDEQRNALYAMNGYTGLGSKPLKICTAVPKPKSALTAQGSAGAGGTGNAYNSGTEYNQYYDPSAYWQNYSAWSGYYGQGESAPPTPAMNEEFLDPELSLWDCLEASQWFPHEIVEAH
>A0A0L9TN88
MAQPSSNGDLSQQQGQQQGQQQQWPQPHQYQHQWMTMQYPATAMAMMQQQMMMYPQHYMPYVHPHYPPPPPPPSHHHHHKQPAASPAASSDEIRTIWLGDLHHWMDENYLHNCFAHTGEVVSAKVIRNKQTGQSEGYGFIEFYSRATAEKVLQNYNSTMMPNTDQAFRLNWATFSAGDRRSSDATSDLSIFVGDLAIDVTDAMLQETFASRFSSIKGAKVVIDSNTGRSKGYGFVRFGDENERTRAMTEMNGVYCSSRPMRIGVATPKKTYGYQQQYSSQAVVLAGGHSANGAVAQGSQSEGDSNNTTIFVGGLDSDISDEDLRQPFLQFGEVVSVKIPLGKGCGFVQFADRKNAEDAIQALNGTVIGKQTVRLSWGRSPGNKHWRSDSNGGHYGGQGYGGHGFAVRQNQDLAMQPAAAAIQGAS
>A0A0M8MX32
MNQVRIPSAPPSTEGDNGHLETAVTEKDATPWTSVALLGSPFQSPKPLPTLEAPPEPGAWERWRPVPSHAWADPRSGPSVPASSADLPLPVRAGVRQARGPPPPPVPPAPAPPAPIPPVPAPVPRAPAPTHAPASTNPSAPCASGSAGTLFSIFVGGLDPLVTEEDLMEHFSHPSPWPDDHPMYRMYAHIRQATGPTWQIPTQPAAFQVHSCKIIRDSTSQTPRVFGFVRLSSQTECDRALIEMQRTCLVPRRAPHMTLRLYLGTASAPRFDVEEMPKKTSRRFASTPDMQKSTAAAPEPHGRRTSGSTAPGRHSAPATTTAPTSSVAREALAKGSPQVPATTEGAPTVLTFVSDAKGEGNAKEQPHLASALKLAHTSSALDPNNTTVFVGSLFSMATESTLQSLFSRFGPIQSINIPRGQDCGFVQFARKQDAARAIAEMQGYQVAGGALRLSWGRSIGEKAAARAAVRAGLRWVEDATTPRPASSS
>A0A0M8N513
MSAVPPSAGASQDQAKTTLWMGELEPWMDENFIKGVFLSSAGETVNVKVIRDKNSGNAGYCFVEFAAPDAATKALGLNGNPVPNSSRQFKLNWASGGGLVDRRDDRGPEYSIFVGDLGPEVNEYVLVSLFQARFPSCKSAKIMTDAMSGQSRGYGFVRFSDENDQQRALVEMQGVYCGNRPMRISTATPKNRGNHVFGHGQQGGHMMGGGMPQHHMWGGNMQGGFPYGGNGGAGGAAGGNFNPATQMNQFTDPNNTTVFVGGLSGYVTEDELRSFFQGFGEITYVKIPPGKGCGFVQFVHRHAAEMAINQMQGYPIGNSRVRLSWGRSQNNSGATVTARRATVAPTTLVDRPADRLDPQSLLSKL
>A0A0M8NZE8
MSYNGYENFPQQDPAAAGAPAPVDTTMTGQADPSAAQFQGPPPGDANSAPVPQQGADGKTTLWMGELEPWIDENFIRNLWFQMGEQVNVKMIRDKFSGSNAGYCFVDFASPAAAAKALSLNGTPMPNTNRVFKLNWATGGGLADRSRDDRGPEYSIFVGDLGPEVNEYVLVSLFQSRFPSCKSAKIMTDPISGMSRGYGFVRFSDENDQQRALTEMQGVYCGNRPMRISTATPKNKGPGVGGNGGAAMGMPGPAGMYPPMGGPPMPFYGAPQPMNQFTDPNNTTVFVGGLSGYVTEDELRSFFQGFGEITYVKIPPGKGCGFVQFVQRHAAEMAINQMQGYPIGNSRVRLSWGRSQNNSGPAGSPYRPAPPPPPMYPSMGMPPAHQYGGFAPMKAVG
>A0A0M9EUQ5
MRHCSLFVKPSPDQYALQLRTSKVNPNYVDGSPQGTIARGTNGILEWIVGSVKQPTAGWKALGNYAIERLDQVKLISGTSYDPNIATYFVVLSVLDSLDALLRLVYDVYELLSTSFLLLRSVKLCSIFRILNIQALASFPSPIMDMNSGFSGVPANNGAPSGPMAYSNGTPPAPDMGGVAPPPGSGPDSPKTTLWMGELEPWMDENFIKGVFLSSAHENVNVKVIRDKNSGNAGYCFVEFQSPESATKALGMNGSAVPNSTRSFKLNWASGGGLVDRRDDRGPEYSIFVGDLGPEVNEYVLVSLFQARFPSCKSAKIMTDAMSGQSRGYGFVRFSDENDQQRALVEMQGVYCGNRPMRISTATPKNRGNHGFGGQGHQHGGPMMPGMPQQQMWNGGGMQGFPYGGFNPATQMNQFTDPNNTTVFVGGLSGYVTEDELRSFFQGFGEITYVKIPPGKGCGFVQFVHRHAAEMAINQMQGYPIGNSRVRLSWGRSQNNSGVGTPYRPAPPPPHYMGMPSHGGPGNYGPQHFGGPAPGPQGPPGPPGPGPNGPPQY
>A0A0N1NXS1
MDLGGSATALVLQAPFPLSPPPPSSDPRVGVGVFVYHRATRQFLLGQRLGSAGHGTWGLPGGHLEFAESFEECAARELYEETGLDVGAGEFGAMKFLTATNSVMDVKTNEKAGKHYATIFMEVEVFGSASQPPTARVMDPDKCRQWQWLSWELFERNVLAERSWVLYGSESISQQMSMMRFFQPLHDLLLQRPNIRVGVSEQEKDLAQWPSGTTRQTSQIPTGPRFNRDLRDGQNVSRGSWQTGPHSNSSWSWTVPEYNSTKSQQSIITSIGGGPGYAPTGPKSRSSLPPYRCNAPDLSSASVNNRVAKLPLISPHHSGASIAFDSSAVEYQGTDKNVHVTVPTYETRPTIASLSATTQFRDSCGLGARSNQHRQERQHATTSLAPREGVQTTFSPAPYCVSANYHYQSVLPLRQVSTYHPNLNHSKTPRNFQCRTKRTSNMAPNIRAWPSYSLNHPAGDENVVSTRSVWTANNPSERPVFNDQSYGRPTRKPNQPAVLSNKSPNTRFSIVQGAQSPSIEKPPPAREASPHSNMNQEQGLDRVSNSSHINVETSAAESASIEPNIDSVTVFSSYTAPPASTTTHTFDVAKQKRTLEESNTSLPPEINAVPGCLVVSDIYEWENSDKAVEDSQSERISVSPPPSRTQETHAEERSIYAKNLEVAVNHSTPIPLPDLQTPTVLVVLKVPIEDHWTPRLHLKRSNARATPRLERSPLSPEAQLSLNARQREDETEDQILKRLQKPAMQRVNQRNRDKLEDKHATTAVGLLHTLRKQMSLAKEAEIREKVAYYKRLGESPTLWTIDQIKEVEIRKFGPDLDEVDEAAEMKRVMGFATFGKQANKAYGPITSTWATTEEFEVQQAQAKKNRSSKRNSRWATNSEVRAERIEKDSNAWGSIGLGDISTESGDSAEDAVRGDADPGLAGYDGKLTAPPIEWNMRPRMKASKVNTSSANAGEELDKMFRLQYPASFPTIPTAYVSNVDFHPDGITMKPRTHFINASNIGMYYDQLDSKQADDDSNAADFAQALKGVCQPSEEQLDLERQSSDFLKNIKTEIGLSETSEIYSHRYRALVAKADGLDGGMSTPATAANPKISTPFASQQVRSPKLNIYLRPATQADLRQVTDIYNHYVQHSTYPTDLETISVADMQETLDESVDRKLPFIVAVEKQVRRSRRRYRTPRARADTHPIQNTNPGYQALVAEENIVGYAYAQDWVAHQCCERLTAEMEIYVKHSERLLGVGTTLMDKMLQICDRGHLLKGDHEFVCVPEKAHCYSEGGARDLHKVYICLRTWTHPQATPDFERSIKKSDREDAVGLWLKAWLESWGFEQEGRLKQVGARNGRYIDTLQFGRSTMYAPIEGEIPDALPVPFVTTRHSLDVAYHGLRSYGNNFPGNGQEQPNSAQIPGGQDPGAPGQINTSGAPPMQFPTADSQGQGMPQAPGQPGTPGEQKTTLWMGELEPWIDENFVRNLWFQMGEQVSVKMIRDKFSGSNAGYCFVDFSSPAAAQKSLGLNGTLMPNTQRPFKLNWASGGGLADRRDDRSPEYSIFVGDLGPEVNEYVLVSLFQSRFPSCKSAKIMTDPLSGMSRGYGFVRFSDEQDQQRALTEMQGVYCGNRPMRISTATPKNKGGPGGMPGGMNHMMGGGQQSQQQHMGYPPQMGGPPMQQGFYGGGPQPMNQFTDPNNTTVFVGGLSGYVTEDELRSFFQGFGEITYVKIPPGKGCGFVQFVQRHAAEMAINQMQGYPIGNSRVRLSWGRSQNNSGPAGTPYRPAPPPPMFGAPQMGGGMPPNNPYGNYYKPAFTKTKKR
>A0A0P1A6W8
METECKTLWMGDIQMHWDETFIVSLFASAAEQPIVKLIRDKVTGYPAGYGFLEFPTQRGAQQVLETFNGQLIPNTLHRFRMNWGAGGRRIETSDDHSIFVGDLAPDVADELLLSTFSARFTTVRGAKVVMDPITRMSKGFGFVRFGSKEEADQALQTMNGVFCSSRPMRVSVATERNKARQQLGFSMSEEDGANTTVFVGGLDPGTSEEELRTRFGALGEIVSVKVPPGRGCGFVQYTTKEAAEAAISQMNGSVVGGVKVRCAWGRSAAARVANYGSYYPQQYGQYQAGYQNYYGYNAAYAYPQYQQGTYGYAAYGQYAQQGTQSQGGYQHQQVQPVGSQLPQTANYGLPQRQQDQQPDFTRPDDIEAMNRRFASQRAYQNMPPAPNAAYTPMAADVANGTAMAGSI
>A0A0P1BAK3
MDSTPPHLKPPGLEAELPAPTWAAPREDTLLPLGHEKVNARHSFGSRLDPQQPELSSASKVSSPGASGSPLGLGQQFRPPSKISHSSSSASQQSSTGPLPVRYDEVPAWNEGQRQGREVQDVNTPAERHLHRDHSHANPHMSHQVDLGGSVGGFQAPHLDRRHSGATHDWQRQYPTASHREYAQVDNQQPTHEDKVSSSDSRAWGSAHHSSTAASSFGFAGYDGAAQGPWFGPTSSMRSGELEPGSHPDGLRPHAWLQSGTVAEPAAPFPSSHSAGWTASRAERYAFPTPQSPSTITAQRAANPSFQAQTRPLSEVAAVGGETEFSIFVGDLSPHVREEDLVSSFLSPPVYPPSHPISIARAHAQQARGDYSPPLRWGPAPFRSTKSAKIMTDPSTGASRGFGFVRFVDGEDCSRALTEMQGVVITPANGRGPGRPLRVCTATPKNRNSSGAGAPLTAPSSAVDGLRSGGPPEAYANAQSAYPTAGRPVPPGPGPSQIYALGVDASFYAGHQDGMFAPPGSAARVGDEYGAAAGYGVQSSPPFSGSRSEVTVSTLPPPTMSAKFEPVLEMPSMGGTDSAMDPNNTTVFVGGLSSLISEETLKTFFVPFGEITYVKIPPGKGCGFVQFVNKGDAQRAIERMQGFPIGGGRIRLSWGRSQGDKAAAAAANAASQAAQIGQLANLSGLGSLNAQQLTQLAGLSSALSAVQNARPPAAPSASTPAASSTSDLIRHLSALSEAAAQGNNNSAGHGAISTFGAAPPPPIGTGFSSHSSLPLPSGASSYNEQNASIPGVSSSSDFLQQRPRKDFQAQGGQRSGINPAEVQHHLEALLQSLGRGASSPTTAQQSASELTDRFASFGIRAPSTAQTGVSYPVDSTERVRSQTYDTTHYSVQQPQPQPPPLPLSARPQSQPWNQPGSTPRSALPAYLRPSEAAETWSRPDMFSPFSPASSPKPRRDASSELERTP
>A0A0P7BL91
MELNAPFNSVPANGGPAPGQMAYSNGTPPADMNSVAPPPGSGPDAAKTTLWMGELEPWMDENFIKGVFLSAAGETVNVKVIRDKNSGNAGYCFVEFQSPDAATKALGLNGTPVPNSSRQFKLNWASGGGLVDRRDDRGPEYSIFVGDLGPEVNEYVLVSLFQARFPSCKSAKIMTDAMSGQSRGYGFVRFSDENDQQRALVEMQGVYCGNRPMRISTATPKNRGNHGFAHGGPQNGGPMIPGGMPQQQMWGGMQGFPYGGFNPANQMNQFTDPNNTTVFVGGLSGYVTEDELRSFFQGFGEITYVKIPPGKGCGFVQFVHRHAAEMAINQMQGYPIGNSRVRLSWGRSQNNSGVGTPYRPAPPPPHYMGMPSHGGPGGNYGPQHFGGPAPGPQGPQGPPGPPGPQGPPQV
>A0A0S4IJM5
MMITATTGSSSTYPQPSSISNTTVDGDINNNTNYLNTNQQQQHIVLFPAGSLPHQSTPTPGDGGYHYHHHHNQILLPNQTAVAVAAAVAPPSLGGAGADGASPAVADLVTFPPIHHGSSPSSGNALKGFHNYSENVLLLDSKQQPPSHQQQQRGANSISYWSWGGSGLGLSCSSQVPPSSAAAQQQQQQHLPQHLPFAAHAQQQQQPFPLNNGGAGTNNNNTSNHQNVMMTPTSHSYHHHQLQQQQQQQQLQQQHQHQQHSPQSASPIPPVMMDGSLVGVDTGLIGSLISDRSQNTGVPLVLFNSSGQHLLPQQQQQPSQHAQYHHLSQQHLHHHQQMGHSINNDVIDMNGNSIRYGASVSTLSSTDGTIHGGGAPSTTPSMFQQYPAMQMPPTNWSMALSMSQGGVSSAQMRQSMSAASMSTASNHHLQLSMPIQQQQQQQSHVYPQQQQQQQQQPMHLLDSSSSPILDGSQQNIVILTASGALPSISSSSSPPPSSPPSAQLQSRRLTAVPSATDDNNKAPTTVSSSLWVEPTTTTTAASAPLLVVIANTTTTTLSTPHDVALKRGEDNNSSHNDHTTDLFDGNHSSQPNITQQQSGGHHSRTSSSLVLDVQLLDGFSSSVSRPASTMATPAGATLPPIGHNPQRSPAGASTSSPHHHGDGISEVTHTLPQDLLEVSVGATSGATAMQNMFQFSSVVLLPGGPSVAAPSLELLSPAPHTTTTTATALDASGLMTFSSTANASVTSTVVGGNGCDAGASSASAAALTSATQASLQFPALGVDAAHASSSASINAGAATSAAASAQSDEYDSPVDTNVFVSGLTHDIGDLELYRLFRKFGPISLAEVVRDCHSGVSRCVGFVQFVRKNAAASAVEDMHQKTLNSNLVSSDPVTQQQPFVNNMTLRVRMASEERQHQSNNNTSVGGAGNHLNNLSNPPLLETTKIFVRHVPSIATTKSLSAYFSKFGTVTSCTIHKDISRKGQLEKSDMNMAYVTFQTTREAERASRLEHCDIPLLLPASAAAAAAGSHGIPNASSLTTIATPAAGETAVGGVALQQVVVNFPGPLIVKLAETLARRNHRLSSSTVAAATNSQSSLLQQHGPTTTTVILQQHGQQQQHAQQQQLHHPARATNASIPQQQQHHHQQQAPGHQQLQQVPPQRVPEHFAFQQHFQHQQQQQQQPLINSSAPMYNFQMPQHQHQQQQVEQRPSPQTSLYQQQQQHQQHNMHTTSGGSSAVVPATSLLHHQQHNQQQQQQHHAHQQQLQRGGGALTGGGWDNPAMFSTHQLQQQQQHHSSGQQHHAVPQYHHQQTLGSAYPPSAPTVGVPHQHQQQSAPQQYPQQQHQLLQPSGHLKHSEQQSPHQQQQHYLRSSPPQQQQQVVATTYSTQQHQQQHQGHHQQQQYAAGVPPGHAIQQQQQPSLQQGHHQYAAGGAPPPQGPSSSFFLIDDNGRTLPQQQQQQQQQQQLLLSSGQQQQQHHQHINPSSQVQHHYQPQHQHQQAPVYNSGHIQQQVRAAAGVGSASSATSLQYAPPSAAASPISAQLVAVLEVHGFILRDVIFYFLCLHCLPPCFLFCFRGSL
>A0A0S6XI54
MSFPNYGDSFQGQQAPEGNNGASGAPGAEGQQPQMGQPMDSTGGQYASSGNGGAPGGSPSAPPTDGGAKTTLWMGELEPWIDENFIRTVWFGMGYQVNVKMIRDKFSGAHLTHSRSNAGYCFVDFENSDAAGKALALNGTLIPNSNRPFKLNWASGGGLADRRDDRGPEYSIFVGDLGPEVNEYVLVNIFQNRFPSCKSAKIMSDPITGLSRGYGFVRFTDESDQQRALQEMQGVYCGNRPMRISTATPKNKSQGGGGAPPMNMASPMGGMYGMNPYGMSPFGAQPQPMNQFTDPNNTTVFVGGLSGYVTEDELRSFFQGFGEITYVKIPPGKGCGFVQFVQRHAAEMAINQMQGYPIGNSRVRLSWGRSQNNSGPAGTPYRPAPPPPVYPSMGMPPQHPYGNYAPMKLACDFAFVPLLPCTPKKLRLENAPSALTGHDVGLLTALDCHTAGILPTLVTYVPSLAQGVPFAISIHSWDKPVFSRDVPLYTNKHLFAVPAWGVKIVIDGADVS
>A0A0S7DJD4
MSFQNFDSFQNQHPSADAAAAAPGAPATADTTMTGQADPTAGSFQGPAPGEPSAAPVAQQGNEGKTTLWMGELEPWIDENFIRNLWFQMGEQVNVKMIRDKFSGSNAGYCFVDFASPAAAAKALSLNGTPMPNTNRVFKLNWATGGGLADRSRDDRGPEYSIFVGDLGPEVNEYVLVSLFQNRFPSCKSAKIMTDPISGMSRGYGFVRFSDENDQQRALTEMQGVYCGNRPMRISTATPKNKGPGVVPGGMGMPGPAGMYPPMGAPPMGFYGAPQPMNQFTDPNNTTVFVGGLSGYVTEDELRSFFQGFGEITYVKIPPGKGCGFVQFVQRHAAEMAINQMQGYPIGNSRVRLSWGRSQNNSGPAGSPYRPAPPPPPMYPSMGMPPAHQYGGFAPMKVGSLNNTSEAPRSSDEAQFD
>A0A0T6B143
MTETFITNSFRKMGENPLNVKVMRNKFTGEPAGYCFVHFATDEEAIDAMHKLNGKPIPGTNPVVRFRLNNASNTGRSLLDREFSVWVGDLSPDVDDYNLYRVFSSKYNTIKTAKVILDSSGFSKGYGFVRFGSEDEQKDSLTSMNGYVGLGTKALKICNAVPKPKGAVTTTTSTTSSTTTTYTTAGDYSQYYDPSAYWQSYASWQAGYYDQGDAAQVSHENYHHAVDTQGHHVDKKDEDELELIEHSLPLDVDKMNREAIEQDNSFWGAIESSRWLPCDVVDTI
>A0A0U1M845
MSFQNYEFQNQHQPADAAAPAGAPAPTDTNMTGQGDPSPAPFTGPAPGEPSAAPVAPQGGDGKTTLWMGELEPWIDENFIRNLWFQMGEQVNVKMIRDKFSGSNAGYCFVDFPSPTAAAKALSLNGTPMPNTTRAFKLNWATGGGLADRGRDDRGPEYSIFVGDLGPEVNEYVLVSLFQSRFPSCKSAKIMTDPISGMSRGYGFVRFSDENDQQRALSEMQGVYCGNRPMRISTATPKNKGPGVGPGGAMGMPGPAGLYPPNMGGPPMGFYGAPQPMNQFTDPNNTTVFVGGLSGYVTEDELRSFFQGFGEITYVKIPPGKGCGFVQFVQRHAAEMAINQMQGYPIGNSRVRLSWGRSQNNSGPAGTPYRPAPPPPIYPNMGMPPAHQYGNFAPMKHSLEYAAPSAVCGTAAGTSSSSQPTRKYRFRSFALNAVLPVTRAGNSCNTDSPYLLNTSFINPQHFFNQKWLGQLPILTSFIPSLPQQSPFRVSIHSWEKPCPSRVVESLMHPDDCVLFEVRIYMDNVCVAGSLFSPRTFWPHVIGDVECSSQMDKNGNQELLRFPTFHPEVLDQYVWDAADTYGRLRIVVSEGLARPHRVPPFERVKDIVVFSFQHAPLNILENCGIAWPNPNMWSQLPANLFRHQLNYGGYGAFGDHKDHMDDLHTHSPTRHDSTRLETSRINDNGGGLHDLYSNIPPWAQKSFVPAPAAPQPPPPAMNWANIYGDSRLNLQPSNFGGMYNNAFTGLDPFVDPPMAHRINQMQRSLDDISMPDAGPMSVSSRAMSSINGMSYDHSQQASLAASRDDDHYNVIELTSPAKAQQASSALQNSVPSIPPVSRPSAAAQARSESYSKATSKVPHAESKDPRQVSGSSVRSGQGGSVVETITTRRLLVSPKDQVKGRKEGKAALAQKSSQAGSEPPSEPSSRELSREVSREVSREIGKPGVRHPNVVVHTTESVVRVSSEAKRKRQVKAPDEASQTSESPTKKMSRVEKARSVATEDGEID
>A0A0U9HR63
MADGGWGAATAAPPSTPPGIPEDSKTLWVGDLALWMDEAYLASCFNASGETVIVKVIRNKQTGQSEGYAFVEFQTHAMAEYVLHNWSGAQMLNAEQTYKMNWASFGVNEKPVKRYRESRQEPEPTGPEFSLFVGDLAHEVTDYSLLDTFRSRYTSAKSAKIVVDPQTNRSKGYGFVRFTDEAEKERAMHEMQGELCLNRPMRISPAAPRKARDAQDYAAPNIPREWAGPAAEDPTNSTVFVGGVDASVTEDELRAVFAPYGELVYVKIPLGKNCGFVQFVTRTSAAEAVDKLHGYKLGGSNIRVTWGKSSGPRRAATAYDQGYHGYEQAAYEDPYWQAAPQPHEPERPQTAPKEEPEDPIAPPNIERLNAAYMALHQGPLSGRALWLRAADAGVPV
>A0A0V0QHC6
MSQQIKSLWIGDIDNTIDEQFITNLFSQNGTLTGVKIIRDKYTGQPQGYGFLEFTGYEAAAEVLQNYNGKPIPGTNKIFKLNWGVHGGSKQQQYQQQQPQLQQHQGMVNQQGIQEISIYVGDLEPSVDNVQLYEFYKQMYPSTAQAKIIMDTNTGISKGYGFVKFSNIDEGKRAQIETNGKFFMGRHIKTNQAVQKMQQQQQYQSYNPGQGMIQNFKNQQIQMSNYSRYQNNNSNNYYNQNQNYNQNQNYNQNYNQNYNNNNQQNYYKNQQYNNNNVNYQPQQQQNNYNNKAPFNPQNKKPYFQQPYKEDYLKHNYELKNINNQRQINNRMSQ
>A0A0W4ZV29
MSFNYDYGKGSASAASVSAAQNQNNQIVAPSANASSPTFQTTNTTVQNVNNNQIPSSQSPLQGENKTALWMGELEPWVDEAFIRQVWFNLGEQVNVKMIRDKFSGSNAGYCFVDFSSTAAASKALSLNGTIIPGTTRLFKLNWASGGGLTDRKDDREPEFSIFVGDLGPEVNEYLLVSLFQSRYPSCKSAKIMTDLVSGMSRGYGFVRFSDEVDQRRALTEMQGVYCGSRPIRISTATPKNKPGMSHINMMHMGMSPLGYYGAPQPMNQFTDPNNTTVFVGGLSSFVTEDELRSFFQGFGEITYVKIPPGKGCGFVQFVQRHAAEMAISQMQGYPIGNSRVRLSWGRSQNNSGPIGTPYRPAPPPPVPYASMGLPPQHAYSSFAPLNPNAAHMHPPQQSGQPLPAQPGQLSGSRNPMDPIPVALLNELYSATRNARLDRLEADRSSFHGVYAQ
>A0A132AJC5
MKSFALNAKKKKDLEKQKKQAEEEACAEAYEEFVATFNAPKPQSKLFVRGNVINPSSGQELSAGHSGKLYKPEKLQELESKRSNKSPSDHHSRSSSSFSSRYNDKPPKKNDSVKKKSNLEIFKEELKREQAQREERIRQRNNLDKLQNEKSTKSSSTTSSSSSTHKSSITSLLDDEPNEIRKSGGSHDTGDPNTTNVYLGNLSPKITEKQLCEIFGRYGPLASVKIMWPRTEEERIRNRNCGFVAFMCRKDGERALKALNGRNVMDYEMRLSWGKAVPIPPTPVYIPACLRELTLPPPQSGLPFNAQIVEEKDRKTLEKYGNDPQQLFRENREAFDDLLSRTLVKVTIPQERNLVTLIHRVVEFVVREGPMFEALLMTRELNNPMYNFLFKNQSPQHVYYRWRLFSVLQGEHPSRWRTEDFRMFVGGSLWRPPPINLYHQGMPEHLLPKDEEFQEKYDPPNEDSFEEEYESNKGNRQDTNRPKGHLNSEDREEFEVMLRALTPQRSSIGQMMMFCIEHADSWEEIVEGITDSLCISETPLYKKIARLFLISDILHNCSVKVANVSNYRKSFQAKFNEIFDSFRQCYNQIDGRLKAEHFKSSAEDLDGEPMIDPDLDGIEMVEDKTNHRKQLNSSKSDEIYCKKFKASKWETVNVEQEQQESQSSLKSSKWESEGTNQDIFDDEDDEHSKSFSLKSINDYADDEDDDIDGQPLDDEVYLGSILAEKNSPSTTTNVTKTNNNQLSRETLREIEIKVMKFQDDFENGIKSNSIKLNPDETISKLVENYHQYRDHRPGTVKFVTIKQVVEVR
>A0A135LSI4
MSYNNGYENFPQQDPAAAGAPAPVDTNMTGQVDPSAAQFQGPPSGEPNSAPVPQQGADGKTTLWMGELEPWIDENFIRNLWFQMGEQVNVKMIRDKFSGRSNAGYCFVDFASPAAAAKALSLNGTPMPNTNRVFKLNWATGGGLADRSRDDRGPEYSIFVGDLGPEVNEYVLVSLFQSRFPSCKSAKIMTDPISGMSRGYGFVRFSDENDQQRALTEMQGVYCGNRPMRISTATPKNKGPGVGGNGGAAMGMPGPAGMYPPMGGPPMPFYGAPQPMNQFTDPNNTTVFVGGLSGYVTEDELRSFFQGFGEITYVKIPPGKGCGFVQFVQRHAAEMAINQMQGYPIGNSRVRLSWGRSQNNSGPAGSPYRPAPPPPPMYPSMGMPPAHQYGGFAPMKVSDHPGSPIPDQM
>A0A135US31
MDGINPYNPAQGNGAPPPNANGDGFGTPVSGGMPFPGNNGSGEIPGGQAPIQQDANKNTLWMGELEPWMDENFIKGVFLTATGEPVNVKVIRDKTSGNAGYCFVEFTSSEAASKALTLNGSPVPNSNRAFKLNWASGGGINDRRDDRGPEYSIFVGDLGPEVNEYVLVSLFQARFPSCKSAKIMTDAMSGQSRGYGFVRFTDEQDQQRALVEMQGVYCGNRPMRISTATPKNRSNHGGPYQQHHGNQMMAPGLPPHQQGFYGVPSPAQYGNAYGAPYNPPGQQMNQFTDPNNTTVFVGGLSGYVTEDELRSFFQGFGEITYVKIPPGKGCGFVQFVHRHAAEMAINQMQGYPIGNSRVRLSWGRSQNNSGVGTPYRPAPPPPHYFAPAPGPGAYGPAHFGAPGPHGPPGPQGPPGAPPQIEGLKGLLDGPLALGLKLST
>A0A136JG37
MDGYGPYNGKPPSNGSGSQGDNNSQGAGGPGAPPSGLPMAPPNGQQGDNSGFPSADAARQTLWMGELAGWMDEGFIRSIFQSAMNENVQVKIIRDRHSGNAGYCFVEFSNADAAQKALQLNGTPVPNTDRVFRLNWASGGGLVDRRDDRTPEYSIFVGDLGHEVNEFVLVALFQARFPSCKSAKIMTDQQTGQSRGYGFVRFADEQDQQRALVEMQGVYCGNRPMRVSPATPKNRGHQGGAANQFNQFGGHHMMQPQQAPHGGMGNNWMQPQQQPNYGYGGQGQQQGPFNPLAMNQFTDPNNTTVFVGGLSGYVTEDELRSFFQGFGEITYVKIPPGKGCGFVQFVHRHAAEMAINQMQGYPIGNSRVRLSWGRSQNNSGVGTPYRPAPPPPQYWPPGPPGPPGPGPFGAPGFGGAGGPPPSAGMGPQVGFNSVGPTAL
>A0A139A8R3
MSWDSYGQAGQPDTRTSLWMGELEPWMDENFLRNTWYSLGENVQIKMIRDKFTGGLANYCFIEFTNNPSALNALAKYQNQVIPGANKIFRLNWASGGGGTGAGGAMERPGMMDQGPEYSIFVGDLAPEVTDYMLMNLFASHYQSVKSAKVVTDPLTNASRGYGFVRFRDENEQMRALNEMQGVFCGSRAMRISMATPKNKDLARVGTGMTTGTSFGSSTGSYTPQPMPAQPLPQSTSSSIYNPFTDPNNTTVFVGGLSATVSEEELRQFFGPYGSITYTKIPPGKGCGFVQFSDRQAAEQAISTMNGYNLGGSRIRLSWGRAHNAPNLGPVSPMPMMPGPIPVGPAYPAAAAPMYPYAYPQPVGGVGMDFVPMFPLVAVPLPPEDPTQPLDVRRANEQFVNEKEGILDRTAVVNGWSAIRTRD
>A0A139HKV8
MSFPNMEGGAQPPQQGGQEQGGFGHQEQGGFGAAPGAAQQPTPMGQQMDPGQQQPGQFPGAPQGGPQPGAPGPNQGGDQKTTLWMGELEPWIDENFIRSVWFGMGYQVNVKMIRDKFSGSNAGYCFVDFENPDSAARALALNGQMIPNSNRQFKLNWASGGGLADRSRDDRGPEYSIFVGDLGPEVNEYVLMSLFQNKYPSCKSAKIMSDPISGMSRGYGFVRFADEGDQQKALHEMQGVYCGNRPMRISTATPKNKSGGAGGPGMGGMQQVPGGQGMYSMGAPPMGYYGAPQPMNQFTDPNNTTVFVGGLSGYVTEDELRSFFQGFGEITYVKIPPGKGCGFVQFVQRHAAEMAINQMQGYPIGNSRVRLSWGRSQNNSGPAGTPYRPAPPPPVYPSMGMPPQHPYGNFAPMK
>A0A150GUR4
MSRPVAPMSDFSLFVGDLPPEVHDHFLESFFRQYFPSVRSAKVMTDPYTGRSKGFGFVRFGVEAERDRAVVDMNGVFISSRPVRVSLATARRADGGPSVPGSRMPGGGGGGGPGGGPPLSGELDPHNTTLFIGGLAPTVSEEELRAVFMRYGEIQYVKIPPGKGCGFVQFVDRQAAEYAMAEVNGSFIGGSAVRISWGKSTGKGGGGGGGGGGASTSAYGGGAYGGGYGAAGYGYDASGYGAGYDQYGGYGAAAYGGYGADAYSAYYGAGMYGASGAANGGTGAGGAGGAGSSAPPPVAVFDPVTSISVDKLNAAYVQRHMPGYTGSYMGLVSS
>A0A151GPL8
MSFPNGTPPAPDMSAVPPPPGSAGDQAKTTLWMGELEPWMDENFIKGVFLSSAGETVNVKVIRDKNSGNAGYCFVEFNSPDAANKALGLNGTPVPNSSRQFKLNWASGGGLVDRRDDRGPEYSIFVGDLGPEVNEYVLVTLFQARFPSCKSAKIMTDAMSGQSRGYGFVRFSDENDQQRALVEMQGVYCGNRPMRISTATPKNRGNQGFGGHGGPPNGGGPMMGGGMPQQQMWGGGMQAGFPYGGYNPATQMNQFTDPNNTTVFVGGLSGYVTEDELRSFFQGFGEITYVKIPPGKGCGFVQFVHRHAAEMAINQMQGYPIGNSRVRLSWGRSQNNSGVGTPYRPAPPPPHYMSMPGPGGPGPYGPQHFGGPAPGLQGPPGPGPNGPPQ
>A0A151UAI9
MAQPSTNGDLNQQAQQPQQQWPQPPQYQHQWMAMQYPATAMAMMQQQMMMYPQHYMPYVHHQYPPPPPPPQHHHHHNTKQLSAAASSSDEIRTIWLGDLHHWMDENYLHNCFAHTGEVVSAKVIRNKQTGQSEGYGFVEFYSRVTAEKVLQNYNGTMMPNTDQAFRLNWATFSAGDRRSSDATSDLSIFVGDLAIDVTDAMLQETFASRFSSIKGAKVVIDSNTGRSKGYGFVRFGDENERTRAMTEMNGVYCSSRPMRIGVATPKKTYGYQQQYSSQAVVLAGGHPANGAVAQGSHSEGDFNNTTIFVGGLDSDISDEELRQPFLQFGEVVSVKIPVGKGCGFVQFADRKNAEEAIQTLNGTVIGKQTVRLSWGRSPGNKHWRTDSNGSHYGGQGYGGHGFAARQNQDIAMQPAAAVQGAS
>A0A151W4W2
MSRTDGHEFEYPPGLTGLRHRGSNEREQLQGGYYSSPLFSPTDRRPSLGILSHAGYTNSVPRAMGLGEREYGIGMDVGPNRHNSNAQSFSNLNLNHHRRSSPPPPPPPPPSFHAERDPHLFRTTPSSTATTPPPNITRNTLWWGDIEPWMDEEYAKQVCALMGWDPVSIRVPHPAPDPVTGQQLNNPGFCYLTFNTTAQASSVLAQINNPGNGAPVTMPNSSKPFVLNWASAARAILGNLIGPNGEQLTSTDPYNTTVFVGGLSPLISEETLRTFFAPFGDIHYVKVPVGKHCGFVQFVRKADAERAIEKMQGFPIGGSRIRLSWGRSQYKAAQAAAQAAQAAALQTQFPTQVPLAPNMMTQEQAIQLLQKLNLTTSGGFTSGNSNNSFSEGKTQQPVLVSRDEQSHIFEAFPSTAFPQRPEVQRTQSSFAPFSPDPNGYVSVPEPKRDSFSRSEGLPHPSKAYAPGFFPVQTQQDLKVNTNVTATAKTSPTSTRPGSASRYNSFLESSGSFGVNRAPGRPEAAISRPPSGQTIGPQTRAESETQELDAMHDLNGTLASLDLDRPSWKSPPPESSGSSSGSVQFRMTTERSPSPSN
>A0A162WIV6
MSFQQQYDQYQGQQPGEQGPNPNVSQTDLGQPMDQSGGFPPQGNMGPPGSAGPDGNGQGAGKTTLWMGELEPWIDENFVRSIWYNMGETVNVKMIRDKFSGSNAGYCFVDFVSADAASKALSLNGQLIPNSNRPFKLNWASGGGLADRSRDERGPEYSIFVGDLGPEVTEFVLVQLFQNKYTSTKSAKIMSDPISGMSRGYGFVRFANEEDQQKALTEMQGVYCGNRPMRISTATPKNKSGGPGGPGGMNMQQGGGGPGMGMYSMGAPPMGYYGAPQPMNQFTDPNNTTVFVGGLSGYVTEDELRSFFQGFGEITYVKIPPGKGCGFVQFVQRHAAEMAINQMQGYPIGNSRVRLSWGRSQNNSGPAGTPYRPAPPPPVFGPGMGMPPQHPGYGGGFAPMKVRSLAAPPYEQQYTNNLIYPYQQQPQQPQQQQSAGYGGPPGLPQGLSQNGGPGSLNGLGPLSPRGPASPLNGTAGASEQAFSQQLNYPY
>A0A164S939
MYGGNRWNGFTPESAITRPPWRTAWDVAPPEKENDAISWRADERDPRIGSASPPEGINVSGNSRHYGPTSSTSGFPSAIGQAPPYSLPSSYHHHQVQSPQLHAHTPSFDTSSLITRSTLWWGDLEPWMDEEYAKQVCNLMGWNDTSKGGVTIKIPHPSPDPMSGTQANNPGYCFLTFPTPQSAANVLAQITQTSTQPLPLMPNSSRPFNMNWATSSTTAALTSAVPTAPTTSSVAAPREHSIFVGDLAPETSNSDLVAVFRNPVLGLRNDREPKFIRPFYSCKSAKIMLDPVTGVSRGYGFVRFTDEADQQRALIEMHGLYCLSRPMRVSPATAKFKSPSPTVPRADGPALPLSIPSLSSLPSLTLSPSSSRSLSDFQPSQSAESGLTASVSATLASDSPPSSASGTFKDPSKLNDLSSLSQNISSLVSGNPPVHDLSLPGQANEDAAGWAHPANAQARAILSNLIGPNGEQLTSADPYNTTVFVGGLSPLISEDTLRTFFAPFGEIHYVKVPVGKHCGFVQFVRKADAERAIERMQGFPIGGSRIRLSWGRSQYKAAQAAAQQAQASQAAAAAAAAAQQQQQQQVLQQTAASVPALASLTHEQAISLLQKLGYGALAQGDVDVDALRPVLDQRSELSGPSRPLSASTSFDVPATVNKLGDRAGLGADNQEYPKSAFAPFGTNQNSTWNADAFSALPKLRSEPLPHPSSRYAPGFGPIGPGEAANKTVNDVLSSVSQSTLNPGSRPFNMYAASSAASKAPGFKASDILRTDVPLLARRPGSANSSSRASPLSNTSPVNPPNGKHAADEELEDLNGTLKSLNLDKKAAARSPSPDSPAGSDDEGYRASVGSPSTRSSASNSNM
>A0A165E9G1
MSRPDAHLYEYEQPPFDGRGYGQYIGHGSGPSLRVRHSISPPDFVRRDLLAHSFYSTPPLAVDRRTLTSSTQNANGFSPRLYNSLPAGRDGDSWSIKPAPLSATPTANKQDSGSAVPQLQPPLSSFVHHHHSPSPPRAPSVTELYSSSVLPPPPAFNERDLRDSRGFYIGHRHLQQQSSSPVQVPHAQPPPPSIPSPTNGTSSSRCTLWWSDLEPWMDEEYAKQVCNLMGWDPVNIKVPRPAPDPITGQQANNPGYCFLTFPTQAHATSVLSQINNGNGASMIMPNSNKPFTLNWASSIPTAPAPPVLPGQTVMIPSGQNPQYPKEYSIFVGDLAPEVSNSDLVAVFRNPVLGLRNDREPRFIRPFLSCKSAKIMLDPVTGVSRGYGFVRFTDEADQQRALIEMHGLYCLSRPMRISPATAKFKPPPGMNGLDFSQMPFPVVSSSSPVLPDQQSQMTIALTLPSGNQTKSVSAPLAGPAGASSNGNTVSNSTSNSSLSAPSLSSGSSTASSSSTLASTTSDDAIKAAQYAGAASTASPGPVNSSGAPSVSVPFALSSQEAAIAQKYNIPEESWKHHAQARAILSNLIGPNGEQLTSSDPYNTTVFVGGLSPLISEETLRTFFAPFGDIHYVKVPVGKHCGFVQFVRKPDAERAIEKMQGFPIGGSRIRLSWGRSQYKAAQAAAQAAQAAAFQAQYQAQVSAAQNTTSMTPEQALQLLQKFGLTNLLNGNVSLGNGGDNESHTAALPEMNGDRANGLNSINCTAGQRLPPPTSSFSPFSPDPNYLGDGLKMLDQTASGQGQVFGNVPKGYPPWYNPASDEKYATGGKASPAGLQTIRPPSVSQRFNSMLGEVVSSSHLPFQQSRASSRQETPIPRADVSRRGSHDQYGAHEQEQDPIHDLNGTLASLELNSPAMWKGGDAVHTLPSSP
>A0A165I2I2
MGELEPWIDENFIRSVWFGMGEQVNVKMIRDKFSGSNAGYCFVDFSSPAAAAKALGLNGSIIPNTNRPFKLNWASGGGLADRSRDDRGPEFSIFVGDLGPEVNEYVLVSLFQSRFPSCKSAKIMTDPISGMSRGYGFVRFSDEGDQQRALTEMQGVYCGNRPMRISTATPKNKGGAAAHAAMGGMPGAGGPLGMYSMGAPPMGYYGAPQPMNQFTDPNNTTVFVGGLSGYVTEDELRSFFQGFGEITYVKIPPGKGCGFVQFVQRHAAEMAINQMQGYPIGNSRVRLSWGRSQNNSGPAGTPYRPAPPPPVYPSMGMPPSHPYGNFAPLKVSGNRTPLWRESLTGVDNSKHFSPF
>A0A165JLA3
MNFDYLQEALPQTAPPAQSSTLCFSNLEPWMDEEYVKRLCSLMKWDGVSVKIPQPAPDPATGHTVNNPGYCFLAFASPAHAANALAQVMPQNPATSPPIMPNSSRPYAVTWANPAALPALYSQAPFLHPASTLPPPQPKEYSIFVGDLAPEASNSDLVAVFRNPMLGLRSDREPKFIRPFYSCKSAKIQLDPVTGLSKGYGFVRFTDQAEQQRALIEMHGLYCLSRPMRISPATAKSKAPPYPASGPNPTGYDEHVASHQQGKDQKPAAVSYDPHAQSISSPAATHAHSTSSISHRGSIDISPTIMEHIASLAAQPSSVAHDTNANGTTSDTHASITAPLANPVTRRNGNNANPGFFPPPGYPTTPSVESAPSANFDDAWRQQAQTQALLGTLMGPNGESITSADPYNTTVFVGGLSPLVPEETLRTFFAPFGEIHYVKVPVGKHCGFVQFVHKADAERAIEKMQGFPIGGSKIRLSWGRSQYKAVQAAAAQAVAAAAASPAGNTPSPAAYIPTGVPQMSPPPPPPPPQHVSPQPGNMSHAEIIAQFAARQGGAFTPEQMAILTQLGYGGWPTQQGNAPAQNNQARQNVQYQQVPQQQQQSQQQQQQQQNRRVNGQSGLHSVDESGPKGHQSPPNPSFFQQMSNGNMPRSSISMQSLYSNGGENGGDESDADAAAARISNSVSMSALGQTYSSSRNPRGQNMASFASFNNYAPGGMMNPSMSDSHQSQSYIAGYGTGQQGLPNSERGSPSIPSPYGNVGNPSGGQYPSYMDEHAARGGGGSGSFQISDILRQDSQPLPRTTRGSVSAQGSGGQALPGQSYTPPTAGAIGNKPSVDSLTAAMSNMGFSSGQDPFRRPGGSSIWSHNLSSQPSISPTLARSRVVASSSPHSSTGGSSSDAA
>A0A165R5K1
MSRPDAHAHGFDNATYAGHPGRGHADQTGVGAHDYGDGGFSRDSIGRDFGGPELMSSNFYVPSPSVNTDRRSLTAGGFQGSGFPSYAAPRLLAPSQGLAAPSNSDTWNPKPATATNIVTKHTDASVTSQVQPSLPPFVHNHNHAHTPSPPRGPSISELYSSSLSATAATFNDRDPRDLYLSQRHLQQQPQSQPQSQPQPNSPAAQLQHQSPQSIPSPTTTSRSTLWWGELEPWMDEEYAKQVCTIMGWDPVGIKVPRPAPDPITGQQANNPGYCFLTFPSQTHAASVLSQISNNSGNPIVMPNSSKPFSLNWASSVPSASVPPTMPGQTITLPSGQNPQYPKEYSIFVGDLAPEVSNSDLVAVFRNPVLGLRNDREPRFIRPFLSCKSAKIMLDPVTGVSRGYGFVRFTDEADQQRALIEMHGLYCLSRPMRISPATAKFKPAPGMTGLDFSQMQFPLGPSAVSSMPEQQGQVTIALPLPNAAQAKSVSAPLAGASPGATNGGGNVSNSASNASSLGSGASVSSSSTLVSAPSEEAMKFVTTGNPSAPSVTAAFAQPTSEQSMAQRFNIPEESWKHHAQARAILSNLIGPNGEQLTSSDPYNTTVFVGGLSPLISEDTLRTFFAPFGDIHYVKVPVGKHCGFVQFVRKPDAERAIEKMQGFPIGGSRIRLSWGRSQYKAAQAAAQAAQAAAFQAQYQSQLTQQNGATMTPDQAMQLLERFGINNFIANGGGPSHGSGSETQPALYPDLNGPSRQALLSAFNPPLFGVRSEAVSVPTTTTGFSPFSPDPNYLAEGAKNQEPISPAHQQSFSNASNVSKGYPAWYNPSHDEKVTNGNGKISPTSALQTIRPPSASQRFNALLGEASPAASSFQATRSSSRQEATISRPDLSRKGSQAQEHFGNHEHEHDAIQDLNGTLASLDLNNSPGMWMSGENTNMLTSSSQP
>A0A165VBM8
MSRLDDFECPPGLGFAREREHVLHHNPSASLGGFGMQDRRATLNGIGGLGYSSCNVPPSIPRATVLQDHDFGVGASDNWSPVGLTPTAPRQATATQPSQIHHVPSFNHHHHRSSPPSVLPLTPTGAYIGNSPGVPSANLLNGLYTQTAYPDRDRDAFLARQPQSVQSSQITGHSPSNSINLNTDSYAARSTLWWGGLEAWMDEEYAKQVCGLMGWNPTEIRVPHPPPDPVSGQQTNNPGYCFLTFASPGQAASVLGQMNSGANGPMLMPNSNKPFALNWASNVPCSSLTPSYTAPSAATTNGQRYEKEYSIFVGDLPPEASNSDLVAVFRNPVLGLRNDREPKFVRPFLSCKSAKIMLDPVTGVSRGYGFVRFTDEADQQRALVEMHGLYCLSRPMRISPATAKFKPPPALPGAPVQFPPPSPNGLSQPQQGVTIALPLPATNPAKSVSAPMASNTNSSSSESTPSVSHASIAASASTSATSLNSLSTPSLSSGSSSGTSLSSLSSQPSDDMLRMIAQFANGSAPSAGIKPSNGPMNSITAPFAMQAQDQSEAAKYHLSEESWKHHAQARAILSNLIGPNGEQLTSSDPYNTTVFVGGLSPLISEETLRTFFAPFGDIHYVKVPVGKHCGFVQFVHKKDAERAIEKMQGFPIGGSRIRLSWGRSQYKAAQAAAQAAQAAALQAQMQSHAPQQTGAALSPEQAIQILQKFGFTAFLNNPSMVNSVMSENSPGGFVDLNATGDETPRNAMATSSNDNAAGFAFDRLDSASFALRTDTNVPPARSSFSPFSPDPNLFPEELRNRDSITPSRAEPLPHPSKNYAPGFGPSPLQMQDMNGLDRNTPKRISPVTPTSAHTNRPSVSRFNSLLGGASNPFDANRTGSRASFHEQEQRKEVDVHEHDLIQDLNGTLASLDLDNSQGSWRAQEDRNGGRMSNELRRPSPQ
>A0A166U5Z9
MSFPNGTPPASDMASVPPSAGPGGDQAKTTLWMGELEPWMDENFIKGVFLSASGETVNVKVIRDKNSGNAGYCFVEFNSPDAANKALNLNGSPVPNSSRHFKLNWASGGGLVDRRDDRGPEYSIFVGDLGPEVNEYVLVSLFQARFPSCKSAKIMTDAMSGQSRGYGFVRFSDENDQQRALVEMQGVYCGNRPMRISTATPKNRGNHGFGGHGHHGGGPMMGGVPQQQPMWGAAAMQGGFPYGGYNPATQMNQFTDPNNTTVFVGGLSGYVTEDELRSFFQGFGEITYVKIPPGKGCGFVQFVHRHAAEMAINQMQGYPIGNSRVRLSWGRSQNNSGVGTPYRPAPPPPHYMGMPNHGPGPYGPQHFGGPAHGPQGPPGPPGPPGPAVPSQVSTGRTMSSGRLIGEH
>A0A166UVL9
MDGINPYNPAQGNGAPPANANGDGFGTPVSGGMPFPGNNGSGEIPGGVQPPIQQDANKNTLWMGELEPWMDENFIKGVFLTATGEPVNVKVIRDKTSGNAGYCFVEFTSSEAASKALTLNGSPVPNSNRAFKLNWASGGGINDRRDDRGPEYSIFVGDLGPEVNEYVLVSLFQARFPSCKSAKIMTDAMSGQSRGYGFVRFTDEQDQQRALVEMQGVYCGNRPMRISTATPKNRTNSSNHGGPYQQHHGNQMMAPGLPPHQQGFYGVPSPAQYGGAYGAPYNPPGQQMNQFTDPNNTTVFVGGLSGYVTEDELRSFFQGFGEITYVKIPPGKGCGFVQFVHRHAAEMAINQMQGYPIGNSRVRLSWGRSQNNSGVGTPYRPAPPPPHYFAPPGPGAYGPAHFGAPGPHGPPGPQGPPGAPPQSDGWTNHMDGFSALALDMSTRRRYS
>A0A167CVV2
MDGINPYNPAQGNGAPPANANGDGFGTPVSGGMPFPGNNGSGEIPGGVQAPIQQDANKNTLWMGELEPWMDENFIKGVFLTATGEPVNVKVIRDKTSGNAGYCFVEFTSSEAASKALTLNGSPVPNSNRAFKLNWASGGGINDRRDDRGPEYSIFVGDLGPEVNEYVLVSLFQARFPSCKSAKIMTDAMSGQSRGYGFVRFTDEQDQQRALVEMQGVYCGNRPMRISTATPKNRSNHGGPYQQHHGNQMMAPGLPPHQQGFYGVPSPAQYGGAYGAPYNPPGQQMNQFTDPNNTTVFVGGLSGYVTEDELRSFFQGFGEITYVKIPPGKGCGFVQFVHRHAAEMAINQMQGYPIGNSRVRLSWGRSQNNSGVGTPYRPAPPPPHYFAPPGPGAYGPAHFGAPGPHGPPGPQGPPGAPPQSDGWTNQMDGFSALALDMSTRRRYS
>A0A167M4T6
MANFAPPTNGNMATETTGTPINGTGLDSSFPPSNALPQGAESSKTLWMGELEPWMDENFVKNVFTTVSGENVNVKVIRDRASGNAGYCFVEFNTIEAATKALGLNGTAVPNSTRVFKLNWASGGGLMDRRDDRSPEFSIFVGDLGPEVNEFVLVSLFQARFPSCKSAKIMTDAVTGQSRGYGFVRFSDETDQQRALVEMQGVYCGNRPMRISTATPKTRSHQYGQGQHGGHMPPHGGPAQGGMGWAMNNGGNGGYYQPGFAPMAPQPMNQFTDPNNTTVFVGGLSGYVTEDELRSFFQGFGEITYVKIPPGKGCGFVQFVHRHAAEMAINQMQGYPIGNSRVRLSWGRSQNNSGVGTPYRPAPPPPHYPVHGAVPGGVSPYGPGPFGGGAHQGPPGPPTGV
>A0A167NML5
MLTRQITMELDPSFRAASANGGPSNGQMAFANGTPPSGDMSAPPPTGSSQDQAKTTLWMGELEPWMDENFIKGVFLSAAGETVNVKVIRDKNSGNAGYCFVEFQTADAATKALGLNGNPVPNSSRQFKLNWASGGGLVDRRDDRGPEYSIFVGDLGPEVNEYVLVSLFQARFPSCKSAKIMTDAMSGQSRGYGFVRFSDENDQQRALVEMQGVYCGNRPMRISTATPKNRGNHGFGHGHHGGGPMMGGGMPQQPMWNGMQGFAYGGYNPATQMNQFTDPNNTTVFVGGLSGYVTEDELRSFFQGFGEITYVKIPPGKGCGFVQFVHRHAAEMAINQMQGYPIGNSRVRLSWGRSQNNSGVGTPYRPAPPPPHYMGMPSHGGPGPYGPQHFGGPAPGQGPAGPAGPPGPAGPPQVNGTE
>A0A167TFF2
MSRAESHDSYDLPPGMAYTSRSGPSIHNFHHNAGSTLGEFPSMDRRGSLGMGYTSSPSPMYPSVPRSIGGLDREYGILGTNENWSAPPNRYNQLQQPHLPLNLPQHRISNSHHSHPSNVGNSIYASQSAYNDREGYILRNPPSSSPQTSNSFSSQPATPAAVANPSNNRSTLYWGDLEPWMDEEWAKRVCGMMNWDPVNVKVPHPQPDPASGQQANNPGYCFLTFPSRAHAEQVMNQVNPGTGGPITMPNSSRPFNITWAASLPTTPVTSAFPVAGAAIGGPQEHYPREYSIFVGDLAPETSNSDLVAVFRNPVLGLRNDREPKFIRPFLSCKSAKIMLDPVTGVSRGYGFVRFTDESDQQRALIEMHGLYCLSRPMRISPATAKFKTPPNAAGGDMTQSRGPSPTDVQDQAVTIAVPLPTGTLNTSVSVPNSVTPSSSTSSNSNAISPSTSGTSSLGGSNSAPSLSSSATANSISSALAGASPEELLSLPPHILSQFAQGGGRQHSDHMQGSQSQQMQGEGESENYSISEESWKHHVQARAILGNLMGPNGEQLTSTDPYNTTVFVGGLSPLIGEETLRSFFAPFGEIHYVKVPVGKHCGFVQFVRKADAERAIEQMQAFPIGGSRIRLSWGRSQYKAAQAAAQAAQSTALQAHIQPQIPAAAVPQMTADQALQLLQRLGLTGLLENQQNPGLQSSESHSSDLSSTSTFSGGYEQGNPRFTSGMMEPRQNRSQKDSNFSPFSPDPNMYEKVDLIPRNYAPGASFGGLHAHEPRIIDGGNISPSSSMPNGMHRFGSGYLAETRRREPISRPNSGTPTGLDKVYDPMADLNGTLASLDLDQSTWRTSRDDHYESFPQYRTAASPPKHSSASP
>A0A168GQ23
MELDPSFRAASANGGPSNGQMSFANGTPPSGDMSAPPPTGSSQDQAKTTLWMGELEPWMDENFIKGVFLSAAGEGVNVKVIRDKNSGNAGYCFVEFQTADAATKALGLNGNPVPNSSRQFKLNWASGGGLVDRRDDRGPEYSIFVGDLGPEVNEYVLVSLFQARFPSCKSAKIMTDAMSGQSRGYGFVRFSDENDQQRALVEMQGVYCGNRPMRISTATPKNRGNHGFGHGHHGGPMMGGGMPQQPMWNGMQGGFAYGGYNPATQMNQFTDPNNTTVFVGGLSGYVTEDELRSFFQGFGEITYVKIPPGKGCGFVQFVHRHAAEMAINQMQGYPIGNSRVRLSWGRSQNNSGVGTPYRPAPPPPHYMGMPSHGGPGPYGPQHFGGPAPGQGPAGPAGPPGPAGPPQVNGTE
>A0A168NLQ9
MTQPSSNQYPPDVMPTSPPLSYYLSSESSKMTLWMGDLDSWMDEQYLQQLWSTKGENVLIKLIRDKRTGLGYAFIGFTSSIAAQRALATVHGTKMPNSQRPFRLNWASGGGILDKKEDRAPEYSLFVGDLSSDVDETYLLAMFRQRYASCHSAKVMTDPVSGLSRGYGFVRFHDQFEQQDALVEMNGVYCGHRPIRISLATPKGGPGPLTTVPLSCSSSSSSSSNNNNNNALHSYQQQQNQHHARYYQLALQAPALVQQPTDPSNTTVFVGGLSAPLNEEELRQYFIPFGEVTYVKIPPGKGCGFVQYVSRQSAEMAIERMNGFQIGQSRIRLSWGRSQSDKGGPTLPPSAPYHHQQQQNPSPSLLLLKQQQQQQQQQQQQQQQQQQQQQQQYQQQHQQQQQYQYQLPPSTSSLMDHPLDPSLYMAPSLSGGYLPSSSTSSPPAPPHHSQSLSHYHPPSQHLTSQSMAPSSAIPNDTTNLHPFLRTPSHPINSDHDPNVMMNYMALTTSSSPTSQSFSSSSGRFSLLFPPQQQTEDPHYQKSLLPSNMYPSMPTSLQPFAPEWTSTATTVAASENHIVPTPPVTESTQAHYWRRLGGIYA
>A0A175VX04
MAEYTPSGPPGGAANGPNMNGSGDPNFAAAAPVPPSNEAAKTLWMGEMEHWMDENFVKGVILTLLNQQVQVKVIRDRNSGNAGYCFIEFPTPEDAQKALALNGTPVPGSSRVFKLNWASGGGLVDRRDDRGPEYSIFVGDLGPEVNEFVLVSLFQSRFPSCKSAKIMTDAVTGQSRGYGFVRFSEESDQQRALVEMQGVYCGNRPMRISTATPKTRSHQYGHGHGGNQMMGPVPGQAGGPMWGVAPYYGQSGFNPMQPMNQFTDPNNTTVFVGGLSGYVTEDELRSFFQGFGEITYVKIPPGKGCGFVQFVHRHAAEMAINQMQGYPIGNSRVRLSWGRSQNNSGVGTPYRPAPPPPHYMGGGMPPHGAPGGPAGPGAPFGGPGHFGGNPPPPPGPMA
>A0A176VUG4
MMQSPVGVGPPTPQSSDGQQQWMMMQQQQQHPGMQQQMQPGQQQSHEEVKTLWVGDLQYWMDETYLHGCFVHTGDVCTVKIIRNKQTGYSEGYGFVEFTSHAAAEKILQGYNGSLMPQTEQPFRLNWASFGIGERRPEAGPEHSIFVGDLAPDVTDYMLQETFRTRYPSVKGAKVVTDANTGRSKGYGFVRFGDEMERNLAMTEMNGIYCSSRPMRISAATPKKSLGPAQQINPKASPAAVPYQTPQAYGVPPAAPAFPTDNDPNNTTIFVGGLDPSVTDEDLRTVFSQFGDLVYVKIPVGKGCGFVQFTHRACAEEALQRLHGTVIGQQAIRLSWGRSPGNKQVSQDVSIFCLSTHFDSYTVLRQSPAGWGQPQQDPNQWNSGYYGYGQGYEGYGYAPPPQDPGAYAYGNYPGYGNYPQQNEIQAGIAPTGNISAQAEQKEEEVFDPLALPGIDKLNAAYIAVHEAPLLGRHLWLKTSEGQAA
>A0A177C1X2
MSFNNDFAQQVQPSGEQQGGFAPQADLGQPMDTSAPGFPQGNMGGPPGASQDGQQDGNNKTTLWMGELEPWIDENFVRSIWYNMGEQVNVKMIRDKFSGSNAGYCFVDFSSAQAAAKALALNGQLIPNSNRPFKLNWASGGGLADRSRDDRGPEYSIFVGDLGPEVNEFVLVQLFQNKYQSCKSAKIMSDPISGMSRGYGFVRFTDEADQQKALTEMQGVYCGNRPMRISTATPKNKSGGPGGPGMGGMPPGGGGPLGMYSMGAPPQMGGGGGYYGTPQPMNQFTDPNNTTVFVGGLSGYVTEDELRSFFQGFGEITYVKIPPGKGCGFVQFVQRHAAEMAINQMQGYPIGNSRVRLSWGRSQNNSGPAGTPYRPAPPPPVYPQMGMAPQHPYGNFAPMKVGYALGL
>A0A177UZ26
MQRGSHDAQAGSYQDGINGQGRDVEHQQNDSHDSTAGHSITSSDGPRKERMNSAQPLGSALQDPFGHNRTGMNHWRSVTDNARPLRPIAQHSPPNAAGDSGPGTAGQQHPGHAPPFGPLDVPFTLSPSLRFDRSRSSASDRASATSGVNDSASSFGLTNDHTSSRSFISPPSTLSTFSEIMPHGKHPQEGPAGIGVDSRMPWQMSSLQPMYEFLLPPAHAERGMLAGPRPPAGSILDKNMLNRFQGQVQGAQVPKNFLPAYPQGEGERKVEGGRPSSVAGGWAEPQMGRMSPPEYLPPDYLALPPPNMTRQLSGAAQGGTQEFSIFVGDLSPDLRENDLVNQFLQPPPWPPSHPFAIVHAHAQQAQGNYNPPTRIGPAPFLSTKSAKIMTDPVTGMSRGFGFVRFTQEADCARALVEMQGVVVNPVHGLSPGRPLRVCTATPKNRNSNAGAPFPEPEANPAFYGAGPVAGGNFGPNFNRPPQHQASGNQPGMPGMSPLPPLQMASFGGPGLAPRQGGPFPGPEQLRALSPAGGQTPAGIMHAQALARNPGHMDRPPVGFGQALSQMGMPPHGHAPDTGSNGFPSQMGSPSSAIGPNSSASATSMLLSSSSALDPTNTTVFVGGLSSLISEETLKTFFVPFGEITYVKIPPGKGCGFVQFVSKTDAERAIERMQGFPIGGGRIRLSWGRSQGDKAAAAAAQAATHAAQLGHLAGLAGLSGLSATQLAQLAGLSSALSAVQRSASVASTPPSADPNSALLQQIAASLSAASPPSNSNGSAMPSSPQPHQQGYVQQQAHHLSMPQQQQQQPKQQSPPGSFDLNAFAALSETLNHQQLSSLLSNLTKQAATNNNGNNGNNGNIHERSHSHNHNDDEHDALSASLAKMAIDPAVLNRLRDATGGSDFGNSNFSQSGLSGGRPSPLTNLLKSSTFSPFSPAISPVVGGLTQLPAEDSNGQADHGYDARDGVNRQRPDPREYSRGQNAEESAQQQHHQQMQMQMQHHHNQQQQQQQQQQQQQQQQQQQQQQQQQQQQQHQQLQHQQQQLAKSPRLVEAMRNGGLGSLDHDEMLRMLMWHEQYGPQYHPSGSAQGFAARPQDMGSDLAPSASRSPPQGALDQGLRQNNKERGSLDHSVSTPLARNGAGLRSPPPSMVRGGLSHDQGGEGQAHGF
>A0A178ALA4
MSFQNYDQFQGQPSGEQPNQTGSQPDLGQQMDTSGNGFPPQGSAGGPPGSSGGPDGQQGAGKTTLWMGELEPWIDENFVRSIWYNMGETVNVKMIRDKFSGNAGYCFVDFSSAEAAAKALSLNGQLIPNSNRPFKLNWASGGGLADRSRDERGPEYSIFVGDLGPEVTEFVLVQLFQGKFPSTKSAKIMSDPISGMSRGYGFVRFAAEEDQQRALTEMQGVYCGNRPMRISTATPKNKSGGPGGPGGMGMQQGGGGPGMGMYSMGAPPMGYYGAPQPMNQFTDPNNTTVFVGGLSGYVTEDELRSFFQGFGEITYVKIPPGKGCGFVQFVQRHAAEMAINQMQGYPIGNSRVRLSWGRSQNNSGPAGTPYRPAPPPPVYGPGMGMPPQHFGGGGYAPMKVRKHSSHSFSLSCLHGASSMVHPVGFCK
>A0A178DU32
MSFQNYDQQFQGQPTGEQNNQTPQPDLGQQMDTSGNGFPPQGNMGPDSTGADGQGQGQGKTTLWMGELEPWIDENFVRSIWYNMGETVNVKMIRDKFSGNAGYCFVDFASADAAAKALSLNGQLIPNSNRPFKLNWASGGGLADRRQVPHAPQVAEGFFADTMISRDERGPEYSVFVGDLGPEVTEFVLVQLFQNRYPSTKSAKIMSDPISGMSRGYGFVRFAAEEDQQKALTEMQGVYCGNRPMRISTATPKNKSGGPGGPGGMGMPQQGGGPGMGMYSMGAPPMGYYGAPQPMNQFTDPNNTTVFVGGLSGYVTEDELRSFFQGFGEITYVKIPPGKGCGFVQFVQRHAAEMAINQMQGYPIGNSRVRLSWGRSQNNSGPAGTPYRPAPPPPVYGPGMGIQGMPPQHPYGGGFAPMKVS
>A0A178ZYH7
MSFPEYGQFPNTPQEGAPGQVPTPQDGAAPGQPTDPSAQQQMPFPNPEVNAGAQAGAGAEGKTTLWMGELEPWIDENFVRNLWFQMGEQVSVKMIRDKFSGSNAGYCFVDFSSPQAAAKALQLSGQPMPNSSRPFKLNWASGGGLADRRDDRGPEYSIFVGDLGPEVNEYVLVSLFQSRFPSCKSAKIMTDPLSGMSRGYGFVRFSDEGDQQRALSEMQGVYCGNRPMRISTATPKNKGGPMGNMGMGMPGGGPMGYPPMGQQPMPFYGGGQQQPQPMNQFTDPNNTTVFVGGLSGYVTEDELRSFFQGFGEITYVKIPPGKGCGFVQFVQRHAAEMAINQMQGYPIGNSRVRLSWGRSQNNSGPAGTPYRPAPPPPIYPSMGMPPAHSYGNFAPMK
>A0A179FSX1
MSFPNGTPPASDMAAVPPPAGGPEQPKTTLWMGELEPWMDENFIKGVFLSAAGETVNVKVIRDKNSGNAGYCFVEFTTPEAATKALGLNGTPVPNSSRQFKLNWASGGGLVDRRDDRGPEYSIFVGDLGPEVNEYVLVSLFQARFPSCKSAKIMTDAMSGQSRGYGFVRFSDENDQQRALVEMQGVYCGNRPMRISTATPKNRGNHGFGGPGPHGGGPMMGGVPQQPMWGGMQGFPYGGYNPATQMNQFTDPNNTTVFVGGLSGYVTEDELRSFFQGFGEITYVKIPPGKGCGFVQFVHRHAAEMAINQMQGYPIGNSRVRLSWGRSQNNSGVGTPYRPAPPPPHYMGMPNHGPGPYGPQHFGGPAPGPQGPPGPPGPPGPAVPPQ
>A0A179I1S0
MSFPNGTPPATDMSAVPPPPGGPEQPKTTLWMGELEPWMDENFIKGVFLSAAGETVNVKVIRDKNSGNAGYCFVEFTTPDAATKALGLNGTPVPNSSRQFKLNWASGGGLVDRRDDRGPEYSIFVGDLGPEVNEYVLVSLFQARFPSCKSAKIMTDAMSGQSRGYGFVRFSDENDQQRALVEMQGVYCGNRPMRISTATPKNRGNHGFGGHGQQGGPMMGGGMPQQQMWGGMGGFSPYGGYNPATQMNQFTDPNNTTVFVGGLSGYVTEDELRSFFQGFGEITYVKIPPGKGCGFVQFVHRHAAEMAINQMQGYPIGNSRVRLSWGRSQNNSGVGTPYRPAPPPPHYMGMPGQPGPGPYGPQHFGGPAPGLQGPPGPPGPGQPGPPQ
>A0A180G8L5
MPHLSSTASDPLSQFHQFNWSPSLFPENDDTPPPTKTVGSSALQSLSYADNEPVALSPIGSQCYSNQSSLSNNSSNDSSGQVAGPNPPLPRSPTTLWMGDLESWMDEDYVRQCLVMMGWHLPHFVPTSSAGSKADIGPNGVNVKIKMISGASPSSAYCFLTYPTAEMAQHAWRMISNLPPTLMPGCERTFKLNWATGLPGVQPTWDREFSVFIRDLDREVTEGELVALFTCSFPSTKSAKIMGDLSTGLSRGYAFIRFGEESDMHRALALGRSKNGTGLFLRGRCIKITEASGSSGTAGDHSQHRTSISASNHTASQRARPEQPSGASIANHLDKSTETRNKAQSVFNSRMAANSMISDSSSAFRINRDSLTQGVGGLASSLSGLRLSSSYPPLSNNTNQARLQINPFAPDHSNTNLRFNQDGMSQTPNRLSSSMSALRVSPSYPPLSTASNGPQTHSLPLTAPSFPRTISACAPLIDRNQSVPGSVLPNHYPTSMSRSVCSLAPQGLLSTCQSQYTTAPGVAPLPVHPMLNSSALPGARAAAPQPSHIIPNTHSPALFPALSSSLTHPNSLPSSYMPSTGLFPSPTGANPANLTHQLHSSYESCLPTLDPTASPNSITSHLAALSQIASVAHDASNDPSNTTVFVGGLPACISEGTLKTFFQNFGEITYVKIPPNKGCGFVQYVRREDAQQAMLKMHDFPIHGKSRIRLSWGRSLGDKQVEYVKKLSTALGISFESVWKIVQGQDPSMIKQIASTLGATTGTPTPVTTSVRPSLPARRESDQPHTTHSFASLMPGIPTHSSYTQGFSSGQSTPTSHGPISSPLPSSGLANSWRGRQPDLITNRSLNSSGNVDFPSTLPSRRATIQPVTSAYLSFENIPVGQANALRPFDNRWGFPI
>A0A182GMC9
MTENFILAAFRKMGEDPQTVKLMRNKYTGDPAGYCFVSFKTDDAAIDAMHKLNGKPIPGTNPLVRFRLNSATNNQSKALLADREFSVWVGDLSSDVDDYSLYRVFSAKYTSIKTAKVILDSSGFSKGYGFVKFGLEDEQKSALYEMNGFIGLGSKPLKICNAVPKPKNELGPAGPVSAATSASGILGYGAATDYSQYYDPSAYWQNYSAWQSYYDPNGTADYAAYHMPAATATVDATAYQAYEHHQQHQHVHSQVEDEELTLVDHKFSLDVDKLNREVMERDRNLYDALESSKWMPVEQLEVF
>A0A194V2B8
MAFQPNNNGMPDGSTPMNGGGMDSQFPGAPNMQGSSVQSVTNEAARTLWMGELDSWMDEQFIKTLYQNQTGNDVNVKIIRDRGTGNAGYCFVEFPSAEAANKALAMNGTPIPGSNNRHFKLNWASGGGLIDRRDERGPEYSIFVGDLGPEVNEFVLVSLFQARFPSCKSAKIMTDATTGQSRGYGFVRFSDEGDQQRALLEMQGVYCGNRPMRISTATPKTRNHNPYNNGGAPGGPMMGNPMQPGMGWGMPQPGPFYPGGGAPYGGGMGSAPMNQFTDPNNTTVFVGGLSGYVTEDELRSFFQGFGEITYVKIPPGKGCGFVQFVHRHAAEMAINQMQGYPIGNSRVRLSWGRSQNNSGVGTPYRPAPPPPHYGMPPPHGGPGPYGPHHFGGGNPPPPPMVVSLFAVL
>A0A194VNN1
MAFQPNNNGMPDGSTPMNGGGMDGQFPGAPNMQGSSVQSVTNEAARTLWMGELDSWMDEQFIKTLYQNQTGNDVNVKIIRDRGTGNAGYCFVEFPSAEAANKALAMNGTPIPGSNNRHFKLNWASGGGLIDRRDERGPEYSIFVGDLGPEVNEFVLVSLFQARFPSCKSAKIMTDATTGQSRGYGFVRFSDEGDQQRALLEMQGVYCGNRPMRISTATPKTRNHNPYNNGGAPGGPMMGNPMQPGMGWGMPQPGPFYPGGGAPYGGGMGSAPMNQFTDPNNTTVFVGGLSGYVTEDELRSFFQGFGEITYVKIPPGKGCGFVQFVHRHAAEMAINQMQGYPIGNSRVRLSWGRSQNNSGVGTPYRPAPPPPHYGMPPPHGGPGPYGPHHFGGGNPPPPPMV
>A0A194XR03
MSFQYDPNQQGQFQENNGNGMNQQQGQPQGMAPQQPMQQQPGQEGGSPAPFAQQGGVEGAGGSVSGDAKTTLWMGELEPWIDENFIRSVWFGMGESVNVKMIRDKFSGNAGYCFIDFSSPAAAAKALSLNGSMIPNTSRPFKLNWASGGGLADRRDDRGPEFSIFVGDLGPEVNEYVLVSLFQARFPSCKSAKIMTDPISGMSRGYGFVRFADEGDQQRALTEMQGVYCGNRPMRISTATPKNKSGGGPAGMPMQGGMGGGQQMAAPGMYGMGAPPPLGYYGAPQPMNQFTDPNNTTVFVGGLSGYVTEDELRSFFQGFGEITYVKIPPGKGCGFVQFVQRHAAEMAINQMQGYPIGNSRVRLSWGRSQNNSGPAGTPYRPAPPPPQYSSMGMPPAHPYGNYQPLQ
>A0A1A0H507
MPRNDGAPALNGAPPFNRSGSHVYGGHSSYGNTRPNHNNGAHSRQHHSAQNNYRSLHGVSHQSGPRPFNQKRPADAYHLAYQQTQVECQLWMGDLDPRWTENDIMGIWTEVGEAPSSVKIMRDKQGKPQYSFVTFENLEAVASALQKNRSQVPGSPRFFKLNWASGSSHGDLRAPPNRAKNSLDVGRGHSDYSLFVGDLATEVTEPELFARFSQDYPGEVKQVKIMLDPNTGASKGFGFVRFLSVDAQQKALKTMNGVVLGQRPIRLGLANGGSLDPSTSGAKKTSESVPVTAHIAQAQPALSPFTDPYNTALTIKGVISAITRDELVAHFLPFGHMIYCEIDYNSNVAYIKYLLRTSAERALLFMHGMVVNGSRLVLRWGRSKISTEGITRSTPSPKGGVYTAAEKPPTIYHPLSSHVVFEDLDREQIDELNFFADLQLMSVKDLNDADIKRLQEREKYLDNAF
>A0A1A0H956
SRTASHQHQHEQELLLRFAVPSPPVATKQLTLAAGHDAAGTGPAAETPRTLWMGDLDPWLDEAAIVALWWHVLGQHVGVKVIRPRSARQGGATSAPPAHAGYCFVEFPLFEAAQQALGLNGQMLPDMAMPSQREFPDNPDNQKKYFRLNWAAGATLLAPLVELPEYSLFVGDLSAATTEAHLLLFFQKLFPNSIRTVRVMTDPVSGKSRCFGFVRFSDEHERQRALVEMNGAWFGGRPLRVANATPRAAPLLRRMLPDPRLAYAVPGPYAGVPDLPQGELMYMPPAQQGASSPMQGYYAAPMMGNEGPHAPYVDSGNTTVFVGGLLAEVSDQTLYTLFKPFGAIVQIKLPPGKNCGFVRYSSREEAQNAINSMEGFVIGGRRVRLGWGRIGPSNKKFQQHQQHQQQMAQMQMQAAMSLAYDPSSVYAAAGYPPMPGVPVGPPGMYHYLP
>A0A1A8W0I3
MNNSNRTAASQENKDESNQGNTKTLWVGDLDKIKDEVVDENYILYCMFYEFAEDIIKVKLCKEKNSQKNSYAFIEFTNLEIAKYCFDQLNGKWIPGKIHKFKLNWAKYNLSDNTTSSDKNVDVELDDKGTYSLYVGSLPKNTTKEEIEILFSTLYSSICFVKMIKNTQKNQNKIYCFIHFFNYDECIRALTEMDGYLFKGHKIKVSKSNGIKINNTETSNHYNTRKNYDSQTSNLKGVNMNNYAPTSYNASGYNASAYNASDYNSRSHNASRYTASGYNASGYTASGYNASGYNASGYTASGYTPSTYNVNNSNIVNNTIVKNNQTDEEENSNSDPNKNLYFYYNNVNNEINNPYDLSFYDPINSNVNSFPAYGTNANSPNSNLSYNTNNYTNHMSQLNYYTSPITQINNYNAEVNPPSSYTGDINLMNNYADNRGHVHTYTGEHGNVSTYNPDINQVSTYNMCSANKNECVNVNLKKNDITKQGKDRENDCPGHDTKKVSSDKDGTNNVGTSGPSDPPHTSHASAGKKVIKENNADITEKSLMSYNNPNQLELSYFNISCANREYGNFSHGSEQGGAKNERANHIADVKNCGGGLCGSSGKAYHCHVDTGNENRVKSSNRNHSNANSATNNTTMYNNDGTDDIRMQNIEAIDNNLSVGNYGSIEGNCGN
>A0A1A9UG38
MSSSVHCQLWMGSLEPYMTENFIIAAFRKMGEDPTTVRLMRNKYTGEPAGYCFVNFATDEQAMDAMHKLNGKPIPGTNPIVRFRLNSASNSYKLPGNEREFSVWVGDLSSDVDDYQLYKVFSSKYTSIKTAKVILDSSGFSKGYGFVRFGIEDEQKSALYDMNGYIGLGTKPIKICNAVPKPKNELGVALGTTSNYGYGGSANANTSTATVSGTDYSQYYDPTTTYWQGYNAWQGYYNEAVSSVADVSGAYYQQSMVQSHSNPQTLAEHAEAWSAQRTAQYEQQHTAVATNGGPSEEDDYALVEHRFILDVDKINREALDSDRNLYDALESSKWLPLEQLEAY
>A0A1A9WM21
MTSSVHCQLWMGSLEPYMTENFIIAAFRKMGEDPTNVRLMRNKYTGEPAGYCFVNFATDEQAMDAMHKLNGKPIPGTNPIVRFRLNSASNSYKMPGNEREFSVWVGDLSSDVDDYQLYKVFSSKYTSIKTAKVILDSSGFSKGYGFVRFGIEDEQKSSLYDMNGYIGLGTKPIKICNAVPKPKNELGVALGTTSNYGYGGSAIASASTSNVSGTDYSQHYDPNTTYWQGYNAWQGYYDQAISTAADVSGTYHQQSMAQSHSNLQTLAQQAEAWSAQRTAQYEQQHTSIATNREEDDYALVEHKFILDVDKINREALDSDRNLYDALESSKWLPLEQLEAY
>A0A1B0DKW3
MNSVVHCQLWMGSLEPYMTENFIMAAFQKMGEDPQTVKLMRNKYTGEPAGYCFVNFLNDEQAVDAMHKLNGKPIPGTNPIVRFRLNSASNQSKALGAMEREFSVWVGDLSSDVDDYNLYRAFSSKYTSIKTAKVILDSSGFSKGYGFVRFGLEDEQKNALYEMNGYIGLGSRPLKICNAVPKPKGSGTVSATPAAPSATSILQSAYGSATDYSQYYDPSYWQGYAWQGYYDQQQGTDPTAYYHQAMSHHGTGHVTGQSDWTHHHTYEAPHEDEDMSLVEHIF
>A0A1B1E239
MNNTKKSELVKENKDVSSSNTTKTLWVGDLDKVKDEVVDENYILYCMFYEFAEDIIKVKLCKEKNSQKYSYAFIEFTNYDIAKYCFDNLNGKWIPGRIHRFKLNWAKYNVSDNVNTNVKNLDIELDDKGTYSIYVGGLPKGTTKEEVETLFSGLYSSICFVKMIKNMQKNQSTIYCFIHFFNYDECIKALTEMDGYDFKGCKIKVSTSKGVKIGKGGIEGNNYYYKNNNYQMHMNSLKGMNMGGYNVNPYGGNYAHGGYTHGNYPQGSYNQAGYPPGNYNQANYNAHSNSSNNNNLNGWTSGNPPNCGSNSSKGTNNQANEEENKNVPPAGVAAPAVVPTGGDPNKNYYMYYQNVNSEMNNPYKVNYYDPLSSNVTSYPAYSTTANHGTPSLSYNSNSYGSEMNYYTGPMTQMAQMNNYGNDIHQTSNFPGSNGQMSNYTSEFNCVTNYNLTPGKGDEQNLLNYRMGNVNCATPVKNEHADDGVKNITHEKKEGNGNLKNEDMSTEDNIINHITKKNQMMEGNLNSMNPSYGLNLYNRPCPSDQYSNNGLNPMGLHKSNTNGEINYNGSMGICHPNDISGANNYYYDGDAQNIKGRSNNNNNNNNNNNNNNRNHSNTNNSTNNGSVDNNETIDNEQSVRNNDLVDNDHRDGINGNNDEGNK
>A0A1B6QEI9
MQPPHQPPMNGQHGPPPPQGSGVPTPPQQQAPAPPYYQQQAPPPPQYYQQAPPQPWGQQQQYAPPPQQYAPPPQHYAPPPQQQYAPPPPQQYAPPPPQYAQPPQYGTTPGTGEVRTLWIGDLQYWMDENYLHYTAFAPVCQQIASVKIIRNKQTGHSEGYGFIEFYSQAAAEHTLMNFNGQMMPNVEMAYKLNWASGSAGDKRGDSGSDHTIFVGDLAPDVTDSMLEDMFRANYPSVRGAKVVVDRITGRPKGYGFVRFGDLNEQARAMTEMNGMMLSTRQIRIGAAANKKNMDAQQTYASNGAYQSSQGISSENDPNNTTVFVGGLDSNVNEEYLRQIFTPHGEISYVKIPVGKHCGFVQFTSRSCAEEAIQMLNGSQIGGQKVRLSWGRTQNRQASQQDANSQYNGNSYYGYRQQGYEGYGYAAPNTQDPSMQNYYGYPGYGNYEQQQQQQQSTQEQQQQPPPAQEQQQQQPPQQ
>A0A1B7NGU4
MSRLDSPEFACPPGVPYSRSTADLNLMSTHFSSNHPAHPVSGDRRMSNGFGAYHPTGSAIPRSIAIHPDKEYSSISEQFQPAPNRHNSIQHPNHQPRLSLSLPQSNSPAALPINPNYHNAPSDAEREGYFHRHHLQSQHTKYFVPPTDLPLPATSNSNSNLTILRSTLWWGELEPWMDEEYAKQVCALMGWDPVNVKVPNTGPDATPQPTNNSGYCYLTFPSPAAAAAVINQVNATGGAQPVTMPNSNKPFVLNWASAAPSGPIPPSFPPTGVIVPPPQQQQQYPKEYSIFVGDLAPETSDSDLVAVFRNPVLGLRNDREPKFIRPFLSCKSAKIMLDPVTGISRGYGFVRFTEEADQQRALIEMHGLYCLSRPMRISPATAKFKPPPMATDLPQIQFPVSPTSDQRPNPLTVAIPLSSGAQTRSVSAPMAASTRTGSPSTALPSVSASASTLSGSSSVPSLGSEPSTNASSGALSSMSSDEMLGLPANVLALAQQYAGAGSSSNGKGIVPSIPSSSAHDSQDPSVAPRYVVSEESWKHHAQARAILGNLIGPNGEQLTSTDPYNTTVFVGGLSPLISEETLRTFFAPFGEIHYVKVPVGKHCGFVQFVRKVDAELAIEKMQGFPIGGSRIRLSWGRSQYKAAQAAAQAAQAAALQAQFQAQMATAQSQVPQMTPEQAIQLLQRLGMTGVGGSEASNRNYVDADKSSGYSEEHLRSLIMNQPLSDGQLPYDVYPAASGSRPPSNLSSVEHHNRSHLTSSFSPFSPDPNMYTRRGSDSYDLLPHSMNPGSRFDSIMEFKAAAANSNEQPIPPARTSSGPQRYGPFMDGTARSFEGSRPMTRQEPISRPNSSETSSQGRSSQYDGREEHDPIHDLNGTLASLDLDQHHHPWRHAQGSDKHPHPSSS
>A0A1B7NVH5
MSFQNFETFQNQHGAADSSAAGTGAPATGDSAMAGQSDPSPAPFQGPASGEPSSGSAQQGGDAKTTLWMGELEPWIDENFIRNLWFQMGEQVNVKMIRDKFSGSNAGYCFVDFSTPAAAAKALTLSGTPIPNTSRTFKLNWASGGGLADRSREERGPEFSIFVGDLGPEVNEYVLVSLFQSRFPSCKSAKIMTDPISGMSRGYGFVRFSDETDQQRALTEMQGVYCGNRPMRISTATPKNKGPGAGPGAMGMPGAGPAGMYPPMGGPPMGYYGAPQPMNQFTDPNNTTVFVGGLSGYVTEDELRSFFQGFGEITYVKIPPGKGCGFVQFVQRHAAEMAINQMQGYPIGNSRVRLSWGRSQNNSGPAGTPYRPAPPPPMYPSMGMPPSHSYGGGFAPMKVRVC
>A0A1B7TG81
MSTDIQNEVPEPPSNTALNSSLNGEKPRTLWMGDLDPLFNEDTLKQIWQYEGFKVKIKLIKNKKNLLIPCSNKFQKDNFKDDSENSSNSSSSSSKKDVIEINGMKFVDPTTTSLHHSGYCFVEFESFELASEGLRFNILPIPNFKFTPDFDDLSKLEMINQKSDIDDSKIKVFYTNKNNDRCFRLNWASSTTLNSPSVQTPEYSMFVGDLLPDTTEIQVMVFFQRNYKSVKTVRIMTDPVSGKSRCFGFVRFGNKQEREDCVKTMNGMELNGKPIKCALAAPRAGSKQNMIDTTDFRGKSRNGHNRSRSYDFNKNGSNSGYMHRKTQSIPTNNYFRSQGTEKFCLFVGGLNKNLDEGELFTCFQKMGKILKIKTYADKGCAFIEFDKKNDALKAIAELDGFVLSSTNVPIRVNWSRDSYQSKSPSEGGKISPLDSISVSSNDEFRSNLAGGNNLFNQHPRNNTSAALGYTPSYERSNINSTMVPDYAQNYNYNFNQQQVSPNNAQQQFGNSFNSNFSTPFDQNTIQPTANFNQHFTNSNTNTISNFVSNDGINKQLCYNNMNLSSGSENVNRNMNRRSSLLASPQENDCTNNSSNVITNPSLLAYLRNNPNGNSHNNTNDKSIWDN
>A0A1B8ALW7
MNRSGIECILVLTSFSRSYDPNIATYFVVLSVLDSLDALLRPVYDVYELLLTSFFVAPPSLASFLLPIMDMNSGFSGVPANNGAPSGPMAYSNGTPPAPDMGGVAPPPGSGPDSPKTTLWMGELEPWMDENFIKGVFLSSAHENVNVKVIRDKNSGNAGYCFVEFQSPEAATKALSMNGSAVPNSTRSFKLNWASGGGLVDRRDDRGPEYSIFVGDLGPEVNEYVLVSLFQARFPSCKSAKIMTDAMSGQSRGYGFVRFSDENDQQRALVEMQGVYCGNRPMRISTATPKNRGNHGFGGQGHQHGGPMMPGMPQQQMWNNGGMQGFPYGGFNPATQMNQFTDPNNTTVFVGGLSGYVTEDELRSFFQGFGEITYVKIPPGKGCGFVQFVHRHAAEMAINQMQGYPIGNSRVRLSWGRSQNNSGVGTPYRPAPPPPHYMGMPSHGGPGNYGPQHFGGPAPGPQGPPGPPGPGPNGPPQEY
>A0A1B8C4M3
MSFPSFDPSQGQPAPFTENGNSGLTQGQPPIQNMQQNMPSMQQAPQGSDAQAPFQGQGAMEQGQGGSTGAPDSKTTLWMGELEPWIDENFVRSVWFGMGEQVNVKMIRDKFSGNAGYCFIDFTTPEAAAKALSLNGSMIPNTSRPFKLNWASGGGLADRRDDRGPEFSIFVGDLGPEVNEYVLVSLFQSRFPSCKSAKIMTDPISGMSRGYGFVRFSDEGDQQRALTEMQGVYCGNRPMRISTATPKNKSGGGGPPGAMGGMPGAPMGGNMAPGMYSMGAPPIGYYGAPQPMNQFTDPNNTTVFVGGLSGYVTEDELRSFFQGFGEITYVKIPPGKGCGFVQFVQRHAAEMAINQMQGYPIGNSRVRLSWGRSQNNSGPAGTPYRPAPPPPQYQGMGMPPSHPYGNFAPLK
>A0A1B8E8I8
MSFPSFDPSQGQPAPFTENGNAGLTQGQPPIQNMQQNMPSMQQTPQGSDSQPPFQGQGAMEQGQGGSTGAPDSKTTLWMGELEPWIDENFVRSVWFGMGEQVNVKMIRDKFSGNAGYCFIDFTTPEAAAKALSLNGSMIPNTSRPFKLNWASGGGLADRRDDRGPEFSIFVGDLGPEVNEYVLVSLFQSRFPSCKSAKIMTDPISGMSRGYGFVRFSDEGDQQRALTEMQGVYCGNRPMRISTATPKNKSGGGGPPGAMGGMPGAPMGGNMAPGMYSMGAPPIGYYGAPQPMNQFTDPNNTTVFVGGLSGYVTEDELRSFFQGFGEITYVKIPPGKGCGFVQFVQRHAAEMAINQMQGYPIGNSRVRLSWGRSQNNSGPAGTPYRPAPPPPQYQGMGMPPSHPYGNFAPLK
>A0A1B8ELN4
MSFPSFDPSQGQPAPFTENGNTGLTQGQPPIQNMQQNMPSMQQTPQGSDAQAPFQGQGAMEQGQGGSTGAPDSKTTLWMGELEPWIDENFVRSVWFGMGEQVNVKMIRDKFSGNAGYCFIDFTTPEAAAKALSLNGSMIPNTSRPFKLNWASGGGLADRRDDRGPEFSIFVGDLGPEVNEYVLVSLFQSRFPSCKSAKIMTDPISGMSRGYGFVRFSDEGDQQRALTEMQGVYCGNRPMRISTATPKNKSGGGGPPGAMGGMPGAPMGGNMAPGMYSMGAPPIGYYGAPQPMNQFTDPNNTTVFVGGLSGYVTEDELRSFFQGFGEITYVKIPPGKGCGFVQFVQRHAAEMAINQMQGYPIGNSRVRLSWGRSQNNSGPAGTPYRPAPPPPQYQGMGMPPSHPYGNFAPLK
>A0A1B8G8H1
MSFPSFDPSQGQPAPFTENGNTGLTQGQPPIQNMQQNMPSMQQTPQGSDTQAPFQGQGAMEQGQGGSTGAPDSKTTLWMGELEPWIDENFVRSVWFGMGEQVNVKMIRDKFSGNAGYCFIDFTTPEAAAKALSLNGSMIPNTSRPFKLNWASGGGLADRRDDRGPEFSIFVGDLGPEVNEYVLVSLFQSRFPSCKSAKIMTDPISGMSRGYGFVRFSDEGDQQRALTEMQGVYCGNRPMRISTATPKNKSGGGGPPGAMGGMPGAPMGGNMAPGMYSMGAPPIGYYGAPQPMNQFTDPNNTTVFVGGLSGYVTEDELRSFFQGFGEITYVKIPPGKGCGFVQFVQRHAAEMAINQMQGYPIGNSRVRLSWGRSQNNSGPAGTPYRPAPPPPQYQGMGMPPSHPYGNFAPLK
>A0A1C7NN85
MSDLFIFHDDFFVRNNDSKTTLWMGDLDFWMDEAFLRQLWSSLLGDNVAIKLIRDKRTNLSSGYAFIGFESSQLAQKALNTFHGARIPNSTKVFRLNWASGGGICDRKEDRAPEYSLFVGDLSNDVDETYLLALFRARYPSCHSAKIMTDPLTGLSRGYGFVRFLNQLEQQEAVLEMNGILCDNRPIRVSFATPKTNHLHQKPSNGAQQSFSSPPYQYEQPLSPLSQHDARYIQLSLQAPALVNQPTDPSNTTVFVGGLSAPVTEQELQHYFAPFGEVVYVKIPLGKGCGFVQYVSRSSAEKAIEKMNGFLIGNSKIRLSWGRSQADKSNQNLAYANLHQQQQMPQQQQQQQQQQQQQPQSPLMPTSPEGSHSRLRLLNSSFRPLSPPILSQTQPPAPSLLSLNQQQQLLKQQQDQSLFRSSANNDDWLLRLNHLHSQTSPQSQQFHPYSDHLVDNLNRGIW
>A0A1D2MJK6
MAQAGVLWMGSLEPYMDENFIRGSFNQMGEVISGVKMMKNKFTGEPAGYCFVQFPDDFSALTAMHKLNNKMVPNSQPPVKFRLNHTSLGGKQAMEKDYSLWIGDLSPDVDDYTLYKGFASRYPSVRLAKVILDANGFSKGYGFVRFADEDEQKDALIQMNGFKGIGSKALRVSIAINRAGGQKTSNPLQGQAMAAVQAMSGQAQPAAATQQDYNQYYEQYWQNYAAWQNYGNYYDPSYSYAQQQPTPQQPPMMAPAYPTATPMGIPMPHSAPHVGQQQDDEYELVGLRAYNTINALND
>A0A1D3CU12
MSNAYVSSVLPGVHSVPATPPEDVTAPGDVARSSSTLRPKEKRTLWIGDLDRAEGPVDDIYVKSHMFYEFSGCITAVRICRDRVSRQPSFGFVEFVSQSQAQYVLEHMNGRLVPGRMHKYRLNWANFNLTETPEPRTVYSRPAQLNRLAQENPLEGASNDPGRRLGAAASRGQACAPSEGSSVWVGSLDPATCREEVEELFHQHYNSVSLVKLIMDPNTGRTSTKIIIAAGIAGSCKGFGFVHFSDPEEAERSLEEMNGAICHGRRIKVNRSNSSRGGGGPYGVGAPPFQAAMQKIYSATSAEAQRLATEYCGGFVPTKRKRGVLTGGDTARILVRGLDPTCTEEELTRHFSPFGEVLLARVSQGGKGYVTFAEGLAATHALQCMEGAAYMYYYQQYAAACPDGVARGALGMNGAKSRARRISASEEEICGGLFRDTDPSLVPPEFLPRCMFTLEATGSLGSSERHAFLWSLPCQQQVGDAEPEKFQAAAVHEEYGAARAAIEGALRKRMRVKVDRGIPLEPDDLERLYSTDLQESAIICC
>A0A1D8PHZ3
MSTYQNSGYRPRGYSSGYPSRSRGGGSGGGNNRGGSSRGRFNNGYQQTSHTSYRQRQTPATSSYKARQNVYQQHSTPLRNNDFQMWMGDLDPQWTEESIDNLWTKLVSKPHHVKIMRDRLQPSKPSYCFVTFRDQESIDLAIQRNGQKVPDSNRVFKLNYSGRNSTGSHDRSTNSSNEYSIFIGDLAPEVSDAALYNKFNMKYPNQIKQAKVITDSSTRKSKGFGFVKFHSPDIMNRALKEMQGYNIGSKAIRVGLAAGSHVDTSFKPVTKLDHHRVPVPQSQPALNQFTDPNNTSFTIGGLSGRITESELEQHFIGFGDLVYCRVSKDYQTGYIKFYSRSAAESALLNMYGFMINDCRLQITWGSCVQVSGASVNYLPNVAGEIYEKAKKSPAIYHHPNYPYLRFDKLSSDEIKKLPQRLDGSDVLTTSQIDEFYLNNKRYREKLLNDALY
>A0A1E1K9P2
MAFQYDPNQQNQFSQENAGNGMQQQQGPPPPQGMQPQQGNQQQGGQEGGSPAPFQQQGGQDGGSANGDAKTTLWMGELEPWIDENFIRSVWFGMGESVNVKMIRDKFSGNAGYCFIDFASPAAAAKALSLNGSMIPNTSRPFKLNWASGGGLADRRDDRGPEFSIFVGDLGPEVNEYVLVSLFQARFPSCKSAKIMTDPISGMSRGYGFVRFANEEDQQRALSEMQGVYCGNRPMRISTATPKNKSGGGGPPGGMPMQGGPPMGGPGMPAAPGMYSMGAPPPMGYGGGGYGAPQPMNQFTDPNNTTVFVGGLSGYVTEDELRSFFQGFGEITYVKIPPGKGCGFVQFVQRHAAEMAINQMQGYPIGNSRVRLSWGRSQNNSGPAGTPYRPAPPPPQYSSMGMPPAHPYGQFQPLQ
>A0A1E3BU97
MSFQNFDSFQNQADAAAAAAAPAAPADTAMAGQDAAFQGPAGDAAAAAVPQQGADGKTTLWMGELEPWIDENFIRNLWFQMGEQVNVKMIRDKFSGSNAGYCFVDFTSPAAAAKALSLNGTPMPNTNRVFKLNWATGGGLADRSRDDRGPEYSIFVGDLGPEVNEYVLVSLFQSRFPSCKSAKIMTDPISGMSRGYGFVRFSDENDQQRALSEMQGVYCGNRPMRISTATPKNKGPGMMSGGMGMPGPAGMYPPMGAPPMGFYGAPQPMNQFTDPNNTTVFVGGLSGYVTEDELRSFFQGFGEITYVKIPPGKGCGFVQFVQRHAAEMAINQMQGYPIGNSRVRLSWGRSQNNSGPAGSPYRPAPPPPPMYPSMGMPPAHQYGGFAPMKVGGPEATWQSPF
>A0A1E3NQL4
MSSEDITNQTTSQDSVIPPSSSNATSLNRHDDSSSNSLPSDFLTSSVPLPQPPENPANTVPSKTLWMGDLEAWWDEEHIGNLWAKLDKHVEVKVIKPKHNLLMHQLAKTNGQGIVNHSGYCFIEFDSPDLATDALSLNGTTIPDSNNKTFRLNWASAATLDSQVAQTPEYSLFVGDLSAGTTEAHLLALFQSHFNSIKTVRVMTDPSSGLSRCFGFVRFSNEEDRRNALVEMNGKWLGGRQIRVALATPKHQNMKQSMYVNTINGPMPAASIGFYPHFNPNNRGNINSNMNQGFNDLNNTTVFVGGLANGLNEDTLLALFEPFGPIANVKVPPGKGCGFVKFAKREDAENAIESMQGFVIGGSRVRLSWGRPSNKNFP
>A0A1E3QES4
MSYAYDYSQQQDSASPQAPATGAAPSAADASAAATFSNSTPTPAGTMATNDSKTTLWMGELEPWIDENFVRQVWSNFGEAVNVKMIRDKFSGTNAGYCFVDFSSPAAAAKALTLNGTLIPNTQRAFKLNWASGGGFSERRDDRSPEYSIFVGDLGPETSEYVLLNLFQSRYPSCKSAKIMTDPVSGMSRGYGFVRFTDESEMQRALTEMQGFYCGNRPMRISTATPKNKGAAVPAGMLQQQGPGQMGMYQMGMPPMGYYGAPQPMNQFTDPNNTTVFVGGLSGYVTEDELRSFFAGFGEITYVKIPPGKGCGFVQFVQRHAAEMAINQMQGYPIGNSRVRLSWGRSQNNSGPVNAPYRPTPPPPVYPSMGLPPQSHYSPYAPIKS
>A0A1E3QNX8
MSFTGVHPEQSGFAPPMQALGANHPTELASNFPIPQPPNESFVNSSVKPRTLWMGDLDPWATEESVGQIWNNVGKNVLVKLIRVKRGSHQGDPNFTPHSGYCFVEFDSFDDAQYALSLNGSPIPNASDGSDHSGSDSGNFKAFRLNWAAGATLSSPISQSPEYSLFVGDLSPQTTEAHLLALFQTKYQSIKTVRVMTDPVSGSSRCFGFVRFSNEFERSQAVAEMQGVWLSGRPLRVAFATPRNIASNSSPSAANGLMMSHAVPPHARIPSHPLGMPAHGGYENYMLPPGMAPAPGYHGISPQQPPMPFYPQQASGAGEANSGNPSMPPQAPKSMAAQAFTDPTNTTVFVGGLTSGVPEQTLLQLFQPFGHILHVKIPPGKGCGFVRFGQREDAERAIAGMQGFAISGSRIRLSWGRSQHNGNMAGNPHPNQMPPHFMNQPQQFGSNGNPGASHAPPFDLQMGMMMMPGDPQTNASNFQGGFHAPPPFPLPAHDQSGGMMGNRFHGRGDMNALDQGMQRLNMDAPLTDGYLADTSAQPQHIPPELLGQGGDLHLRNRKNDSASSTSSGASQTSAVSGSNGLGANVVSQSALLQQQVDATDGSGGSSKLKEMYQAASRGQLDSI
>A0A1E3QVT2
MSHSQNHHNNGGYNQYRGGYLNQPSRYQGQYRGNGDYQASYSSSHQNSYQGNNQYGAGPRAYQGAPQSHGGYQQAHDKFQLWMGELDQWWDENAIKQIWSAFGETASNVKLIRDKTHNGNAGYCFVSFATQEAAQSALLKNGLPIPGTAKVLKLNWASGGAPGASTGTSGYAPSNGPASEYAIFVGDLQPDVGDKKLYDLFISKFPTCVSARVMTDQVTNNPKGYGFVKFTAEADQQRALNEMNGFMLSGRPIRVSTAASKNQQQQQQHYQLHHTLSYGSGANTGSLGSAAAYVSATLPIFHQQQPQLTQHTDPNNTTVFIGGLSNLVSEDELKSYFRPFGDIIYVKIPAGKSCGFVQFVTRPAAELAITQMQSFPIHNSRIRLSWGRSNFQNLPVVDTKTQYKALKPQPLIYGQYPSSPSYEGNILSDAFNQQSPAVEEQRMMQRVVEPTEPLENDRLNALYLAARDGRLDRLEANGDWASFCLGAV
>A0A1E4RNZ6
MSANRFGNNYRPGNQRFSNQRQGNYRQYNNYGSNQAGNSSYGGYGSYDGPNRYGNSSSYKSTPPNKEKGNPNQTRYQPNRNQYLNFYNGPGNYSSDSNNNQIWMGDLEPTWNEETISKIWTSLGQTPVSVKIMRDRSGDPNRMNKPTYCFVNFENQEAVSSAIAKNGLQVPGHDKTLRLNWASASNNSSTLASSTSSPSSNAQGSIRGPSTRSQMEFSLFIGDLGLEVTDSILFKAFESLYPGQIKQAKVMVNPMTKMSKGFGFVRFNNEITHKKALANCTGMMIGSRPIRVAPAAPVSSSTSTNVKNTQKIETKSNQVNFAQSQPPLTPSTDPRNTTICIKELSSNISESDLVSHFITFGHIIYCKIIPHLNRGYIMFYTREAAETSILFMNGFMINDCRLVLSWGKSKPTNKRPIAFQPDFNLKEYLRIPTPPKLYGNLGSYYIEFDKLSQDEAESFPSQLIDENQPLTTEKIDTLHVRSKLNRDRILSSAVY
>A0A1E4RP90
TISNTASHQHQQEQEMLSGFAIPNPPISTQQSSVIAADKDSIDSNHLQSSNQNNSQIDSPRTLWMGDLDPWLDENGIADLWWTILNKKVSVKIIKPRISKPDMDYLGLSHSGYCFVEFESFDDAQQALSLNGKLLPDIAMPSQQQFPKNPDNQKKYFRLNWASGATLTAPIIQTPEYSLFVGDLSASTTEAHLLAFFQKKFPTSIKTVRVMTDPVSGKSRCFGFVRFTDELERQKALIEMNGAWFGGRPLRVALATPRNNSNQNNSLQNHSQFQNQNHHSHHPNGHFRNHTPNSLTPGNPSQGIFSPNNRNNPNFYNDPNQSDLMFLPSHSAHPPPPSALANSPYGTLQGNSQGQPFTDPKNTTVFVGGLSSEVSEQTLFTLFKPFGLIQQVKIPPGKNCGFIKYDTREEAEEAIGAMQGFIIGGNRIRLSWGRVSMNNKKYQQQQQQVAQAAQIQAAAALSMGMDPASAIAAAAAAAAGGYP
>A0A1E4S6H9
MSYNGYSQQPQQQNYHPYRPQQQSTLRNSSTQLWMGELDPFWDESFIKAIWQSFGFVDVNVKIIKDFKTGTQAYNAGYCFVEFPNLNQASDALSKNGSRIANTNRLLKLNWASGGSTGRNNNANVNSGANGNGNASNENSIFVGDLAPDVTESILFEFFASKYPSVTGTKIMVDMQSGLSKGYGFVRFSGDTDQQRALVEMQGAVVNGRPIRVSTAVPKNRQQGQGQDSQYQPPLNQFTDPNNTTVFIGGLSSVVTEEDLRLYFQPFGDITYVKIPIGKGCGFVQYTTRTSAELAISKMQGYPIGNSRVRLSWGRSSANPKGQHMQYKPQQELPILYGFDQEPQQFSQIPQQGSIPDRSEGMEQSRLNQLYLAARDGRLDTIDSLSNGFVF
>A0A1E4S6Q9
MAPLPIPNPPSATASTSSSPPKTLWMGDLDPWSDEEAIVNLWESLGKRVLVKLIKAKRGTPAANLNTGHAGYCFVEFESYDDAKSVLALNGSQIPNTNRLFRLNWASGATLTSPIPQSPEYSLFVGDLSPSTTEAHLLALFQTHFKSVKTVRVMTDPITGTSRCFGFVRFSDEEERRRALTEMSGVWCAGRPLRVALATPRAQPAAHTVLQNGTAIPGSFQGAQQFSQFPGQQPPQQTNDIMMMQYQQVPPPSMVYYPQDTSSQQVHIQQQNQSQAQPPIPQQQVGPMNAGIQAVPYADPNNTTVFVGGLAAGVTEQTLAALFQPFGNIIHIKIPQNKGCGFIRFENREDAVNAINAMQGFSIGGSRIRLSWGRQQNQQRMQMAAMAAVMQGGAPPPQLAMAQGAHQQQLASNMINSTGSNFATTNN
>A0A1E4SIP5
TSNTASHQHQQEQELLSSFAIPNPPVSTQQSSVAAEKESTGGMGPVDPPRTLWMGDLDPWLDEKGIADLWWRILHKKVSVKIIQPKNSRPDATYHGLAHSGYCFVEFDTFDDAQQALGLNGQLLPDIAMPSQQQYPNNPDNQKKYFRLNWASGATLSAPIVQTPEYSLFVGDLSASTTEAHLLAFFQKNFPTSVKTVRVMTDPVLGKSRCFGFVRFTDEPERQRALIEMNGVWFGGRPLRVALATPRNNTRSRFASLAPPSENYYSHGMDASSSQDLMYMRGPLPPNPPQINSPYTHYGAPPHRNDIYVDKNHENSIKSPLPGGNGQGQPFTDPNNTTVFVGGLSSEVSEATLFTLFQSFGVIQQVKIPPGKNCGFIKYSTREEAEEAIAAMQGFIIGGNRVRLSWGRVSINNKRFQHQQQQVAQAAQIQAAAALSMGMDTASAIAAAAAVAAAGGYPPPPIPGAPQLGGLGPHMGIHGGPQYGSGSRGNGVPKNETGQYLEQENGPGNERSGSFDGSASEEPAKNGPGFYTGPPHGNDYNVHQIGGQQEELMNAMNNLSIGGERGEINPEYMNSGFMVPPQLYNGGYPIPEMQYQQFIPHP
>A0A1E4SKX1
QVWMGDLDPSWTEESISSIWVSFGEKPVGVKIMRDKSASAKPAYCFVTFENPDIVARAMQKNGMAIPGSPRVLKLNFASAGGNNRFSGPATGQSGFAKGDSIKNENSIFVGDLGAEVTESVLSQKFSEKYPSQIRQVKIMVDPSSKVSKGFGFVRFYSSEAQKRALTEMNGVTIGSRPIRVGLAAGSAAQLPIATAMKADSPDVSKIQIVQAQPSLTQFTDPNNTTVVIRGLSSKFTEQELEAHFQSFGDIVYTKLSNDYNSAYVKFHLRHAAENAILFLHGAIINGSNLKVTWGNDNEAQNGSKAYQISKEIPIFYGHLQAHNVNYANSDLKAQATVAYEGSERLPVSKANELYLKSKLHKQQLLEGAMF
>A0A1E4SYV5
IPLPKPPDNPANTVPSKTLWMGDIEPWWDEDYIGKIWAKVNKRVLVKVIKPKQGLLMHQMASNGGQSSFNHSGYCFIEFDSPEDATEGLSYNGTIIPGANNKLFRLNWASAATLNSQIAQTPEYSLFVGDLSPGTTEAHLLSLFQTHFSTVKTVRVMTDPSTGLSRCFGFVRFSSEDDRKRALIEMNGKWLGGRPIRVALATAKHQNSMNHKSQQGAQGGPGGPMPPPPMGYYASPQTAQAFNDPNNTTVFVGGLANGVSEETLLTLFEPFGQIVHVKVPPGKGCGFVKFTKREDAEQAIAGMQGFIIGGSRVRLSWGRSNTAQQQLPPGSQPQGVDGYPPQGTPQGTPAGMIGIPAGLGPAPMFYDPYFGQAPQSSGSDVDQNGQYMYVQHY
>A0A1E4THK5
MSETHVQFTADNPNQDSKTTLWMGELEPWYDELFITQLWASLGEEVSVKLIRDKFSGANAGYCFVNFSSPEAASRALSLSGTIPNASSKPLKLNWATGSAGTTDKPSPEYSIFVGDLGPDTTDYILLSVFQSRYPSCKSAKVMLDPVSRMSRGYGFVRFSSQSEMQRAMNEMQGFVVGSRPLRISTATPKSKTPSLSASAATATVNMMPPTMMPQTGPVYPMGYPMGYYSSPPQMMAPTESNNTTVFVGGLSSRVSEDELRSFFTGFGEIIYVKIPPGKGCGFVQFAQHESAENAIAQMQGFPIGKSRVRLSWGRPNSGYQTFRNHVPPIYPSMAMAPQHPFSAYAPLNPQSTIVHAQMGAGSPMLAPAVAEHTAEGSYPAHPFTPPSNQIVDEPKDLPPGAVQGSTDPADTIPVARMNEMYLAAREGRLDRLDADGRGQHGVYAQ
>A0A1E4TRE0
MSTEGASSQSTHPPPPQAPSVQSTVQPGLQSAPTAVPGAAAAAPAQAQAQTQPQPQAIGSGPSQPNDFIGSIPLPNPPENTAATGITPKTLWMGDLEPWWDEGYIINIWKNLNKSVLVKVIKPKKNSVLHHIATNGGANLFNHSGYCFVEFETYEEAKEALAMNGSTIPGTNNKIFRLNWASGATLSSQIPQTQEFSCFVGDLSPSTTEAHLLALFQTSFKSVKTVRVMTDPATGSSRCFGFVRFTNEEDRRRALLEMNGVWLGGRPIRVALATPKHTNNNGFGGNNSLMDPTRNVGAPGIDQNQMFLPRPPIPAPGGLPYYPPHFNQQSPPAHSQAFNDPNNTTVFVGGLASGVPEDTLITLFEPFGTIVNVKIPPGKGCGFVKFAKREDAEQAIAGMQGFIIGGSRVRLSWGRSNHNNTINQQMLLRNQVGLSGGFDGYGVPPPPAVTQIPQGLGGDFPPPPQAMPPMYYPGADPFQPSMDLADLQQGQQPFIPQFTNPQPQPHPQEFQPHQSQPAEDVIEGGINEEDTKAL
>A0A1E4TYI2
MSNSFNNGYIPAEQLSSSSSYAQTQTDFYSQSQQQQQQQQAQQHAAAQAQFSQPQVNAYLNYYNTANASANTSASGSGSGTGGVYSGNSSYSNLPQQQQQAAAQQAQQAQLQPQNQIWMGDLDPWWDESTIKQIWASVGETGLIQVKLIYNKNLHANQTSNNANSGYCFLTFNSYQSAAEALLKNGTVIPGTSKLFKLNWASAGQQQSQQSQQSQQSQQAHLQHQQQSPDYSIFVGDLAPDVNDKILYDFFASQYPSCSNVKIMIDQLTGNSRGYGFVKFNTELDQNKALLEMQGAILHGRPIRVSTATKNTIVGNNSNNSNSVGAGRNLQNLNNFSQNQQVQQSALAQQQQQQHLKTNVPAQQFNPQVSPFTDSNNTTVFIGGLNVPISAEELRSYFSKFGDIVYVKVLDGKNCGFVQYVHRIDAEKAMIEMQGFPIGGSRMRLAWGQKYSQQQQQLQQQRQALATSLGINSTSTTAGATNNNNITYMGPNVSNIGLNQGDVKSNPSTGYSNSDLNDMYLAAKEFKLDRLNLFNN
>A0A1E5R1D3
MPPRQXNKRYSNTPTRPSRYGSPGSYSAQXSNSEQEQQLYMGDLDLKWTEKDVMDMLTNIGAAGITNIKLIKSNHNNPQYNNDGYCFLTFNSEMAAVALLKQNGRLISPNKTLRLNKPSSSTSPSSSSTGASSSSLANTTYSVYVGDLALNVTEYDLLQLFKSYYPNTVRKVKIVFDLQTSISKGYGFVEFSDSYDQTKALQTMNGVFLKGKPIRISSASSSTTSGSKNNQANKSKSNQSRFGVGKSLKSSNSFKKTSVPATVHDYNEIMSSYQTQNVVLRQPTSANAQPFSDPNNTTVFVGGLYSGCTELELKSYFEPFGSIVYVKIPQHGKNGNINHSNKSSGHNTKTLTTCGFVQFDNRFSAECAIARMQGYPIGNMKIRLSWGKAGIPPGATIVNFPSSMPLNNYKEQPETPTRYINPAASPVSPLSFSESQNNTNIGKYSVDYVSYLENLVEQYKYNSQRQQLQLQEQQKLQNHHHHHQQQQQNMFPTQSSNSAGFPSTQNAGLSTLVAPRVSNMAHTDGKGWPNMADIMQYYGANTSNXDGETFKQPTSLFESLELYEENHNNGYTFF
>A0A1E5RDP5
MWGSTSNSQSSKPWKITNQSSGSATXALLGAHHRFHQEHVPRQIPEDTIFEEVGNTMPYPSATGQANVHEDVVPLPPSSTMQSSENGELPRTLWMGDLDPSFNERTIELLWGSLGKQVRVKLIRAKKNLLIPCSTASATHAGEQYTQGSAHQSGAYQDTSTPASNSANNPVSPKTASASININGTNFIDPNTTQLHHAGYCFVEFDSFKNAQHALTMNSKPIPNVYDEHIHRCTNSDAKRTFRLNWASGATLQSIIPATPEYSLFVGDLAPDCYEQDLLTLFQTKYASVKTVRVMTDPITGASRCFGFVRFQDFLERELAVLEMNGVWCKGRPLRVAYATPRSSSSSASGPSSGPSNSRPRSFSENARHQGHDWNVHETILAXTTSPINSYXLSPSSSVGGAGAQPAIFDRRSSESATSTGLSPPKSSIAHNVSNIVTISEMPLGTTTVQNDSVQRRASTGSSSFAHGMMNNNMNANTNTSTSTTVFIGGLNNKIDEFQLYSMFQPFGKIVQVKIPHNKGCGFVKFGQRRDAEAAIVGLQGFILKSTGLPIRLSWGRETNTNTGNGGLLGSFDGNVAMGHQQPQQFLQQSITSPVGSTSEFGFPATQEYGAAESGPHIYHQDVFNAPGPPPVCXKTKRSSSLSYPMGLSQSLNMQDYIPQSGFGNGTFSEEFSTAFPQAGLQPNLYAVQQAPPVSSQVQQQQQQQHMPNSPGMPGXSAFDQTQQNITSSNLSQFPAFADPMFGMKRKSIDHHEWR
>A0A1E5RM63
MSLENNTEVPLPPSTTALNSSLTGEAPRTLWMGDLNPLYNENTIIXIFAEKGFKVNTKMIKNRKGVLIPCSNKITYDQMQLDRSKSPSPDYQSTNKXININGMKFVDPHSTTLHHSGYCFVEFESYDXAIXALKLNTQLIPNIKYXPDESEVEHINXFMDKDPIDIFTSFHTNPDXNRTFRLSWAASTSLNAPSIQTPEYSMFIGDISKSTTETELMIFFQKSFKSINSVRIMTDPLSGQSRCFGFIRFGNIKDRDDCIXEXHNKEVCGXIVRCALAAARNNSKQNIINNTGXXDTGSYSNYHKRSXSYQGRASNDSRGSYQFNHXKSNSLSSVENRTFYDKPSYSIFIGNLNKNLDDVEFFRLLQQAGXILSINTFTSKRSALVAFDTHGAAEWAINNLNGKFLNSTGLPINVEWTYGKEASNQYSTDQSYRNHNNQMTNHSLNSNEEQFCGRHLSYSSDSFSEMHNPGFGNNYNNNYMLNNNFANSYSLQNGYSLNNSFSSNMFDSQMPNPRANALLRNMSVNNTSHNKISPTSSXYGQNSVYDSNNVVSDNNIWKS
>A0A1E5VM05
MAAPYHQPTSLEEVRTLWIGDLQYWTDENYLYGCFAHTGEVQSVKIIRNKVTSLPEGYGFIEFISHEAAEKVLQTYNGTQMPGTEHTFRLNWASFSSGERRPDAGPDHSIFVGDLAPDVTDYLLQETFRVNYPSVRGAKVVTDPNTGRSKGYGFVKFADENEKNRAMTEMNGVYCSTRPMRISAAIPKKSAGSQLQYSTAKAVYPATAYAVPQLQTVLPDSDPTNTTIFIGNLDPNVTEDELRQICIQFGELIYVKIPVGKGCGFVQYASRASAEEAVQRLHGTMIGQQAVRLSWGRSPASKQDPSAVWSQQADPNQWASTYYGYGYDAYGYAQDPSYAYGAYAGYSQYPQQVDGTGDATSVAGSHPGMEQKEEPYDPMNIPDVDKLNDSYMAVHVTTVLSKTNIIHLLVGSHRTIEMIIDRVLYPASLPAVVLQTGVTSQETVEGGGRAMEFMEPKDIDWSRVVSRYVRDETYEGIVAPHWADLTDPNAGRADIDDEAWFCRPDCRHPKTAEDFLKLSPSPKGKLLRSVSVMLPFGERDVNATNLRDGNNNLKWRGGGAGGPVATFTPPKPKAAPKKRFQEDSENQDPALATPPPRQAPSRPPFGAPRLNKNAKEAIKSSAEKRPDNAEKEALLNKHAPPRQLKSTLSARNLFSGKDILGQISEFYDELKRMVGGGGRPVTDTQEEHSSNPMNGSDAVEKVSCDAGVSDPICSETVKKVARQETLQKSPSPMKGKKVGLKVEAGKQRSPSVLKEVKATPPTPQRFPSPSPNHVRNAKAGGMAAAGSPFKKPLKVNPAWL
>A0A1G4BB32
MDGINPYNPAQGNGAPPPNANGDGFGTPVSGGMPFPGNNGSGEIPGGQAPIQQDANKNTLWMGELEPWMDENFIKGVFLTATGEPVNVKVIRDKTSGNAGYCFVEFTSSEAASKALTLNGSPVPNSNRAFKLNWASGGGINDRRDDRGPEYSIFVGDLGPEVNEYVLVSLFQARFPSCKSAKIMTDAMSGQSRGYGFVRFTDEQDQQRALVEMQGVYCGNRPMRISTATPKNRSNHGGPYQQHHGNQMMAPGLPPHQQGFYGVPSPAQYGGAYGAPYNPPGQQMNQFTDPNNTTVFVGGLSGYVTEDELRSFFQGFGEITYVKIPPGKGCGFVQFVHRHAAEMAINQMQGYPIGNSRVRLSWGRSQNNSGVGTPYRPAPPPPHYFAPAPGPGAYGPAHFGAPGPHGPPGPQGPPGAPPQIEGLVGHLDGLSALGLKLST
>A0A1G4IN69
MPQIPLPPSATVQTSSEPPRTLWMGDLDPSFDEATIQQLWEQLQRQVNVKLIRAKKNLLIPCSTSSTFSEAANGEGGGRPTDELPRADAEAGGEPAAAGTGPTQGESRGAGQKININGVSFIDPNTTQLHHAGYCFVEFQSLEDAHWALTLNSTPLPNITSHSTQLPTNPSGLRNFRLNWASGATLQSTIPSTPEFSLFVGDLSPTATEAHLLSLFQKNFRSVKTVRVMTDPITGASRCFGFVRFGDEQERRRALVEMNGVWCQGRNLRVAYATPRNNVVWQPNPASQQHQAPQQRPPPPPMFDQEHPPAQLPHFPPNPHHHQHPQQHELPHQLFNSFPRYQDRPLPGNYMVNDAATGASLAQPDYRQTPLLVKTANSLVNNNLIDFPPTASDQQQYQFIPSSATIGASGIAPMPQSGSRSAFTNPNNTTVFVGGLTAQISERQLHSMFAPFGAIVNVKIPPGKGCGFVKYAYRIDAEAAIQGMQGFIVGGNPIRLSWGRTSSDSGRHSAMQDVPSSFSNVNVNYSSPVWNNTTATALAAAPQAYSSTQPQRPDSSNQVNSVPPVHPSLL
>A0A1G4J2R0
MSYGPSNNGGYRFSSGNNMYSDRNQVQPEQPGTKASQLYMGDLDPFWDESVIRGIWASLGEPHVQVRLIRGTGNPGMGSGGNQGYCFVEFPSHLNASNALLKNGLPLPSFPGKVLKLNWASFATAPGNEHSIFVGDLAPNVNEAQLFELFISRFASTLNTKIVFDQMTGVSKGYGFVKFGSEAEQRRALLEMQGVFLNGRAIRVSTTSKNKPKYQQQPALQQQTDSAFGIDFAVRQQRQHQHQKFSQQQAQMRGLYAYPVQPQPQLSQFTDPNNTTVFIGGLSSLVTEEELRTYFEPFGPIVYVKIPLGKGCGFVQYVERISAETAIAKMQGFPIGNSRIRLSWGRSAKQAAAMQQAVASAFQDQQQQHQHQQQDQQQQLAASQQQAASNVPYQRQLAMPAVYGYATTWDSLNGGFGLFSQNASTSSFNDSAKPSANSLIPGLANMEFTSQPMRPGNSIGSNEQYASAVSQGFETFPQEFAVSARSGENGGLFAHPQITIQGHDIYVNRTAASIDRLEQGSNGFVFA
>A0A1G4JM77
MSFSSSSSSFHQPGPHFNNSNGGGSDYTHQLPAAHIHHASTDSLSLKPNSLYMGDLDPSWDENSIRRIWAALGEPNVQIKLIRSSGPLSGNSGYCFIEFSSHLNASNALLKNGLLIPNTTNKFLKLNWATFATTPGNEHSVFVGDLAPNVSEAELFELFISRYASTLNAKIVFDQVTGVSKGYGFVKFGQEAEQQRALVDMQGVFLNGRAIRVSTTSKNRVKYAPQRQQQAQQQPQGQNLPNAHSIIQQTHLQNQPSTSQQFNLAQANKNQIQSQFIYPVQQQPSLTQFTDPNNTTVFIGGLSALVTEEELRAYFQPFGSIVYVKIPIGKGCGFVQYVDRLAAETAIAKMQGFPIGNSRIRLSWGRSAKQAVIMQQAFVTAVQQQQQQQQQQQQQQQQQQQQQQQQQQQQQLFHKQQQEQAQLAFSNFPYERQPVMASSYGYSSTWNSLGGGYMSTGAATASSALSDSVTGSSTSLLAGLGNLDYVGVPTDAGSVASPFTYTPTYSNSQSTTQVSDQSVDAREYGIASHPKFLVQGNEVYVKSKSESLDRLEKGSNGFIFA
>A0A1G4K708
MPQIPLPPSATVLTSSEPPRTLWMGDLDPSFDEATIQQIWEQLQKTVNVKLIRAKKNLLIPCSTSSTFSDPETVETAAAVEAEQDLEPSATNAAASDAASAQPGQKININGVSFIDPNTTQLHHAGYCFVEFQGLGDAQWALTLNSTPLPNIISQSTQMATNPSGLRNFRLNWASGATLQSAIPSTPEFSLFVGDLSPTATEAHLLSLFQKNFKSVKTVRVMTDPITGASRCFGFVRFGDEQERRRALVEMNGVWCQGRNLRVAYATPRNNVMWQLTQNDQQQRQQPPQQQQQQQQQQQQHQHQPRLLPPHQQQQHQQHQHQQQQQPTQLQLHELQAQHAQHAQQQQHAQYPQQQQHQQHQQHQQHSQHPQYQNQHQHPHSHQHQHQYQQQLQQQQQQQLHQQAPSQLYSSPYPQYQNQSLGGNYLADNSGAPMPSSGFNQAPLLMKTANSLVNSNLVNFPSATSDQSFSYMPPSRNSSAVGLSNSSPDNHLAFTNPSNTTVFIGGLTSQISERQLHSMFAPFGSIVNVKIPPGKGCGFVKYAYRIDAEAAIQGMQGFVVGGNPIRLSWGRTSADTGRHNTMQDIPSSHSHMNVSYPSPVWNNNDNAAPSVGHPMYASTHLQRQDSITQANSVPPVHPSLL
>A0A1G4KA57
MTAATGEAKVPMSTTSTIPHPPSSTIQTSSEPPRTLWMGDLDPGFDEVAIQQIWAHLGKPVGVKLIRAKKNLLIPCSTSSTFSTSQNEGAVGAGGADAPQQGVAPQGATLSGGPGNKININGVAFIDPKTTQLHHAGYCFVEFETLHDAQWALTLNASPLPNIVCGSAQMASNPSGLRNFRLNWASGATLQSVIPSTPEFSLFVGDLSPTATEAHLLSLFQERFKSVKTVRVMTDPITGASRCFGFVRFGDEHERRRALVEMNGVWCQGRNLRVAYATPRNNAMWQVPQQPTTSATPANPQGFVSTAPSGEYGGPPGPQWKSTTSQLMDTANALLSSNPGLVTFRNHQDQYSHHQSGSLSYAKLPQNYSNGHNTTVFVGGLTPSISEQHLHSLFAPFGTLVSVKIPPGKGCGFVKYANRIDAEAAIQGMHGFIFGGNPIRLSWGRTSQDTHHPQRDPYLHQISASPRPLDILSYQSSVWNDYEGAQPSALARQRQTSDMSSQQNSVPPVHPSLL
>A0A1G4M9P0
MSPEAAAIPQPPSSTILTSDQPPRTLWMGDLDPSFDEATIQQIWAQLGQRVNVKLIRAKKNLLIPCSTSSTFNSSEPQFAAGASAAGAGAPATPAAGSKININGVSFIDPSTTQLHHAGYCFVEFESLADAQWALALNATPLPNVASASTRQFTNPSGLRNFRLNWASGATLQSAIPSTPEFSLFVGDLSPTATEAHLLSLFQKNFKSVKTVRVLTDPITGASRCFGFVRFGDEQERRRALAEMNGVWCQGRNLRVAYATPRNNVVWQLTQQQQQRPNAPTHIPDVLAGAPQFAPHAAQQAPLLMKTANSLVDNNLISIPSSNLVNEHSTGSGPSQLTPVVARSNFANPHNTTVFIGGLTSNTTERHLHSLFSPFGTIINVKIPPGKGCGFVKYANRIDAEAAIQGMQGFIVGGNPIRLSWGRTSADTTRNVSFLDNSPAPTGNTDAPQTFWNSYPSNTAPVFVPQHLQREDPPAQPNSVPPVHPSLL
>A0A1G4MBG7
MSFSSSPRSFHYPPNGGMSRDYTHQQPEPSRSSSGDSLQSRSNQLYMGDLDSSWDENSVRSIWASMGEPNVQVKMIRNTSSSVANSGYCFIEFPSHLNASNALLKNGLPIPNAPNKVLKLNWASFATAPGNEFSIFVGDLAPNVTESQLFELFISRYASTLNAKIVFDQVTGVSKGYGFVKFGHETEQQRALLEMQGVFLNGRAIRVSTTSKSRSKFQQQSSQSHMQSQQLPSSQLQSQFVYPVQQQPAITQFTDPNNTTVFIGGLSSLVTEDELRSYFQPFGSIVYVKIPVGKGCGFVQYVERISAETAIAKMQGFPIGNSRIRLSWGRSAKQAAAMQQAFASALQQQQLQQQQQRLQHQQILQQQQPSNLPYQPQPAMPTSYGYSSTWDSLNGNYMPMSQTSSIGSIYNTAGSSSNSLLAGITNLDYNGLSMNITSSNNGFNYVPSYSNSSAVIETSAQVPGPVENGFLNDTPSHPQIMVQGNDVYVKRKSETVDRLEKGSNGFIFA
>A0A1I8MA04
MSSSVHCQLWMGSLEPYMTENFVIAAFRKMGEDPTTVRLMRNKYTGEPAGYCFVNFATDEKAMDAMHKLNGKPIPGTNPIVRFRLNSASNSYKMPGNEREFSVWVGDLSSDVDDYQLYKAFSSKYTSIKTAKVIIDSSGFSKGYGFVRFGIEDEQQSALYEMNGYIGLGSKPLKICNAVPKPKSELGVALGTSNSNYGYGGSGPTATSSTASSDYTQYYDPSSTYWQGYNAWQNYYDVSTAAADPTSAYYQQSMVQSHSNTQTLAQHAEAWSAQRNAQYEQQNAATASNGGADDEDDSYALVEHKFTLDVDKMNREALDSDRNLYDALESSKWLPLEQLEAY
>A0A1I8QEM2
MSSSVHCQLWMGSLEPYMTENFVIAAFRKMGEDPTTVRLMRNKYTGEPAGYCFVNFSTDERAMDAMHKLNGKPIPGTNPIVRFRLNSASNSYKMPGNEREFSVWVGDLSSDVDDYQLYKAFSSKYTSIKTAKVIIDSSGFSKGYGFVRFGIEDEQQSALYDMNGYIGLGSKPLKICNAVPKPKSELGIALGTNNSNYGYGGSGPTTATSTSSGADYTQYYDPSSTYWQGYNAWQNYYDASGTSSADPTSAYYQQTMAQSHSNPQTLAMHAEAWSAQRSAQYEQQSAAAAAATEEEDNYALVEHKYTLDVEKMNRESLDSDRNLYDALESSKWLPLEQLEAY
>A0A1J1J2Z5
MAQQCQLWMGSLQPYMTENFILAAFRKMGEDPLTVKLMKNKFSGEPAGYCFVSFVTDEAAQLAMHKLNGKPIPGTNPIVRFKLNCATTSQNKALLADREFSVWVGDLSSDVDDYNLYRVFSAKYQSIKTAKVIMDDSGFSRGYGFVKFGLEEEQKSALYEMNGFIGLGSKALKICSAVPKPKDGSAPAPAAPSATTIVQQVYDQAYSQYYYDQYSQYWQQQGYGYENNQQMDPSVYYSQQAAAMATTAPPVPVQTPSYSAPHSFSNKFDQDDDYALVDHKIHIDVEKLNRETVDMDRNFYDSLESNRSRGFELFLEFLIHIFVKGKVSYKCLIKLYDWIILNYNELMKMKFSTANIKNGDYNEQHVLYVGTQTGSVKRVDIFNEDNPYKQSNLQSLESLNRDSKITCLSWADEGANELLIGRGDSIIRTFDCNMNQFCGTDLEIPDGKVVGLAWNNETIVAASDNGKIHILNDTSAVLEAGDNISHMQQCPQNKKLIAVGGKERQNNLKVFDLETQKEIFKSKNIPHDNLQLEVPVWDSDLSFVNNSDACLATCSRYGYIRFYDYRQQRRPVNNYTDNRDQAFNSLAEHNGIVFVSTTTGGLFAFDLKNMRVPLHTYKGATGSISSIAVDETGKFLFTASLDRYVRAHNIEKTNLLYQCYVKSKASQIVMKQADQRLLNTQKEQKDQKTEESDEEYDNLFDKMQTVDEDDDEPSSKKPKVVKTSGMKRHSGIVCGRDT
>A0A1J4JLW2
MSQLWVGRTEIWEDEEKLIATIRQKCNIQAKSVWFCRNRNTNQLEGYGFIDFETPQEAAEVMRLLKDTPIPHSPSNRFKLNWGSARTGADAATNQQASGFSVYVGNLPISIDEDKLLHFFRRYIPNTISARLIYDSDKLSKGYGFVKFNTFQEMNKAIKVIHGSTEFGRPLKVNEAKDNRVNMDSSAEQATNVLFIRDIDPGVVQAETIFQHFRPFGNVLNVRIVPDHPDWATVKMETVSAAEVAKKALQGKKFGGSTSCDIQYGKEFDETPLAPVKEVSVPIIQPHKMSKKAMSKHFDEAGVAKVMEVIKNFAELNRKVPLTNTDFRTTNLLYSRAQTSRGITFDWESYIDVFPSPNDPFFKK
>A0A1J6IPV2
MQPANSMVPPPQQYQQQTQQWMTQQPPQYQVPPPQQQSGYYYQQPPQQGVFPQPQQQQPQYNASGSVQPTAADEIRSLWIGDLQFWMDEQYLLNCFAQTGEVVNAKVIRNKQTGQSEGYGFIEFNSHAAAERNLLAYNGTLMPNIEQNFRLNWASLGSGEKRSDNAPEYTIFVGDLAADVTDYMLQETFRVNYPSVRGAKVVTDRATGRTKGYGFVKFGDESEQLRAMTEMNGQFCSTRPMRIGPAANKKGMGGQNQASYQSSPGTQNEDDPSNTTIFVGNVDTNVTDEHLRQIFGHYGQLLHVKIPVGKRCGFVQFADRSCAEEALRSLNGTQLGGQSIRLSWGRSPANKQPQVDPTQYGGYYGYTPGYEAYGYAPPTQDPNLYYASGYAGYGNYTQPQQQQQMLQQPQ
>A0A1J7FVA8
MMQPGGPGGIAPPNLGQQPYVMLPPQPQPPPIWQQPPPQSVAPPQQQQSQPTSADEVRTLWIGDLQYWMDENYLYQCFAHTGEVASVKVIRNKQTNQSEGYGFIEFNSRAGAERVLQSYNGSIMPNGGQPFRLNWATFSAGERRHDDSPDYTIFVGDLAADVTDYLLTETFRSRFNSVKGAKVVIDRLTGRTKGYGFVRFADENEQTRAMTEMQGVLCSTRPMRIGPAANKNLGTPQKASYQNSQGQGSQNENDPNNTTIFVGNLDPNATDDYLRQVFSQYGELVHVKIPSGKRCGFVQFADRSCAEEAIRALNGTLLGGQNLRLSWGRSPANKQAQPDSNQWNGGGGSGGYYGYTQQGYENYGYAAPAAAAVQDPNLYGSYPAGYANYQPPQQQQQIGYS
>A0A1J7J3I4
MSDFTGAPGPNQANGSQDATFVQPAMPASNEASKTLWMGEMEAWMDENFIKQIFQTVLNENVQVKVIRDRNSGNAGYCFVEFSTAEAAQKALALNGNPVPNSHRTFKLNWASGGGLVDRRDDRGPEFSIFVGDLGPEVNEFVLVSLFQGRFASCKSAKIMTDAVTGQSRGYGFVRFSDETDQQRALVEMQGVFCGNRPMRISTATPKSRSHQYGAHGHAGQQMVPQVPSHMGAGGPAMGWGVPAPAAAQFYPQQQQNYGPMTPMNQFTDPNNTTVFVGGLSGYVTEDELRSFFQGFGEITYVKIPPGKGCGFVQFVHRHAAEMAINQMQGYPIGNSRVRLSWGRSQNNSGVGTPYRPAPPPPHYMGNPGGMGPGMVIGFPSRAHFTSHGVGVAGVGG
>A0A1J8R144
MSRLDSPEFACPPGVPYSRSTADLNLMSTHFSSNHPAHPVSGDRRMSNGFGVYHPTGSAIPRSIAIHPDKEYSSISEQFQPAPNRHNSIQHLNHQPRLSLSLPQGNSPAALPINPNYHNAPSDAEREGYFHRHHFQSQPTKYFVPPTDLPLPATSNSNSNLTILRSTLWWGELEPWMDEEYAKQVCALMGWDPVNVKVPNTGPDATPQPTNNSGYCYLTFPSPAAAAAVLNQVNATGGAQPVTMPNSNKPFVLNWASAAPSGPIPPSFPPTGVIVPPPQQQQQYPKEYSIFVGDLAPETSNSDLVAVFRNPVLGLRNDREPKFIRPFLSCKSAKIMLDPVTGISRGYGFVRFTEEADQQRALIEMHGLYCLSRPMRISPATAKFKPPPMATDLPQIQFPVSPTSDQRPNPLTVAIPLSSGAQTRSVSAPMAASTRTGSPPTALPSVSASASTLSGSSSVPSLGSESSTNASSGALSSMSSDEMLGLPANVLALAQPYAGAGSSSNGKGIVPSIPSSSAHDSQDPSVAPRYVVSEESWKHHAQARAILGNLIGPNGEQLTSTDPYNTTVFVGGLSPLISEETLRTFFAPFGEIHYVKVPVGKHCGFVQFVRKADAELAIEKMQGFPIGGSRIRLSWGRSQYKAAQAAAQAAQAAALQAQFQAQMATAQSQVPQMTPEQAIQLLQRLGMTGVGGSEASNRNYVDAAKSSGYSEDKLRSLIMNQPLSDGQLPYDVYPAASGSRPPSNLSSVEHHNRSHLTSSFSPFSPDPNMYMRRGSDSYDLLPHSTNHGSRFDNIMEFKAAAADSNERPIPPARTSNGPQRYGPFMDGTARSFEGSRPITRQEPISRPNSSETSSQGRSSQYDGQEEHDPIHDLNGTLASLDLDQHHHPWRHAQGSDKHPHPSSS
>A0A1J9Q381
MSFQNFETFQNQHGAADSAAAGTGAPATADPAMAGQSDPSPAPFQGTASGEPSSGSAQQGGDAKTTLWMGELEPWIDENFIRNLWFQMGEQVNVKMIRDKFSGSNAGYCFVDFSTPAAAAKALTLSGTPIPNTSRTFKLNWASGGGLADRSREERGPEFSIFVGDLGPEVNEYVLVSLFQSRFPSCKSAKIMTDPISGMSRGYGFVRFSDETDQQRALTEMQGVYCGNRPMRISTATPKNKGPGAGPGAMGMPGAGPAGMYPPMGGPPMGYYGAPQPMNQFTDPNNTTVFVGGLSGYVTEDELRSFFQGFGEITYVKIPPGKGCGFVQFVQRHAAEMAINQMQGYPIGNSRVRLSWGRSQNNSGPAGTPYRPAPPPPMYPSMGMPPSHSYGGGFAPMKVRVC
>A0A1J9RS59
MSFPYDNSFQGQPGAEDANAQGVAGAQQQPQMGQPIESAAGQFQGGNMPVGAPSSGPGSQGPGESKTTLWMGELEPWIDENFVRSVWYGMGEQVNVKMIRDKFSGNNAGYCFVDFQTADAAAKALGLNGQMIPNSNRPFKLNWASGGGLQDRRDDRGPEFSIFVGDLGPEVNEYVLVSLFQGKYPSCKSAKIMSDPISGMSRGYGFVRFADESEQQRALNEMQGVYCGNRPMRISTATPKNKSGGGPGAGPMGGMHGSGPGPVGMYGMGAPPLGYYGAPQPMNQFTDPNNTTVFVGGLSGYVTEDELRSFFQGFGEITYVKIPPGKGCGFVQFVQRHAAEMAINQMQGYPIGNSRVRLSWGRSQNNSGPAGTPYRPAPPPPVYPNMGMPPNPYSGFAPMK
>A0A1L0BQU5
MSYHDPDSYDKTADKDEKSFQPSQPQQAPIIPTVVSSTASHQHQQEQEMLLSFTVPEPPISTQQLTAASDSNTDASGLLVSETPRTLWMGDLDPWLDEAAIVDLWWQILGKKVGIKLIKPKNSKPDAGFMGLSHSGYCFVEFQLYEDAQQALALNGQLLPDIAMPSQQHFPNNPDNQKKYFRLNWASGATLSAPIVHLPEYSLFVGDLSASTTEAHLLLFFQKSFPTSIKTVRVMTDPVSGKSRCFGFVRFTDELERQRALVEMNGAWFGGRPLRVALATPRNSSALRKSPDNKGALPPGVGAMSGPQEFMYMGPPPVHGHPPGTSNPYGYFPSPMMNDKGGEIPPMHFGMGVGGQPYLDPANTTVFVGGLLSEVNEQTLFTLFKPFGTIQQIKIPPGKNCGFLKYSTREEAEEAILAMEGFIIGGNRVRLGWGRVSINNKKYHQQRQQIAQVAQMQAAAALSMGMDPATAFAAAAAGFPPHPQGPVPGSSQGYGPIPMGMPQVPPGMHGMPYGPPDITSGRDEDTQSEGGESKSQGSEGGGYYYQYGAGPGNGTQQKDLAGAFEKLSMDGGPPHHQIPPPGYQFVPYGGYPVPPEYQYRREEQEEEETEENVDDGKSDEKEEIKE
>A0A1L0GGA3
MSHYGGGYRQGGDLYRPGNNRNRNYNQTNYGLSYGNTRNTRNDSSSYRSNSHQQGQHSQHYGSQASQSRYQQKPSNNAYHQVYSQTQSEHQLWQGDLDPQWTEQVIMDIWAQVGENPVSVKLIRDKMGKPQYCFVTFSSQQGVASAIQKNRMQVPGSSRTFKLNWASGGSHGDSRSPRQGSGPTGAKNSAEFSVFVGDLGQDVTEPTLYARFSKEYPGAVKQVKIMADPTTGVSKGFGFVRFFSEDAQQSALRDMNGVIIGERPIRVGVASGGNLDASGPLKRGKETTVAAPAVVIAQKQPPLTVFTDKYNTVISIRGINTSITREDLIAHFLSFGNIIYCRVNYAKHTAYIKYYLRGSAERALLFMHGFIINGCNLTLRWGREEVVENGKVRFAPAEKSSKYTAAEKAPPLYGVLPNNVVFEDLSKEEIAGLEFIDKSEIVSVEQINKRIELKRRERERFLEEAF
>A0A1L7WDL7
MSFQYDPNQQGQFQENNGNGMQQQQGPPQGMAPPQQQMQQQPGQEGGSPAPFAQQGGVEGAGGSVSGDAKTTLWMGELEPWIDENFIRSVWFGMGESVNVKMIRDKFSGNAGYCFIDFSSPAAAAKALSLNGSMIPNTSRPFKLNWASGGGLADRRDDRGPEFSIFVGDLGPEVNEYVLVSLFQARFPSCKSAKIMTDPISGMSRGYGFVRFADEQDQQRALTEMQGVYCGNRPMRISTATPKNKSGGGGPAGMPMQGGMGGQQMAAPGMYGMGAPPPLGYYGAPQPMNQFTDPNNTTVFVGGLSGYVTEDELRSFFQGFGEITYVKIPPGKGCGFVQFVQRHAAEMAINQMQGYPIGNSRVRLSWGRSQNNSGPAGTPYRPAPPPPQYSSMGMPPAHPGYGQFQPQLQ
>A0A1L9Q4I9
MSFQNFDTFQNQHPAADAAAAAPGAPATADTTMTGQADPSTAPFQGPAPGDGAPAVPQQGNEGKTTLWMGELEPWIDENFVRNLWFQMGEQVNVKMIRDKFSGSNAGYCFVDFASPAAAGKALSLNGTPMPNTNRLFKLNWATGGGLADRSRDDRGPEYSIFVGDLGPEVNEYVLVSLFQSRFPSCKSAKIMTDPISGMSRGYGFVRFSDENDQQRALSEMQGVYCGNRPMRISTATPKNKGPGVVPGGMGMPGPAGMYPPMGAPPMGFYGAPQPMNQFTDPNNTTVFVGGLSGYVTEDELRSFFQGFGEITYVKIPPGKGCGFVQFVQRHAAEMAINQMQGYPIGNSRVRLSWGRSQNNSGPAGSPYRPAPPPPPMYLPPQHQYGGGFAPMKVSFR
>A0A1L9RHH5
MSFQNFDSFQNQHPAADAAAAASGAPATADTTMTGQADPATAPFQGPAGEPTAAPVPQQGADGKTTLWMGELEPWIDENFIRNLWFQMGEQVNVKMIRDKFSGSNAGYCFVDFTSAAAAAKALSLNGTPMPNTNRVFKLNWATGGGLADRSRDDRGPEFSIFVGDLGPEVNEYVLVSLFQSRFPSCKSAKIMTDPISGMSRGYGFVRFSDENDQQRALSEMQGVYCGNRPMRISTATPKNKGPGIIPGAMGMPGPAGMYPPMGAPPMGFYGAPQPMNQFTDPNNTTVFVGGLSGYVTEDELRSFFQGFGEITYVKIPPGKGCGFVQFVQRHAAEMAINQMQGYPIGNSRVRLSWGRSQNNSGPAGSPYRPAPPPPPMYPSMGMPPAHQYGGFAPMKVGSHQNTAPAPASFDETLVNDYV
>A0A1L9SLW8
MSFQNFDSFQNQHPAADGAAAAPGAPATADATMTGQADPNSTPFQGPTPGEPSAGGSQPGNDGKTTLWMGELEPWIDENFIRNLWFQMGEQVNVKMIRDKFSGRSNAGYCFVDFASPAAAAKALSLNGTPMPNTNRVFKLNWATGGGLADRSRDDRGPEYSIFVGDLGPEVNEYVLVSLFQSRFPSCKSAKIMTDPISGMSRGYGFVRFSDENDQQRALSEMQGVYCGNRPMRISTATPKNKGPGAAPGGMGMPGPAGMYPPMGAPPMGFYGAPQPMNQFTDPNNTTVFVGGLSGYVTEDELRSFFQGFGEITYVKIPPGKGCGFVQFVQRHAAEMAINQMQGYPIGNSRVRLSWGRSQNNSGPAGSPYRPAPPPPPMYPSMGMPPAHQYGGFAPMKVC
>A0A1L9T3Q3
MSFQNFDTFQNQHPAADAAAAAPGAPATADTAMTGQTDPSTAPFQGPAPGEGAPAVPQQGNEGKTTLWMGELEPWIDENFVRNLWFQMGEQVNVKMIRDKFSGSNAGYCFVDFASPAAAGKALSLNGTPMPNTNRLFKLNWATGGGLADRSRDDRGPEYSIFVGDLGPEVNEYVLVSLFQSRFPSCKSAKIMTDPISGMSRGYGFVRFSDENDQQRALSEMQGVYCGNRPMRISTATPKNKGPGVVPGGMGMPGPAGMYPPMGAPPMGFYGAPQPMNQFTDPNNTTVFVGGLSGYVTEDELRSFFQGFGEITYVKIPPGKGCGFVQFVQRHAAEMAINQMQGYPIGNSRVRLSWGRSQNNSGPAGSPYRPAPPPPPMYLPPQHQYGGGFAPMKVSFR
>A0A1L9U4K3
MSFQNFDSFQNQHPAADAAAAAPGAPATADTAMTGQADPTTAPFQGPAPGEPSAAPVPQQANEGKTTLWMGELEPWIDENFVRNLWFQMGEQVNVKMIRDKFSGRSNAGYCFVDFASPAAAAKALSLNGTPMPNTNRLFKLNWATGGGLADRSRDDRGPEYSIFVGDLGPEVNEYVLVSLFQSRFPSCKSAKIMTDPISGMSRGYGFVRFSDENDQQRALSEMQGVYCGNRPMRISTATPKNKGPSLGAAGAMGMPGPAGMYPPMGAPPMGFYGAPQPMNQFTDPNNTTVFVGGLSGYVTEDELRSFFQGFGEITYVKIPPGKGCGFVQFVQRHAAEMAINQMQGYPIGNSRVRLSWGRSQNNSGPAGSPYRPAPPPPPMYPSMGMPPAHGYGGFAPMKVGSP
>A0A1L9VJ05
MSFQNFDSFQNQADAAAAAAAPAPTDAAMAGQDAAFQGPAGDAAAGAVPQQGADGKTTLWMGELEPWIDENFIRNLWFQMGEQVNVKMIRDKFSGRSNAGYCFVDFTSAAAAAKALSLNGTPMPNTNRVFKLNWATGGGLADRSRDDRGPEYSIFVGDLGPEVNEYVLVSLFQSRFPSCKSAKIMTDPISGMSRGYGFVRFSDENDQQRALSEMQGVYCGNRPMRISTATPKNKGPGMMPGGGGGGMGMPGPAGMYPPMGAPPMGFYGAPQPMNQFTDPNNTTVFVGGLSGYVTEDELRSFFQGFGEITYVKIPPGKGCGFVQFVQRHAAEMAINQMQGYPIGNSRVRLSWGRSQNNSGPAGSPYRPAPPPPPMYPSMGMPPAHQYGGFAPMKVGGPEATWQSPF
>A0A1L9WJ20
MSFQNFESFQNQHPAADAAAAAPGAPATADTTMTGQADPSTAAFQGPAPGEPNAAPVPQQANEGKTTLWMGELEPWIDENFVRNLWFQMGEQVNVKMIRDKFSGSNAGYCFVDFASPAAAAKALSLNGTPMPNTNRLFKLNWATGGGLADRSRDDRGPEYSIFVGDLGPEVNEYVLVSLFQSRFPSCKSAKIMTDPISGMSRGYGFVRFSDENDQQRALSEMQGVYCGNRPMRISTATPKNKGPGVVPGAMGMPAGPGMYPPMGAPPMGFYGAPQPMNQFTDPNNTTVFVGGLSGYVTEDELRSFFQGFGEITYVKIPPGKGCGFVQFVQRHAAEMAINQMQGYPIGNSRVRLSWGRSQNNSGPAGSPYRPAPPPPPMYPSMGMPPAHQYGGFAPMKVSSPQ
>A0A1M2VUT8
MSRSEAHGQEYDHLGFDARNSGEHGPGAGNGHDFGGHLRDFMPRDGLRENQSAPARDYGGQDFGPSTTFYNSAYSTSPPPFTADRRPLTSNNMPGSGGFSSFVAPRMLNQGQGIGVGTGGGWNSKPGTYSGTPNSGRPSGEGSGGMSSQVQPTAPPLVLNHHHRPSPPRGLPDIYTSPLLASSPPFPDRESRDAFLNQRQQHQPTPLSVQLPPAQPQSLSSPNSAPSARTTLWWGELEPWMDEEYAKQVCTLMGWDPVGIKVPRPAPDAITGQQANNPGYCFLTFPTQSHAASVLQQVNTSNAPLIMPNSAKQFSLNWASSVPSAPLPAAMPGQTISIPGVQNPQYPKEYSIFVGDLAPEVSNSDLVAVFRNPVLGLRNDREPRFIRPFLSCKSAKIMLDPVTGVSRGYGFVRFTDESDQQRALIEMHGLYCLSRPMRISPATAKFKPAPGMTGFDFSQMPYPSMMQQPPPHPAQESSTHPIALPSSAQAKSVSAPLAGSAAASSSGSLANTAGSISGSANSLSAPSLSTGTSTTSSSTLASAPSNDALKTEQFANASGTGSSTPLSGNAQSITASFAQQNSEYNLSEESWKHHAQARAILSNLIGPNGEQLTSSDPYNTTVFVGGLSPLINEDTLRTFFAPFGEIHYVKVPVGKHCGFVQFVRKPDAERAIEKMQGFPIGGSRIRLSWGRSQYKAAQAAAQAAQAAAFQAQYQPQAAPSAPLPSMQGPNQQTPSSLTPEQALQLLEKFGLTIAGGGGGSGGAENVSNERQIAAALLNDVDDDRLASFNAFAPPVFAPRQGAMSTIFSPFSPDPNYMAERANAGVPSTQAQPLSHASKAYAPWYTGQDEKVGSTSGKVSPTSIHSGRATNAPNRFTSFLGETPAPGSYQPRASSRQETAIARPEATRRDSQHQEHRLSHGQDPDSFRDFNGTLASLSLDDHDNSQSQGTAH
>A0A1Q3D1I4
MMQSTAAATTNGGDLKNPSPQQQQQWVPHQHQQWMAAMQYPAAAMVMMQQQQQQMMYPQHYMAAAAATAAYNNHQYPYNQYSLQQQQQQYQKQQQQQQYSLQQQQQQGSVEDAKTIWVGDLLHWMDETYLHSCFSQTGEVSSAKVIRNKQTGQSERYGFVEFYTHAMAEKVLQSYNGLVMPNSDQVFRLNWASFSATERRSDPGSDLSIFVGDLAPDVTDTLLQETFASRYPSVKGAKVVFDSNTGRSKGYGFVRFGDENERSKAMTEMNGAYCSSRAMRIGVATPKKASGYQQQYSSQVLVLAGGGGHASNGAINQGPQSDGESDNATIFVGGLDSDATDEDLRQPFSQFGEVISVKIPVGKGCGFVQYANRKNAEDALEGLNGAVIGNQTVRLSWGRTPANKQSRNHSNQWNGAYYGRQGYGGYNQDYSAAAVPGAS
>A0A1Q3EGW2
MPNSTKPFSMGWASLVPSTTSTTVPTTTFGPPATSLAPQPYPKEYSIFVGDLAPETSNSDLVAVFRNPVLGLRNDREPKFIRPFLSCKSAKIMLDPVTGVSRGYGFVRFTDESDQQRALIEMHGLYCLSRPMRISPATAKFKPAPTMVPQDLAQFQQFVSSNTLPANIADSVTIAVSLPQKTVSYPIGSSTQPMSPINATPSTTSSHSASSLATTASTSSLGAISTDTGSSASIATTAGGSENGTAPTKLYDSNPAKSALSSSITAPFAQEVPRLPMDYNPAMGSTIAERFLINEESWKHHTQARAILGNLIGPNGEQLTSTDPYNTTVFVGGLSPLIQEETLRTFFAPFGDIHYVKVPVGKHCGFVQFVRKADAERAIEKMQGFPIGGSRIRLSWGRSQYKAAQAAAQAAQAAAMQSQSGPQTLPNMTMPMPSSLQSDNTSVSAVSTAHLTQEQAIQLLQKLSQQTYTEQPFSFSSSPTSSSMNGVNVGAYANSIARGAQGVSSAHTLERMFVNPSPTTALYSEEQLRSAHLSGREDLVGAPSYNGYFDLQTFSAQQQEQQHQGQQGQPSTRQSSSVPHAHQPRFSQHLQFPRDAVAGAVPFSPFSPDPNATHVYHKNVFSDAQGREPHGFPPLDEPIDTGASSAARYTSSSARPPSVSQYTSFQGLMPRPGSGSTSTSPTNRTNIPVPISRPLSGQPTSTSGVDPFEMHDLNGTLASLDLGEASLSSVMDSRPWGVKSPAGSSDSSASVQFQMTRDDVTSS
>A0A1Q5ULF8
MSFQNFDSYPNQDAAAAAGAPAQADTNMTGQADPAGAPFQGAAGDAAAAPGPQQGADGKTTLWMGELEPWIDENFIRNLWFQMGEQVNVKMIRDKFSGSNAGYCFVDFASAAAAAKALSLNGTPMPNTNRVFKLNWATGGGLADRSRDDRGPEYSIFVGDLGPEVNEYVLVSLFQSRFPSCKSAKIMTDPISGMSRGYGFVRFSDENDQQRALTEMQGVYCGNRPMRISTATPKNKGPGVGAANMGGMPGPAGMYPPMGGPPMGFYGTPQPMNQFTDPNNTTVFVGGLSGYVTEDELRSFFQGFGEITYVKIPPGKGCGFVQFVQRHAAEMAINQMQGYPIGNSRVRLSWGRSQNNSGPAGSPYRPAPPPPPMYPSMGMPPAHQYGGFAPMKVSSHPGSPAPEHS
>A0A1Q8S4H9
MDGINPYNPAQGNGAAPANANGDGFGTPVSGGMPFPGNNGSGEIPGGVQASIPQDANKNTLWMGELEPWMDENFIKGVFLTATGEPVNVKVIRDKTSGNAGYCFVEFTSSEAASKALTLNGTPVPNSQRVFKLNWASGGGINDRRDDRGPEYSIFVGDLGPEVNEYVLVSLFQARFPSCKSAKIMTDAMSGQSRGYGFVRFTDEQDQQRALVEMQGVYCGNRPMRISTATPKNRNHGPYQHHGGNQMMAPGLPHQQGFYGVPSPAQYGGGYAAPYNPPGQQMNQFTDPNNTTVFVGGLSGYVTEDELRSFFQGFGEITYVKIPPGKGCGFVQFVHRHAAEMAINQMQGYPIGNSRVRLSWGRSQNNSGVGTPYRPAPPPPHYFAPPGPGGYGPAHFGGPGPHGPPGPQGPPGAPPQ
>A0A1R3IDF5
MMQQPSGGVAPPQSIGADQSQNQQYQQQAQSQPWMMMSQQQQQGGPVPPPAGWTPSPVPPPSQMQQYSAGSAGAGSGEIRSLWIGDLQPWMDENYLLSIFSQTGEVQSAKVIRNRQTALPEGYGFIEFASRAAAERVLQAFNGSPMPNSEQNFRLNWAALGYGEKKQEEGPDYTIFVGDLAADVTDYTLQETFKSVYQSVKGAKVVTDRTTGRSKGYGFVRFGDESEQIRAMTEMNGYYCSTRAMRIGAASNKKPVTGGQQYQKVVYIYLSFAATYQNAQANPGENDPNNTTIFVGGLDPSVSEDQLKQIFSQLGEVVHVKIPNNKNCGFVQYANRTSAEQALSVLNGTILGGRNVRLSWGRSPSSKQGQPDQAQWNGGGYYGYPAQGYEAYGYAPPPQDPNMYYGGYPAGYGNYQQTGAYQQPQQADTVAIYSLIYAVVVD
>A0A1R3KBG2
MMQQPSGGVAPPQSIGADQSQNQQYQQQAQSQPWMMMSQQQQQGGPVPPPAGWTPPPVPPPSQMQQYSAGSAGAGSGEIRSLWIGDLQPWMDENYLIGIFSHTGEVLSAKVIRNRQTALPEGYGFIEFVSRAAAERVLQTFNGSPMPNSEQNFRLNWAALGYGEKKQEEGPDYTIFVGDLAADVTDYTLQETFKSVYQSVKGAKVVTDRTTGRSKGYGFVRFGDESEQIRAMTEMNGYYCSTRAMRIGPASNKKPVTGGQQYQKVVYMYLSFAATYQNAQANPGENDPNNTTIFVGGLDPSVSEDQLKQIFSQLGEVVHVKIPNNKNCGFVQYANRNSAEQALSVLNGTILGGRNVRLSWGRSPSSKQGQPDQAQWNGSGYYGYPAQGYEAYGYAPPPQDPNMYYGGYPAGYGNYQQTGAYQQPQQVRLWYCGSKLVHILGILG
>A0A1R3R981
MSFQNFESFQNQHPAADAAAAASGAPATADTTMTGQADPTTAPFQGPAPGEPTAAAVPQQANEGKTTLWMGELEPWIDENFVRNLWFQMGEQVNVKMIRDKFSGRSNAGYCFVDFASPAAAAKALSLNGTPMPNTNRLFKLNWATGGGLADRSRDDRGPEYSIFVGDLGPEVNEYVLVSLFQSRFPSCKSAKIMTDPISGMSRGYGFVRFSDENDQQRALSEMQGVYCGNRPMRISTATPKNKGPGVVPGAMGMPGPAGMYPPMGAPPMGFYGAPQPMNQFTDPNNTTVFVGGLSGYVTEDELRSFFQGFGEITYVKIPPGKGCGFVQFVQRHAAEMAINQMQGYPIGNSRVRLSWGRSQNNSGPAGSPYRPAPPPPPMYPSMGMPPAHQYGGFAPMKVGSPVSPRFGRLEHH
>A0A1S2YP22
MMQPGPGIPPPTMPQQYQQQPYMMMPPQPQPHTQPPQMWAPSAQPPPQSLPQQQQAQPTSADEVRTLWIGDLQYWMDENYLYTCFSHTGEVGSIKVIRNKQTNQSEGYGFIEFTSRAGAERVLQTFNGTIMPNGGQNFRLNWATFSSGERRHDDSPDYTIFVGDLATDVTDYHLTEVFRTRYSSVKGAKVVIDRLTGRTKGYGFVRFADEGEQMRAMTEMQGVLCSTRPMRIGPASNKNLNTQSSKASYQNPQGGAQNENDPNNTTIFVGNLDPNVTDDHLRQVFGQYGELVHVKIPAGKRCGFVQFADRSCAEEALRVLNGTLLGGQNVRLSWGKSPNKQAQQDPNQWSGYTQGYGYTQGYENYGYAPAAGQDPNMYGSYPGYANYQPPQQQQQIGYSS
>A0A1S3ASS8
MATLAGQPTHHQPTTVEEVRTLWIGDLQYWVDESYLNSCFAHTGEVISIKIIRNKITGQPEGYGFVEFVSHAAAERILQTYNGTQMPGTEQTFRLNWASFGIGERRPDAGPEHSIFVGDLAPDVTDYLLQETFRAQYPSVRGAKVVTDPNTGRSKGYGFVKFADENERNRAMSEMNGVYCSTRPMRISAATPKKTIGVQQQYSLGKAMYPVPAYTTSVPVLPADYDANNTTIFVGNLDPNITEEELKQTFLQFGEIAYVKIPAGKGCGFVQFGTRASAEEAIQKMQGKIIGQQVVRTSWGRNPAAKQEIDSLDLATWGQQVDPNQWSAYYGYGGTYDAYGYGVVQDPSLYAYGAYSGYASYPQQVDGVQDLATVAGAVPSVEQGEEWNDTLDTPDVDYLNDAYLSKHESAILGWPLWLTTSSLVRQT
>A0A1S3BBK1
MPSNGPDSQPQQQAAHQTEQNQQTHKQPQPQRWMAMQYPAAAMIMQHPMMPPQHYVPPPSPHYIPYRQYPPPHQLNGQQHQQPHQGSTSENKTIWVGDLQHWMDENYLHSCFASTGEISSLKVIRNKQTGISEGYGFVEFFSHTTAEKVLQNYSSILMPNTEQAFRLNWATFSTGDKRSENGSDLSIFVGDLAADVTDSVLHETFASKYSSVKAAKVVYDPNTGCSKGYGFVRFGDDNERSQAMTEMNGIYCSSRPMRIGAATPKKSSGYQQQYSSQGYASNGSFSHGHQSDGDFTNTTIFIGGLDPNVTDEDLKQLFSQHGEIVSVKIPVGKGCGFIQFANRKNAEEALQKLNGTVIGKQTVRLSWGRSPTNKQYRADYGNHWSGAYYGGQMYGGYGYALPLPYDPPTMYAAAYGAYPMYGTHQQQVN
>A0A1S3ZHE5
MNGGDMNQQQQQQQQQQQQQQQQQWMAMQQYQQQWMAMQYPAAAMAMQQQMMYGQQYMPYYQQHQQQQQKMQQSPTQIQSSSEDNKTIWIGDLQQWMDESYLHSCFSQAGEVISVKIIRNKQTGQSERYGFVEFNTHAAAEKVLQSYNGTMMPNAEQPFRLNWAGFSTGEKRAETGSDFSIFVGDLASDVTDTMLRDTFASRYPSLKGAKVVVDANTGHSKGYGFVRFGDESERSRAMTEMNGVYCSSRAMRIGVATPKKPSAQQQYSSQAVILSGGYASNGAATHGSQSDGDASNTTIFVGGLDSDVTDEELRQSFNQFGEVVSVKIPAGKGCGFVQFSDRSSAQEAIQKLSGAIIGKQAVRLSWGRSPANKQMRADSGSQWNGGYNGRQNYGGYGYGASQNQDSGMYATGAAYGASSNGYGNHQQPVS
>A0A1S8VW87
MGEAVNVKMIRDKVTGSAAGYCFVEFSSPTVAASLMEDLNGSPIPRSNRVFKLNWASGGGLSPWYSMIPKFSIFVGDLAPEVNDAMLMQAFQMYYTSVRSAKIVVDSVTKISKGYGFVRFGIEEEQQRSLVEMHGQLVSSRPIRVSVVTPKYNLLGVNSQGGYSTPFPGHPVSFVDSTGSIVSGQPHQHYGQPYLQHPHGSSDSTNSTVFIGALPTTMSEETLRNYFLPFGDIVYTKIPPGKGCGFVQFTHRKSAELAIQKMDGVSIGKSSLRLSWGRSHNTASPVAFRHPQPYNIYPQFANYQYMAPSNPLIHHQVSQHIAHHPHLAIEQHIPHHLLHPAPLQHPHGMITYLPVHPLNTLGLQYIGNAPDHTLSMGMKEDGVERRDFVSCALTADISADHDGYPNWRETTSSRVASAAEDESYITQA
>A0A1U7LQG7
MGELDPTWMDEAAVRAIWYNQGENVNVKMIRDKFQNSPAGYCFVEFTSATAAAKALALNGQLIPNSNRLFKLNWASGGGMNDRRDDRGPEFSIFVGDLGPETNEFVLLNIFQSRYPSCKSAKIMTDAQTGHSRGYGFVRFSDEAEQQDALSEMQGVYCGNRPMRINSATPKNRNPGLAAGGGLMPMAYSMGGGYYGAPQTLNQFTDPNNTTVFVGGLSSFVTEDELRSFFQGFGEITYVKIPPGKGCGFVQFVQRHAAEAAINQMQGYPIGSSRVRLSWGRSQSNSGPPGTPYRQSAPPPVYSSMGLPPQHHYSAFAPMNTHAAHMHPTPIQSGLPGQIQVPSDPMDPQGVTRLNELYTNMRDGRYDRLDADGRPLHSVFAQ
>A0A1U8DHL9
MIMDTAGNDPYCFVEFYEHRHAASALAAMNGRKIMGKEVKVNWATTPSSQKKDTSSSTVVNTQRSQDHFHVFVGDLSPEITTEDIKAAFAPFGRISDARVVKDMATGKSKGYGFVSFFNKWDAENAIQQMGGQWLGGRQIRTNWATRKPPAPKSTYESNTKQLSYDDVVNQSSPSNCTVYCGGVTSGLTEQLMRQTFSPFGQIMEIRVFPDKGYSFVRFNSHESAAHAIVSVNGTTIEGHVVKCYWGKETPDMISPIQQNQIGYPPAYGQWGQWYGNAQQIGQYMPNGWQVPAYGMYGQTWNQQGFNQTQSSAAWMGASYGVQPPQGQNGSVLTNQTGYRMAGFETQ
>A0A1U8E8H9
MNGGDLNQQQQQQQHQQQQHHQQWVAMQQYQQQWMAMQYPAAAMAMQQQMMYGQQYMPYYHQQQQQQMLQPPPPQIQTSSEDNKTIWIGDLQPWMXENYLHSXXXXXSCFSHVGELVSVKIIRNKQTGQSERYGFVEFNTHTAAEKVLQSYNGSMMPNAEQPFRLNWAAFGAGEKRAETGSDFSIFVGDLASDVTDTMLRDTFASRYPSFKGAKVVVDANTGHSKGYGFVRFGDESERSRAMTEMNGIYCSSRPMRVGVATPKKPSAQQQFSSQAVILSGGYASNGTATHGSQSDGDSSNTTIFVGGLDSDVTDEELKQSFSQFGEVVSVKIPVGKGCGFVQFSERSSAQEAIQKLNGAVIGKQAVRLSWGRSPANKQMRSDSGNQWNAGGYYGRQNYGGYGYGASQNQDSGMYAAGAAYGASPAAC
>A0A1U8QCD3
MMQPATGVVPPPMVPPQMDQQHQQHPQQQPPPQQQWMMMPPQQPLQPQPPPVWNQQPPQVQQPQVPPQQPQPQAQQPQPQPQHQYPPTQPTSADEVRTLWIGDLQYWMEESYIHSCFAHTGEVASVKVIRNKQTGQSEGYGFIEFVTRPAAERILQTYNGTLMPNAEQNFRLNWASFGLGERRPDDSADFTIFVGDLASDVTDYMLQETFRSHYPSVKGAKVVTDRTTGRSKGYGFVRFGDESEQIRAMTEMNGIFCSTRPMRIGPATTKKNVGGQQYSKAPYQNTQGTQNENDPNNTTIFVGGLDSNVTDDHLRQVFSQFGELVHVKIPVGKRCGFVQFVNRACAEEALLMLNGTQLGGQNIRLSWGRSPSSKQDSVGWEQPQPDPNQWNGGYYGYGQGYEAYGYAPPPQDPNMYAYGAYPGYGNYQQQ
>A0A1V1T102
MDGFNPYNGKPPSNGSGSQGDAGSQGAPGVNPGGLSIPPTNGQGGDIAPVFQNDSARQTLWMGELAGWMDENFIRTIFSSAMNESVQVKIIRDRHSGNAGYCFVEFSAPEGAQKALQLNGTPIPNTDRVFRLNWASGGGLVDRRDDRSPEYSIFVGDLGHEVNEFVLVALFQARFPSCKSAKIMTDQQTGQSRGYGFVRFSNEEDQQRALNEMQGVYCGNRPMRVSPATPKNRGHQGNHFNQFGGAQQMVPPPQAPHHGGMGGGAPWMAQPQQGYGYQPGTFNPMTMNQFTDPNNTTVFVGGLSGYVTEDELRSFFQGFGEITYVKIPPGKGCGFVQFVHRHAAEMAINQMQGYPIGNSRVRLSWGRSQNNSGVGTPYRPAPPPPHYFPPGPPGPPAPPGPPGPAGPGSFGGASFGGSAHQGPPGGLGPQ
>A0A1V2L8T6
MSAQYNNGQGLEQSSTPAPGDAQQQASQQPPQSQQQQQQGSQQPQITQQPVAQLGGSEFLTPLPIPNPPSATASTSSSPPKTLWMGDLDPWSDEEAIENLWDSLGKRVLVKLIKAKRGTPAANLNTGHAGYCFVEFENYDEAKSALALNGSLIPNTTRQFRLNWASGATLSSPIPQSPEYSLFVGDLSPSTTEAHLLALFQTHFKSVKTVRVMTDPITGTSRCFGFVRFSDEEERRRALTEMSGVWCAGRPLRVALATPRSQANNMGGANVMGGQFPGQFPGAQFAQQQQQPDMMMYQYQQVPPSMQFYDQDGTGAGAPGPGPVVPPVNGGPGSIQSISYSDPNNTTVFVGGLAAGVTENMLATLFQPFGPIVHIKIPPNKGCGFIRFEKREDAVDAINAMQGFVIGGSRIRLSWGRQQNQQRLQMAMAAAMQGNGLPPAGVAPPQMGGAPAPGPQQLSPGMAPPPVGVPPQSAGMGGLPGTAPFAMQMVPPVNTMYMMPPGDQKFGGYDQFGQVDPQQYQPQQMEQYETGEKEESPETRGDAESGSKLEEMYKAAVAGKLDSLH
>A0A1V2LBG7
MSYNNNMYGAASNDMYHQQPLQPQLGSRSHSLYQPQQQQQQSALRNNSSQLWMGELDPFWDENYIKSIWNTFGFPNVNVKIIKDVKNVPAQTYNAGYCFVEFPTLDIASNALSKNGSRIPNTNKILKLNWASGGSGVSTAPRSGNGAMGNEISIFVGDLAPDVTESILFEFFGTKYSSVSATKIMVDQQTGQSKGYGFVRFLNEADQQRALSEMQGAIINGRPIRVSTAVPKNRPTSFNQRSQQPFPQQHSSAGFASTNNLTNNNGAQGYLPSAQTQQILTSLDSQYQPPLNQFTDPNNTTVFIGGLSSIVTEEDLRLYFQPFGDITYVKIPMGKGCGFVQYTTRASAELAISKMQGYPIGNSRIRLSWGRSNANPKQQYRPQQELPTMYSYEQQDGRLDAIDSAANGYIFA
>A0A1V6P7C7
MSFQNFDSFPNQDPAAAAGAPAPADTTMAGTAEGAPFQGPAPGSAEGGPVPQQGADGKTTLWMGELEPWIDENFIRNLWFQMGEQVNVKMIRDKFSGSNAGYCFVDFSSPAAAAKALSLNGTPMPNTNRVFKLNWATGGGLADRSRDDRGPEYSIFVGDLGPEVNEYVLVSLFQSRFPSCKSAKIMTDPISGMSRGYGFVRFSDENDQQRALSEMQGVYCGNRPMRISTATPKNKGPGVGAANMGMPGPAGMYPPMGGPPMGFYGAPQPMNQFTDPNNTTVFVGGLSGYVTEDELRSFFQGFGEITYVKIPPGKGCGFVQFVQRHAAEMAINQMQGYPIGNSRVRLSWGRSQNNSGPAGSPYRPAPPPPPMYPSMGMPPAHQYGGFAPMKVSSHPGSPAPEHS
>A0A1V6TU54
MSFQNFGDSFPNQADAAAAGAPDADATMGGQPDIATAPFQGPAPGEPSSAVPQQGNDGKTTLWMGELEPWIDENFIRNLWFQMGEQVNVKMIRDKFSGSNAGYCFVDFSSPPAAAKALSLNGTPMPNTNRVFKLNWATGGGLADRSRDDRGPEFSIFVGDLGPEVNEYVLVSLFQSRFPSCKSAKIMTDPISGMSRGYGFVRFSDENDQQRALSEMQGVYCGNRPMRISTATPKNKGPGVGPNMGGMGPGPAGMYPPMGGPPMPFYGAPQPMNQFTDPNNTTVFVGGLSGYVTEDELRSFFQGFGEITYVKIPPGKGCGFVQFVQRHAAEMAINQMQGYPIGNSRVRLSWGRSQNNSGPAGSPYRPAPPPPPMYPSMGMPPAHQYGGFAPMKVSSHPGSPAPEHS
>A0A1V6XMC9
MSYNGYENFPQQDPAAAGAPAPVDTTMTGQADPSAAQFQGPPPGEPNAAPVPQQGADGKTTLWMGELEPWIDENFIRNLWFQMGEQVNVKMIRDKFSGSNAGYCFVDFASPAAAAKALSLNGTPMPNTNRVFKLNWATGGGLADRSRDDRGPEYSIFVGDLGPEVNEYVLVSLFQSRFPSCKSAKIMTDPISGMSRGYGFVRFSDENDQQRALTEMQGVYCGNRPMRISTATPKNKGPGVGGNGGAAMGMPGPAGMYPPMGGPPMPFYGAPQPMNQFTDPNNTTVFVGGLSGYVTEDELRSFFQGFGEITYVKIPPGKGCGFVQFVQRHAAEMAINQMQGYPIGNSRVRLSWGRSQNNSGPAGSPYRPAPPPPPMYPSMGMPPAHQYGGFAPMKVSDHPGSPIPDQM
>A0A1V8SSS6
MSFPNFGEAGAQPQQQQAPEEQGGFEQGGFDQSAFQQQGFNAPGAGQQQMGQQQMGQQMGQQMEQQMGQPMDPNQQQGQFPGGPMGGAQGPGGQPPGPDSKTTLWMGELEPWIDENFVRSVWFNMGYQVNVKMIRDKFSGSNAGYCFVDFDNTDAAGKALQLNGQIIPNSNRQFKLNWASGGGLADRERGDRGPEYSIFVGDLGPEVNEYVLMSLFQGKFNSCKSAKIMSDPISGLSRGYGFVRFADEGEQQRALHDMQGVYCGNRPMRISTATPKNKTGGGPPGGMGGPMQQGGPGGMGVYSMGAPPMAGGYYGAPQPMNQFTDPNNTTVFVGGLSGYVTEDELRSFFQGFGEITYVKIPPGKGCGFVQFVQRHAAEMAINQMQGYPIGNSRVRLSWGRSQNNSGPAGTPYRPAPPPPVYPSMGMPPQHPYGNFAPMK
>A0A1W2TTW8
MDGFNPYNGKPASNGSGSQGDAGSQGAPGVNPAGLPIPPTNGQSGGDLGQGFQNDSARQTLWMGELAGWMDENFIRTIFNSAMNENVQVKIIRDRHSGNAGYCFVEFTSPDGAQKALQLNGTPIPNTDRVFRLNWASGGGLVDRRDDRSPEYSIFVGDLGHEVNEFVLVALFQARFPSCKSAKIMTDQQTGQSRGYGFVRFSNEDDQQRALTEMQGVYCGNRPMRVSPATPKNRGHQATHFNQYGGAQQMVPPPQAPHPGGMGGGAPWMAQPQPQPQQNYGYQPTGAFNPMAMNQFTDPNNTTVFVGGLSGYVTEDELRSFFQGFGEITYVKIPPGKGCGFVQFVHRHAAEMAINQMQGYPIGNSRVRLSWGRSQNNSGGPPSGLGPQ
>A0A1W4VY44
MASVHCQLWMGSLESYMTENFIIAAFRKMGEDPTTVRLMRNKYTGEPAGYCFVNFISDDHALDAMHKLNGKPIPGTNPIVRFRLNSASNSYKLPGNEREFSVWVGDLSSDVDDYQLYKVFSSKFTSIKTAKVILDSLGFSKGYGFVRFGIEDEQKSALYDMNGFIGLGSKPIKICNAVPKPKSELSAALGDGNSNYGYGGSGSSASTGGGTDYSQYYDPTSTYWQGYQAWQGYYEQGGPSITDAAAYYQQAMSQSHSNPQTLAQHAEAWSAQRSAQYEQQQQSAANGAEDQYGLVEHKFVLDTDKLNREAMEADRRLYDALESSKWLPIEQLEVF
>A0A1W4WBU3
MNKRVFLDKEMKVNWATSPGNQPKTDTSNHHHIFVGDLSPEIETETLREAFAPFGEISNCRIVRDPQTLKSKGYAFVSFVKKTDAENAIQAMNGQWLGSRSIRTNWSTRKPPPPKSEKAPKGKQPTFEEVYNQSSPTNCTVYCGGFTSGLTEDLMHKTFSPFGMIQDIRVFKDKGYAFIRFTTKEAAAHAIESIHNSDINGQTVKCFWGKENGGVGMDPSAVMTPGMANPAQAAQQYPYGYGQGMGYWYQGYAQGYYPYQYQYPTGSQQYCVMPQQGQQPNPSLMYASVQKYPAQ
>A0A1W4WS99
MANMVHCQLWMGSLEPYMTETFIISAFRKMGENPLNVKVMRNKFTGEPAGYCFVHFANDEEAIDAMHKLNGKIIPGTNPVVRFRLNNASNAGRNILDREFSVWVGDLSPDVDDYNLYRVFSSKYNTIKTAKVILDNSGFSKGYGFVRFGSEDEMKDALINMNGYIGLGTKSLKICNAVPKPKGAATTTTTTTGSSSTSTYSSATSDYTQYYDPSTYWQNYATWQTSYYDQGTDSTQATPDYHTSEAVVQHYNERRAAEEDELELIEHSTPVDVDKLNREKMEQDCNLWDALESSKWLPCDILEVC
>A0A1W5D0Z5
MSFQNYDSFQNQQGQQDAGGAGPGVPQQQDASMGGQHQDNSPGPFQGGNPGDPGSAGGQQQGGDAKTTLWMGELEPWIDENFVRSVWYNLGEQVNVKMIRDKFSGNAGYCFVDFTSPNSAAKALALNGTIIPNSNRPFKLNWASGGGLADRSRDERGPEYSIFVGDLGPEVNEYVLVSLFQSRFPSCKSAKIMTDPISGMSRGYGFVRFSNEDDQQRALTEMQGVYCGNRPMRISTATPKNKTGGAGPAGMGGGMPGAGQGPVGMYSMGAPPIGYYGAPQPMNQFTDPNNTTVFVGGLSGYVTEDELRSFFQGFGEITYVKIPPGKGCGFVQFVQRHAAEMAINQMQGYPIGNSRVRLSWGRSQNNSGPAGTPYRPAPPPPVYPSMGMPPSHPYGNFAPMK
>A0A1X2ITS3
MGDLDSWMDEQYLQQLWSSKGENVVVKLIRDKRSGNSLGYAFIGFDSSMSAQRALATVHGTKMPNAQRPFRLNWASGGGILDKKEDRAPEYSLFVGDLSNDVDETYLLAMFRQRYASCHSAKVMTDPVSGLSRGYGFVRFHDPLEQQEALTEMNGIYCGHRPIRISLATPKGGSTGHSSLAALSPPPPAPSSSSSKSRHLYQQQQQQQQPQQQQQQLQQQQQQQQQRIQQQQTQARYHQLALQAPALVQQPTDPSNTTVFVGGLSAPLHEDELRQYFSPFGEVTYVKIPPGKGCGFVQYVSRQSAEMAIESMNGFQIGQSRIRLSWGRSQNDKGLVSQQQQPVTSSSSPPPPPPSSLFNNLFDHMSLPHHHNYSSTSTSNFTNPMSLQHPG
>A0A1X7QX82
MSYHQYNSHYQRNTGYTNSNSNNNNYQQRHGGYGYQSGFQDNRHTNRSNNYSQREPTRTHPINNASNNTTTNNALRSTNQLYMGDLDFSWTQDTIKEIWKTLGEENIRVKMMMNNNNNNNNSRFGDNTTIGNKDITKNQGYCFIEFSTNEQAANALLKNGMNIPSFPQRRLKLNWGSGGNVTHSNNTLGTATATNKSIDETNNTNNYSLFVGDLAPNVTESQLYELFNDKYPTMIERARVMIDRITGVSKGYGFVKFINSNIQSRAMIELQGTYLNGRAIKINSTGQGRQQTQPFTDKKLIGINEKYPNKQYHNNNNKINKLSLFMLPVQQLPKLNHMTDPNNTTLYISKISPYVNESDLEEYFKPFGPYYNNLQIFKRDNDENNINTNDSKSYRQGIVQYVNRYDAERAMIALHQYPIDGIPLQISWGLPIDVNQYNEKTQIHQDIQFKPQPSYPDDVYTYV
>A0A1X7R0E9
MNIPHPPNSTMQSSSEPPRTLWMGDLDPQFDENTIQQIWEYYKKTVNVRLIRSKKNQLIPCTSINKSHINSQNGSININGMTFLDPNVTQLHHAGYCFVEFKSPNDAKFALSLNSLPIPNIWYESITNNGYMTNPDLERTFRLNWASGATLHSGLPLMPEYSLFVGDLSPTVTEADLMTLFQMKYQSVKTARVMTDPLTGESRCFGFIRFDDQQDRDNALTEMSDVFLQGRIMRVSMASGRPSNNFPEQASESSHSPSPSSPLSPLKDNLPMLLPTRPQPAIQLSQEEEYKISIATAQSLLMQTARQIVEQPQPEYIEKNNQISNEEGPSKNTTLFIGGLSRDITEWQVQMLFRPFGNIFSVRIPPRRGCGFVTFFNQLDAQAAMIGMQGYLVDGHRVRLAWGNTPIADFPEYQDIVNLLGTTLAPRH
>A0A1Y1JKM3
MSNTNKTELTQENKGMNNSNTTKTLWVGDLDKIKDEVVDENYILYCMFYEFAEDIIKVKLCKERTSQKTSYAFIEFTSFDIAKYCFDNLNGKWIPGRMHKFKLNWAKYNVSENVNTNTSEKSLDVELDDKGTYSIYVGGLPKGTTKEEIETLFSRFYTSICFVKMIKNMQKNQNRIYCFIHFFNHDECIRALAEMDGYDFKGCKIKVSTSNGAKINKGTGDPNNYYYKNGNYQMHLNNLKVMNMGMNINMDMSNYNMGTYVGNYAQGGSYPQGNCSQANYDQANYNASINNNNDNSNNNNNDSTNENDNSNDNNSGKSNNDNINNSSNNKITSKHADKEEGKNSAGVVGDSIKNYHLYYNSVNNELNNPYKVNYYDHLNSNITAFPMYNSTANRGTTNMPYNSNNYGNEMNYYTGQMAQMVQMHNYGNDGNPINSFSRSNEQVNNYNAEINCLNNFNLTPGKEDDQNLMNYRMSNINYPCDINNYYINDSRKNMTHDKKEANNNVKNVDLSTESKVINHMKQKNEMIEENINNINHSYGLNFYNVPCLNNEYNNNGFTMINNNNCHTNGEVNYNGNMSNFHTNDMSSGNNYYYGGDEHNKNSNSKEKNNNRNHSNTNNSTNSGSMDNNETIDNEHSIHNNDTMDNNGSVYKNDINDDSSK
>A0A1Y1W0H6
MYAKPEQNTLWMGDLENWMDENFLKGAWYSLGEQVNVKIIRDKITGQAGYCFVEFSSPMAAQNALTNFNRTLIPGTNRYFKLNWASGGANGKKEEKVPEYSIFVGDLAPEVNDALLTATFQARYISCKTGKVILNPVTGLSKGYGFVRFTDEMEQQRAMTEMQGQLCGSRPIRIMPATTLKSKILASGGNLTASQLGLYQPTPLYNQHNDPNNTTVFVGNLSPSTTEDELRSYFQPFGEIIYVKISTNKACGFIQYFNRQNAENAIQQMTGSIIGNDYFIILFLI
>A0A1Y1WMW5
MAYSTPYLHQTATAAGGASGGGGGSGASASEFKFGPGQDFRRLSLFDPARIDTSGVTPPPLSNNAAAPSTIGWSGQSAAAQYKAISSTTLGQQQQQQQQQQASASQLWMGDIEPWMDEECHVAVKMIRDRLTGGPANYCFVEVASPADAERLLATHNGAPMPMPFLRAFRLNRAAGAMFSLFVGDLAPEVSDVLLASEFRSRYASVRTAKVVVDPVTAVPRGYGFVRFADEHEHQRALVEMQGWLIGSRPVRVSAATPKRGTVAVEPVRDGAGSPASSASSDGSNESYNPANRPHELHDFFATHGEVVYCKIPPNRGCGFAAMRALNGHLLGGSRVRLSWGRITEPCPAQPPAEPDPPPCQLFGKHPAQQLGLGLTSADACAVQRPLQLAMPLLAANAPPPALLVPPGPPYQHPPETYTPQGFYNASPMHAGALEFFATPTTPHAPHPQQQHCYYEPSMLSTPVAGALDSPLYFSSSQHVLGPAHARNASAQLDSSMPFLAGRPSRPALRLPPPFLSRRLSVLALSSHRSSTNSPEAAKQQQQQQQQQPQQQQQPPPIERRPSVGVIGQRRLSVRPTLQHSQSLIFPSSSSDKPAAAFGAFDAPGDAANKSAALSTPVSSTRSSTSSLSLLAVKPHAVSAVDSAIGFADNAEHASLTGSFRIL
>A0A1Y1ZZX9
MSFQNYDGFQGNPAGEQPGAPGGASAPPQQQDMGQPIESAAGGFQGGNMGAPGGAGPDQQADGAKTTLWMGELEPWIDENFVRSIWYNLGEQVNVKMIRDKFSGNAGYCFVDFPTPSAAAKALALNGQLIPNSNRPFKLNWASGGGLADRSDSRDDRGPEYSVFVGDLGPEVNEFVLVQLFQGKYPSCKSAKIMSDPISGMSRGYGFVRFTDPEEQQRSLSEMQGVYCGNRPMRISTATPKNKSGGPGGPGGMNMQPGGGPLGMYSMGAPPMGYYGAPQPMNQFTDPNNTTVFVGGLSGYVTEDELRSFFQGFGEITYVKIPPGKGCGFVQFVQRHAAEMAINQMQGYPIGNSRVRLSWGRSQNNSGPAGTPYRPAPPPPVYPAMGMPPAHPYGNFAPMK
>A0A1Y2AVD6
MMGRDRHINSSWWDEGVENHSHSDCEHCLEHIPPLDLDFVLEPDGESSQSPRTPIQPTLSPEFGRSQPQSQSNKMLLTATSPAFVPHTRSSRSSGSKVAGRDFDVDRMQEAHECLSPDEYIDYLDRYGKAVSNDMIPPTRHRNASGIIQFKEEEARNPVNTTVFVGGLSAPAQTSHLSALFKWFGPTRTVKLYSANCGFVTYHYKHSAAKAIDCLQACPLFGQPLRLNWGTTRGSPPKIPTSGFVGPSAAPTNTAPISFAPPSIPTLSLDEAQRFQRVLQLIGSEDQMAKLFQIMQGLDWNYYSVLGVLSEIQRKQRYVSPPYTSVTNDQESPKSTLPTPPSSIDSTFSSSIDSMTSNHLEYMPRLDLRVPSVPRLAHVSPKPLVETSRSNDREQVYVEQQKLWYPPTGYTARVKRGITRP
>A0A1Y2BWJ4
MSYSNQPGLAMDPTKTTLWMGELEPWMDENYIRQLWNSIGENVSVKMIRDKMTGQSAGYCFVDFGTNANAARQLATLQGSMIPGTNRVFRLNWAAGGGLVDRRDNIGVEFSIFVGDLGQEVNDMVLLNTFQARYESVKSARVVLDPMTGMSRGYGFVKFASELDSQRAMTEMNGQFCGSRPMRINIATQKNKMGGAGGIGGGVGQMGGMGGMGGPQGGMGMQGGYYGFNAAAMQQMQQQMMQQQQQQQQQQQQQQGGGQIPQGQSVGGIPQPMQAFGMPMGVGAPGIFNQFPDPNNTTVFIGGLSPAVGDEELRSNFGQFGDIVYTKIPPGKGCGFVQYSTRQSAEYAIQAMNNAIIGGNRVRLSWGKSQAALKAGYEQQDAIKPDTVDQLNSNYLAQNEDSMELGEGHASTGWRGGM
>A0A1Y2DT87
MDGFNPFNGKPPSNGSGSQGDGGSQGPGGPGGPPTGLPMAPTNGQGGGDSGPGFTSAESARQTLWMGELAGWMDESFIRSVFSSTMNEHVQVKIIRDRHSGNAGYCFVEFSGPDAAQKALQLNGSPVPNTDRVFRLNWASGGGLVDRRDDRSPEYSIFVGDLGHEVNEFVLVALFQARFPSCKSAKIMTDQQTGQSRGYGFVRFSDEQDQQRALVEMQGVYCGNRPMRVSPATPKNRSHQGGGFQNFGAHQMMPPQPVQHHGGMANQWMPPQQPNYGYQPQGAAPGFNPMAMNQFTDPNNTTVFVGGLSGYVTEDELRSFFQGFGEITYVKIPPGKGCGFVQFVHRHAAEMAINQMQGYPIGNSRVRLSWGRSQNNSGVGTPYRPAPPPPHYFPPGPQGPQGPPGPPFGGPPFGGNGHQGPPPGGLGPQVGRCDPVFKENIANFETL
>A0A1Y2EVY4
MSYQQSFQQGQASPAGEHQQQQQQQQQQQQGQGHESPAPMEANTAPGFGSAMPQQQQQQQQQGVPGQQQINTASVDSQNGGEAEKTTLWMGELEPWIDEGFVRQVWFNLGEQVNVKMIRDKFSGNAGYCFVDFQSTAAATKAISLNGTLIPNTSRPFKLNWASGGGLSDRKDERGPEYSIFVGDLGPEVNEYILVSLFQSRFPSCKSAKIMTDPMSGLSRGYGFVRFADEMDQQRALTEMQGVYCGNRPMRISTATPKNKPGQMQGMPHHGQQSLVGGQPGQQHMGMMQMGMPQPFYAGVPQPMNQFTDPNNTTVFVGGLSGYVTEDELRSFFQGFGEITYVKIPPGKGCGFVQFVQRHAAEMAINQMQGYPIGNSRVRLSWGRSQNNSGPAGTPYRPAPPPPLYQSMNMPPQHAYSPFAPMNPHAQHGGYQGMHPAGLQQQQQVGQPGAPQLAGPPGQPGAMPPQDPMDPANPQKMNEYYQGTQQERMQRMDNDSRGYGGIYAN
>A0A1Y2FMQ0
MAWNQMTMQPQYPVYAKPEQNTLWMGDLENWMDENFLKGAWYNLGEQVNVKIIRDKMTGQAGYCFVEFSSPAAAQNALANFNRTLIPGTNRYFKLNWASGNANGKKEEKVPEYSIFVGDLAPEVNDALLTATFQARYISCKTGKVILNPVTGLSKGYGFVRFTDELEQQRAMSEMQGQLCGSRPIKIMPATTLKSKILASGGNISASQLNLYQPTPLYNQHNDPNNTTVFVGNLSPSTTEDELRSYFQPFGEIIYVKISTNKACGFIQYFHRQNAENAIQQMTGSIIGGQKVKISWGHTQLIDPKTVQNIDPAVFQSQQYPFLNNFNNDHINNSLYNQTSQPLTEQAQALTEDTFPPSTVEKMNELYLNDKQSVVDQRLAFTFNH
>A0A1Y2G189
MSSHQSTSSASSQTLHFSPGGAASGGSPLHSPLTDEGPSTSSSSPPSPPIAEAQPVAEEDPVPDQFANINHSIDTDGPPTPLYSPALDQDTLTSNSFSSATRPPPPARGSSFATTSRMNLDPFGTDRARRVSYPATSVLAGGDEGIWSTAPTTQRTMRAASDGLLLSTGFGSGFGTTVGQRSREQSNTSGGDASSGSAESAAAAQQEQQERAALFREHERRSLETSAQTRLANTIAAANAREAFASPPLNSPATTSSFFPPSSTTTTTTTSSTPAASLSTAPTPSLPLPAPPLLSPTSPPPGFSQDGVTSNTTPTTTVDGGAAAIAAVARATSASLHLGDLDVWMDEAYVRECCARMGWEGVTNIKMIRGASPSSGYCFLTFPTAAHAAQVLARFNASPPTLMPRSGRTFKLNWGTGLPGLQPRWEGEYSVFVGDLGREVGEAELVSLFTPIFPSTKSAKVMCDPSTGLSRGYGFVRFASEDDMHRALALGQNAGSGLSLHGRTLRISEASGPGNSISGADRDRTRTRSSEASNGGGGGAQGLSIQTPYSGYHQQQHQQPHQQQQQQQHQQQHHPHSLHALHQQPSQDGSNPIPGYPDFLSPTFPVPYAPNGPLSPTGGSYGTASPISPRGPLSPGFGGASSGGGGGGGGGGGNHSNDPNNTTVFVGGLPACISEETLKSFFHHFGEITYCKIPTGKGCGFVQFVRRADAELAIAKMNDFPIHGKSRIRLSWGRSQGDKQVEHVRKLAAALGVPFESVWRMVQGQDAATVKQIATAAGVQGGAPGAPQQQQQATPTTTAPNSQATTPAPQGGPPGTTSRFESLGVGRMDLGAVASAAGLTEAEVLDLVGGRSPPASSTSAGAGSDFFARGSGSSATSFAEQQQQQQQQPNGAGPYSRVSPSSFSAFSSAGSALLPLPLSPPPSAGAGSSFALNQLQMQQQQQQQQQQQQHALQHQQQPYSPYTSIRPESYLVHGPTSPYERVDFAEGGVPLPQGRPTFAPRYSNGGYEGYTTLPPPNGGAPGLEDSFANLALHSHQQPHSASHSPLPPRNLPQQHHRALPPHQQQQVQGAEFFPSAAGDDRTPRGYYGAGAGQHEMERVASGGAGEAQWGGGWGVRA
>A0A1Y2GVK9
MAYYDPLAYQQLQLQQSPGFNNSSSLWMGELEPWMDENWIRGAWYSAGEQVAVKMIRDKYTGAGAGYCFVELSSPAAAAKAIANLNGVLIPGTNKTFKLNWATGGNMTSAVGSGVGANQEYSLFVGDLSPEVTEYILMATFQERYMTCRSAKIMTDPATGASRGYGFIRFGDEAEQQRALHEMQGVYCGSRPIRVSVATPKNKAPVLNMSASNMNGSMGMAPIGYAHTHGYMPLQPTSPQHTHTLNQYTDPNNTTVFVGGLSGITHEDELRNIFAAYGDITYVKIPPGKGCGFVQFVHRQSAEMAINQLNGYQIGSSRVRLSWGRAQNEPKPMSPHGPPVASSFRPPMHNQYGYGHNRATPSFGTFPGFVQSSMLPGLMQTQSSRDPMERIPVEHQNRIFMERKDALMTRMDEGASWRGSGAIYA
>A0A1Z5T8Q6
MSFPAFGEAGAQPAQPVQEQGGLGAPGVQQPTPAAMGQPMDPTQAQPQFGAAPPSGPPAGPGPQQGGDQKTTLWMGELEPWIDENFVRSVWFGMGYQVNVKMIRDKFSGSNAGYCFVDFESPDAATRALQLNGQIIPNSNRQFKLNWATGGGLADRSRDDRGPEYSIFVGDLGPEVNEYVLMSLFQGKFPSCKSAKIMSDPISGMSRGYGFVRFSDEGDQQKALHEMQGVYCGNRPMRISTATPKNKSGGGAPGMGAMPGAPGIGMYGMGAPPMGYYGAPQPMNQFTDPNNTTVFVGGLSGYVTEDELRSFFQGFGEITYVKIPPGKGCGFVQFVHRHAAEMAINQMQGYPIGNSRVRLSWGRSQNNSGPAGTPYRPAPPPPVYPSMGMPPQHPFGNYAPMK
>A0A200Q838
MQPATGAAHPPMAAPTMDQQQVPQQQPPQQQQWAMMMPPYQNQVPPPAWNQQPPPQAAQPYLMPQQQTYPSAQPTSADEVRTLWIGDLQHWMEESYINGCFVHTGEVLSVKVIRNKQTGQSECYGFIEFGSHAAAERILQTYNGTLMPNVEQNFRLNWASFGSGEKRQDDGADFTIFVGDLASDVTDYTLQETFRSHYTSVKGAKVVTDRTTGRSKGYGFVRFGDENEQMRAMTEMNGMFCSTRPMRIGPASNKKTIGGQQQHQQHPKAAYPSTQGTQNESDPNNTTIFVGGLDSNVTDDHLRQVFSQFGELVHVKIPVGKRCGFVQFANRACAEEALLMLQGTQLGGQNIRLSWGRSPSNKQQDPSAGMVQPQSDPNQWQQPGAIYGYNQGYETYGYVPATQDPNMYSYQGYTGPGYGNFQQQQLVIPPPKRKFFILVLP
>A0A218WA14
MAAASAMAVAAPQPHGYHQPTTAEEVRTLWIGDLQYWVDESYLYSCFAHTGEVVSVKIIRNKITGQPEGYGFVEFVSHAAAERILQTYNGTQMPGTEQTFRLNWASFGMGDRRADAGPEHSIFVGDLAPDVTDYLLQETFRAHYSSVKGAKVVTDPTTGRSKGYGFVKFSDETERNRAMSEMNGVYCSTRPMRISAATPKKTTSMPQQYATMKAIYPVTAYTAPPPQALPVDTDVNNTTIFVGNLDPNVTEEELRQTFLQFGEILNVKIPMGKGCGFVEFRARASAEEAIQRLQGATIGQQAVRVSWGRTPAAKQEQPGGWGQQVDPNQWSAYYAYGQGYDAYAYGSAQDPSLYAYGAYAGYMQYPQQVEGAQDMTGAAPAGDQRGGELYDPLSPPDVDKLNAAYLSVHGNAILGRSLWLRNSSLSQA
>A0A225VEI6
METECKTLWMGDIQMHWDETFISSLFASAAEQPVVKLIRDKVTGYPAGYGFLEFPTQRGAQQVLEAFNGQLIPNTMHRFRMNWGAGGRRIETSDDHSIFVGDLAPDVGDEQLLSTFSARFTTVRGAKVVMDPVTRMSKGFGFVRFGSKEEADQALQTMNGVYCSSRPMRVSVATERNKARQQMGFGMVEEEGTNTTVFVGGLDPSTTDEELRARFGALGEIVSVKVPPGRGCGFVQYTTKEAAEVAIAQMNGTVISGVKPYGQYQAGYQNYYGYNAAYGYPQYQQGAYAYGAYGQYPQQGTQAQSGYQQQQQPIAGQQTHHGTYQQRQQDQPRDFTRPDDVEAMNRRYASQRAYQNIPPASNSSYTPMAADVANGTAMAGSM
>A0A226EE70
MAGQVGVLWMGSLEPYMDENFIRNSFTQMGEIITGIKMLKNKFTGEAAGYCFVQFQDDFCALTAMHKLNNKMIPNSQPPTKFRLNHTSLGGKQAMDRDFSLWIGDLSPDVDDYTLYKGFASRYPSVRLAKVILDTNGFSKGYGFVRFADEDEQKDALIQMNGFKSVGSKALRVSIAINRAGGQKTSNPLQGQAMAAVQAMWSGQVVPQTATSPPHVGQQQGQGQDYSQYYEQYWQNYAAWQNYGNYYDPSYNYNQHQQAPMMAQYGAVHGAMGMPGVGQVVQDDEYDLVEHSQPVDVGRLNAEVINRSNDLLDAMEDSRWLPKGTLEIPINY
>A0A251RCH6
MQSNGSDSSVQQQEQSNQRPPPQQQQAAQTQAPPPQQWMAMQYPAAAMVMQHQMMPPQHYATPPPPPPQHYMAYHQYQQQQQHVQHLQQQQQLGSSGENKTIWVGDLHHWMDENYLHTCFASTGEIASIKVIRNKQTLLSEGYGFVEFFSHATAEKVLQTYTGILMPNTEQPFRLNWATFSTGDKRSDNAPDLSIFVGDLAADVTDSLLHETFSSKYPSVKAAKVVFDANTGRSKGYGFVRFGDENERSQAMTEMNGVYCSSRPMRIGAATPRKSSGYQQQYSSQGGYVSNGTPTQGFQSDGDSTNTTIFVGGLDPNVTDEDLRHPFSQYGEIVSVKIPVGKGCGFVQFANRNNAEEALPKLNGTVIGKQTVRLSWGRNPANKQQFRTDFGNQWAGAYYGGPVYDGYGYALPPHHDPSMYAAAAYGAYPVYGTHQQQVS
>A0A251SW59
MEAQGAQQPWMMSAQPQPQYAYGAPPPPPSQPYHQPTSHEEIRTLWIGDLPYWADESYLHSWFAPTNEVLSIKVIRNKATGLPEGYGFVEFASHATAETVLQTYNGTQVPGTELTFRLNWASSGIGERRPDAGPEHSIFVGDLAPDVTDHLLQETFRTQYPSVRGAKVVTDANTGRSKGYGFVKFADEMERNRAMTEMNGIYCSTRPMRISAATPKKPTVFQQQYVAPKGLYPASAIAMDTDPTNTTVYIGSLDSAVTEEELRQIFLQFGEIVYVKIPAAKGCGFVQFVARTSAEEAIQRMHGSQIGQLVVHLSWGKSKQDPSGVWAPQADPTQWSSAYYGYGQGYDAYAYGATQDPSLYAYGAYGGYMQYPQQGEGEQDMGAVAGVAPAVEHREEIYDPLATPDVDRLNSAYLATHGSAILGRPMWQKTSSSSLQA
>A0A286XY85
MAASLWMGDLEPYMDENFISRAFATMGETVMSVKIIRNRLTGIPAGYCFVEFADLATAEKCLHKINGKPLPGATPAKRFKLNYATYGKQPDNSPEYSLFVGDLTPDVDDGMLYEFFVKVYPSCRGGKVVLDQTGVSKGYGFVKFTDELEQKRALTECQGAVGLGSKPVRLSVAIPKASRVKPVEYSQMYSYSYNQYYQQYQNYYAQWGYDQNTGSYSYSYPQYGYTQSTMQTYEEVGDDALEDPTPQLDVTEANKEFMEQSEELYDALMDCHWQPLDSVSSEIPAMM
>A1CG16
MSFQNFESFQNQHPAADAAAAAPGAPATADTTMTGQADPTTGSFQGPAPGEPNAAPVSQQGSDGKTTLWMGELEPWIDENFIRNLWFQMGEQVNVKMIRDKFSGSNAGYCFVDFASPAAAAKALSLNGTPMPNTNRVFKLNWATGGGLADRSRDDRGPEYSIFVGDLGPEVNEYVLVSLFQNRFPSCKSAKIMTDPISGMSRGYGFVRFSDENDQQRALTEMQGVYCGNRPMRISTATPKNKGPGVVPGGMGMPGPAGMYPPMGAPPMGFYGAPQPMNQFTDPNNTTVFVGGLSGYVTEDELRSFFQGFGEITYVKIPPGKGCGFVQFVQRHAAEMAINQMQGYPIGNSRVRLSWGRSQNNSGPAGSPYRPAPPPPPMYPSMGMPPAHQYGGFAPMKVGSLKNTSEAPQSSDEAQFD
>A1D9A1
MSFQNFDSFQNQHPSADAAAAAPGAPATADTTMTGQADPTTGSFQGPAPGEPSAAPVAQQGNEGKTTLWMGELEPWIDENFIRNLWFQMGEQVNVKMIRDKFSGSNAGYCFVDFASPAAAAKALSLNGTPMPNTNRVFKLNWATGGGLADRSRDDRGPEYSIFVGDLGPEVNEYVLVSLFQNRFPSCKSAKIMTDPISGMSRGYGFVRFSDENDQQRALTEMQGVYCGNRPMRISTATPKNKGPGVVPGAMGMPGPAGMYPPMGAPPMGFYGAPQPMNQFTDPNNTTVFVGGLSGYVTEDELRSFFQGFGEITYVKIPPGKGCGFVQFVQRHAAEMAINQMQGYPIGNSRVRLSWGRSQNNSGPAGSPYRPAPPPPPMYPSMGMPPAHQYGGFAPMKVGSLNNTSEAPRSSDEAQFD
>A3GHN7
MSYLQDQEYHPGHPAIENDENHSSTAASGPKPPKATITGPTKIPVNANTTTSSTASHQHQQEQEILSSFAIPNPPISTQQSSVAAEKDQTGSDNSGEVQSPRTLWMGDLDPWLDENGIADLWWKILQKRVTVKIIKPKTSKPDITYQGLSHSGYCFVEFESFEDAQLALGLNGQLLPDIAMPSQQHFPNNPDNQKKYFRLNWASGATLSAPIIQSPEYSLFVGDLSASTTEAHLLAFFQKNFPASIKTVRVMTDPVSGKSRCFGFVRFTDESERQRALVEMNGVWFGGRPLRVALATPRNVNRNKFQNQNHQGNPVNFYGGGGDSQQEMVYMQPPPPQMRVESPYAYYGNPQVPPSGSGAPYDIPGDVDRGGLDPGTGMGTIKSPMQSPGVQPQPYTDPNNTTVFVGGLSSEVTESTLFTLFKPFGIIQQVKIPPGKNCGFIKYSTREEAEEAIAAMQGFIIGGNRVRLSWGRVSMNNKKFQQQQQQVAHAAQMQAAAALSMGMDPSSAIAAAAAAAAAGGYPPPMGAPPQMGGMPPLGIHPAMPPGAGAFQSPMSQGQGGSEGYDKGQSDRSTSFDESTSNPSISPYYIPMPPPPGAEYSLPPHPHPPSQEALIKAMGNIDLGGGPERADGADQMYLNAPYMGPPRYAGGYPLPGEMQYQQFIPHPGPEEPQEKQPLPEEDDDGDNEEK
>A3LYF9
MSYHNSGGHRPRGGYQGSSYRGSGGQQSGSGGYNRYNNNNGSNSYVTIIMERRPFKRNAYQAAYHQPHNAYNQQGNRYNDTQFQIWMGGLDPTWTEESIANIWQTVGVPPVSVKIMRDKFNTTKPPYSFVTFANEKEVDTAVQKNGLVIPGSARTFKINYAGGPNSRYPDSSNSRQIAPKNEHSIFIGDLALDVTEDLIFAKFNTQFPGQVKQVKIMFDQQTGANKGFGFVRFTNIEIKNRALKEMNGVVVGSRAIRVGQASGSNSGGFSSPAPESENHEISRVHLSQSQPALNQFTDPNNTTLSITGLSSKFTEDELALHFIAFGDIVACKLSDDLQSASIKFFSRSAAEWAVLFLHGAIINDCNISITWGKDSSTTYKAAIKPPLTYGSFDINTLRLDNFSKQELSELFTVEVNGNSPLPASNINELHVKSKLANHNLLESALY
>A5DAX0
MSYAPRGRGNRSGGYQRQSYQNRPVNNNSAYSRRPYERRGPQQNYNQNYSSQNYPNYSSQNHQPGHNQYQKQYSDVQKPRNENQVWMGDLDPRWNEQAIADIWSQIGESPVSIKIMKDGREPGGGYCFVSFANANAVQTALTYNGSPIPNSSKHFKLNIASRGKNTATDIQRNSKPANDFSIFVGDLAMDVSEPILYEAFNSLFPDQVKQVKIMMDNSTRASKGFGFVRFFDANTQAKALTEANGMVVGSRAIRVGMAAGSNKPQPVTNIVHSDRLASPAIEEEVKLPKHARFSDPTNNTIVVHGLSGKVTEEELALHLSSFGEILYCTLSSDFDSGYVKFYNRQDAETAIFFMYGQIINDCRIQVSWGHGDVPSSETSKLTMAPATSKYNPPQPLPEKYGVFQQPHLIYEKSDELPLIEESEPQTVSAINEHYLSRKRGYQKILKEAQL
>A5DG56
MSFDYTTSSTASHQHQQEQEMLSSFAVPKPPVSTQQSSAAAESDTIASNDAPRTLWMGDLDPWLDEAAIADLWYQLLGKKVTIKIIKPKNVRGSMSSSGLSHSGYCFVEFESYEDAQQALSLNGQLLPDIAMPSQQSFPNNPDNQKKYFRLNWASGATLTAPIVQGPEYSLFVGDLSASTTEAHLLAFFQKSFPNSIKTVRVMTDPVTGKSRCFGFVRFTDESERQRALVEMNGAWFGGRPLRVALATPRSSGKRFGFQNMYPFWGGGAPYYPYGYAGAPGSPDYGNMGGLNEEDDYGGAPPPPPPPPPPGQIPYPPPVQQYTDPNNTTVFVGGLSSDVNEQTLFTLFKQFGIIQQIKIPPGKNCGFVKYTNREDAEEAIASMQGFIIGGNRVRLSWGRVSASNKKFQQQQHQVAQAAQMEAAAALSMGMDPSSAIAAAAAAAAAGYPMGQMPMGMMNYHPGMRGIQGHPVGGEGSQSPAQLMEGQGQYAGQPPPFAEQLQYDERLGNLPGQISGQIPGQVPGQVPGQMPGLYLPSQIIPPPGAAPPGQVCAMGSIHSNGNEFSAPETGVENLTSTIAQMSVGEGTMKKTIIPPGIQPDSAVLASEEGTTVTTNGIEHAKQEKSGEKIGEKVKEKESNEDKAEQKGTGKELGDGKAGERVTGGEKVRGSASTVDENEPKKN
>A5DYN8
MLYYNSQRDHSRRYERSERSERLEQRHGGYNSNYGRNTQDGGGYTGHQNRNYRNHHDYLGRLTPNQYSSYASSSYRSRQNVYLQHNQNYDLAQQSQSGQSGQLGPLGGQQHQQFQMWMGDLDPYWTEESIKTMWSTLVSAPIFVKIVRDRVNPLKPQFAFVGFDSQELLDLAVKRNGQPVPQSLRRFKLNYTKSGGRGSSYAQSQFQSQSQSQSQFQAQSQSQSQSQSQYNVGLRFGSGVKGKGGVVGTHNGAAATSAAFGSGIGNNGSYSNSYNNSIGGEFTMFVGDLSPEVSESALFAKFNLKYPNQIRSARVIMDPLTKKSRGFGFVKFNGPDTLNKALKEMQGLMLGSKAIRVGIAAGSETALQSAPSETRNELYRIQLPQPQPTANYNSDENNTTLTLTNLQSLITEKELEQHFAAFGDIVYCKITTDGQTGHVKFLLRSSANSALMYMNGLQINGLKPVIGWGATMRVLNEKTNFLPSNSGRYEASDPVPSLYMPNRFKKRKFDNFDETVVKALKLELDESEIHQTNQIDSIYLDDKIARAAILES
>A5E095
MANCYPMFAMPSQTTIFPTIQITQKKYFRPQFGASGSHIECADCANCLEYSLFVGDLSGSTTEAHLFVVLSKQFPDSIKTVRVMTDPIPEKSRCFRFVRFTDELRRQRALDEMNAAWFAGRPTKSCFGNTKKATTSTEDSIITIITITTTTTITFTSTGINHNDNYQNIGLGPGPFLQRPPNQLRTPLSGHLPPEMMFVPPPPMGPPIVPPSMGAIGAVGPPHGAGQHPPATALGPPPPSLQQQQQQQQQQSQQSQQSQAPISGSPIFGYYQQPGIYHSPNLSLLQDIPDSGYPNYFSPEYQQQQQQQQQQQPQQPIYSQLQRHPSFTPQMHHHHHQQQQSQQQNSQFSDTSNTTVFVGGLSSEVTEATLFTLFKPFGTILQIKIPPGKNCGFVKYATREEAEETISAMQGFIIGGNRVRLSWGRVSMNNRRYNHRQGHGQHQSQQQQQQQQQAAQMQIAAAISMGMDPASAIAAVNANAAAAAAAAAGGYPGTIPPPRQHSQHQIPLGNLLSGIPPPPPLLLQQQQQQQMGIPFGSNGGNPYNLYPDYQEYYQLNMTHFRTPSADELDSTDTTGLLGISTTNDRGDSEYNNGNGNIEESRGLLFNTTPLKSSFDPSVAYLSKGKENSKNDKEDEREYPNDGDDDEDAGDVGEGDAPEDELVKKMKEVGINEADRGEHDKNGKEETSKSSKG
>A6R452
MSFQNFDSFQNQHGAADAAAAGTGAPAPAESAMAGQSDPSPAPFQAPAYGEPASGSAQQAGEAKPRFGMLLNSIAPVNSFCLSSMWRNACDGMGELEPWIDENFIRNLWFQMGEQVNVKMIRDKFSGSNAGYCFVDFTTPAAAAKALTLSGTPIPNTSRTFKLNWASGGGLADRSREERGPEFSIFVGDLGPEVNEYVLVSLFQSRFPSCKSAKIMTDPISGMSRGYGFVRFSDETDQQRALTEMQGVYCGNRPMRISTATPKNKGAGAGPGAMGMPGAGPAGMFPPMGGPPMGYYGAPQPMNQFTDPNNTTVFVGGLSGYVTEDELRSFFQGFGEITYVKIPPGKGCGFVQFVQRHAAEMAINQMQGYPIGNSRVRLSWGRSQNNSGPAGSPYRPAPPPPMYSSMGMPPSHSYGGGFAPMK
>A7TL20
MSDGNSTIPLPPSSTIETSSEPPRTLWMGDLDPSFDESTIQQIWKSLDRLVTVKLIRAKKNLLIPCSSTINDSFSNSSNSLSPTNSSTRLSSAGSSASPTTVSSSSAENKSNSITNNLSTDQTEDASITSNLDDDTNGGNQNLHKININGVSFIDPSTVQLHHAGYCFVEFQNQEDAQYALSLNSNPIPNILSDSNNLYTNPTGKRNFRLNWASGATLQSSIPVTPEFSLFVGDLSPTATEADLLSLFQQQYRSVKTVRVMTDPITGASRCFGFIRFGDQDERKRALSEMNGVWCQGRPLRVAYATPRNNNNIISNQQNTATQLSHHGNSYHNNSHNNGNNRSRKNSSSILNYQNNYTANTNHGQPPQLSKSNSQNELVSTVFIGGLSPKINESQVRSLFKPFGNIVNVKLPPGKNCGFVKFENRIDAEAAIQGLQGFIVAGNPIRLSWGKASSMTSGNASNNHNVNGNIDQLNNQNNVNYHVKSKPHFQYPMAKSVPQQQYVLSNQQYPQDGSFPSNNYRHNLQQNQQIQQEYWRNSNGFAQQTQKQPPLLQQQLLQQSLHYQNNPSALNQVSYMYDPSMNMNYSS
>A8J9D3
MSFDPTGDPNCFSLFVGDLPPEVHDHFLESFFRQYFPSVRSAKVMMDNITGRSKGFGFVRFAVEGERDRALNEMNGVFISSRQHTLSASAVSALAPCASNTHCRNTPTQLPGELDPQNTTLFVGGLSAHVSEDALRGVFGRYGEISYVKIPPGKGCGFVHFADRQAAEYAMQEVNGTIIGGSANYYNSNGQGQGQGGSGGGSGGQGSSSVWDPVKGVNVEKMNAATWLWALHNMAPPKIKDVHLKLQTGHGPGQSSVAYANTPNEVSLVTSGADGRVYLRDALILEPQCSCKVDTPPATILAVDPKGKYVAVGDDSYVKLYKLPSLTLERSACRFNLTLRALSFSPDGTKLAAAGDDNLIKLVEVKDGSVYRSLNCDDYVLALAWDPDGAYLAATLRTGGLVVYDTGSGRLEKRVDAQCERVDYSSPRRHAPSWHPDGGSVLAVPVGAEGDVALHERLSWEATGYLSGEHRKAVNIVAFSPNGVYAATAGQDKRIVVWDVNSVTAVAAATAEEVMSGLVWRPDGNELAMVGESGGVGVWSGVVPTEMPGPAVSAAELERLQREQERLADLRKRGEKAEREAAGADLVPPEGGEIREEVIEEMQVEVEEGADGAGGSAGAKAAGAEAAARCVSSRPVDDHHVIEVLFHDSSRFSSRVPLLTDYYGFDRAALGSTFVAVATSRQLLRLFTLGGAQQAVLRLEGQPVALVAAGGQLAVAWHSGPPNPHTKSQALSLSLYDTLSLVCVFSQPLPLTPGTTLTWLGFAEDTGVPAAADSAGVVCVRLEAAEMSGQVEEASDLRHLKNQGEAKHDAALLKAFQKFVRAERHGRALEVAAMLNMCKSLSGAVAVANHHQARGLAERIAVVLEQKQAIIAANEAMAAGADPYGHHHHQHQQAAAEAAEQQQVAPAGRSYTPIPFARRAGGLSTGPKSGRGLPTPNTLLLAATAKPDPGSDSHKRKQQPSAAFNNPFARKAAKLGKGSEAQKLVQACCIGSGRAYQELIEESEGNAASVHANILNQDLKRIGKPCLPDDINRAANATVKGPHVLQVSSVVDTSRPTTKETGGGGGDGRMLCLRLTDGKITCKAVEHVRCDGLNEELLAPGTKVLLSNASVRAGVVMLQPKTIKHKLMQQLEAREEQGTGPKAQSQLEADEALARELQAPQQQPQRQQGRQQQPPEPSEGRGGGRDRGGQAEAAGTIHLPRRRLQRRSHRLR
>A8P6C2
MSSGPNRNNALSAQMSPALGSFSSFNHNNSLHRPSSSPSNIISTHPAPAIYHSSPSSDTPRHVHQLHPPSSTTATNPAPLLPVSSSNTSRSTLWWGDLEVWMDEEYARQVCTLMGWDPVNIKVPHPAPDPATGQQPANNPGYCFLTFPSHAHAAAVLAQINNAGKSVTMPNSSRPFVLNWASSVPASATGASASFSGGAYPSSAPQQPQYQKEYSIFVGDLAPETSNSDLVAVFRNPVLGLRNDREPKYIRPFLSCKSAKIMLDPVTGVSRGYGFVRFTDEADQQRALIEMHGLYCLSRPMRISPATAKHKNPPAPAPPLSISPFDVSPTGLHLQDPKNQALTVALPLPPQTNSVSAPIAATTSNLSINSNGASTSGSSIGGSHSSNSISSNSNSSLTSAFGSATSSEDALSLQHNALAQLAKQYAGGDLATGSVNSSFANDPQLRQVLQAQQNDPAPRFMVHEDHWKHQAQARAILGNLIGPNGEQLTSTDPYNTTVFVGGLSPLISEETLRTFFAPFGDIHYVKVPVGKHCGFVQFVRKADAERAIEKMQGFPIGGSKIRLSWGRSQYKAAQAAAQAAQAALQQQYPGGQVGTLTQEQALSLLQKFAMQNYRPEQPLPAGNPVQLPEAGVSDHSGINYATMVANGGISLGMPRDDTGGSTDSYTAYSLPRPEVHRTLSNFSPFSPDPALSVPETQSRRDSAYLNFLGQSQELKTGTSPTGLGNGSKVSPTSSRPSSAVRYGRTEGSISRPPSGPAIGDGRPEYDPMQDLNNTLASLEIDRPWKSNEGGQPSSAHSGQFHLSTGSSP
>A8PXF1
MRRSQALNCGDVFKVDTQESGLVSMTSIAPSLPPNHRDTCFSNSLSSDEKNIWDLCDSSFFDNACRFEARDPWASAGASKIAVGSLPKAFDTSWLSDLMSQVKLPSAPPSTDGEVGHESDSSSPIPQALWQQLASPFQSPKATTSKINPAKDWFARDAVNITKAPTFSPYNYNGDALGIYPRHPASTGILKSSYSPHVLSSVIVRGLEVHVTEEDLVLHFTRPPSWPDDHPMKRMHTHVQSMAGSTGQLPTQPAPFKVYSARIIHESPHRIGRVFGFVRLISKEECDRALVELQHTHLIPKRPPHFPLRLCLGLAAAPPATEYQRRGNAKAQKRWHESMFAYSERNRARSASTMSSPSKRPTDVFGSRNPARLASTPAPIRSESASSPSSRSTTASTSISASTSTSMSSSSMTSSTPNQAFSSEGVPTVLTFVSEFTKESDSKEQPHLASALTKAHASSALDPTNTTVFVGSLFSLATENTLRTLFAPYGPIQSINIPRGQDCGFVQFASKQDAARAIAEMQGFQIVGGGALRLSWGRSVGEKAAARAAIRAGLRWVEDSTIVP
>B0W1B9
MSSIQCQLWMGSLESYMTEAFILAAFRKMGEDPSTVKLMRNKYTGDPAGYCFVSFKTDDAALDAMHKLNGKPIPGTNPLVRFRLNSATNNQHRALLADREFSVWVGDLSSDVDDYSLYRVFSTKYTSIKTAKVILDSSGFSKGYGFVKFGLEDEQKNALYDMNGFIGLGSKPLKICNAVPKPKSELGPGSGTSTTSAANLLGYGTAAATDYSQYYDPTAYWQSYAWQGYYDATATQDTGYSSGYPSTAQMVADAAVYAQQYEAQQQMAQQQQHHHHHAEDEELTLVDHKFTLDVDKLNRDLAERDRNLYDALESSKWMPVEQLEIF
>B2AB24
MADYPAAGVTGAPGNGPNVNGSGDPGFASPSQMPAPSEAAKTLWMGEMEPWMDENFIKNVFSNTSAENVQVKVIRDRNSGNAGYCFVEFSTPEAAQKALALNGTPVPNSQRVFKLNWASGGGLVDRRDDRGPEYSIFVGDLGPEVNEFVLVSLFQSRFPSCKSAKIMTDAMTGQSRGYGFVRFSDESDQQRALVEMQGVYCGNRPMRISTATPKTRYMMPPVPGAQAPMWGGVPPYGYAQPAAPFNPMQPMNQFTDPNNTTVFVGGLSGYVTEDELRSFFQGFGEITYVKIPPGKGCGFVQFVHRHAAEMAINQMQGYPIGNSRVRLSWGRSQNNSGVGTPYRPAPPPPHYLAAAGMPPHAGPGGAYGGPAGPYGGNPPQGPPPSGGPMQ
>B2W558
MSFNNGYPDQFPQGQPQGDMNNPTPQPGDMGQPMDTSGNGFPPQGNMGPPGSAGGDGQGQGAGKTTLWMGELEPWIDENFVRSIWYNMGETVNVKMIRDKFSGSNAGYCFVDFASPDAAAKALSLNGSLIPNSNRPFKLNWASGGGLADRRQVSQVSKYKHMANESNSRDERGPEFSVFVGDLGPEVTEFVLVQLFQNKYASTKSAKIMSDPISGMSRGYGFVRFASEDDQQKALTEMQGVYCGNRPMRISTATPKNKSGGPGGPGGMGMPQGGGGPGMGMYSMNAPPMGGYYGTPQPMNQFTDPNNTTVFVGGLSGYVTEDELRSFFQGFGEITYVKIPPGKGCGFVQFVQRHAAEMAINQMQGYPIGNSRVRLSWGRSQNNSGPAGTPYRPAPPPPVPFGPGMGMPPQHPYGGAGGYGPMMKSGMPSPYSPTTNNPAGGQAKGGQNSNPVGPGAYSGYMSPQSAGPNNPGYGTSDFNSAFSQQLPSQQ
>B3MU28
MASVHCQLWMGSLESYMTENFIIAAFRKMGEDPTTVRLMRNKYTGEPAGYCFVNFISDDHALDAMHKLNGKPIPGTNPIVRFRLNSASNSYKLPGNEREFSVWVGDLSSDVDDYQLYKVFSSKFTSIKTAKVILDSLGFSKGYGFVRFGIEDEQKTAMYDMNGYIGLGTRPIKICNAVPKPKAELTAALGNNGTGYGYGAGTSGTTASTSSGTDYSQYYDPTSTYWQGYNAWQGYYEQSGGPSITDAAAYYQQAMSQSHSNPQTLAQHAEAWSAQRSAQYEQQQQNASANGADEEYGLVEHKFTLDVDKINRETIDGDRLLYDALESSKWLPIEQLEVF
>B4JCL3
MTSVHCQLWMGSLEPYMTENFIIAAFRKMGEDPTTVRLMRNKYTGEPAGYCFVNFISDDHALDAMHKLNGKHIPGTNPIVRFRLNSASNSFKLPGNEREFSVWVGDLTSDVDDYSLYKVFSSKYTSIKTAKVILDSLGFSKGYGFVRFGIEDEQKSALYDMNGYVGLGTKPIKICNAVPKPKAELNAALGNGSNNYGYGGSSATSAAAPSSAAAAASTGAGGDYAQYYDPSSSSYWQGYNAWQGYYEQAAAPSITDAAAYYQQAMSQSHSNPQTLAQHAEAWSAQRSAQYEQQQQQQQQQQQQQSATGNNSCSVAPVEDDYGLEDHKFLLDVDKLNRETIDADRHLYDALESSKWLPIEQLEVF
>B4KER1
MTSVHCQLWMGSLEPYMTENFIIAAFRKMGEDPTTVRLMRNKYTGEPAGYCFVNFISDDHALDAMHKLNGKPIPGTNPIVRFRLNSASNSYKLPGNEREFSVWVGDLSSDVDDYSLYKVFSSKYTSIKTAKVILDSLGFSKGYGFVRFGIEDEQKSALYDMNGYVGLGTKPIKICNAVPKPKAELNAALGSGSNTYGYGGSSTTSTSSTSAGGTDYSQYYDPTSTYWQGYNAWQGYYEQGAAPSITDAAAYYQQAMSQSHSNPQTLAQHAEAWSAQRSAQYEQQQQQQQTIAPNGTAAVEDDYGLEDHKFVLDVDKLNRETIDSDRHLYDALESSKWLPIEQLEVF
>B4LT66
MSIYLQNSDNMTSVHCQLWMGSLESYMTENFIIAAFRKMGEDPTTVRLMRNKYTGEPAGYCFVNFISDDHALDAMHKLNGKPIPGTNPIVRFRLNSASNSYKLPGNEREFSVWVGDLSSDVDDYSLYKVFSSKYTSIKTAKVILDSLGFSKGYGFVRFGIEDEQKSALYDMNGYVGLGTKPIKICNAVPKPKAELSAALGNGGSSYGYGGPSTTSTSSTGAGGADYSQYYDPTSTYWQGYNAWQGYYEQGAAPSITDAAAYYQQAMSQSHSNPQTLAQHAEAWSAQRSAQYEQQQQQQSAPLNSAAAAEEDYGLEEHKFVLDVEKLNRETIDSDRHLYDALESSKWLPIEQLEVF
>B4MZL2
MTENFIIAAFRKMGEDPTTVRLMRNKYTGEPAGYCFVNFISDDHALDAMHKLNGKPIPGTNPIVRFRLNSASNSYKLPGNEREFSVWVGDLSSDVDDYQLYKVFSSKFTSIKTAKVILDSLGFSKGYGFVRFGIEDEQKSALYDMNGYIGLGTRPIKICNAVPKPKAELAAALGMGGANSNYGYGGAGPTSTTGTTAAAGTDYSQYYDPTSTYWQGYNAWQGYYDQQGAGGPSITDAAAYYQQAMSQSHSNPQTLAQHAEAWSAQRSAQYEQQQQQQQQMLQGEGGLATGNGGADDDYGLEDHKFVLDVDKLNRETIDSDRRLYDALESSKWLPIEQLEVF
>B5RU82
MSFLQSNKGEYVSNNAETGSDTPVGVDSENTGIKPSSVANPSVSSNLHGAVAPLEQPALTSSTASHQHQQEQEMLSGFTIPRPPVSTQQSSVAAEKEQGSNTGQPDSPRTLWMGDLDPWLDEGAISDLWWQILHKKVTVKIIKPKTPKPENNAQGLSHSGYCFVEFESFDDAQQALGLNGQLLPDIAMPSQQQFPNNPDNQKKYFRLNWASGATLSAPIVQTPEYSLFVGDLSASTTEAHLLAFFQKSFPTSIKTVRVMTDPVSGKSRCFGFVRFTDESERQRALVEMHGAWFGGRPLRVALATPRNVGGKLRYPNIPSPNFYNPDQGRQMFIPPNAMPMGGSPFGFFGNPQMPPPPHHPHQVPPRQSYPSHMSPMDMQPTKEYSDDRDQNVSSNGQPNVEQLRSPNLQGGQHGQPFTDPNNTTVFVGGLSSEVTEQTLFTLFKPFGIIQQVKIPPGKNCGFIKYSSREEAEEAIAAMQGFIIGGNRVRLSWGRVSMNNKKYQQQQQQVAQAAQMQAATALSMGMDPASAIAAAAAAAAAGGYPPPIPGAHGHSQNAGMPMMGGMPPMGLPPHISMQSRGNLRSPNPSNIQNYSTSSEDNDASFDKSDVDSNERPSNESQGRGHGIAPPPFYMGGLPTDYHIPPPGSQQGQDELADSMAHMNLNGENHDSNANSENFMAYQGDHRFMMPPMFNGGFPMHDLQYQQFIPSQQLDPQAMYPPQDDRAANDDSIDNAKADDNDSKNDNDD
>B6HKW0
MSYNGYENFPQQDPAAAGAPAPVDTTMTGQADPSAAQFQGPPPGEPNAAPVPQQGADGKTTLWMGELEPWIDENFIRNLWFQMGEQVNVKMIRDKFSGRSNAGYCFVDFASPAAAAKALSLNGTPMPNTNRVFKLNWATGGGLADRSRDDRGPEYSIFVGDLGPEVNEYVLVSLFQSRFPSCKSAKIMTDPISGMSRGYGFVRFSDENDQQRALTEMQGVYCGNRPMRISTATPKNKGPGVGGNGGAAMGMPGPAGMYPPMGGPPMPFYGAPQPMNQFTDPNNTTVFVGGLSGYVTEDELRSFFQGFGEITYVKIPPGKGCGFVQFVQRHAAEMAINQMQGYPIGNSRVRLSWGRSQNNSGPAGSPYRPAPPPPPMYPSMGMPPAHQYGGFAPMKVSDHPGSPIPDQM
>B6JVQ9
MASRNNAENAGDVQPQDVQWNMSVNANASFSNDNGNGAEKLSHDAMSNNQNGAATNPATTGLQFHSSNNASNASLSDIKSSDNMMHVNNDETASHNNSTLWMGELAPFITEAMVQQIWNSLGENVNVKIIRDRYSGLNAGYCFVEFNSPASAMKAMSLNGTVIPGTNRFFKLNWASGGGLHDRREGKTPEFSIFVGDLGPEVTEPMLLSLFQSRYRSCKSAKIMMDSNTNLSRGYGFVRFYDENDQKRALTEMQGVYCGNRPMRIAMATPKSKNHMYSPMNMMHIGLQPVGFYGAPQPVNQFTDPTNTTVFVGGLSGYVTEEELRFLFQNFGEIIYVKIPPGKGCGFVQFVNRQSAELAINQMQGYPLGKSRIRLSWGRSQGGNVGAPIAYRSPPHHAASTASGLYHSLGLPPQHQFSPYASVGASGMPIQSAPPTGMENALPPAPGFLPNPLYATEHSKQGDSMSSQGGDGVPSN
>B6QUZ2
MSFQNYEYQNQQDGAASAGAPTPADTNMTGQADPSPAPFAGTPGEPSAAAPQQGGDGKTTLWMGELEPWIDENFIRNLWFQMGEQVNVKMIRDKFSGSNAGYCFVDFSSAAAAGKALSLNGTPMPNTTRAFKLNWATGGGLADRGRDERGPEYSIFVGDLGPEVNEYVLVSLFQSRFPSCKSAKIMTDPISGMSRGYGFVRFSDENDQQRALSEMQGVYCGNRPMRISTATPKNKGPGVGPGGMGMPGPAGIYPPAAMGGPPMGFYGAPQPMNQFTDPNNTTVFVGGLSGYVTEDELRSFFQGFGEITYVKIPPGKGCGFVQFVQRHAAEMAINQMQGYPIGNSRVRLSWGRSQNNSGPAGTPYRPAPPPPIYPNMGMPPAHQYGGGFAPMK
>B8MTZ4
MSFQNYEYQNQQDGAASAGAPAPADTTMTGQADPSPAPFAGTPGEPSAAATQQGGDGKTTLWMGELEPWIDENFIRNLWFQMGEQVNVKMIRDKFSGSNAGYCFVDFASPAAAAKALSLNGTPMPNTTRAFKLNWATGGGLADRGRDERGPEYSIFVGDLGPEVNEYVLVSLFQSRFPSCKSAKIMTDPISGMSRGYGFVRFSDENDQQRALSEMQGVYCGNRPMRISTATPKNKGPGVGPGGMGMPGPAGIYPPAAMGGPPMGFYGAPQPMNQFTDPNNTTVFVGGLSGYVTEDELRSFFQGFGEITYVKIPPGKGCGFVQFVQRHAAEMAINQMQGYPIGNSRVRLSWGRSQNNSGPAGTPYRPAPPPPIYPNMGMPPAHQYGGGFAPMKE
>B9R7H3
MQSNGSDSQQQQPPQQEQNQRQQQQQQLPPPAPQPQSQQQQQWMAMQYPAAAMVMQHQMLPPQHYAPPPPQHYMTAYHQYHHHHPHPHQPQQHHQNQGSSGGGGGGENRTVWIGDLHHWMDENYLHTCFASTGEIVSIKVIRNKQTGLSEGYGFVEFYTHATAEKVLQNYAGILMPNTEQPFRLNWATFSTGDKRSDNAPDLSIFVGDLAADVTDSLLHETFVSRYPSVKAAKVVFDANTGRSKGYGFVRFGDDNERTQAMTEMNGVYCSSRAMRIGAATPRKSTGYQHQGGYVSNGASGQAFQADGDSTNTTIFVGGLDPNVTDEDLKQPFSQYGEIVSVKIPVGKGCGFVQFASRSNAEEALQKLNGTVIGKQTVRLSWGRNPANKQQLRSDFGNQWGGAYYGGQIYDGYGYALPPPHDPSMYAAPYGAYPVYGSHQQQVS
>C0NB22
MSFQNFDSFQNQHGAADAATAGTGAPAPAESAMAGQSDPSPAPFQAPASGEPASGSAQQAGEAKTTLWMGELEPWIDENFIRNLWFQMGEQVNVKMIRDKFSGKQHESSRSNIDIPRSNAGYCFVDFTTPAAAAKALTLSGTPIPNTSRTFKLNWASGGGLADRSREERGPEFSIFVGDLGPEVNEYVLVSLFQSRFPSCKSAKIMTDPISGMSRGYGFVRFSDETDQQRALTEMQGVYCGNRPMRISTATPKNKGAGAGPGAMGMPGAGPAGMFPPMGGPPMGYYGAPQPMNQFTDPNNTTVFVGGLSGYVTEDELRSFFQGFGEITYVKIPPGKGCGFVQFVQRHAAEMAINQMQGYPIGNSRVRLSWGRSQNNSGPAGSPYRPAPPPPMYSSMGMPPSHSYGGGFAPMKLNVFYTSSLLPQHTF
>C0P488
MMQPPPPHQQQQWAMAPPPPPQYYQAGHPPPPPPQFYQAGPPPPAMWGQPPPQAAAAPAPAGGGAGDEARTLWIGDLQYWMDENYLYSCFSQAGEVISVKIIRNKQTGQPEGYGFIEFSNHAVAEQVLQNYNGQMMPNVNQPFKLNWATSGAGEKRGDDGSDYTIFVGDLASDVTDFILQDTFKSRYPSVKGAKVVFDRTTGRSKGYGFVKFADSDEQTRAMTEMNGQYCSSRAMRLGPASNKKNTGGPQPSSAIYQNTQGTDSDSDPNNTTVFVGGLDPSVTDELLKQTFSPYGELLYVKIPVGKRCGFVQYSNRASAEEAIRVLNGSQLGGQSIRLSWGRSPANKQPQQEQSQWSGGGYYGYPQGYDPYGYARPPQDPAMYAYAAYPGYGNYQQQPPQQPPPQQ
>C1E2L1
MAEPNPAETGEVKTLWVGDLGYWMEESYLHTCFAHFGAIGSVKIIRNKQTGFSEGYGFVEFVDRATAEHALKTLNGTPMPSAHQNFRLNWASFGVGGGAGGAGGAANDHSVFVGDLPPEVNDYALQETFAERYPSVRNARVVTDPNTGRSKGFGFVRFGDEGERDRALVEMNGVPCGSRVMRISLAIPRKGVDGVGGGGVGSNTGVGSNGVGGSPAPEPENSTVFVGGLDPTLTEPDLRTHFEAFGELVYVKIPAGKGCGFVQFTRRADAEASIQALNGTMMGASRVRLSWVRSGGGGGGRHTGPFGGGSPYGMPYGGYPPYAMAGAYGVDPSWAAAQAQYAAAAQYASMQAAYYGGAAAGMAHGAPPPPPPMPVTMPGTPGGPVPPGAVPTPGTSSGSNGQGSPNAPGGVAAANAAYVAQHERSMMGRHVWMSAQQGGY
>C1H800
MSFQNFESFQNQHGAADSAAAGSGAPATADSAMAGQSDPSPAPFQGPASGEAASGSAQQGGDAKTTLWMGELEPWIDENFIRNLWFQMGEQVNVKMIRDKFSGSNAGYCFVDFSSPAAAAKALTLSGTPIPNTSRTFKLNWASGGGLADRSREERGPEFSIFVGDLGPEVNEYVLVSLFQSRFPSCKSAKIMTDPISGMSRGYGFVRFSDETDQQRALTEMQGVYCGNRPMRISTATPKNKGPGAGPGGAMGMPGAGPAGMYPPMGGPPMGYYGAPQPMNQFTDPNNTTVFVGGLSGYVTEDELRSFFQGFGEITYVKIPPGKGCGFVQFVQRHAAEMAINQMQGYPIGNSRVRLSWGRSQNNSGPAGTPYRPAPPPPMYPTMGMPPSHSYGGGFAPMKVCF
>C1N8W7
MAENGGAEEAGGSTLWIGDLGYWMDEAYLHQCFASVGGVASVKIIRNKQTGYSEGYGFVEMCDRATAEHALRALNGTQMPNAQQNYRLNWASFGVGARFAGGGDGGATNSNDHSIFVGDLPPEVNDFMLQEVFSSRYASVRNARVVTDPATGRSKGFGFVRFADESQRDRALVEMNGLACGSRNMRISLAIPRKNMTVGYQGGGGGGGDGGGGGGGGGGGARDDGDDNCTVFVGGLGSISDAELRIHFEPYGELVYIKIPHGKGCGFVQFAQRSCAEAAIAGLNNALIGTSRVRLSWVRSNPGGGGGGMGMMGGMGMAPGRGMGAMGPMGGPGMGGPMGGAYGGYPGYPPQMAFGMGNPGMGMGMYGGMDPNAYAMYAAAAAAGDQNAGAYMAAAAAQAQARPLPVRQNPFARRAPFLED
>C3Y1C3
MTSLWMGDLEPYMDEPFIMNAFASMGEPIISVKLIKNRQTGGPAGFCFVDFGDQQLAERALTRLSGKQLPGSYTPKRFKLNYASYGRENVVTPEYSIFVGDLTPEIDDGSLQEFFGRRYSSCKAAKVVLDAAGNSRGYGFVRFTDENEQKRALTEMQGAVGLGGKALRVSPATPRNRDKTQQQQQQQHGAGGQYDQYSQYYQQYQNYWNQYYPQSSQYYNYNQYGTSSYSPNSQTQNQGYENTPTNNQSESSVEDPNPPLNIEEMNKEFMHRSEELYEAMEASRWQPLDSVTSPIPV
>C4JKF1
MSFQNFDTFQNQEAPTNATGPAPPADQTMGGQTEPSAPGFQGPAPGEGSAAAGGQPGGEGKTTLWMGELEPWIDENFIRNIWYQMGEQVNVKMIRDKFSGSNAGYCFVDFATPAAAAKALSVNGTPMPNTNRPFKLNWATGGGLSDRNREDRTPEYSIFVGDLGPEVNEYVLVSLFQSRFPSCKSAKIMTDPISGMSRGYGFVRFSDETDQQRALTEMQGVYCGNRPMRISTATPKNKGPAGGPGQMGMPGAPPAGMYPPAMGGPPMGYYGTPQPMNQFTDPNNTTVFVGGLSGYVTEDELRSFFQGFGEITYVKIPPGKGCGFVQFVQRHAAEMAINQMQGYPIGNSRVRLSWGRSQNNSGPAGTPYRPAPPPPIYPSMGMPPSHQYGGGFAPMKVRD
>C5DHD6
MSFGSSLNSFNYGSSRGDYAPQQSIHHTQSHSSPAEQSASRSNSLYMGDLDPSWDENAIRAVWANLGEPNVQVKLIRNSGSTGGSSGYCFVEFPSHLNASNALLKNGLLIPNARNRYLKLNWASFATAPGNEHSVFVGDIAPNVSEAQLFELFISRYASTLNAKIVFDQMTGVSKGYGFVKFGQESEQQRALLEMQGVFLNGRAVRVSTTSKNRSKFQQPLQQQQQPYMQQQQPYVQQQARAPAFNNGNVQSQFIYPVQQQPTLTQYTDPNNTTVFIGGLSSLVSEDELRAYFQPFGSIVYVKIPVGKGCGFVQYVDRISAETAIAKMQGYPIGNSRIRLSWGRSAKQAAVMQQAFASSAQHRQQLSNQNALSTTNLPYNRQPAMPVSYGYSGNWDLLNGGCSYKPSSPAHYANSVHDATGGSSTVLLPGVSNLEYVGAPSNSSSTSTFSYSPSYSASQSTTYSTSSQATDPVSAALGYGAQVHPQFLVQGNDAFDKSKSETIDRLERGSNGFIFA
>C5E2Q4
MGDLDPSFDEATIQRIWAHLGKRVSVKLIRAKKNLLIPCSTSSTFSDTQPQAPAPEGSGALRAPDADGAGRKIHINGVSFIDPNTTQLHHAGYCFVEFESLADAQWALTLNSTPLPDITCPGPAAADMASPAGSPAAGPDASSPLRTNPTGLRNFRLNWASGATLLSAIPSTPEFSLFVGDLSPTATEAHLLSLFQKKFKSVKTVRVMTDPITGASRCFGFVRFGDEQERRRALVEMNGVWCQGRNLRVAYATPRNNVMWQLTQPQHQQRQPQHHQHQHQHQQQQQQQQQQQQQLHHQQHQQHQQHHHIQNHLSQYHQHYQSMSQNNFQLASPEYTQAPLLMRTASSLVGNNLINFPATDFVSGSDAPYMGVPSMPPSLAHASAAASGAASAPAPGRSPFTNPNNTTVFIGGLTSHTSERQLHSLFAPFGTIINVKIPPGKGCGFVKYAYRIDAEAAIQGMQGFIVGGNPIRLSWGRTSTDTSRHPAMQDMPSSLRNVASQRGPQVWNSATAPTPTTAVSMFASPHIQRQDSVTQAGSVPPVHPSLL
>C5M772
MSSYQGSGGYRPRGYSSGYYPRGRGGSRGGRYDNYNNGYRGRPQQSSSSSSSSSHSTGYTGSYRSRQNLYQQHGINTRQNELQLWMGDLDPNWTEDWITELWTKLVSKPQHVKLMRDKLNPSRASYCFVTFKDQESVDLAIQRNGQKVPDSDRFFKLNHSGKHSSGRQENHGAHIADFSMFIGDLVPEVSDATLFSKFNTKYPNQIKQAKVIVDLNTKKSKGFGFVKFFTAEVMNKALTEMQGYIIGSKAIRVGLAAGSTTDSTTQPITKFDYHKIHIAQQQPPLNQVTDPNNNSLTIRGLASQITEIELKQHFIAFGDLIYCQVSNDYQTGYVKFYSRAAAETAFMNLHGYIINDCRLQISWGSSVVVQGSETNFAPNISGDIYDKAKKAPPLYTSTDYNYKRLDKLSGKEISEFAERACGNASLLTNQINELNASRKAYIENLLDDALF
>C5MHV3
MEGYASNNQEEYPPGGTPTSNYDSTNPLSAYSTNTNTTSPQHQDSVTSPTTKVAIKPHTTSSTASHQHQQEQELLSGYTVPNPPVSTQQSTAIASEQDPGSSGELDKPRTLWMGDLDPWLDENAIQDLWWSILQKKVTIKIIKPKNPKTDPTFHGLTNSGYCFVEFESFEDAQQALSLNGQLLPDIAMPSQQHFPNNPDNQKKYFRLNWASGATLSAPIVQTPEFSLFVGDLSASTTEAHLLAFFQKTFPNSIKTVRVMTDPISGKSRCFGFVRFTEESERQRALVEMNGVWFAGRPLRVALATPRITGRRYQQQQQQSQQPQISLSHHQQQQQQQQQSAPPFFGHHPSSMGGNDYFNPDPNSAPQPQLDPRRAGPPEMMYMAPPLPGAVGPNGGSPMYGYYGQGGQDFEGLNMDMTGSPNPIFQIRQQQQQQHQQQQQQQQFADPNNTTVFVGGLSSEVNEPTLYTLFKPFGMIQQVKIPPGKNCGFVKYSTRDEAEEAIAAMQGFIIGGNRVRLSWGRVSMNNKKYQQQQHQVAQAAQLQVAAALSMGMDPATAIAAAAAAAAGGYPPNMAAPPPPPGAPPHSAQGHHQLGPGIPGGVPHPAGMPPQGGAGGSGGSMNMPPPVPMPGMGLPMMTQYQGLPHHSHHYSSDDGSGSADTSGNGYDNNYNNDGFNRNMASGALLSEFGGMQGSGEQYTGDLTNAMAHMSLESGEGGSMGYGYMIPPAYGGYGIADMSQYQQLVPEENEQEGEDEDEEDEEDEREEGEEQEQEVNNDEGQNKEENTENYVTEKVEDKSGKDKEKTYSDEEEK
>C6KTC9
MNATSRNTLLDENKNMNNSYNTKTLWVGDLEKIKDEVVDENYILYCMFYEFAEDIIRIKLCKEKSNQKNSYAFIEFSTYEVAKYCFEKLNGKWIPGKAHRFKLNWAKYNMSDNITTNEKDLNIEIDDKGTYSIYVGSLPINTTKEEIENLFCNIYNSICFVKMIKNTQKSPHKIYCFIHFFNYDECLRALTEMNGYIFKGCKIKVSKSNGIKMNPSNINNNNNNNVNHNINHNVNNNNIVNNNNNMNAIYYNNKNFDGNMNNYHMNKNKGINTIRMNDDKKNGNKNYIYNGNNNNNNNNNNNINNNNNINNNNNNNNNIVNNNNNNVNNNNNNELSNHHSYELNFYDHMNSNVNTFPSHYSTHNGSTSSLLYGSNNFPTQLNHINQMNTMNQLNQMNTMSQLNQMNSMNQLSQLNPLNQLNPLNQLNQLNPLNQLNQLNPMNQLNQLNPMNQLNQLNQMSQLNQLNQMSQLNQLNQMSQLNQLGHMNQVNYFTNQMSVIQDYTNSISNMNHINSYGSNDMNSEMINDMNSEMINDMNSEMINDMNSEMINNMNSEMINNMNNEMINNRNSEKNNNVNNDMNNDINKDMNNDVNNEINKDMNNGYNENTGNHDESILNCKMNDCTYMSDMSTIYSENNRNNMNDTKDLNIVNMVVNNNISNDEQIKKNQLMENDMNGYNNSYELNFYNNHCKNEEYETQNDNMKKNNNNNNNNNVTCEINISSNNYYYDGSINNDNVSYNKGNHDNKNENNSIRSTNNDSIDNNASNMESTDNTCSNIKDF
>C7Z6D6
MDPLNAPFSGVPANGGAPANQMSFPNGTPPNPDMGAVAPPPGAGQEPPKTTLWMGELEPWMDENFIKGVFLSAAGETVNVKVIRDKNSGNAGYCFVEFQSPDAATKALGLNGTPVPNSSRQFKLNWASGGGLVDRRDDRGPEYSIFVGDLGPEVNEYVLVSLFQARFPSCKSAKIMTDAMSGQSRGYGFVRFSDENDQQRALVEMQGVYCGNRPMRISTATPKNRGNHGFGHGQHNGGPMMGGGVMPQQQMWNGAQGFYGGFNPATQMNQFTDPNNTTVFVGGLSGYVTEDELRSFFQGFGEITYVKIPPGKGCGFVQFVHRHAAEMAINQMQGYPIGNSRVRLSWGRSQNNSGVGTPYRPAPPPPHYMGMPSHGPGNYGPQHFGGPAPGPQGPPGPPGPPGPAGPPQ
>D0NDJ0
METECKTLWMGDIQMHWDEAFITSLFSSAAEQPVVKLIRDKVTGYPAGYGFLEFPTQQGAQQVLETLNGQLIPNTMHRFRMNWGAGGRRIETSDDHSIFVGDLAPDVTDELLLATFNARFTTVRGAKVVMDPVTRMSKGFGFVRFGSKEEADQALQTMNGVYCSSRPMRVSVATERNKSRQQVGFTMGEEEGTNTTVFVGGLDPATTEDELRARFGALGAIVSVKVPPGRGCGFVQYSSKEAAEVAISQMNGQAVSGVKQYGQYQAGFQNYYGYNAAYGYPQYQQGAYGYSAYGQYAQQGNQPQSGYQQQQQSIGQQAHHGNYTQRQQHEQQHDFTRPDDIEAMNRRFASQRAYQNIPPTSNASYTPMGADVSNGTAMAGSM
>D6WTQ2
MANMVHCQLWMGSLEPYMTETFIISAFRKMGENPLNVKVMRNKFTGEAAGYCFVHFANDEEAIDAMHKLNGKPIPGTTPVVRFRLNNASNTGRTLLDREFSVWVGDLSPDVDDYNLYRVFSSKYNTIKTAKVILDSSGFSKGYGFVRFGSEDEMRDSLTTMNGYIGLGTKALKICNAVPKPKGALTTGTPSATSTTSTYTAADYSQFYDPSTYWQNYANWQTGYYEQGDGTGHEAYDMSNVMMEKKEEDLLELIDHSLPLDVDKINRERIEQDCNLWDALESSKWLPCEALEVN
>D7FKJ7
MADDQQYQDENRSAAKTLWLGDVQPDWTEEYVESLFSSIVGQELEVKLIRDRHRGIVAGYGFIDFRNHETAQLVLDSLNGKPIEGTSLRYRLNWGAGGKRIEQAPEYSVFVGDLSPEVTDAELKATFLGKYTSVLGAKVVTNPMTGSSKSFGFIRFGDEQERDEALTAMNGAECCGRPIRVAPATKRTSVQGQTGAHATDPSNTTVFVGGINDSVTEKVLRDTFNSAGEIQTVTTPPGRGCAFVTFAHRASAEHVINNMQGTTVCGSCVRLSWGKSGRADRDRERERAGGDPIMGMGGIQSSPTAAAAAAAAAAARGAPFSGLYGHPQSYASFNGAYPDPSALANDLSQLSLSGGAASAVGSTSGGTSVGGGGRAARVGGSRNGGGGGGGGGMYGPASRSGGQGQGPGPGQGGQGPSFSLQDVRKGGLGPASRT
>D7L979
MQTTNGSDSTLATSGATPPNQQTPPPPHQWQQQPPQQQQQWMAAAMQYPAAAMMMMQQQQMMMYPHQYVPYNQGPYQHHHPQLHQYGSYQQHQQQHKPLDRGSGDDVKTLWVGDLLHWMDETYLHSCFSHTGEVSSVKVIRNKLTSQSEGYGFIEFLSRAAAEEVLQNYSGSLMPNSDQPFRINWASFSTGEKRAVENGPDLSIFVGDLSPDVTDALLHETFFDRYPSVKSAKVVIDSNTGRSKGYGFVRFGDENERSRALTEMNGAYCSNRQMRVGVATPKRAIANQQQHSSQALILAGGHGANGSMAHGSQSDGESTNATIFVGGIDADVTDEDLRQPFSQFGEVVSVKIPVGKGCGFVQFAERKSAEDAIETLNGTVIGKNTVRLSWGRSPNKQWRGDSGQQWNGGYSRGQGYNNGGGYANHHDSNNYHGEN
>D8PNH0
MQRPGGQQDMSRSDAHGFDLASGLLSREETREQIYGGWGGGMSLPGGGDRRMGPGQGQGAQQQPPMGSNGGGPRGLGYGSLEELYAGLAPLSDVTPGAGSNRGNFGGGGGASNFGGQPPFALNHHNHPSLPQPRASHPLPPNPFSAADTAPAFRPGQPQPNSAASKSTLIWGDLEPWMDEEYAKQVCNLMGWDPVNIKVPHPQPDPATGQQANNPGYCFLTFPTPAHAASVLAQVNNNGTGGPVTMPNSSKAFVMNWAAGMPATSPVGNSFSAVNAGVQNQYPKEYSIFVGDLAPETSNSDLVAVFRNPVLGLRNDREPKFIRPFLSCKSAKIMLDPVTGVSRGYGFVRFTDEADQQRALIEMHGLYCLSRPMRISPATAKNKQPQGPPPPPAIGGQYDLRPPFSSMEQSQPHNPVNVAMPLPPPTKSVSAPMASATSAGSIKSASTSGSGSVGGSNSLESLSTANTSVTSYGSADMMGSSNVFAQLAQQYNATGQQDPTRSITDSLQRFTISEESWKHHAQARAILGNLIGPNGEQLTSTDPYNTTVFVGGLSPLISEDTLRTFFAPFGDIHYVKVPVGKHCGFVQFVRKADAENAIEKMQGFPIGGSRIRLSWGRSQYKAAQAAAQAAQAAALSTHQTTPPPAAPAALPPFGTMTQEQAIQLLQRFTMQGYLDQLGPQGPPTASQYSEEKLHSAVLASRDDPEAPSGVTVVREAGSSSQSGEGVRTPVLPAGSGAADADAAGPEVERSGEQREHAAD
>D8S2T9
MAAAEAQQQQWQQQFGSHHHPMTLEEVRTLWIGDLQYWMDENYLRNLFAHTGEVLSAKVIRNKQTGYPEGYGFIEFNSHPAAERVLLAYNGTQMPQTEQAFRLNWASFGMGEKRMDGGPELSIFVGDLAPDVTDYMLHETFRTRFPSVRGAKVVIDAVTGRSKGYGFVRFADENERARAMSEMNGVYCSSRPMRISAATPKKAMAAGLTTVTAATIVPQPTIASPFKAATTTTTPTYQTMPYSITPPPSLSIQSQVLPPDSDPTNTTIFVGGLDLNITEEEVKQTFSQIGELVSVKIPPGKGCAFVQYAQRNSAEDALQRLHGTVIGQQAIRLSWGRSPTSTKQAPTSPWGDAAQTQWNSYYGYQGYEGYAYTPGQEGYSAYYTPYHQVVRVLRLSLCNFAAISSQIDGQYDEIFDPLAPPDIDRLNAAYMSMRESALLGRHLWLRTSDQVQTLA
>D8S8E3
MAAAEAQQQQWQQQFGSHHHPMTLEEVRTLWIGDLQYWMDENYLRNLFAHTGEVLSAKVIRNKQTGYPEGYGFIEFNSHPAAERVLLAYNGTQMPQTEQAFRLNWASFGMGEKRMDGGPELSIFVGDLAPDVTDYMLHETFRTRFPSVRGAKVVIDAVTGRSKGYGFVRFADENERARAMSEMNGVYCSSRPMRISAATPKKAMAAGLTTVTAATIVPQPTIASPITPPPSLSIQSQVLPPDSDPTNTTIFVGGLDLNITEEEVKQTFSHIGELVSVKIPPGKGCAFVQYAQRNSAEDALQRLHGTVIGQQAIRLSWGRSPTSTKQAPTSPWRDAAQTQWNSYYGYQGYEGYAYTPGQEGYSAYYTPYHQVVPSCNFAAISSQIDGQYDEIFDPLAPPDIDRLNAAYMSMRESALLGRHLWLRTSDQVQTLA
>E2B9M2
MSGPMVLCQLWMGGLEPYMTESFIMNAFHKMGEQPQTVKVMRNRYTGEPAGYCFVHFPTDEMALDAMHKLNGKVIPGSNPSVRFRLNHASTTGKPAADREFSIWVGDLSTDVDDYSLYRAFAAKYNSIRTAKVILDSSGFSKGYGFVRFANEDEQKNSLSTMNGYRGLGTKSLKICNAVPRPWNKISGSTPPQSTSDYPPSNMNSDAYNYYDTSSYWNSYSAWQQGYYESEPTSDAYNSYVSDQKPEEDELELIEHSIPIDIDKANREIIEQDYNLWDALESSKWIPCDTIELCY
>E2QV44
MAASLWMGDLEPYMDENFISRAFATMGETVMSVKIIRNRLTGIPAGYCFVEFADLATAEKCLHKINGKPLPGATPAKRFKLNYATYGKQPDNSPEYSLFVGDLTPDVDDGMLYEFFVKVYPSCRGGKVVLDQTGVSKGYGFVKFTDELEQKRALTECQGAVGLGSKPVRLSVAIPKASRVKPVEYSQMYSYSYNQYYQQYQNYYAQWGYDQNTGSYSYSYPQYGYTQSTMQTYEEVGDDALEDPMPQLDVTEANKEFMEQSEELYDALMDCHWQPLDSVSSEIPAMM
>E3K203
MGIESEKNKSSPEFTDILSHPALPAPAKQQFFRSSPPALRPQRMSSASEINLPTVSAPSGPNPSHIHPPLTRAASLSNQSGTQSLDQPNPPLPRSPTTLWMGDLESWMDEDYVRKCLVMMGWHLPHFVPTSSAGSKADIGPNGVNVKIKMISGASPSSAYCFLTYPTAEMAQHAWRMISNLPPTLMPGCERTFKLNWATGLPGVQPTWDREFSVFIRDLDREVTEGELVALFTCSFPSTKSAKIMGDLSTGLSRGYAFIRFGEESDMHRALALGRSKNGTGLFLRGRCIKITEASGSSGTAGDHSQHRTSISAINGQRARPELPSSVSFGNHPHEQGETRNKALLNSRMVANSMANDPPKSILRIHRDSLTQDVGGLSSSLSTLRLSSSYPPLTNNAAQSRLMTNSYAPDHSNANLRINHDGMSQATNRLSSSMSALRLSPGYPPLSAASTGSQTHSLPLPAPSFPRTISACAPLIDRNQSVPALPNHYPASLSRSVCSLAPQGLLANCQSQYTTAPGVAPLPGHPMLSSSAMPVARAAAAAQPNHLISNTHSPALFPALSSSLTHPNSLPSGYMSSTGIFPSPNGVTAANLTQQHQQLHSAYDLPPIDPASSPNSITSHLAALSQIASVAHDASNDPSNTTVFVGGLPACISEGTLKTFFQNFGEITYVKIPPNKGCGFVQYVRREDAQQAMLKMHDFPIHGKSRIRLSWGRSLGDKQVEYVKKLSSALGISFESVWKIVQGQDPSMIKQIASTLGGASGAPPPPIAAPVRPSLPVRRESDQPHSSVSYAGLMPGLPTHSSYTQGLSSGQSTPTSHGPISSPLPSSGLQNSWRGRQPGLSFDRSLNSIGNLDFPTTLPSRRATIQPVTPAYLSFENIPSGQANALRPFDNRWGFPI
>E3QSL7
MDGINPYNPAQGNGAPPPNANGDGFGTPVSGGMPFPGNNGSGEIPGSVQAPNQQDANKNTLWMGELEPWMDENFIKGVFLTATGEPVNVKVIRDKTSGNAGYCFVEFTSSEAASKALTLNGSPVPNSNRAFKLNWASGGGINDRRDDRGPEYSIFVGDLGPEVNEYVLVSLFQARFPSCKSAKIMTDAMSGQSRGYGFVRFTDEQDQQRALVEMQGVYCGNRPMRISTATPKNRNHGGPYQQQHHGNQMMAPGLPPHQQGFYGVPSPAQYGGAYGAPYNPPGQQMNQFTDPNNTTVFVGGLSGYVTEDELRSFFQGFGEITYVKIPPGKGCGFVQFVHRHAAEMAINQMQGYPIGNSRVRLSWGRSQNNSGVGTPYRPAPPPPHYFAPPGPGAYGPAHFGAPGPHGPPGPQGPPGAPPQ
>E3S5C1
MSFNNGYPDQFPQGQPQGDMNNPTPQPGDMGQPMDTSGNGFAPQGNMGPPGSAGGDGQGQGAGKTTLWMGELEPWIDENFVRSIWYNMGETVNVKMIRDKFSGSNAGYCFVDFASPDAAAKALGLNGSLIPNSNRPFKLNWASGGGLADRRQRGPEFSVFVGDLGPEVTEFVLVQLFQNKYASTKSAKIMSDPISGMSRGYGFVRFASEDDQQKALTEMQGVYCGNRPMRISTATPKNKSGGPGGPGGMGMPQGGGGPGMGMYSMNAPPMGGYYGTPQPMNQFTDPNNTTVFVGGLSGYVTEDELRSFFQGFGEITYVKIPPGKGCGFVQFVQRHAAEMAINQMQGYPIGNSRVRLSWGRSQNNSGPAGTPYRPAPPPPVPFGPGMGMPPQHPYGGAGGYGPMMKSGMPSPYSPTTNNPAGGQAKGGQNSNPAGPGAYSGYMSPQSAGPNNPGYGASDFNSAFSQQLPSQQ
>E4UZV4
MSFQTFDSFQNQHPAPEAAANAAAAPAADTAMAGTDNAAQFQAGAQQDPSGSPGNQQPDGKTTLWMGELEGWIDENFIRNIWYQMGEQVNVKMIRDKFSGANAGYCFVDFATPAAAAKALTVNGTPMPNTQRPFKLNWASGGGLADRSREERGPEFSIFVGDLGPEVNEYVLVSLFQSRFPSCKSAKIMTDPITGLSRGYGFVRFSDETDQQRALSEMQGVYCGNRPMRISTATPKNKGPAGPGGPAHMGVPGGPPGGMYPPSMGGAGGPPGPGGPQMGYYGAAPQPMNQFTDPNNTTVFVGGLSGYVTEDELRSFFQGFGEITYVKIPPGKGCGFVQFVQRHAAEMAINQMQGYPIGNSRVRLSWGRSQNNSGPAGTPYRPAPPPPLYPAMGMPPAHQYGAGFAPMKADEN
>E5A2D1
MSFQQYDQFQGQPVGGEQQQQQQQQQQMTPQPDMSQQMGQPMDTSGNGFPQGQMGPPGSAGGDGQGQGAGKTTLWMGELEPWIDENFVRSIWYNMGETVNVKMIRDKFSGNAGYCFVDFSSPDAAAKALTLNGQLIPNSNRPFKLNWASGGGLADRSRDERGPEYSIFVGDLGPEVTEFVLVQLFQNKYPSTKSAKIMSDPISGMSRGYGFVRFASEEDQQKALTEMQGVYCGNRPMRISTATPKNKSGGPGGPGGMGMPQQGGGPGMGMYSMGAPPMGYYGAPQPMNQFTDPNNTTVFVGGLSGYVTEDELRSFFQGFGEITYVKIPPGKGCGFVQFVQRHAAEMAINQMQGYPIGNSRVRLSWGRSQNNSGPAGTPYRPAPPPPVYGPGMGMPPQHPYGGGFPPMKAISTDFPLYCLHGASSMVYPVGLLQ
>E6ZTX5
MAADAPSQSMPPFNFSQYPSDDGLTGARRSQMSRNMPSEDGHATVNLPPSSGSSAAQLGHESMGFTGMFGNNANSNSNNNAMSNSISSLHSNSSSVASGGNSAAPSRAGFDQASRLRHTFNNARSSSPLSRAPLFSPSLLHEVERSSQQQVRSPSGSHPASSPPPRSNVTSPRYFTEPHHSGNAPPHLQNTFQHPHPQSQPQHHHQQQHPSQQHPVNPSNHHHPSSHLPHQHPAAQMPPSWQARNGGMGPLDFPPSAYPSGLGPSDRPHSSMSERSSRLHENAAHGMALGTAQSPVGSINKESEFSIFVGDLSPDLREEDLVAQFVQPPAWPHNHPFASALVHAQQAQGIYQPGTHIGPAPFHSTKSAKIMTDPVTGVSKGYGFVRFALEADCNRALVEMQGVVVSPANGLSPGRPLRVSTATPKNRGGAPPLPLGPGAPGDPSQQHLQMPRPHNPAQHAGPSFLYGGAPGAGGGPGARSEVVSPQPQPHLRQQSSPTNPSSLVSPISPASPYEGAGSAQNFGPLYGGFPGNVGDGAHDLSPAGMLRSHTPSSAPPPLQQEGGGGSGNPGDSAADPNNTTVFVGGLSSLISEATLRRYFEHFGEITYVKIPPGKGCGFVQYVRKQDAENAIQRMNGFPILNSKIRLSWGRSQGDKAAAAAAQTMAQYAQLGQLAGLAGLSTLSPSQLAQLAGLGSALSAVQAQAQAQAQGQRGAPGFGLANDPLSTLARQLAAANLGGGPAPPPSVHANQGVPGLGQRAPLPPFLQNQPQQQPQHFRGQPGFASSQNAALPGMGPNGGGMNGAGYGGGSSHSNQAFDFDQRGGAGGSADQPFGAQDGPRARPLFAHAQPDDFSAPLSESELADAFAGLDFDESTRAALAQRLQAMQQRGSGADGFAKRPDPFSGGGYSNNRDPNAFMFSPFSPSDSPVVGGKDLPNSHSSSSSLHLSHRAEDEGVHANEGSAPAAADR
>E9EC78
MSFPNGTPPASDMAAVPPPAGGPEQPKTTLWMGELEPWMDENFIKGVFLSAAGETVNVKVIRDKNSGNAGYCFVEFTTPEAATKALGLNGTPVPNSSRQFKLNWASGGGLVDRRDDRGPEYSIFVGDLGPEVNEYVLVSLFQARFPSCKSAKIMTDAMSGQSRGYGFVRFSDENDQQRALVEMQGVYCGNRPMRISTATPKNRGNHGFGGPGHHAGGAPMMGGVPQQPMWGGMQGFPYGGYNPATQMNQFTDPNNTTVFVGGLSGYVTEDELRSFFQGFGEITYVKIPPGKGCGFVQFVHRHAAEMAINQMQGYPIGNSRVRLSWGRSQNNSGVGTPYRPAPPPPHYMGMPNHGPGPYGPQHFGGPAPGPQGPPGPPGPAVPPQ
>F0XQR0
MANFPPNNGGIPTESATTPINGSLDNSFQQAASLPQGSESSKTLWMGELEPWMDENFVKNVFSTVSGEAVNVKVIRDRASGNAGYCFVEFNTADAATKALTLNGSPVPNSTRAFKLNWASGGGLVDRRDDRSPEFSIFVGDLGPEVNEFVLVSLFQARFPSCKSAKIMTDAVTGQSRGYGFVRFSDETDQQRALVEMQGVYCGNRPMRISTATPKTRSHQYGQGQHGQHMPAHGPAQGNMGWGGMGNGGNGGYYQPGFGPMAPQPMNQFTDPNNTTVFVGGLSGYVTEDELRSFFQGFGEITYVKIPPGKGCGFVQFVHRHAAEMAINQMQGYPIGNSRVRLSWGRSQNNSGVGTPYRPAPPPPHYPVHGAIPGGVSPYGPGPFGTGHQGPPGPPPTGV
>F0YDQ5
MNAPPPPLGLPPRAPVGTLDDVKSLWVGEVQPDWTEEYMRSIYAECNKRFNVKIMRDRATGTAAGYGFLEFESHADAAEVLRLYEDKPIPGTPFKCVLRWGGGHGTAAAKPKGGTPYGAGTMHPVGYSGPPPQADWSIFVGDLDYTVTEQQLHGAFAKKYRSILSTKLVIDMSTGLSKGFGFIKFGSEAERDSAMNEMHGQYVGERAIRCTLATTREEREREAKMNQQQQMYDPSRLHAPKATEEGENTCVFVGGLDESVSPDMLRHHFGLLGDIAYIRIPPGRGCGFVGFVHRKNAEAAISTLQGLRINGYKVRLSWG
>F4P4G8
MEHSRPESSGGSTLWMGDLLPWMDEHFIRQTWRLLGESVTVKMIKDKSTGSLAGYCFVEFSSSDVAAKLLELVNGTLIPGTHCFFKLNWAFGGGLSPLYVLPEFSIFVGDLAHEINDILLMQVFHERYPSVKSARVVIDPTTGSPKGYGFVRFGSEADQQQSLVDLQGQMIGSRPVRVSIATPKHKALGSNGHGMPGYYPIPPSYMDASGAMIPNSAHMIYRQPVYMHQHLGGNDPTNSTIFIGALPATMTNDDLRKHFLPFGEIVYTKIPFGKRCGFVQFIHRQSAEMAIQEMDGKVIGGSALRLSWGRSQRGNSTHSHMQHLPAYGLIQSQFGAPQYMPSASQLIHAPVTPLQMPPQMQGSSVHSESPPQQPPHLPHGMIAYMPVHSSSTHGYQYIDPVTGQVSYFNRKEDQRIHELAVEFKSSPCSSASYSDMPTQYTTENGEYTHWEGMSPVVVAAAAEDLAHSTE
>F6HQD9
MQTSNGGDMSQDHQQWMQQQQQQQQQQQQWMAMQYPAAAMVMQHQMMYPQHYMPYHHPQPPQQYQNQPPQHQMHGSTDEIKTLWVGDLHQWMDDNYLRTCFGHTGEVSSIKIIRNKQTGQSEGYGFVEFFSRATAEKILHSYNGTLMPNTEQPFRLNWATFSTGDRRTDAGSDLSIFVGDLASDVTDALLQETFATRYPSVKGAKVVTDSNTGRSKGYGFVRFGDENERSRAMNEMNGIYCSSRPMRIGVATPKKASGYQQQYSSQALVLAGGNASNGAVAQGSQANGDSTNTTIFVGGLDSEVTDEDLRQSFSQFGEVVSVKIPVGKGCGFVQFANRNSAEDALQRLNGTVIGKQTVRLSWGRNPASKQWRNDSNNQWNGAYYGGQGYGGGYGYAMPQNDPNMYAAAATYGAS
>F7F4Y9
MAASLWMGDLEPYMDENFISRAFATMGETVLSVKIIRNRLTGIPAGYCFVEFADLATAEKCLHKINGKPLPGATPAKRFKLNYATYGKQPDNSPEYSLFVRDLSPDVDDGMLYEFFVKVYPSCRGGKVVLDQAGISKGYGFVKFTDELEQKRALTECQGAVGLGSKPVRLSVAIPKANRVKPMEYSQMYSYSLNQYYQQYQNYYAQWGYDQNTGSYSYSYPQYGYTQSTMQTYEEVGDDALEDPTPQLDVNEANKEFMEQSEELYDALMNCHWQPLDTVSSEIPPVM
>F7VQV6
MSDFTAPGAPGTNNAAPPMNGNSEANFQAPTALVQPGTNEASKTLWMGEMEGWMDENFIKNVFTTVLGENVQVKVIRDRNSGNAGYCFIEFASAEAAQKALNLNGTPVPNSNRAFKLNWASGGGLIDRRDDRGPEYSIFVGDLGPEVNEFVLVSLFQSRFPSCKSAKIMTDAMTGQSRGYGFVRFSDEGDQQRALVEMQGVYCGNRPMRISTATPKTRTHQYGAHAPHAANAMMAPVPAHAANMQWGVPPQPYYSGFNPMQPMNQFTDPNNTTVFVGGLSGYVTEDELRSFFQGFGEITYVKIPPGKGCGFVQFVHRHAAEMAINQMQGYPIGNSRVRLSWGRSQNNSGVGTPYRPAPPPPHYMGPPPPPALLVLTALPTSAATVDRPLLCSSPDFFCGTFSGCLHASGSGRPNCSRAFPGYGADLAPPPPAEPFPYHSTRRAGPRIPSATQEAANGRPQQRGSTVASRGRVASRTGTGRITSGRVCKLTTTGPSGPSGRGGRGGRGGRFFRRGGVK
>F8PQK5
MDEEYAKQVCGLMGWDPVNIKVPSPGPDPASGQQANNPGYCFLTFPSPSLAQSVLAQVANNGSGQPVTMPNSSKPFVLNWASSVPNTPIAQQQYPREYSIFVGDLAPETSNSDLVAVFRNPVLGLRNDREPKFIRPFLSCKSAKIMLDPVTGVSRGYGFVRFTEEADQQRALIEMHGLYCLSRPTAQQYSSTNAAIKVGGVTTNPAGATFAPDGQDQNGAPRYMISEESWKHHAQARAILGNLIGPNGEQLTSTDPYNTTVFVGGLSPLISEETLRTFFAPFGDIHYVKVPVGKHCGFVQFVRKADAERAIEKMQGFPIGGSRIRLSWGRSQYKAAQAAAQAAQAAAVQAQFQAQIAATPLSQMTPDQALQLLQKLGLSGAPPQHPNETNNGGYSDLNISNVVSDEKLRSLFMTSQQTDSASAQLYDVYSSAFGGRPSSNGNTSEQHPQSRTQALSSFSPFSPDPNLYATEDRRNSESYLRSDLLSKNFASAYGSLVAQGIDMKAQNVIGNDKTVGSSSGSQRYGAFLDNSVRSFEASRAARQEPISRPNSSQTSSQGRSSHYDSQEEHDSIHDLNGTLASLDLDQHGPWKSSKEGADNGAGKMTATRSSS
>G0SC42
MADYSSTAAPGTGTNGPNMNGTNEANFSAPAPIAPNPDAPKTLWMGEMEGWMDETFIKNVFQTVMGESVQVKVIRDRNSGNAGYCFVEFQTPEAAQKALGLNGTPVPNSNRVFKLNWASGGGLVDRRDDRGPEYSIFVGDLGPEVNEFVLVSLFQSRFPSCKSAKIMTDAMTGQSRGYGFVRFSDEADMQRALVEMQGVYCGNRPMRISTATPKQRSHHHQYGHHPPAPMMPPVPGHPAAPPMWGNYPYYGQQYNPIQPMNQFTDPNNTTVFVGGLSGYVTEDELRSFFQGFGEITYVKIPPGKGCGFVQFVHRHAAEMAINQMQGYPIGNSRVRLSWGRSQNNSGVGTPYRPAPPPPHYMGGMPPHGAPPAPGYGPPFGGNPPQGPPPGPMA
>G0VJ13
MLSHQLQSVRNAGVPMFMNQQGSGSGSGSGSLAYAGGGATDYNTGSSQLYMGDLDPNWDENVIRQIWRDLGESNVHVKMMWNSNLGVNQGYCFVEFPSMEHGNNALLKNGIVIPGFPQRRLKLNWASAGANGNNSGFSVFVGDLSPNVTEAQLFELFIGRYPSTCHAKVVHDQLTGVSKCYGFVKFNSATDQQRVLVEMQGVFLNGRSIKVGLTGGAHNDNSNTNSMAGGRSRFGGMPPNSASTVSSGNSNNRNMTPLLNSSQFMYPVQQQPTLNHLTDPNNTTVFIGGLSSLVSEDDLRQYFQPFGDIIYVKIPTGKGCGFVQYVDRLSAELAISKMQGFPLANSRIRLSWGRSSKQHNNSNNNNGQYLQQPNMQQPTYGYIPNGSIPFSNEPVYLPRTDNSVLGYQNGNAAYVANGSSGAGYDQSTVFDRLERGSNGSMFT
>G0W7T2
MSFNQYQNYSRNVRPENSTYGETNYQRSNASYDYTRQQLQLQQQQPSVITSSPYVSSSSSSSSDPRNKKTQIYMGELDPTWTEATIKSIWKSLGEELINVKLIWNKNLGLNQGYCFIEFPSEQHASNALLKNGINIPEFPRKKVKLNWTSSSSASLQGSSNSGQVPSTSTNYSVFVGDLAANVTEGQLFDLFISRFQSTCHAKIVHDPVTRASKCYGFVKFNDLRDQQRALVEMQGIFLNGRAIKIGTTTGGSAHTNTDNNALAPNIANSGGKSRFQGTTTNSPSSPANIGRGNTSNYRLTSLSSQFIFPVQQQPPLNHFTDPNNTTVFVGGLSSMVTEEQLRHCFQPFGTIIYVKIPIGKGCGFVQYFDRISAETAILRMQGFPIGNSRIRLSWGRSSRQQGQALAQPVLQEPIYGYVPNPDVPNTFNSTNTSNIDRNNYLPGFQELRYSNLPTNDTISNHNNSIIDNNVTTQNDISKNGISAYDRLERGSNGFTFI
>G0WCI0
MFYQDISTPKLPIKEPTRTLWMGNLHSSFDEITIQEMWNFLNRSVSVELIKVQDDRLPSFSNSGHVENYIHNTTAIMANVEQEKVAASVDSIKSEHKQANYCLVEFESQQEAAEALTLNGLPLPNFFSRSRNSVINASQLSVFRLNWAVWPTVNGLSPEYPLFVGNLSSITREADLLLLFRSRYKSVKTVRMMTEPIPGKSDSFGFICFANCEERRLAAEEMNGICFQDKYIKVAIANPRDNMIPSSTDVPPVKNIPPLIKTANDLLTNNLNAVQEQTAQLALSTVVTGNLRSNGNIRQGLGSNSKNSTIFVGGLSTDVSEQELNELFRPFGEIMDVKIPLGKKCGFVTFKRRIDAKAAIKGLHGFLVRGCPIRLSWGKTFNNTVDLTSGTTRSFNSGYDSPFKYTFPDYSNCSAAWTNYPIEVCPRSCTHHSIPSYTPISKKSMVSAKQQSVTTARNVKSSHYHDENPRNRGG
>G1LY11
MAASLWMGDLEPYMDENFISRAFATMGETVMSVKIIRNRLTGIPAGYCFVEFADLATAEKCLHKINGKPLPGATPAKRFKLNYATYGKQPDNSPEYSLFVGDLTPDVDDGMLYEFFVKVYPSCRGGKVVLDQTGVSKGYGFVKFTDELEQKRALSECQGAVGLGSKPVRLSVAIPKASRVKPVEYSQMYSYSYNQYYQQYQSYYAQWGYDQNTGSYSYSYPQYGYTQSAMQTYEEVGDDALEDPMPQLDVTEANKEFMEQSEELYDALMDCHWQPLDTVSSEIPAMM
>G1PKV2
MAASLWMGDLEPYMDENFISRAFATMGETVMSVKIIRNRLTGIPAGYCFVEFADLATAEKCLHKINGKPLPGATPAKRFKLNYATYGKQPDNSPEYSLFVGDLTPDVDDGMLYEFFVKVYPSCRGGKVVLDQTGVSKGYGFVKFTDELEQKRALTECQGAVGLGSKPVRLSVAIPKASRVKPVEYSQMYSYSYNQYYQQYQNYYAQWGYDQNTGSYSYSYPQYGYTQSTMQTYEEVGDDALEDPMPQLDVTEANKEFMEQSEELYDALMDCHWQPLDTVSSEIPAVM
>G1XR53
MSFQYSQYDQQGGSTSPGGTNQQGQNQAANPGQPPSQSPAPFNGNGSANGANGNDAKTTLWMGELEPWIDENFIRSVWYSLGEQVNVKMIRDKFNGSAGYCFVDFTSPQAAAKALALNGTQIPNSNRPFKLNWASGGGLADRRDDRGPEYSIFVGDLGPEVNEFVLVSLFQGRFQSCKSAKIMTDPISGMSRGYGFVRFADEMDQQRALTEMQGVYCGNRPMRISTATPKNKGGNQGMMQQGMGGMAPQMGMYTMGAPTMGYYGAPQPMNQFTDPNNTTVFVGGLSGYVTEDELRSFFQGFGEITYVKIPPGKGCGFVQFVQRHAAEMAINQMQGYPIGNSRVRLSWGRSQNNSGPAGTPYRPAPPPPVYPSMGMAPQHPFGPYAPLNPNAYTVHSERPEGAEGADGAPAPAGMPGAIQNPVLPTEILGVDKLNQMSATNDASVADRMEADGRPYLSVYSQ
>G2Q5D1
MAEYTATGPPGATANGPNMNGSSDSFAPAAPITASNEAPKTLWMGEMEGWMDENFIKNVFQTVLAENVQVKVIRDRHSGNAGYCFIEFGTPEAAQKALSLNGTPVPNSTRVFKLNWASGGGLVDRRDDRGPEYSIFVGDLGPEVNEFVLVSLFQSRFPSCKSAKIMTDAMTGQSRGYGFVRFSDEADQQRALVEMQGVYCGNRPMRISTATPKTRSHQYGGAHGQGANPMIPPVPGHPGPMWGAPAYYGQGAAFNPMQPMNQFTDPNNTTVFVGGLSGYVTEDELRSFFQGFGEITYVKIPPGKGCGFVQFVHRHAAEMAINQMQGYPIGNSRVRLSWGRSQNNSGVGTPYRPAPPPPHYMGGMPPHGGPPGPAGPYGGPPFGGNPPQGPPPGPMP
>G2RCS1
MAEYTPTGPTGPVSTAPNMNGSGDAGFSATSQMSASNEAAKTLWMGEMEGWMDENFIKNVFQTVLSVDVQVKVIRDRNSGNAGYCFIEFPTPDAAQKALTLNGTPVPNSSRVFKLNWASGGGLVDRRDDRGPEYSIFVGDLGPEVNEFVLVSLFQSRFPSCKSAKIMTDAMTGQSRGYGFVRFSDESEQQRALVEMQGVYCGNRAMRISTATPKSRSHQFGHHGHGATQMMPPIAGHPGPMWGVPSYYGQQPFNQHIAPMNQFTDPNNTTVFVGGLSGYVTEDELRSFFQGFGEITYVKIPPGKGCGFVQFVHRHAAEMAINQMQGYPIGNSRVRLSWGRSQNNSGVHTPYRPAPPPPHYMGGMPPHGGLGPGGPYGGPPYGGNPPQGPPPGGPMA
>G3AKX5
MSYNSNYRPRSSDHYNSRPRQGYQSSRPKNTYNNRYQDQSQHHHSSSPSSSSSSSSYTQRKRTGTYNSYQSRQNVYSQHSSRYTQDNQFQLWMGDLDSNWTEEAIDYIWASLVEKPVSVKIIRDKLNPTKPGYCFVTFNNQKSVDLAMQRNGQPVPSSNKYFKLNYASGGGHGGGQSRHAASGGDSSNDFSMFVGDLGHEVSEALLFNKFNHKYPNQIKHVKVIIDPTTKKSKGFGFVRFLNGEALNRALQEMNGVEIGSKAIRVGLASGASVDIQKGPTSSQGTVDYRRVVVPQPQPDLNQYTDYDNTSLVIKGLASKFTERELEMYFIGFGDLIHCKLSSDFQTGYIKYYLRSSAESAILYMHGSTINDCRLTINWGKPDESETTTSYEKSSKPPLIFYSNEYNNIRLDKLDKEQVSTAIAQRLDGSEIKSINQTNQLYIQSKLNRDKILNSSLY
>G3ARW7
MLHTLKLLALFSVMFTTTTTSSTAPDQSTSTPTTVPKITINPNATTSNTASHQHQQEQEMLSSFTVPNPPVSTQQSSAVVAADNNTDSDYERPRTLWMGDLDPWLDEQGITDLWWNILHKRVVVKIIKPKSSISNLDPNYQGLTNSGYCFVEFETFEDAQQALSLNGQLLPDIAMPSQQHFPNNPDNQKKYFRLNWASGATLTAPIIQTPEYSLFVGDLSASTTEAHLLAFFQKSFPNSIKTVRVMTDPISGKSRCFGFVRFTDESERQRALVEMNGVWFAGRPLRVALATPRTNPRNKYEMMFIPPPPPPPPGSGQLPGQPIYPPNYYTQAQSQQQSQSQQPSHQQLQQQYDFPQQDIDVNLDMMMKSPLAPMHHQLAQPYADPTNTTVFVGGLSSEVSEPTLFTLFKPFGIIQQVKIPPGKNCGFVKYTTREEAEEAIAAMQGFIIGGNRVRLSWGRVSPTNKKYQLQQQQQQQQHQHLQQSQVQQQAQAQAQQQQMQAAAAFSMGIDPGLMGYPPVPGPVPPGPPPPPGTIPGSGQVPPPPPGATMGMMFQESSSGEYESRSNMSPPFFIPMHGPPGHGPDANLDEDKNEEQQEGDSNNEQDKKEEHQGNDEEKSGDSDEKKSDEEKKQ
>G3B103
MSYPPSKEDVSLKLPVNLTTTTNTASQQHQQEQELLANFAIPNPPITSATPSNETSAPKEGGSVSDDNVSVSSPHGTPRTLWMGDLDPWLDELGIEHLWWQILRKKVSIKLIRPKIPKQDMGYNMYSGGLSHSGYCFIEFETFEDAKYALSLNGQLLPDVAIPSQTQFPNNPDNQKKYFRLNWASGATLSAPIVQSPEYSLFVGDLSASTTEAHLLAFFQKSFPRSVKTVRVMTDPVNGKSRCFGFVRFTDESERQRALHEMNGVWFGGRPLRVALATPRYNKKSFDKPPPQEMMYMTPFGFYGTSPLPPPGSGPGVPMAHLDEDAPSSDSASLGASGPSSPGMFAQGPAQGQLTQAPPMGMPINGFNSPMMGPPRTPILNNQHGQPYNDPTNTTVFVGGLSSEVSEQTLFALFQPFGVVQQIKIPPGKNCGFVKYSTREEAEDAIASMQGYIIGGNRVRLSWGRVSVNNKKFQHQQQQVAQAAQMQAAAALSMGYDPASAIAAAAAAAAAGGYPHPPPPGIPPGAPPAPPGMPPHVIPHHQMPPRPMGMPLVPGASPGVVHSPHQMFPPAFQLASPPGPEEYPDDNESSYDQPQEYNIIQAMESVTLKDDEKTQTK
>G3B187
MSFNPQDSRKRPYNSTQAYDSRDSPARSQSYGGYQNGRQSGGGGTRGGFQGRRNDRPEKSNSLQLWMGDLDSSWNEETIISIWNSLGEAPLNVKLIRDREDPTGRGKPLYCFVSFANEASIASAFSKNGSSVPGTDKRLKLNYATGSGSGSSSTITSNDRFNRKPQDDFSLMISGLELDTTEGQVFDAFNSRYPNSVRQVKIIVDTTTGVSRGFGFAKFNSSATQQIVCKEMNGFILNGKPISLGSTVSGVNSRNQDVLSDSVDLNVIQLPQAQPKLSKYSDPENTCIEVSGLSARFTESEVECYFLSFGDIISLTISKNFDSCSIRYRIREDAEAAILLMNSFTINDCQMRVTWGEPKVQGSKLNTNLSQRCEIPRYLGKGPLTRFDKMSPEEIKQWKPQVHEMSEPAPSMYHSYIEDEDSLPLQLL
>G3JBK4
MPGLSTAAAGTGRRRRGLDWFFAAVVRGMACVSESTLAASRKRAREPKIGWVFIKGGLITMELDPSFRAASANGGPSNGQMAFANGTPPSGDMSAPPPTGSSDQSKTTLWMGELEPWMDENFIKGVFLSAAGETVNVKVIRDKNSGNAGYCFVEFQNADAASKALGLNGNPVPNSSRQFKLNWASGGGLVDRRDDRGPEYSIFVGDLGPEVNEYVLVSLFQARFPSCKSAKIMTDAMSGQSRGYGFVRFSDENDQQRALVEMQGVYCGNRPMRISTATPKNRGNHGFGHGHHGGGGPMMGGGMPQQQQQPMWNGMQGFAYGGYNPATQMNQFTDPNNTTVFVGGLSGYVTEDELRSFFQGFGEITYVKIPPGKGCGFVQFVHRHAAEMAINQMQGYPIGNSRVRLSWGRSQNNSGVGTPYRPAPPPPHYMGMPGHGGPGPYGPQHFGGPAPGQGPAGPGGPPGPAGPPQVNGTE
>G3T0D1
MAASLWMGDLEPYMDENFISRAFATMGETVVSVKIIRNRLTGIPAGYCFVEFADLATAEKCLHKINGKPLPGATPAKRFKLNYATYGKQPDNSPEYSLFVGDLTPDVDDGMLYEFFVKVYPSCRGGKVVLDQTGVSKGYGFVKFTDELEQKRALTECQGAVGLGSKPVRLSVAIPKASRVKPVEYSQMYSYSYNQYYQQYQNYYAQWGYDQNTGSYSYSYPQYGYTQSTMQTYEEVGDDALEDPMPQLDVTEANKEFMEQSEELYDALMDCHWQPLDTVSSEIPAMM
>G3W1R8
MAASLWMGDLEPYMDENFISRAFATMGETVLSVKIIRNRLTGIPAGYCFVEFADLATAEKCLHKINGKPLPGATPAKRFKLNYATYGKQPDNSPEYSLFVRDLSPDVDDGMLYEFFVKVYPSCRGGKVVLDQAGISKGYGFVKFTDELEQKRALTECQGAVGLGSKPVRLSVAIPKANRVKPLEYSQMYSYSLNQYYQQYQNYYAQWGYDQNTGSYSYSYPQYGYTQSTMQTYEEVGDDALEDPTPQLDVNEANREFMEQSEELYDAMMNCHWQPLDTVSSEIPPVM
>G4NFS0
MSTFPPPTPQGNGHAGDNGNAMNGSGAQMEGNFQTPPVVPQGNDSAKTLWMGELEPWMDENFIKQIWSTVCGETVNVKVIRDRQSGNAGYCFVEFPSSEAATKALGLNGSPVPNSQRVFKLNWASGGGLVDRRDERGPEYSIFVGDLGPEVNEFVLVSLFQARFPSCKSAKIMTDAMTGQSRGYGFVRFTDESDQQRALVEMQGVYCGNRPMRISTATPKTRSHQQYGNQGPHGAGPMNMTPPAQNMQWGMNPYGYQQPQAPPPNTAFNNPMQPMNQFTDPNNTTVFVGGLSGYVTEDELRSFFQGFGDITYVKIPPGKGCGFVQFVHRHAAEMAINQMQGYPIGNSRVRLSWGRSQNNSGVGTPYRPAPPPPHWGGGMPPHGGPAGPGAPFGGPFGGNPPPPPGGLQVSPQPPI
>G4THV0
MSSVTTAAAAPRTGSETPSSVARENSPHATTASVTSTSTNQHIQLRATINDVDHPPDKTLWLGDLEPWMDDHYMLQVCSLFGWETSAIYMPRPPAAPNATRHPNNAGYCLLIFPTHEKAATVVEQYGLDAMNNSTAQPILLPNSNRPIKLDWLSSTNAKVSIGKDPGPIDNAIEYSIFVGDIAADVTNADLMNVFRNPNLGLRGDFPPRLIAPFLSCCNAKVMVDSVTGISKGYGFVRFTSEADQKRALLEMQGLYCKSRPMRLSTATAKNKAGGADEEHQEPMSVVVRVTPATSGGPLSPKSIDPSKIRSITSAVAEGAASRPSQRGEFHPMMLAKISQLANTMGQHPGYRGGVASVLPPPGLSNSQIQQWLHDNPQARAQLETLLGNGNDPLVPSDPQNTTVFVGGLSPLISEETLRTFFAPFGAIHYVKVPPGKSCGFVQFVKKSDAERAIEALSGFSIAGSKVRLSWGRIPAAQGAAQAAAAAAAAAASGAPQGHPTRPAVSSPSAGNDGPLSSEQALQIVERLVPSLSTPNTAGVGGMGPPSAGLLRGLPQGQIAQRGPMGGAYRDHFGYPSPSINQSPGFMHGGGMPSSPYHPHGRLDYGRNEYYYDVPGNGYGSPMPYGGVNVGGMSAMSPAMNHLPMGAYPTGGPNASVLEDQLFGTYGGASHRLPNSAVRPSGASVYAGNANGYGPIGGGAGYMAGGYGGEYDQDLGGYRSPAAAASFANPTGNSGYGGFNSPGVFGKGPDINDRFIGTRVPYNHMTGGINGFGAAHGLHTATGPAGGGSYDYIEEPSPQFQPTDILRHDSSGLDSYLSKSQSSNKSSSPNSNSNVGSAPVIGSGSSSARSTGAANGVGPVAPPPKANGHVNAHGVPGSRTSTTTAGTINPSMDGMHELAGMFSGLGTGGPGGGMNARAPISPGPASGMSGGSFAAQLRGEPGRY
>G4VNR3
MQNFSHTIWMGDLEPYMDEMFIKRAFETSGENIVSVKVIRNKATGQTLGYGFIEFANSTSARDAMLKLNGKLIPGAPTRRFKLNHASYGKDSTSSNECSLFVGELTEDVDDLALFNAFKKYPTCRSAKVVMTNGKSRGYGFVRFLTESDMDKALIEMQNYCGLGYKPIRVSLAIPKRYNADGSLVVTTTASETSSVVPSGMPDPFTAAVAAAVTGNSAAQAEYYQAYQQYYQQYYASQYAAQFYSSESSTNGDSANSGITSIAGGGTLVGDATVQQHAFVDAAASHLYARALQQGTGSQEYAPEPHVLSSACDRPRHVDDLDEVFNFLESSRWHVTDPSLGLFIKIRP
>G7E351
MGHQTHTDDRERYNALDGLKDIPKNAPIRPITAEGGALAASDRLIQRRQFPQQPINTSARGTPTAYAYNDDNPSDSLSASPVDSLSRSVGSEQSAEALTALWMGDLEEWMDENYIRRCISAMQLDRDENGQLGLPVMIKMQRSRSGADYCLLSFPAPHHAQNALSLFASRPPTFMPGSERTFKLTWAHRSKSPPLQPYLLVSDLSRDITEAEIVALFSPLFTSCQSAKIVTDPFTGGSKSYGFLYFSDEVEMAKALAFGQAGKGNGLALRGKPIRISDATGASTAPLNRFGAHSPADVSNGSSSYQEDGLRSRISPTVSSFASSPLPTSTDSELSNGPFSPVSPRSATTSSSDVNLLTSSFAGMSLPAHAAGPPITNNANDPNNTTVFVGGLPACISEETLRNFFQHFGDITYVKIPPNKGCGFVQFVRRQDAELAILKMHDFPIHGKSRIRLSWGRSQGDKQVEHVKKLANALGIPFESVWRMVQGQDNSTIKQIASAVGNGANVSAGGRRGPALPAGLTALDINAFARSNSTGYEGASPASIGGYRQQAAVDPSIYSRVSPSTFTPFNAQNHLAMPGGGTGPYGPYPALAGQPAHYSAPGHVGHNSYDRNDFLRESNGSRTTPLVSPPVQPQYSAASGLTTPLSADGLAETASDTRNKTAMHQSRDSNWSAFFTPGADNAR
>G7JMG2
MAAQTNGGDLNQNQNQNQNQHQQQQQQQWAQQQPHQYQQQWMSMQYPATAMAMMQQQMMMYPQHYMPYVHPHHYQQQPPHQQQVSPPPSAHSHHGGHQQHQYQQHQQKQLAPEEIRTIWLGDLHHWMDETFLHNCFAHTGEVASAKVIRNKQTGQSEGYGFVEFYTRAMAEKVLQNFNGTMMPNTDQAFRLNWATFSAAGGGGERRSSEATSDLSVFVGDLAIDVTDAMLQETFASKFSSIKGAKVVIDSNTGRSKGYGFVRFGDESERTRAMTEMNGVYCSSRPMRVGVATPKKTYGNPQQYSSQAVVLAGGGGHSNGAMAQGSQSEGDSNNTTIFVGGLDSDISDEDLRQPFLQFGDVISVKIPVGKGCGFVQLADRKNAEEAIQGLNGTVIGKQTVRLSWGRSPGNKHGRNDSNGYGGHGYGGHGYGSNGYAARQNQDIAMQPAAAVQGAS
>G8BUH7
MQDTDNSDPILPLPPTSTIRTSVESPRTLWMGDLNPLFDELTITKIWKSLNLPVFVKLIKARKNLLISSSSTKSQHSTSNNSPESGLSNNEDNFDLDIQRININGVNFIDPNTVQLHHAGYCFVEFESQQDVIAALSLNKAVIPNIFSESINLYTNPNGRRTFRLNWASGATLQSLIPATPEYSLFIGDLSPLTTEADILSIFQKKYKSVKTVRVMTDPINGSSRGFGFIRFSDEDERKDALENMNGVMCHSRYFRLALATPRTNKFATSTNMTQVREDNDGRSNSVTNVHTSPYEQTTTNINISNKFIDKLDVNNFIPTSNNSLQQSAQNIDHVNLDNSNTTVFIGGLSTSTNEYELQVLFEPFGNILSVKIPIGKNCGFVKFKRKIEANAAIKGMQGFIINGNPIRLSWGKSNNNASTKLNHKHINIYNTSDSTGDTFNSSAHQQNYLQQQLHQQSNNSYIYNNPPDFNFSTQAKTYNNYASTKLFFRRSESIDDEQFQQHLQANYQFNQELHQQAPLLQQQLLDNTDSQVKNSNYNRNKHNLSYFTTNGHLNAYVSNVPNSEIRQFSNDFNLAESQYTKENHVNNIPETNPYQLSLNNNFNGNYS
>G8BX54
MNYNQKSNYNKNFTKSNEFQHSKPYNNYKPRYNYKQTQGKGNNVLYMGGLDYSWNEAVIKDIWNKVGEPATNVRMMWNMQFQHNNAGPTEGKSNLGYCFVEFSTHETASNAIMKNGTMIPGYKGRYFKLNWSSGSSLSSSATHTENQGPQSNDYSVFVGDLGQNVTESQLYNLFKSHYASTLSSKIIHDPLTYISKGYGFIKFHDQNDYNDALSKMQNKILNGRGIKVRTVGNNDNNTTNKNVQFSNFRKDTFVPKTTSTTIASSATIVKPKQKQDRKLSNLVITKQVLPVLNDSTNPDNTTLVVSNASKDISMNEFKSYFLPFGNLIEISKDPNTNILFVTYVDRICAENSMRILQGKVIRGNKIQIAWGRPLLEIKNSLKQQNKQKSKRHPKRNSNVYEYIPEAINADSSLQLLSNKETDVMLPGISSLSFKNLEIQIGSSRNYNYSGLQHSSNNSTDKTLEVNFQPNSVYSHQINASIERLEKGSNGWLLS
>G8JR25
MAESQIPQPPSTTIQTSDEPPRTLWMGDLDPSFDETTIQQIWMTLGHQVQVKLIRAKKNLLIPCSTSSTLASSQHVEDERIQINGVSFIDPNTTQLHHAGYCFVQFPSLQEAQAGLQLNSTPLPNLISSTTHNPTNPTAKRNFRLNWASGATLQSDIPTTPEFSLFVGDLSPTATEAHLLSLFQTKFKSVKTVRVMTDPITGASRCFGFVRFADEQERRRALVEMNGIWCQGRQLRVAYATPRNNILQQQQIPVPGQLDVQPQLQEQELQQQKQLQPQQQKQQKQQQHQQPQTQQQPALLAGQEHPMSLQTLSQPQPLIQTSPTNQFQQQQQQQQQQQQQEATQTISSLQQSQQLPTTLAQTSNQQSLLMSTANSITGTNTLPMVTRPVPGYTDPSNTTVFIGGLNNQITESQLQSLFMPFGNILSVKVPPGKGCGFVKFEHRLDAEAAIQGMQGFIVGNSAIRLSWGRTHSHSHSNSNGNNNIALLSADLQQQQQHQQAAVAAAAAASVAAAAAAVVQPRSQPQQQYMTWDPPAFNQISQPSSSSGFSMNLNTTAPLVPSASSTGMFHPSTTAAQQAAVHPSLLP
>G8JWT3
MSFNSSYNSQVMQDYTYNGAGQFRAQQNSALTRQLSASSAASTSSNGPETTSTQLYMGDLDASWTENDIKQIWATLGEPNVQVKLIKNSGPMNNSGYCFVEFPSNLSATNALLKTGLPIPVDPSRSLKLNWASFATAPGTEFSIFVGDLAPNVSESQLFELFISRYSSTLNAKIVFDQVTGVSKGYGFVKFGNEAEQQRSLVEMQGVFLNGRAIRVSTTSKNKSRFRGGLSGTVTSAAAATAGPPVGNLSGVIQTSSPQTLPQQSQFIYPVQQQPVLSQFTDPNNTTVFIGGLSSLVTEEELRAYFQPFGQIVYVKIPVGKGCGFVQYVDRSSAENAIAKMQGFPIGNSRIRLSWGRSAKQAAGMQQVFAMTLQHQQPQKTQQQQQHHNHHHNTQQSIQESQKHRAPQQQQQTAANNTSTTTTTVPNLATGGAAGTTSAGTAQPLLQQQLQQQFPYQQQPAMPQTYSYTLDSISGTGSNYVPMSHIPPIQLTYQSSAIIDPSSSSALLPNLTTLDYSGFPSSNNSNFNFSPSTSLGAGFNQQVFDYSNSDMGTPMAQTPNTAASTQSTKHPQIFVQGGEAYVKGRNSSIDRLEQGSNGYIFV
>G9N5S6
MDLNSSFPGASSNGISSASPMAFQNGTPPATDMSAVPPPAGPTQDQAKTTLWMGELEPWMDENFIKGVFLSAAGETVNVKVIRDKNSGNAGYCFVEFATPDAATKALGLNGTPVPNSSRQFKLNWASGGGLVDRRDDRGPEYSIFVGDLGPEVNEYVLVSLFQARFPSCKSAKIMTDAMSGQSRGYGFVRFSDENDQQRALVEMQGVYCGNRPMRISTATPKNRGNHGFGHGHQGGPMMGGGMPQQQMWGGVQGFPYGGGAGAGGGGFNPATQMNQFTDPNNTTVFVGGLSGYVTEDELRSFFQGFGEITYVKIPPGKGCGFVQFVHRHAAEMAINQMQGYPIGNSRVRLSWGRSQNNSGVGTPYRPAPPPPHYMGMPGPAHGGPGPNPYGAPHHFGGPAPGPQGPSGPPGPAVPPQ
>G9NGN6
MAFQNGTPPATDMSAVPSPAGPTQDQAKTTLWMGELEPWMDENFIKGVFLSSAGETVNVKVIRDKNSGNAGYCFVEFPTPDSATKALGLNGQAVPNSQRQFKLNWASGGGLVDRRDDRGPEYSIFVGDLGPEVNEYVLVSLFQARFPSCKSAKIMTDAMSGQSRGYGFVRFSDENDQQRALVEMQGVYCGNRPMRISTATPKNRGNHGFGHGHQGGPMMGGGMPQQQQMWGGVQNFPYGGGGGGGGGGGGNFNPATQMNQFTDPNNTTVFVGGLSGYVTEDELRSFFQGFGEITYVKIPPGKGCGFVQFVHRHAAEMAINQMQGYPIGNSRVRLSWGRSQNNSGVGTPYRPAPPPPHYMGMPGPAHGGPGPSPYGGPHHFGGPAPGPQGPSGPPGPAVPPQFEEAAGHY
>H0WKE0
MAASLWMGDLEPYMDENFISRAFATMGETVMSVKIIRNRLTGIPAGYCFVEFADLATAEKCLHKINGKPLPGATPAKRFKLNYATYGKQPDNSPEYSLFVGDLTPDVDDGMLYEFFVKVYPSCRGGKVVLDQTGVSKGYGFVKFTDELEQKRALTECQGAVGLGSKPVRLSVAIPKASRVKPVEYSQMYSYSYNQYYQQYQNYYAQWGYDQNTGSYSYSYPQYGYTQSTMQTYEEVGDDALEDPMPQLDVTEANKEFMEQSEELYDALMDCHWQPLDTVSSEIPAFM
>H2AUT0
MSFNQTQHYNVRQNSNTVANTNSNNNPVPKGNVLYMGDLDLSWDERVVSQIWASLGEPNVSVKMMNRYCFITFLDSLTASNALLKNGMLIPGYGGKRLKLNWAQASSNASNGYSIFVGDLSPNVTEAQLFDLFINKYASTDHAKIVYDQATGVSRGYGFVRFNSLMDQQHALLEMQGIFLNGRAIKIGMTGNKQGQLQGQQHQGQQQQDFKVPIQSNTPMNQSQFMYPVQQQPTLNHFTDPNNTTVFVGGLSSLVTEDELREYFKPFGTIVYVKIPVGKGCGFVQYIDRVSAENAISKMQGFPIANSRIRLSWGRSAKQTALLQQQLYQQQRQPQLVQQNYSYVPPPMNAKPSNNHNNYYLPGFQTADASSYSNDGDNNDQENINVNATTNAFQRLERGSNASMFT
>H2AY16
MSESSTVPFDNRYGDKCEPEVPLPPFATVSTSDEPPRTLWMGDLDPTFDELTIKEIWKRLGKNVSIKLVRAKKNLLIPCSSFTNNSGGNSKNETEESSITINGISFIDPMTTQLHHAGYCFIEFDSLKDAQFGLSLNSKPIPNFKSISTELETNPSGQRTFRLNWASGATLQSSIPTTPEYSLFVGDLSPMTTEADLLKLFQKTFKSVKTVRVMTDPITGESRCFGFIRLSDEFEREEALDKMNGTLLHGRQLRVALANPRNANLQEQAPSQVVEDKKKHNEPLLLETAKKLFSKELLKNSSSNVNDVKSNEDHSDNDPTNTTVFVGNLNCKITEDELQKVFEPFGAIEKVKIPPGKKCGFVKFCNKIDAEASMYGLQGYFVAGSPIRISWGRSRNSNSSGSANAINRPSESSFMNENSQSDSSTYNLKYNPVIWENKVWTEEVPAVPNYEQIRNPQFLMSQKQTVQATTHEPNYYSTQQKMYQQVPRQHPEPNITALYQQQYQRHNSMPTTGYQGQLMSNQDRGFLLTHQRAEESNMPIVSERQLPPFNNQQQNLESRRATLVHPHSFNDAMTTGAHRDSNAIPRQSRQLFEVNPFTSGDLSFFKTSTNQNTDIYHNQI
>H6BS46
MSFEYGQFPNAQQEAAPGQIPPPQDGAAPGQPTDPSAQQQMAFQSPDPNVNAAPQPGSGGEQKTTLWMGELEPWIDENFVRNLWFQMGEQVSVKMIRDKFSGSNAGYCFVDFSSPQAAAKALQLSGQPMPNSTRPFKLNWATGGGLADRRDDRGPEYSIFVGDLGPEVNEYVLVSLFQSRFPSCKSAKIMTDPLSGMSRGYGFVRFSDEGDQQRALTEMQGVYCGNRPMRISTATPKNKGLPMQGANMGMPGPAGPMGYPPMGGPPMPYYGQQQTPQPMNQFTDPNNTTVFVGGLSGYVTEDELRSFFQGFGEITYVKIPPGKGCGFVQFVQRHAAEMAINQMQGYPIGNSRVRLSWGRSQNNSGPAGTPYRPAPPPPIYPSMGLPPAHSYGSYAPMK
>H9IXF7
MAAFNRLGQRPLAVKVMRNKFTGEPAGYAFVHFQTDEEAIDAMHKLNGKPIPGTFPVVRFRLNTASRETRANMQHEREFSVWVGDLSPDVDDYSLYRVFASKYTSIKTAKVILDNSGYTKGYGFVRFGNEDEQRNALYAMNGYCGLGTKPLKICTAVPKPKSNLTTAQSTSTTSTATYTSGTDYNQYYDPSAYWQNYSAWSGYYGQGEQVTTAAVQPAVASDTTPAVAVKTQTDDLVLVDHKKPIDVDHMNNEFLDVNISLWDSLEGSQWFPHDVIEVHS
>I0YHZ1
MAEMTAEQGTKTLWMGDLAYWMDESFIYSIFVGTGNLVSVKIIRNKNTAVSEGYGFVEFATHEAAEQVLRTFNGCPIPNTDQIFRLNWAAFGVGKVTTDSDYSVFVGDLAPDVTDYALQEHFRQFFASVRSAKVITDPLTGRSKGYGFVRFGNEAERDRSLTEMSGHVINSRPIRVSIATAKKSQTATMLPKQCQNFDFENFRLRVQGAPAPVASQPHPSDYDPNNTTLFIGGLSSGVSEDDLRVLFGRFGDIVYTKIPPGKGCGFVQFVQRPAAESAMAQMQARCSPSLFGQILGGSTIRISWGRSSTSRAAVNAAAAAAAPYPGTFPAAGGYGAAGAATYGEAPLHGFGTGGLGGLPGAGFGAGGMGLSSKENAFDPLAPIDVEKLNAAFISRHQAALLGSHLRA
>I1GTY6
MQPPYQPPMNGQHAPPQAPPQSSGPPPPPPQQQVPPPQQYYQAPPQYYQPGPPPPMWGHPQQHMPPQYAPPPQQYAPPPPHQYGPPPQQYAQPPPQQYGAQMAGGPAPGGEDIRSLWIGDLQYWMDEAYLHNAFAPMGPQQVASVKIIRNKQTGQPEGYGFIEFHSRAAAEYALASFNGHAMPNVDLPFKLNWASASAGDRRGDDGSDHTIFVGDLASDVTDSMLQEIFKASYPSVRGANVVTDRATGRSKGYGFVRFGDVNEQTRAMTEMNGVTLSSRQLRIGPAANKKNMGTQQTYSTNGYQSQSSQGNDVQNDPNNTTIFVGGLDSNIDENYLRQVFTPYGEVGYVKIPVGKRCGFVQFTSRSCAEEAINALNGTPIGGNNVRLSWGRSTQNKQAPQQDANQGNGSNYYGYQQGNDAYYGAPNAQDPSMQNYGYSGYGNYEQQQPAQQQQPPPSQQQQQQPPQQ
>I1JEW3
MAQPSSNGDLNNNQQQGQVQQQQQQGQWAAAAQPHQYQQQWMAMQYPATAMAMMQQQMLMYPQHYMPYAHPHYPPPPPPPPSSHHHHHHKQAAASSDEIRTVWLGDLHHWMDENYLHNCFAHTGEVVSAKVIRNKQTGQSEGYGFVEFYSRGTAEKVLQNYNGTMMPNTDQAFRLNWATFSAGERRSSDATSDLSIFVGDLAIDVTDAMLQDTFAGRYSSIKGAKVVIDSNTGRSKGYGFVRFGDENERTRAMTEMNGVYCSSRPMRIGVATPKKTYGFQQQYSSQAVVLAGGHSANGAVAQGSHSEGDINNTTIFVGGLDSDTSDEDLRQPFLQFGEVVSVKIPVGKGCGFVQFADRKNAEEAIQGLNGTVIGKQTVRLSWGRSPGNKHWRSDSNGGHYGGHQGYGGHGFAVRQNQDIAMQPAAAIQGAS
>I1KLY0
MAQPSSNGDLNNNQQGQVQQQQQQWAAAQPHQYQQQWMAMQYPATAMAMMQQQMMMYPQHYMPYAHPHYPPPPPPPQSSHHHHHKQAAAAAAAAASSDEIRTVWLGDLHHWMDENYLHNCFAHTGEVVSAKVIRNKQTGQSEGYGFVEFYSRATAEKVLQNYNGTMMPNTDQAFRLNWATFSAGERRSSDATSDLSIFVGDLAIDVTDAMLQETFAGRYSSIKGAKVVIDSNTGRSKGYGFVRFGDENERTRAMTEMNGVYCSSRPMRIGVATPKKTYGYQQQYSSQAVLLAGGHAANGAVAQGSHSEGDLNNTTIFVGGLDSDTSDEDLRQPFLQFGEVVSVKIPVGKGCGFVQFADRKNAEEAIHALNGTVIGKQTVRLSWGRSPGNKHWRSDSNGGYFGGQSYGGHGFAVRQNQDIAMQPATAIQGAS
>I2GXC2
MSLEIPHPPSTTVSSSAEPPRTLWMGDLDPHFDELTIQKIWHVIHLPVSVKLIRAKKNLLIPCSSTDGLEGEPVASASASASASASASASTGASTGASASSSGSTGSADRISINGVSFIDPNTTQLHHAGYCFVEFANQVDAKFALSLNSSPIPNFYSSSISLHTNPNNNRNFRLNWASGATLNSSIPLTPEFSLFVGDLSPLVTEADLLSLFQKKFKSVKTVRVMTDPITGTSRCFGFIRFTDELERKNALIEMNGIWCNGRPLRVAYATPRNNSITNINNNLLQDEARTQAQLQLQQQLQLQSQQHSQQLSQQAHAHPQLQPLLMKTVNNILNTPSIPAPPSAAPSTTPTHNNNTLFITGKLQNLNEYHLLSMFSPFGKILHISIQNNPSSSTTTTPSSAAAAAAAAAAAASSSSSSSSSSSSLQDPFAIIVYENFKDADCAIKNMQGLTIGNSIKLNISWSLNDSQQEHNRSNSFEKQQPQFERQPPFDRANSFSYVLDNYMTSSSSSTSSFPMRNNSLNYLFSNPNTNTPQLPSPDATVISPQFNTNIPLQDNFATYNKNIYSNSTNSNTPPTNAPTNTNEVYFNRFAFP
>I2H7W4
MMSNNSIPSTNTKSNALSSMVNPNQMNHYLGGSNSTIMKNNNGNPLPSSMNRSSNPSVNKTTQLYMGDLDPMWDESTIKQIWNSLGENNIVVKIITNSNMTSMGRNNPGYCFIEFSNYNNASNALLKNGLVIPGYNSKVLKLNWASMHTRSNGNTNCTANNNTSSNNSTNNDFSVFVGDLAPNVTEAQLFDLFINRYSSTIHAKIVYDQMTNVSKGYGFVRFNNSADQQRSLNEMQGVFLNGRSIRVSNTGHNQNRSNNNTNNSLNDPQHNRSRSNYNNTINNNNSNTNNYSNMTRSESLNFQNRDLNVSSSNTSNSISQFSYPVPQQPALNQFTDPNNTTVFIGGLSSLVSEGELRSYFQPFGTIVYVKIPVGKGCGFVQYVDRSAAETAISKMQGFPIGNSRIRLSWGRFAKQSAQVEHQQYHHQQQYQQQQQQQQHQQQQQQQQQSNSQQHTQPQHLIGQNQSQHQAHEPLLNRALQYQQQQPMIINPTYGYINNSTAITSLQNNVFGGPSVNQTYSMSFANLSKGVNTTSTSDLSQDSSLLLPGYQNLNFSTVPQPTGSNLDDLSRFKYSPPEENQHFQYNLMQSQGQTSMLQQQLQQQAQQQAQQAQQQSLQQSQQQLPQLHQTISNQNTNQNTSNQPQLSVQDNNLFVKNNEAALDRLEKGSNAFIFA
>I4Y905
MNLGSIDEKFDNEADVHRTIFIELDKVMSESYVRLLPALLSWPENTAVKYVRAMQTSTNNLGHAFVTFPSQQNALDVLSTVNKVSMPGTSRPFKADWAINAPHLIANPFTSTRSPLHDTRSSNSPEKLVNEFSVFVGDLSPDATEHDLMRAFQHPPNLSNPFTTCTNVKIMTDNATGSSRCFGFVRFSNEDEMIRALDEMQGIPVAGRPIRLSTATPKIKTHQHHHQQQQSHFPLHPTPHVYPLNTEQSLLALDEEAERRTQRQRELQSQTQPDHFSRLANLNSHPSTVPSSTASHIANAAVANASSDPHNTTVFVGGLSSLISEDTLRVFFAPFGAITYVKIPPGKGCGFVQFVRKADAERAIERMQGFPIGGGRIRLSWGRSQSDKAAQAAAQAAQLGLGIGALGQMANLSPAQAMQLSTALQNLGNAGVTNTSVHNAIKHLAAATSGLRGQNGSPTQSPGPSLYNPTLDVFQPQDNRQNFQRQPSPLGQVNFVGNSGLPPSATPSVPSSAGPAGRADPIFYMPPDKANYPDFSTIERERSLFKTFMKPESPVTPGSSASFKSPVTTASIDENFTNLTSPNPTNPMPSPPLKAMPTNTLESYFKSREHNAQQQQHYQTHAQHKEHQVGNLDGFLASEVSGLNIRDHQYINQRATSPLSNNLQTHQIQQNSDRDIKNIWN
>I7MLH3
MSNLDLRTLWVGDIENWMTEQFIESVFNKVGKVVSVKLIRTKETSLPAGYCFVEFQTHEQAERILMNYNQQLIPGTQNTFRMNWGKNPTNTGIIKQPTTQANNGYGNNQYGMMQQPVIQMPPIQEFSIYVGELELGINEQQLAEHFRSKYSSVIGSKIITEPTSKMSKGYGFVKFSNPIEGQRAIHEMNGSLFKGKFIKVSQAVSRQQQQAQAQAAGTPGFPQPAGYGAATGAADYNGYGYYPQQPSQDPYYQYQQQYAGYASTQNTQYQYPYSYSSSYYQNGVYGTDPSQMYGQPAQASNMHGYQYPATASTQNAQGQAQQYSQQYPQQGQVPQVPTATTATNPAAIQQQYYNQTAQTPQAANSQQVASTHDKYSQNNYQSQQQSASNAHYSQQQQYSHQQQQSQVQSQASSQSQTAQQQQLSTQQQLNQTEKKSDANSIPTPSVKESSLFQKPSSDFIGYQTEYVSMTGELEFILKHNIC
>J0WV59
MNLEYLAGDAQPKPASPAQSSTLCFSNLEPWMDEEYVKRLCALMGWDGATVKIPPPPPDPATGHTVNNPGYCFLTFHSPAQAAAALAQVMPANPGATPMTMPNSSRPFSVNWANAASIPSLFAQPQFLHQPSSLPPPQPKEYSIFVGDLAPEASNSDLVAVFRNPMLGLRSDREPKFIRPFYSCKSAKIQLDPVTGLSKGYGFVRFTDQAEQQRALIEMHGLYCLSRPMRISPATAKSKTPGYPAGPTPTAYEDPQHHQGKEQHQHAPSFDSHVSSPSHTSSVANAAGGRGTSIDISPTIMEQIANLAAQPSSSSHDSSTTGTTGDVHSSITAPLARSSGTTPSTNNPAFFPPAVFPSTPSIESPAGANFEDPQAQAWRQQQAQTRALLGSLMGPNGEQITSADPYNTTVFVGGLSPLVPEETLRTFFAPFGEIHYVKVPVGKHCGFVQFVHKADAERAIEKMQGFPIGGSKIRLSWGRSQYKAVQAAAAQVAAAAATSGAPSVPAFPPAAPAHPTPPPPQQQQQQQQQQQQQLASPSVSTLTQAEQIAQIAARQGGVFTPEQAAILLQLGYGTGWPVQGQPGIPATGDAQGFRGVPFNQQQPQPGRLNGQTGGNKPETTSRSPPQPGQSSYFTTNNAGGQRNSASLLSSMYPMGGGDSAAEDFDADAAAARISNSVSMSALGQGFSSNSRTSRANTLPSFAPFGAGGFNAGNMLNPADAANYMAGFGNPQQTQAQTSGGGESPTSPSASGDRFGMPTGNNLNNSFSPFVDASAKRATGGFQISDLLRQDSQPLPRTSRSSISTQGASAQTPSSFSPTNAGAIGHKSSVDSISAALANMGFGESYRRPGQTSIWSHTPAHAQPGVSPTFARTRAVAGSPHSSAGGSGNNSEGA
>J3K414
MSFQNFDTFQNQHGAAESPANPAGPAPPADQTMTGQPDATAPGFQGPAPGEASAAPGGQQSGEGKTTLWMGELEPWIDENFIRNIWYQMGEQVNVKMIRDKFSGSNAGYCFVDFATPAAAAKALSVNGTPMPNTNRPFKLNWATGGGLSDRSREDRTPEYSIFVGDLGPEVNEYVLVSLFQSRFPSCKSAKIMTDPISGMSRGYGFVRFSDETDQQRALTEMQGVYCGNRPMRISTATPKNKGPSGAPGQMGMPGAPPAGMYPPAMGGPPMGYYGAPQPMNQFTDPNNTTVFVGGLSGYVTEDELRSFFQGFGEITYVKIPPGKGCGFVQFVQRHAAEMAINQMQGYPIGNSRVRLSWGRSQNNSGPAGTPYRPAPPPPIYPSMGMPPSHQYGGGFAPMK
>J3P6S6
MSNFSGASQPGNGHGENGGNMNGSGAPAIENYSGAPTANNDAKTLWMGELEPWMDENFVKQVWQTVCGEAVNVKVIRDRQSGNAGYCFVEFNSAEAANKALQLNGSPVPNSQRVFKLNWASGGGLVDRRDERGPEFSIFVGDLGPEVNEFVLVSLFQARFPSCKSAKIMTDAMTGQSRGYGFVRFTDEGDQQRALLEMQGVYCGNRPMRISTATPKTRSHQQYSAQGQHGGPMPMAAPAQQQNMNWGMPYGFNQPAPPAANNFNAAMQPMNQFTDPNNTTVFVGGLSGYVTEDELRSFFQGFGDITYVKIPPGKGCGFVQFVHRHAAEMAINQMQGYPIGNSRVRLSWGRSQNNSGVGTPYRPAPPPPHWGGGMPPPGGPGGPGPFGPFGGNPPQGPPPGGLQVGVSNNMDSVRYPTPKRTVD
>J4H3J3
MSRPDGLPHDFDLSLFDGRGISDHTAHGSSRDFGPSMRELTSFRDNRLPDSLRDPSSRLLPANYYVSSPPPPFSADRRPLTSTAQNVSGSGAGYSSFVAPRMHNASQDIGVGGAGDSWTSKPATLSATNVNKHTSEGGGVASHVQVQQSLSPFVHNHNHHTPPPPRGPPVQEHYTSPLLSSTPDTRDLYLTRHIQHQPHHQPSSSHAQSQSPTNSSRSTLWWGELEPWMDEEYAKQVCNLMGWDPVNIKVPRPPPDTVTGQQANNPGYCFLTFPSQAHAASVLSQINSSSNSPAMIMPNSSKPFSLNWTSSIPSPPVASALPGQTATLQTGQNPQYPKEYSIFVGDLAPEVSNSDLVAVFRNPVLGLRNDREPRFIRPFLSCKSAKIMLDPVTGVSRGYGFVRFTDETDQQRALIEMHGLYCLSRPMRISPATAKFKPAPGMTSLELAQMSFPLVPPPAAVMPDQQGQVTIALPVPSNNQTKSVSAPLAGSASSTSNGHTVSNSTSNSSLSAPSLSSGSSTTSSATLASTSSDDALKVAAQYGNGGSSGSSSSTNGGAPSVSAPFAQTTHDQAMAQKYNISEESWKHHAQARAILSNLIGPNGEQLTSSDPYNTTVFVGGLSPLISEETLRTFFAPFGDIHYVKVPVGKHCGFVQFVRKPDAERAIEKMQGFPIGGSRIRLSWGRSQYKAAQAAAQAAQAAAFQAQYQTQATVQNSPALTPDQALQLLEKFGLTHVLSNGTVGQPPPPPVIDTSAIASAVYVQAPRSAIAAAFKPPIFGLSQQSSNTASSSTFSPFSPDPNYLGDGAKNQELNSVQPQPFVNPSKGFSSWYTSMQDDKAAQSGGKASPTTLPNIRPPSASQRFNSLLGETTSTTSPFQQSRASSRQETHISRPDISRTGSHGQDQYIGQEHEHDIIQDLNGTLASLDLNNSPGMWKGGESAHTLPSSP
>J9EKL9
MFGQHQQQQQLAYQTNYDPTFPIPPIPSSSNFNNFHGSNSLSTSAFNPTFNNTHNHSGFSQQQFNHNSHYSATSPVNNNNYNKNSANTFNSNSGCGGSKTLWIGDIENWMDEQYVINLFQGIAQVMNIKLIKNKDNRKNSSAPQFGYGFVEFTSHEIAKSIFTTLNGASIPSLPNKNFKLNWASHQVAYNKTSYQNYQNNGHAQNYSNHQGSRKQEEYQIYVGDLDPNVNDQMLMITFQKRYPSVNQAKVIMDPITRQSKCYGFVKFGIIEEGQNAMAEMQGKLLLTKAMKINHASQKKQDGFGFHQGAPQMQKNFQYQNPQQLPYQQPFGQQNPFLLNQIPQGSFDQFNQYIPPSCYQPQQFLLDLQLPGNQIYPPHQIQQPQFLNQQHLLSLKAQNQSFKLISLQLFLKRLYKDLNKFNKKYLLLQTLWTLRFAKNKPLCLKINQLNLLQIFIRTYWSFSKLIQLKTLRADFCIKSLRSRNFEQLIKDPKFQQLLAEQNSPTSLNSIENPESESTTATYDDKNYNISSNCIANLKVDNYEQIQSQKHSNVEDFVTIPAKLSQDDIEILNNRFNKEQLNNPEVQHLI
>J9JRG5
MLFVPFSMPANYGNHIACPAQPSAPAGGGSAAAAAAAAAAAAAVATLSNGGNPNSVSPSAAAIVNGNAAAGLKEMKLNWVSSPGPQLKADTSKHHHIFVGDLSPEIETQTLREAFAPFGEISDCRVVRDPQTLKSKGYGFVSFLKKAEAESAIAAMNGQWLGSRSIRTNWATRKPPTLKTDSNTKPLTFDEVYNQSSPTNCTVYCGGLTSGLTDELVQKTFAPFGNIQEIRVFKDKGYAFVRFATKESATHAIVAVHNSDINGQPVKCSWGKESGEPIVSQNASQVCSSQAALSSTQFPYTAAAYGQQLGYWYPQSYPATQLQGQFLQGVQGYTYGQFGYQQGYLGRMGMQALPTGATTAWTQPGALQPGQQIASAVAAQQSAPAPAPPPAAAAMIPAYPTLHQFQIADEEWLTPSLLV
>K1Y2H5
MYAQEKDEERKGCLLAHVEVGISYVLRYYYYYYYYYYYYYYYDYDYDYDYYLLVVKESKTGVESVIRDTTTASSSVAIGELCTTTTTTRHRSVCVNCFLSISPVPRVLSYRRCFSLSRNFPPFSSESVNQSINQSRNPSFSRQVQNPPVEYHLRAGSAILLRPHASSRPRLPSAKSIFLFHHQYHLSHVRPQSQPQLKPLLHSYSLLHIHTTFSHPLAPSRQSFKMAFQYDPNQQQPQFQQENNGNGGGMQQQQGPPPPQGMAPPQQQGMQQGMQQGGQEGTSPAPFAQQGGNPDGSSGSVSGDAKTTLWMGELEPWIDENFVRSVWFGMGEQVNVKMIRDKFSGNAGYCFIDFSSPAAAAKALSLNGSMIPNTARPFKLNWASGGGLADRRDDRGPEYSIFVGDLGPEVNEYVLVSLFQARFPSCKSAKIMTDPISGMSRGYGFVRFADEGDQQRALTEMQGVYCGNRPMRISTATPKNKAGGGGPAGMPMQQGGPNMGPGMPAAPGMYSMGAPPPMQYGGGYGQQQPMNQFTDPNNTTVFVGGLSGYVTEDELRSFFQGFGEITYVKIPPGKGCGFVQFVQRHAAEMAINQMQGYPIGNSRVRLSWGRSQNNSGPAGTPYRPAPPPPQYSSMGMPPAHPYGQFQPLQSMRDVHADEPTSTSTRNFPSAVTWSSNNLRLCPSGTSLDILFPHIRRSGRSYFNITVMIRASDAIPWHGIAYFSCGYPHCVDMKRRIGYSGVCTLLLCISVLLPGWPYKRCVLLRLRPVLPAVGHIRDSLPCATTRSSSPPWTYSRFPLFPILGFYLEEAWRY
>K2S0M4
MLNSRLRHAYVCSNNAGYCFVDFQTPEAAAKALTLNGQMIPNSNRPFKLNWASGGGLQDRRDDRGPEYSIFVGDLGPEVNEYVLVSLFQGKYPSCKSAKIMSDPISGMSRGYGFVRFSDESEQQRALNEMQGVYCGNRPMRISTATPKNKSGGGPGAGPMGGMHGGPGPVGMYGMGAPPLGYYGAPQPMNQFTDPNNTTVFVGGLSGYVTEDELRSFFQGFGEITYVKIPPGKGCGFVQFVQRHAAEMAINQMQGYPIGNSRVRLSWGRSQNNSGPAGTPYRPAPPPPVYPNMGMPPNPYGGFAPMKVWQH
>K4AAL0
MMQPPPPPPQQQQWAMAPPPPPQYYQAGHPPPPPPQFYQAGPPPPAMWGQPPPQAAPAPAPAPSGSGGGDEAKTLWIGDLQYWMDENYLYSCFSQAGEVISVKIIRNKQTGQPEGYGFIEFGNHALAEQVLQNYNGQMMPNGNQPFKLNWATSGAGEKRGDDGSDYTIFVGDLASDVTDFILQDTFKSRYPSVKGAKVVFDRTTGRSKGYGFVKFGDLDEQTRAMTEMNGQYCSSRPMRLGPASNKKNISGQQQPSSATYPNTQGTDSDNDPNNTTVFVGGLDPSVTDEVLRQTFSPYGELLYVKIPVGKRCGFVQYSNRASAEEAIRVLNGTQLGGQSVRLSWGRSPANKQPQQEQNQWSSGYYGYPQGYDPYGYARPPQDPAMYAYTAYPGYGNYQQQPPQQPPPQQ
>K4B365
MNGGDLNQQQQQQQQQQQQWVAMQQYQQQWMAMQYPAAAMAMQQQMMYGQQYMPYYHQQKMQQPPTQIQNSSEDNKTIWIGDLQQWMDESYLHSCFSHAGEVISVKIIRNKQTGQSERYGFVEFNSHAAAEKVLQSYNGTMMPNAEQPFRLNWAAFSAGEKRAETGSDFSIFVGDLASDVTDTMLRDTFASRYPSVKGAKVVVDANTGHSKGYGFVRFGDESERSRAMTEMNGIYCSSRPMRVGVATPKKPSAQQQFSSQAVILSGGYASNGAATHGSQSDGDSSNTTIFVGGLDSDVTDEELRQSFTQFGEVVSVKIPAGKGCGFVQFSDRSSAQEAIQKLSGAVIGKQAVRLSWGRSPSNKQMRSDSGNGGGYYGRQNYGGYGYGASQNQDSGMYAAGAASNGYGNQQPVS
>K5WWF1
MDEEYAKQVCKLLNWEPIQIKVPQPPPDPATGQQANNPGYCFLTFSTPAQASTVFAQVNNSGKGGTMTMPNSSKPFVLSWAPAITPNNSQQYQKEYSIFVGDLAPETSNSDLVAVFRNPVLGLRNDREPKFIRPFLSCKSAKIMLDPLTGVSRGYGFVRFSDEADQQRALIEMHGLYCLSRPMRISPATAKFKPASGVSLDYSQAPPFSAPLPNVDNQPVTLTSNDPYNTTVFVGGLSPLISEETLRTFFAPFGDIHYVKVPVGKHCGFVQFVRKADAERAIEKMQGFPIGGSRIRLSWGRSQYKAAQAAAQAAQAAALQAQYNTQMTPEQALQLMYQLSQQGYITGSATNDGNSNNANSASDTFG
>K5XAM9
MPNSSKAFTMNWASSVPTAPLSVPYNAPTVSIPGAQNPNYPKEYSIFVGDLAPEVSNSDLVAVFRNPVLGLRNDREPRFIRPFLSCKSAKIMLDPVTGVSRGYGFVRFGEEADQQRALVEMHGLYCLSRPMRISPATAKFKPMPGIPMDFSQMQYPSPYSSLPDPQQLALVLPTPTGTKSVSTPLASSGGNNGPGVGSVSGSNSFSAPSLNSASSMASSATLASTPSEDALKGLSLPGSNNSSSPAPANSAAPSSISAALAQQTHDQLMAQRYNIPEESWKHHAQARAILSNLIGPNGEQLTSSDPYNTTVFVGGLSPLISEETLRTFFAPFGEIHYVKVPVGKHCGFVQFVRKPDAERAIEKMQGFPIGGSRIRLSWGRSQYKAAQAAAQAAQAAALQAQYQQLQTPPQNPPSLTAEQALQLLEKFGITQFLNSGSQIPIANLEALQAAQQLNEQQQQPSQQQQQSMGQYDVFGPSFEAGSSFGSSFSPFSPDPSYLGESLSRDNSVSVSPGQSQSFSSTSSKGYTPWYSSAPQDDKVAGSSSSGKASPTGPAACSRPNSVRPFASFLGGDSQPNRASSRQEGPIARPEIPRRPSQGMEQYTAGQDREHNSIHDLNGTLASLNLGSQGSWKSGNDSSLQASS
>K7J432
MSGPMVLCQLWMGGLEPYMTESFVMNAFHKMGEQPQTVKVMRNRYTGEPAGYCFVHFPTDEMALDAMHKLNGKIIPGSNPQVRFRLNHASTTGKPAAEREYSIWVGDLSTDVDDYSLYRTFAAKYNSIRTAKVILDSSGFSKGYGFVRFANEDEQKDSLVTMNGYRGLGTRSLKICNAVPRPWNKVSDSNSAPSSSDYASGMSSESYNYYDTSSYWNSYSAWQQGYYESEPTSDGYSNYTSDRKPEEDELELIEHSIPVDVDKLNREIIEQDYNLWDALESSKWIPCDTLELCY
>L2FU13
MDGLAYNPAQGNGAPPPNANGDGFGTPVSGGMPFPGNNGSGEIPGGQAPIQGDANKNTLWMGELEPWMDENFIKGVFLTATGEPVNVKVIRDKTSGNAGYCFVEFTSSDAASKALQLNGTPVPNSNRAFKLNWASGGGINDRRDDRGPEYSIFVGDLGPEVNEYVLVSLFQARFPSCKSAKIMTDAMSGQSRGYGFVRFTDEQDQQRALVEMQGVYCGNRPMRISTATPKNRNHGPYQHHGNQMMAPGLPPHQQGFYGVPSPAQYGGAYGAPYNPPGQQMNQFTDPNNTTVFVGGLSGYVTEDELRSFFQGFGEITYVQIPPGKGCGFVQFVHRHAAEMAINQMQGYPIGNSRVRLSWGRSQNNSG
>L8FZ49
MSFPSFDPSQGQPAQFTENGNTGLTQGQPPIQNMQQNMPGMQQTPQGSDAQAPFQGQGAMEQGQGGSTGAADSKTTLWMGELEPWIDENFVRSVWFGMGEQVNVKMIRDKFSGNAGYCFIDFTTPEAAAKALSLNGSMIPNTSRPFKLNWASGGGLADRRDDRGPEFSIFVGDLGPEVNEYVLVSLFQSRFPSCKSAKIMTDPISGMSRGYGFVRFSDEGDQQRALTEMQGVYCGNRPMRISTATPKNKSGGGGPPGAMGGMPGAPMGGNMAPGMYSMGAPPIGYYGAPQPMNQFTDPNNTTVFVGGLSGYVTEDELRSFFQGFGEITYVKIPPGKGCGFVQFVQRHAAEMAINQMQGYPIGNSRVRLSWGRSQNNSGPAGTPYRPAPPPPQYQGMGMPPSHPYGNFAPLK
>L8GTW3
MMGGAEHDGGGGGSEADKRTLWVGDIDRWMDENYIVALFGSAAEVANVKIIRDKMTGLPAGYGFVEFKSHEGAARVLNDFNNVPIPGVGRSFRLNWATFGIAARRPETGPEFSLFVGDLAPEISDDQLQAFFGARYRSVRSAKVVTDAATAASRGTCSSAINKHLFSHFALLCSADGYGFVRFGDETECYSAMTEMQGMMLGSRALRLSQATPKKSSSMGGGMGMPMGMPMGGGGGGGGHSAPMPEQADPSNTTIFVGNLDSTVGEDELRGHFMPFGELVYVRVPPGKNCGFVQFVHRSCAENAMLRVHGKTIGLVDAPAPREPDRPRAHHLVVALAYPDYYGAGAGMGMMPPAVAAPYAPVMPVAAPTPPVETSSTEDIYFTQSMDQVVKRQNEEFATGHINNLVPNFFWSRSHNLSSVSEFE
>M1CFY2
MNGGDLNQQQQQQQQQQQQQQQWVAMQQYQQQWMAMQYPAAAMAMQQQMMYGQQYMPYYHQQQQQQKMQQPPTQIQNSSEDNKTIWIGDLQQWMDENYLHSCFSHAGEVISVKIIRNKQTGQSERYGFVEFNTHAAAEKVLQSYNGTMMPNAEQPFRLNWAAFSAGEKRAETGSDFSIFVGDLASDVTDTMLRDTFASRFPSVKGAKVVVDANTGHSKGYGFVRFGDESERSRAMTEMNGIYCSSRPMRVGVATPKKPSAQQQFSSQAVILSGGYASNGSATHGSQSDGDSSNTTIFVGGLDSDVTDEELRQSFTQFGEVVSVKIPAGKGCGFVQFSDRSSAQEAIQKLSGAIIGKQAVRLSWGRSPANKQMRTDSGNGGGYYGRQNYGGYGYGASQNQDSGMYAAGAASNGYGNQQPVS
>M1VBS2
MGRVKCMAPTPVWFSHGAASSRMLGFGFPLLVRQQQQQHALKPSAQAANWRALHRTVHCHRSTSAARKSLPRITPLEPMMRMKGTKNRAFYDEDDGEWIGSELDQLWRPSAAPARYPNAPPQDESATIHGSAGPHASFPTTAANSSQALTDSPPDAPHYAEQSSTPESASQPVYEEVPAQETDPIQPPVSASASAATSNTDPSLDSPESKTEDADEYVGPLLDPDAVYLQCPECAMCYQVEASLFETARICRCTQCLHEFVASAMDLISADTLVSDRPTMGVRPLPRIEATARAEARLKPVRKVIADALAAEAARATKADADTFSAGNAYIDVMLYVGNLAPMVTESDLIAAFSPYGDLLSCRIIRDRQRGHSLGYGFVRFTSKADARVALNQLQGTCIMGQEISIGYARGTVQRDAADPRRPFLDKSAGREGRFQQEDWRRFRSPEGRPGEGTQAALRPRPENSNATTRQRVDLASRRAASPRSRWTDRHERAHSPDQDERLHDSSETEPVDDQE
>M1W4L3
MSFPNGTPPAPDMAVVPSPSGVVGDQAKTTLWMGELEPWMDENFIKGVFVSASGETVNVKVIRDKTSGNAGYCFVEFSSPEAATKALGLNGTSVPNSSRQFKLNWASGGGLVDRRDDRGPEYSIFVGDLGPEVNEYVLVSLFQARFPSCKSAKIMTDAMSGQSRGYGFVRFSDENDQQRALVEMQGVYCGNRPMRISTATPKNRGNQAFGGHGAHHAGGPMMGAVHQQPMWGAAAAMQGGFPYGGYNPATQMNQFTDPNNTTVFVGGLSGYVTEDELRSFFQGFGEITYVKIPPGKGCGFVQFVHRHAAEMAINQMQGYPIGNSRVRLSWGRSQNNSGVGTPYRPAPPPPHYMGMPNHGPGPYGPQHFGGHAPGPQGPPGPPGPPGPVVPPQVSA
>M2N4T8
MSFPNFGEGGAQPQNPPEEQAFGEQGGFGEQGGFGAPGGGQQQNQMGQQMDPSQNQGQFPNAQQAGPPGAGGPQPGGDSKTTLWMGELEPWIDENFVRSVWFGMGYQVNVKMIRDKFSGSNAGYCFVDFENTDSAGRALQLNGQMIPNSNRQFKLNWASGGGLADRSRDDRGPEYSIFVGDLGPEVNEYVLMSLFQGKYNSCKSAKIMSDPISGMSRGYGFVRFSDEQDQQKALHEMQGVYCGNRPMRISTATPKNKSGGGGPGMGGMPGGMQPGMYGMGQPPMSGGGGGGGYYPQQQPMNQFTDPNNTTVFVGGLSGYVTEDELRSFFQGFGEITYVKIPPGKGCGFVQFVHRHAAEMAINQMQGYPIGNSRVRLSWGRSQNNSGPAGTPYRPAPPPPVYPGMGGSMGGGMGGGMPGMGPQHYGNFAPQH
>M2R7E7
MDEEYAKQVCTLMGWDPISIKVPRPPPDSVTGQQANNPGYCFLTFPSQAHAASVLSQIANASQPAIMPNSSKPFSMNWASSVPAAPMPASIAAPPQPQITIPGGQNPQYPKEYSIFVGDLAPEVSNSDLVAVFRNPVLGLRNDREPRFIRPFLSCKSAKIMLDPVTGVSRGYGFVRFTDEADQQRALIEMHGLYCLSRPMRISPATAKFKPAPNAAGMDFQQFPFVSPTGTGMSDQQNQMTIALPLPSATQAKSVSAPLAGPGAAASGSNNSLSGNTVSNSGSASSLAGQPLGSGSSTTSSSTLVSANSDEALKNAQFGTGAPTSGGSNANGVPSVTAQIATQTPEQIMAQRYNLSEESWKHHAQARAILSNLIGPNGEQLTSSDPYNTTVFVGGLSPLISEDTLRTFFAPFGDIHYVKVPAGKHCGFVQFVRKPDAERAIEKMQGFPIGGSRIRLSWGRSQYKAAQAAAQAAQAAAFQTPQQPQAPTPSASSLTPEQALQLLEKFGLTNLLNSGPGGLNGPYPPPSIFGPQPGSQQQPAAGPSGGTFSPFSPDPNYLNEGLKEHEQGLSMQSQGLSHPAKSYSGWYHAGPVEDKGASGSGKVSPTSVLRPPSSQQRFSSLLSEVSTPTFQPRAASRQDVVISRPDPSRRGSQTQTQLQEQYTAHGNDHEQESIQDLNGTLASLNLDQSQEIWRAGGDNAHVLSNSSSS
>M2SR04
MSFNNGYNDQFQGPPQGDMNNPTPQPGDMGQPMDTSGNGFPPQGNMGPPGSAGGDGQGQGAGKTTLWMGELEPWIDENFVRSIWYNMGETVNVKMIRDKFSGNAGYCFVDFASPDAAAKALNLNGQLIPNSNRPFKLNWASGGGLADRSRDERGPEFSIFVGDLGPEVTEFVLVQLFQNKYPSTKSAKIMSDPISGMSRGYGFVRFASEEDQQKALTEMQGVYCGNRPMRISTATPKNKSGGPGGPGGMGMPQGAGGPGMGMYSMGAPPMGNYYGAPQPMNQFTDPNNTTVFVGGLSGYVTEDELRSFFQGFGEITYVKIPPGKGCGFVQFVQRHAAEMAINQMQGYPIGNSRVRLSWGRSQNNSGPAGTPYRPAPPPPVPFGPGMGMPPQHPYGGGGGGYGPMMK
>M2XF33
MSQERLTPFERHLKKVEEKNQREKAEAAELYQEFVRAFAAEDEPEQETLQETQSTWNQDLNSGPKKASEGTLLSPMGLLENKYRQRFCMKSVKKKRNIDTFLEEIKKGKTATPQSVPQSAPKTFLNPVGSHDSGDPLTTNIFLGNLNPSTTEETLLRTFGRFGPVGSIKIMYPRTPEEHLRGYNSGFVSFMERDDAEAALEALQGTLLDGFLVRLAWGKPVKRPLKPLSPPSGFVYGGSSLKTTALDTAGEHAKENNVVIDVVPPFDLQRRREIDLLALHVSKEGYAFESLVIEREKKLSSQGRSRFRFLFDVNESLSEESIYYRWKVYSLCQGDMESRWRTIPFVMYENGPSWRPPTCSKPYNNPGMKKNELEVLTENFREQEGEDIISKVSRKDASLKQGDVDQLMKLLQNISPERSCIAEAMVFCVERAFAAGDIASIIAESLMLDETPIAIKTARLYLISDILHNSVAPVHNASAFRSRFQMVLPQIFDSIGKSYEKIQGFIASSSVRAQIEAVLEAWSTWSLYPEEFIEHLRSCYRRSYLKSESIQGEASTSIQGQSPVSVTSKQEEEMKTSVTVARDEKDWIEEEDLDGVPLEEDEEAIEIEIK
>M2ZUE3
MSFPNMEGGAQPPQQGGQEQGGFGHQEQGGFGAAPGAAQQPTPMGQQMDPTQQQPGQFPGAPQGGPQPGAPGPNQGGDQKTTLWMGELEPWIDENFIRSVWFGMGYQVNVKMIRDKFSGSNAGYCFVDFENPDSAARALALNGQMIPNSNRQFKLNWASGGGLADRSRDDRGPEYSIFVGDLGPEVNEYVLMSLFQNKYPSCKSAKIMSDPISGMSRGYGFVRFADETDQQKALHEMQGVYCGNRPMRISTATPKNKSGGAGGPGMGGMQQVPGGQGMYSMGAPPMGYYGAPQPMNQFTDPNNTTVFVGGLSGYVTEDELRSFFQGFGEITYVKIPPGKGCGFVQFVQRHAAEMAINQMQGYPIGNSRVRLSWGRSQNNSGPAGTPYRPAPPPPVYPSMGMPPQHPYGNFAPMK
>M3C291
MSFQPQEGGAQPQLQPGQEQGGFPQQGGFEQSGFGGGPGQEQQQGPPMGQPMDPSQQVQFQQQQGPPGQQGPPGPNQGGDQKTTLWMGELEPWIDENFVRSVWFGMGYQVNVKMIRDKFSGSNAGYCFVDFENPDAAGRALQLNGQVIPNSNRQFKLNWASGGGLADRSRDDRGPEYSIFVGDLGPEVNEYVLMSLFQNKYPSCKSAKIMSDPISGMSRGYGFVRFADEQDQQKALHEMQGVYCGNRPMRISTATPKNKSGGAAVPPGGMPQPGMPGGPAAGGPQMPGMYSMGAPPMGYYGAPQPMNQFTDPNNTTVFVGGLSGYVTEDELRSFFQGFGEITYVKIPPGKGCGFVQFVQRHAAEMAINQMQGYPIGNSRVRLSWGRSQNNSGPAGTPYRPAPPPPVYPSMGMPPQHPYGNFAPMK
>M3ILB6
MSFNRGSGFRPRGYSSNYNNRGRGSSRGRYGAAGQPTSYRGGRPSSSSSSSSHPAYKSRQNLYQQHTVTPRHNELQLWMGDLEPDWTEEWIERLWTKLVAKPQQVKLIRDRLQPSKASYCFVTFSDQDAVNLALQRNGQKVPDSNKVFKLNQSGKYPTNDRTNSPASSGDYSLFIGDLGGEVTDAILFSKFNFKYPNQIKQAKVIYDLNTQRSKGFGFVKVYSQEVMQRAMKEMQGYIIGSKAIRVGLAAGSNPDTTSQQPTASIEYHKVHVAQQQPALNELTDPNNTSLTIHGLSSKFTEQELELYFLGFGDLIYCRISDDLQTGYVKFYLRSAAETAILNLHGYVINDCRLKISWDSSIRVDGDSVNYAPNISGDLYEKAEKPPRLYVACDYPYQRLDRLTGEEVNKLSHRVDGSDALSTNTIDELFLNAKKTREDLLNRALY
>M3JAG9
LVTMINPRTVSSTASHQHQQEQELLSGYTVPNPPVSTQQSTVIAAEQDPNNEGDYKKPRTLWMGDLDPWLDESGIQDLWWNILQKKVNVKIIKPKNAKLDPGFHGLTNSGYCFVEFESFEDAQQALSLNGQLLPDIAMPSQQNFPNNPDNQKKYFRLNWASGATLSAPIVQTPEYSLFVGDLSASTTEAHLLTFFQKTFPNSIKTVRVMTDPISGKSRCFGFVRFTEESERQRALVEMNGVWFAGRPLRVALATPRSSGRRFHNNGGGGGGMNQSPFLQQQSAPPLLHQPSGEYFGADPNSAPTPGSNPPGGEMMFMSQPPPPPPPGSGPMYGYYGQNTQSRPLPPQGQDLEGLNLEMGSSPNPMFQPDHQQIHHQQQQQQQQQQFSDPNNTTVFVGGLSSEVTEPTLYTLFKPFGTIQQVKIPPGKNCGFVKYSSREEAEEAIAAMQGFIIGGNR
>M5VJS3
MAQQSNGGDLGTQQQQQQQQQQQQQQQQWMHQHQHQQQWMAMQYPAAAMAMMQQQMMVYPQHYMPYAAAAAHPHHPHHNPYQQQPQGVPYQQQQQPPKQLQQSPSQKQGPTDEIRTIWVGDLHHWMDETYLHGCFAHTGQVSTVKVIRNKQTAQSEGYGFVEFFSREAAEEVLQSYNGAAMPNTEQPFRLNWATFSAGDRRADTSSDLSIFVGDLATDVTDTMLQETFGSRYSSVKGAKVVLDANTGRSKGYGFVRFGDENERSRAITEMNGAYCSSRPMRIGVATPKKSPAYQQQYSSQALVLAGGGHASNGAVAQGSQFDSETNNTTIFVGGLDSDVNDEDLRQPFSQFGEVVSVKIPVGKACGFVQFANRKDAENAMQMLNGTVIGKQTVRLSWGRSQGNKQWRSDSSNQWNGAHYGGQGYGGYGHAAPQSQDLSMHAAAAVHGAS
>M7NML0
MSFNYDYGKGNTPSSSVSTAQSQNNQIVPPTNTSSPTFQTSNAVSQNINNGKISTSQSPLQGENKTALWMGELEPWVDEAFIRQVWFNLGEQVNVKMIRDKFSGSNAGYCFVDFSSTAAASKALSLNGTIIPGTTRLFKLNWASGGGLTDRKDDREPEFSIFVGDLGPEVNEYLLVSLFQSRYPSCKSAKIMTDLVSGMSRGYGFVRFSDEMDQRRALTEMQGVYCGNRPIRISTATPKNKPGMNHINMMHMGMPPLGYYGAPQPMNQFTDPNNTTVFVGGLSSYVTEDELRSFFQGFGEITYVKIPPGKGCGFVQFVQRHAAEMAINQMQGYPIGSSRVRLSWGRSQNNSGPIGTPYRPNPPPPVPYASLGLPPQHAYSSFAPINPNAAHMHPPQQQGQPLPAQPGQLSGSQNPMDPIPVTLLNELYSATRNARLDRLEADRNSFHGVYAQ
>M7TE09
MDQYNSFPGKSTSNGSGSQGDAGSQGAGAPGVPPTGLPIAPNGQGGGDVAPGYPTGDSARQTLWMGELAGWMDEGFIRSVYQSAMNENVNVKIIRDRHSGNAGYCFVEFQSPDAAQKALQLNGTPVPNSDRQFRLNWASGGGLVDRRDDRSPEYSIFVGDLGHEVNEFVLVALFQARFASCKSAKIMTDQQTGQSRGYGFVRFSDEQDQQRALVEMQGVYCGNRPMRVSPATPKNRGHQQGGAGGQFQQFSGHQMPPQPPQQLHGGMSHPWVQQQPGYGYPQQQGQGATPFNPLAMNQFTDPNNTTVFVGGLSGYVTEDELRSFFQGFGEITYVKIPPGKGCGFVQFVHRHAAEMAINQMQGYPIGPGPGPFGGPGFGGSGHQGPPGGLGPQ
>M7WVV2
MSSQQHPSSDASSPSTIPDDPSPHHTSQPASSSPNSTTAPSNPSQLAQQLAGGAATDETSAANHPSSPSSDLPNGVSSASGPSLTASSQANGEQTPSSASSPRPTAPSRSMSYKAEGDVWGSSRASNAFSGAGDDAAQRTTRAASDGAVLSTGFGGPGSMAFVPSGEPSRAAGGISSRLSSLGSEDSGSSNNDEQAFFRDYQRRSLEHSASQRLSTAKSFASPPLANARLGPGATSPFFQPPSFLSTTSATASGLTSSASNTPASSIPPPLLSPTSTSPPSSLAPPSVASSMMSATSNSVAGSPPESGPAGSRGATLHLGDLDVWMDEAYVRECCSMMGWDVVNVKMSRGASPSSGYCFLTFTSATDASRALSRFNAAPPVLMPRSGKTFKLNWGTGLPGSQPTWDGEFSVFVGDLAREVGEADLLALFSPLFPSTKSAKVLCDPSTGLSRGFGFVRFADESDMQRALHLGSNSHSGLLLHGRTIRISEASGSGGPNAVEGLPHLRERTRTRSGDTAFAAQGQQQQQQQQPQGQQQQPGYFPPYPPQAAAQQNDGFPENPYASPTLSSASYGNNAAFSSPMSPYGPPNPAPNGNGLMLPSLGSGGPGSNGAGQGGRAQREGGGAGRNNIPAGSVPPGGDPNNTTVFVGGLPACISEETLRSFFHHFGEITYCKIPPGKGCGFVQFVRRQDAELAIAKMNDFPIHGKSRIRLSWGRSQGDKQVEHVRKLASALGVPFDAVWRMVQGQDNSTIKQIASAVGGNGTGSGGPQSAGVSSRDSAGANGSSRMDVRAVANAAGLSESEVLDLVKNGNSSNGSNSTSNNSGTSSHSNSTAGSDFFARSAALTGSMTSLESAASPSSSEPPRGSNPYSRVSPSSFSSAFAPAGMMPLSPPPTAGPGAGSFAHHQASHPPFAPAYPAVHSHSPSPYTAIRPESYLVQPPTASPYERVDFADGGRPSPNGFSDRYQPHAFGPGGIGGGKWTEQPHPDLGMGGNYTTAPPPPGMPLDESFAGLSLGGAGGPPRSLPPPMAMGRPAFQPTAPDFFPGALASPTTSGAGLPALGGEPTWSWNGVSAA
>M7Z0N0
MNGQHAPQPQASGAPPPPLQQAPPPQQYYQAPPQYYQQGPPPAMWGHPQQHMPPQYAPPPPQYAPQPPQQYAPPPQHYAPPPPQYGAQMAGGPPSGGEDIRSLWIGDLQYWMDETYLYNAFAPVGPQQVTSVKIIRNKHTGQPEGYGFIEFQSRAAAEYALGTFNGQMMPNVEQVFKLNWASCSAGDKRGDDGSDHTIFVGDLAADVTDAMLEEIFKATYPSVKGANVVTDRATGRSKGYGFVRFGDLNEQTRAMTEMNGVPLSTRQMRIGPAANKKNIGTQQTYSTNAGYQSSQVNEAANDPNNTTIFVGGLDSNIDENYLRQVFTPYGEVGYVKIPVGKRCGFVQFTSRVCAEQAISALNGSQIGSSNVRLSWGRSQNKQPPQQDANQGNGNSYYGYQQGPDAYYGAPNAQDPSMQNYGYSGYGSYEQQQQPSQQQQPPQQQPPQQQQQQPPQQARN
>M9M346
MSAGTSPPGMPAFNMAHFPSDSDRSAAARTLFSRSTSSDDGHATVNLPQSGQNSAAHQAHDAAAGHAHAQQASSFAGQSNIGPQSAGSQAPGLVNAPPFSARSAYDQASRLRHNFNARSSSPLSRPPLFSPNLLHEVERSSFPLRSPSGSHPASSPPPRSNVTSPRYFNDPSHGASNSHHHPNHAQHNPHPAHSLPHSQQPQHQHLHPQQSHQQAANSPNQYPAPNLAHLHGQPQPSWQQPRGGMTGPLDYPPSMQTAAGPPLNPLDRPHSSMSERTSRLQEAAARGMGPGTAQSPVGSIHKDSEYSIFVGDLSPDLREDDLVAQFLQPPSWPPAHPFASALINAQQAQGVYQPGAHIGPAPFHSTKSAKIMTDPVTGVSKGYGFVRFALEADCNRALVEMQGVVVSPANGLSPGRPLRVSKATPKNRGAPPPLPHGLQGDPSTQHLQMPRPHNPAQNAGASFLYGGAGGASGMGARGEVVSPQPHSRHQSSPPDGIPLTSPISPASPYDGPNSAANSHGMMGPPLGQLYASFSNGGGGDGTRDSSPAGMLRSHTPSSAPPLPHQGGGGGGGNPGDSAADPNNTTVFVGGLSSLISESTLRRYFEHFGEITYVKIPPGKGCGFVQYVRKQDAENAIQRMNGFPILNSKIRLSWGRSQGDKAAAAAAQTMAHYAQLGQLAGLAGLSTLSPSQLAQLAGLGSALSAVQAQAQRGPAYGPGNPALANDPLSTLARQLAAANLGGGPGMVGGSPNVAGLGPRGPLPPFLQQQPSSPHDQAHAPSHHAPGHAQQHPFRGSGGFGSTQHAGPPGVGMNEAGAVGYGGSSSSHSNHGFDFDPRGGQQAGSMGFGSGAQDAPRGRPPFATHASHDDGALSESELVDAFAGLDFDENTRAALAARLQAAQARPHANGFEAGNNASGRSDPFARGYNRDPNAFMFSPFSPSDSPLVGGKADLPTKSSLLINRDDASTATEDATPTNANR
>N1JB84
MAFSYDPNQQGQFSQDNGNGLHQDGPQGMNPQQPIQQGVQENGSPAAFVQQGGVDGNGGSVTGDAKTTLWMGELEPWIDENFIRSVWFGMGETVNVKMIRDKFSGNAGYCFIDFTSPAAAAKALSLNGSMIPNTSRPFKLNWASGGGLTDRRDERGPEFSIFVGDLGPEVNEYVLVSLFQARFPSCKSAKIMTDPISGMSRGYGFVRFADEQDQQRALTEMQGVYCGNRPMRISTATPKNKSGAAGGPVNITMVPQGGMGAASGMYGMGAPPPMGYYGAPQPMNQFTDPNNTTVFVGGLSGYVTEDELRSFFQGFGEITYVKIPPGKGCGFVQFVQRHAAEMAINQMQGYPIGNSRVRLSWGRSQNNSGPAGTPYRPAPPPPQYNTMGMPPAQHYAQFHPLCVLSMFDKWSLIYRSWRLLALEFACLLGFTSLCPLPG
>N1PSY9
MSFPNFEGGAQPPQQDGQEQSAFGGAPGAPQQPPPMGQQMDPNQQQGQFPGGPQGPAQGPPGSAQGGDQKTTLWMGELEPWIDENFVRSVWFGMGYQVNVKMIRDKFSGSNAGYCFVDFENPESATRALQLNGQVIPNSNRQFKLNWASGGGLADRSRDDRGPEYSIFVGDLGPEVNEYVLMSLFQGKYTSCKSAKIMSDPISGMSRGYGFVRFADEGDQQKALHEMQGVYCGNRPMRISTATPKNKSGGGGPGMPGMQGGMGPGAPGGVYAMGAPPMGYYGAPQPMNQFTDPNNTTVFVGGLSGYVTEDELRSFFQGFGEITYVKIPPGKGCGFVQFVQRHAAEMAINQMQGYPIGNSRVRLSWGRSQNNSGPAGTPYRPAPPPPVYPSMGMPPQHPFGNYAPHQN
>N4V6S6
MDGIGAYQPGQGNGAPPPNANGDGFGTPVSGGMPFPTNNGSGEIPGGQAAIPQDATKNTLWMGELEPWMDENFIKGVFLTATGEPVNVKVIRDKTSGNAGYCFVEFSSSDAASKALQLNGTAVPNSTRVFKLNWASGGGINDRRDDRGPEFSIFVGDLGPEVNEYVLVSLFQARFPSCKSAKIMTDAMSGQSRGYGFVRFTDEQDQQRALVEMQGVYCGNRPMRISTATPKNRNHGGPYQHHGNQMMAPGMPPHQGAFYGVPSPAQYGGGYGAPYNPPGQQMNQFTDPNNTTVFVGGLSGYVTEDELRSFFQGFGEITYVKIPPGKGCGFVQFVHRHAAEMAINQMQGYPIGNSRVRLSWGRSQNNSGVGTPYRPAPPPPHYFAAAPNPGAYAPAHFGAPGPHGGPPGPQGPPGAPPQASQQLPYTHDQPF
>Q0CWS9
MSFQNFDSFQNQHPAADAAAAAPGAPAPADTTMTGQTDPTTAPFQGPAPGEPSAAPVPQQGNEGKTTLWSNAGYCFVDFSSPAAAAKALSLNGTPMPNTNRLFKLNWATGGGLADRRGVYCGKPLPCASSTAHPQETRGPRCCSPGANGYAPARTAACNLPDGPPPPIGPSTGAPQPMNQFTDPNNTTVFVGGLSGYVTEDELRSFFQGFGEITYVKIPPGKGCGFVQFVQRHAAEMAINQMQGYPIGNSRVRLSWGRSQNNSGPAGSPYRPAPPPPPMYPSMGMPPAHQYGGFAPMKVGSPDHTA
>Q0J9Y2
MQQPPSQPQPGMGGPPPPPQGAAGQPPQWGAIPPPMPPHQYGAPPPQQPPAMWGQPPPQAHYGQVPPPQPYYAAPPPQAMPAPAAADEVKTLWIGDLQPWMDESYIYNCFAATGEVQSVKLIRDKQSGQLQGYGFVEFTSRAAADRILQTYNGQMMPNVEMVFRLNWASAGEKRDDTPDYTIFVGDLAADVTDYLLQETFRVHYPSVKGAKVVTDKMTMRSKGYGFVKFGDPTEQARAMTEMNGMLCSSRPMRIGPAANKKTTGVQERVPNAQGAQSENDPNNTTIFVGGLDPNVTEDVLKQVFAPYGEVVHVKIPVGKRCGFVQYVNRPSAEQALAVLQGTLIGGQNVRLSWGRSLSNKQPQHDSNQWGAGAGAGGYYGGYGQGYEAYGGYAQPQDPNMYGYGAYAGYPNYQQQQVAQQQPPQQ
>Q0U9L9
MSFSQYDQMQGPPAGEQPNQSGSQPDLGQQMDPSGNGFPPQGNMGPPGSAGGDGQPSAGKTTLWMGELEPWIDENFVRSIWYNMGETVNVKMIRDKFSGNAGYCFVDFSTPEAAAKALSLNGQLIPNSNRPFKLNWASGGGLADRSRDERGPEYSIFVGDLGPEVTEFVLVQLFQNKYRSTKSAKIMSDPISGMSRGYGFVRFADEADQQKALTDMQGVYCGNRPMRISTATPKNKSGGPGGPGGMGMQQGGPGGPGMGMYSMGAPPMGYYGAPQPMNQFTDPNNTTVFVGGLSGYVTEDELRSFFQGFGEITYVKIPPGKGCGFVQFVQRHAAEMAINQMQGYPIGNSRVRLSWGRSQNNSGPAGTPYRPAPPPPVYGPGMGMPPQHFGGGYAPMKVGNMPLYLDQS
>Q16NF8
MSSIQCQLWMGSLESYMTENFILAAFRKMGEDPQTVKLMRNKYTGDPAGYCFVSFKTDEAAIDAMHKLNGKPIPGTNPLVRFRLNSATNNQNKALLADREFSVWVGDLSSDVDDYSLYRVFSAKYTSIKTAKVILDSSGFSKGYGFVKFGLEDEQKSALYEMNGFIGLGCKPLKICNAVPKPKNELGPAGPTSSTPSAASLLGYGTATDYSQYYDPSTYWQNYSAWQGYYDATGTADYSAYQMPAAAAVDASAYHAYEQQQQHHHAHSQVEDEELTLVDHKYTLDVEKLNREVMERDRNLYDALESSKWMPVEQLEIF
>Q4U9D6
MSHYRRSYSRDGSYDDYSSRRHHKRELDRYEHKYRKRSRSRSHYRKRYRSRSRSRSRGRDYYRDYDRDRDKRSFSIDKNSYSRDKRHQSEASDSEKKTASSSLTSEFTLKKKQSSWDSLTPVSSISPELCDTKSLTNNKKTEQSKAQEESQKSAKIYIGALDPSCTIEDIRVIFSSFGDILNIDLPTDPETNKVKGFCFVEYRKKESADLALVSMQGFHIKGKPIKLGRPNVSSSGSSSGICPIGYNNPLSNPLAAGAVAAATLLQNRSGVRVDTSNVLTKISASTPTFTIGATPPELNGKRVVLENIPFDLAASDIRRIFEPFGAITECVLYSREMLPGAFYALGYIDFVNANVAQTVCSTMNGFEIAGSKIQVTMAPESSVAGTSNVIVIYNMVDPKLVDENLQNEVKDECNKYGTVTSVYLHFSPNNDSLSVFVVFNTPQDADSAVRALNTRWFNGRQIMCKTYDASAYFSGNYDL
>Q4WAR5
MSFQNFDSFQNQHPSADAAAAAAPGAPATADTTMTGQTDPTTGSFQGPAPGEPSAAPVAQQGNEGKTTLWMGELEPWIDENFIRNLWFQMGEQVNVKMIRDKFSGSNAGYCFVDFSSPAAAAKALSLNGTPMPNTNRVFKLNWATGGGLADRSRDDRGPEYSIFVGDLGPEVNEYVLVSLFQNRFPSCKSAKIMTDPISGMSRGYGFVRFSDENDQQRALTEMQGVYCGNRPMRISTATPKNKGPGVVPGAMGMPGPAGMYPPMGAPPMGFYGAPQPMNQFTDPNNTTVFVGGLSGYVTEDELRSFFQGFGEITYVKIPPGKGCGFVQFVQRHAAEMAINQMQGYPIGNSRVRLSWGRSQNNSGPAGSPYRPAPPPPPMYPSMGMPPAHQYGGFAPMKVGSLNNTSEAPRSSDEAQFD
>Q5ADQ1
MGTYIPNGKDECHPGTTTTTSTSTSTSTNYDNTNTNSNSNSNSNSNSNPDPNSLSTFTTTSPQHQQHIQESVTVTTPTSKVTINPHTTSSIASQQHQQEQELLSGYTVPNPPISTQQSTAIAADQESISGSELDNKPRTLWMGDLDPWLDENAIQDLWWSILQKKVVVKIIKPKNMKPDINFQGLTNSGYCFVEFESFEDAQHALSLNGQLLPDIAMPSQSNFPNNPDNQKKYFRLNWASGATLSAPIVQTPEYSLFVGDLSASTTEAHLLAFFQKNFPNSIKTVRVMTDPISGKSRCFGFVRFTEESERQRALIEMNGAWFAGRPLRVALATPRNVARRFNNRRFSPQHQQYQHQQQQQQQQHQHQHQHQHQEQQQHQEQQQHHHQSVFSSYGGGPNMHIGGGEYFDGDPNLSPLPQTGAPTVPPELMFMPPMGPNGQLGGSPVYGYYGQTSGSGGGGYGGPELEGFSLDILQSPNLVQPMLGQQQFQHQPQYQNQLQLQHQHQHQHLQQGQQFVDPNNTTVFVGGLSSDVSEPTLHTLFKPFGLIQQVKIPPGKNCGFVKYSNREEAEEAIAAMQGFVIGGNRVRLSWGRVSVSNKKYQQQQQQQVAQVAQLQVQAALSMGMDPASAIAAAAAAAAAAATASGGGGGSGGYPPNIPLQHRQVVPPPPTSSSSVVHPAPPPPPSTSMSAMNLPPPIHGMNMNMNMNIPILPHIPQYQNIPYQSHFVSDDGRESSGGGGSGHNGDSNQGITSSSFLSNNGGRNNGDNDQVEQDDLTQAMDKMNLNSEQDDGNDDGAEYGYMMNPGFGSYGVSSTQQQQQQQQRQQQQRQQSYQQLIHDDYDQEGDKTTTKDEQGSGSDDSTGKKTKDDDDEVKDNENENVKSTHDSE
>Q6BKB7
MSHYNSGGGYRSRGGSSSYQSQRDYRQYNNSSGNHYSSGGYGNYNKYNSNQYQSQVQQRKPYNRSNNYQANYPPRNNYQNSYDQGNHSAENQNQLWMGDLDPSWDENAIKKIWSAFGETPVAVKIIRDKFAVDSTDSKSNAGYCFVSFANQKAVSTAVLKNGLQIPGSTKVFKLNWASGSGSTIPQENNFKPIGKTHNDYSIFVGDLGSDVTEPMLFECFNKVYPNQVKQAKIMFDPVTKLSKGFGFVRFSTSFTQQKALNEMNGTIAGSRPIRVGMAAGSSNNAVGQDTFSKSETPVASNVHIAQPQPSLNAHTDPNNTTIIIKGLSSKFSEDELCSYFIAFGDIVYCKLSSDFNSGIIKYFLRSSAESALLFMHGSIANDCRVVVNWGKSDDAESSKINFMPNDSKSYNKASPAPLHYGSFTEHNIRFDKLSKEQALKIRLNILEESEPIPTDKLNEIYISGKLHRDELLDSATF
>Q8SXG7
MASVHCQLWMGSLESYMTENFIIAAFRKMGEDPTTVRLMRNKYTGEPAGYCFVNFISDDHALDAMHKLNGKPIPGTNPIVRFRLNSASNSYKLPGNEREFSVWVGDLSSDVDDYQLYKVFSSKFTSIKTAKVILDSLGFSKGYGFVRFGIEDEQKSALYDMNGYIGLGTKPIKICNAVPKPKSELGGAVGEGNTNYGYGSGMTAAGGTDYSQYYDPTSTYWQGYQAWQGYYEQAGASITDAAAYYQQAMSQSHSNPQTLAQHAEAWSAQRSAQYEQQQQQQTASAANGAEDENGLVEHKFVLDVDKLNREAIDADRRLYDALESSKWLPIEQLEVF
>R0GWT3
QRLSLISLFLQLLSSSSSQFFYGRRDSKEFSIFLLLSFPIMMQQPPPGGILPHHVPPPSAQQQYGYQQPSPYGIAGAAPPPQMWNPQAAAPPSSQPMTADEIRTLWIGDLQYWMDESFLYGCFAHTGELLSAKVIRNKQTGQVEGYGFIEFASHAAAERTLQTFNNTPIPSFPDQLFRLNWASLSSGDKRDDSPDYTIFVGDLAADVTDYILLETFRTSYPSVKGAKVVIDRATGRTKGYGFVRFSDESEQMRAMTEMNGVPCSTRPMRIGPAASKKGVTGQRDSYQGAAAGVPTDNDPNNTTVFVGGLDPSVTDDHLKNVFGQYGEIVHVKIPAGKRCGFVQFSEKSCAEEALRMLNGVQLGGTTVRLSWGRSPSNKQTADPSQFYYGGYGQGQEQYGYSIPQDPNAYYGGYSGGGGGGYSGYQQTPQAGQQAPQQPPQQQQVGFSY
>R0HYF9
MQTTNGSDSALATSGSTPTIQQTTPPPQQWQQQQQQQQQPQQWMAAMQYPAAAMMMMQQQQQMMMYPHQYLPYNQAPYHPHPHQYGSYQHQHHQHQQQHKPLDRGSVEDVKTLWVGDLLHWMDETYLHSCFSHTGEVSSVKVIRNKLTSQSEGYGFVEFLSRAVAEEVLQNYSGSVMPNSEQPFRLNWASFSTGEKRAVENGPDLSVFVGDLSPDVTDDLLHETFSTRYPSVKGAKVVIDSNTGRSKGYGFVRFGDENERSRALTEMNGAFCSNRQMRVGIATPKRAVANQQQHSSQALILAGGHGANGYMAHGSQSDGESTNSTIFVGGIDPDVTDEDLRQPFSQFGEVVSVKIPVGKGCGFVQFADRKSAEDAIESLNGTVIGKNTVRLSWGRSPNKQQWRGGDSGQQWNGGYSRGQGYNNGGYANHHDSNTYHGET
>R0J3B8
MSFNNGYGDQFQGPPQGDMNNPTPQPGDMGQPMDTSGNGFPPQGNMGPPGSAGGDGQGQGAGKTTLWMGELEPWIDENFVRSIWYNMGETVNVKMIRDKFSGSNAGYCFVDFASPDAASKALNLNGQLIPNSNRPFKLNWASGGGLADRRQVTPGFLHAHMMIADNKHSRDERGPEFSIFVGDLGPEVTEFVLVQLFQNKYPSTKSAKIMSDPISGMSRGYGFVRFASEEDQQKALTEMQGVYCGNRPMRISTATPKNKSGGPGGPGGMGMPQGAGGPGMGMYSMGAPPMGNYYGAPQPMNQFTDPNNTTVFVGGLSGYVTEDELRSFFQGFGEITYVKIPPGKGCGFVQFVQRHAAEMAINQMQGYPIGNSRVRLSWGRSQNNSGPAGTPYRPAPPPPVPFGPGMGMPPQHPYGGGGGYGPMMKVRQ
>R1EJZ6
MSFPYDNSFQGQPGAEDANAQGVAGGQQQPQMGQPIESAAGQFQGGNMPGVAPSSGPGSQGPGESKTTLWMGELEPWIDENFVRSVWYGMGEQVNVKMIRDKFSGNNAGYCFVDFQTPEAAAKALTLNGQMIPNSNRPFKLNWASGGGLQDRRDDRGPEYSIFVGDLGPEVNEYVLVSLFQGKYPSCKSAKIMSDPISGMSRGYGFVRFSDEGEQQRALNEMQGVYCGNRPMRISTATPKNKSGGGPGAGPMGGMHGPGPVGMYGMGAPPLGYYGAPQPMNQFTDPNNTTVFVGGLSGYVTEDELRSFFQGFGEITYVKIPPGKGCGFVQFVQRHAAEMAINQMQGYPIGNSRVRLSWGRSQNNSGPAGTPYRPAPPPPVYPNMGMPPNPYGGFAPMK
>R7T1N4
MSRPEAHGQDYDHPAFDGRNSGEHGVGAQDYSGQFRDFMPSHGLRDSASGARDLGPQDYGATTFYNTSYSSSPPPPPFTADRRPLTSNAMPGAGFPSFVAPRMLNPAQGIGVGAGGNWNSKPTSFSAAPNAGRPSGEGSGGVSSQVQQSVVSPLVLNQHHRPSPPRGLPDLYTSPLHPSTPPFLDRDARDPFFNQRPHPQQSSSPLSVQLPPAQPQSLPSPSTATSSPRTTLWWGELEPWMDEEYAKQVCNLMGWDPISIKVPRPAPDPITGQQANNPGYCFLTFSTQAQAASVLSQVNNSSSPMIMPNSSKPFSLNWASSIPSAPLSTSIPGQTISIPGVQNPQYPKEYSIFVGDLAPEVSNSDLVAVFRNPVLGLRNDREPRFIRPFLSCKSAKIMLDPVTGVSRGYGFVRFTDEADQQRALIEMHGLYCLSRPMRISPATAKFKPAPGMTGFDLSQLPFPQVSAPPTHNGQDPSTGHSVPVGNAPPTKSVSAPLAGGAIASNSHNSLTSTGVSNSGSASSLSAPSLSSGTSATSSSTLASTSSDEALKIGQFSAANGSATSTVSNSTAVPSITAPFVHQTNDQIMAQRYNLSEESWKHHAQARAILSNLIGPNGEQLTSSDPYNTTVFVGGLSPLISEDTLRTFFAPFGEIHYVKVPVGKHCGFVQFVRKPDAERAIEKMQGFPIGGSRIRLSWGRSQYKAAQAAAQAAQAAAFQAQYQTQLQQTSLVQGLPIPPHQQSQPQPQGQQQQTLTHEQAIQLIEKFGLTNVLASGSSSTGVGLENVSNERQIAAALLNDVDGDRMASFNAFIPPVFAPRQSGNSATSSSFSPFSPDPNFLGERAGNDASVAQGQSLSQTPKNYSPWNPNQDEKVGSANGKVSPTSTQAARSSSATQRFTFLGDSPASTTFQPARTSSRQEAPIARPEAIRRDSRKEEYSSSAQGQEGIRDLNGTLASLSLDDHENGQSQTVAH
>R7YZE0
MSFQNYDAFQGQQGGEDTGTPGGAGGQQQQGMGQPIESTAGQYQGGNMGGVPGGPQGGDSKTTLWMGELEPWIDENFVRTVWFGMGEQVNVKMIRDKFSGSNAGYCFVDFSTPEGAAKALTLNGQLIPNSNRPFKLNWASGGGLADRSRDDRGPEYSIFVGDLGPEVNEYVLVSLFQGKYPSCKSAKIMSDPISGMSRGYGFVRFADEGDQQRALTEMQGVYCGNRPMRISTATPKNKAGGPGGPGGMGGMQGGAAGGPVGMYGMGAPPMGYYGSPQPMNQFTDPNNTTVFVGGLSGYVTEDELRSFFQGFGEITYVKIPPGKGCGFVQFVQRHAAEMAINQMQGYPIGNSRVRLSWGRSQNNSGPAGTPYRPAPPPPVYPSMGMPPQHYGNYAPMKVGSFTRAVNTFH
>R8BY05
MSSFTGQPSNGGIPEGAPSLNGSSLEGNFPPPPAMAGGGEAAKTLWMGELEPWMDENFIKNVFSTVAGETVNVKVIRDRNSGNAGYCFVEFPTADAATKALALNGTPVPNSGRVFKLNWASGGGLVDRRDDRGPEFSIFVGDLGPEVNEFVLVSLFQARFPSCKSAKIMTDAVTGQSRGYGFVRFAEEGDQQRALVEMQGVYCGNRPMRISTATPKTRSHQYGQGNHGGPGMMQQPPMQQGGMNWGMQPYYQQNFNPMQPMNQFTDPNNTTVFVGGLSGYVTEDELRSFFQGFGEITYVKIPPGKGCGFVQFVHRHAAEMAINQMQGYPIGNSRVRLSWGRSQNNSGVGTPYRPAPPPPHYMGGGMPPHGGPGPYGPHHFGGNPPQGPPPGGMQQ
>R9AAW3
MNLSSIDEKYDNDADVHRTIYIDLDKVMTESYVRLLPALLSWPEKTAVKYVRSSHTTTNNVGHGFITFPTHQKALEVLATVNKVSMPGTSRPFKGDWAINAPHLISNPFTRVSNSSTSPDRLLNEFSVFVGDLSPDATEHDLMRAFQHPPNLSNPFTTCTNVKIMTDNATGSSRCFGFVRFSNEDEMARALDEMQGIPVAGRPIRLSTATPKIKTHQQQHTQQLQQNSHLPLHPTPHIYPLNAENSMIALDEEAERRTLHTHRQHTDQLNKITNFNSTSSSLPSSTASHIANAAVANASSDPHNTTVFVGGLSSLISEDTLRVFFAPFGAITYVKIPPGKGCGFVQFVRKADAERAIERMQGFPIGGGRIRLSWGRSQSDKAAQAAAQAAQLGLGIGALGQMANLTPSQAMQLSNALQNLGNAGVTNTSVHNAIKHLAAATSGMRGQGESPSQSPASTPAPPSASGQVANNHPHPQQTPSLYNPNLDVFQPQENKQQFQRQPSPLGQVNFAGGAGAGSSASAPSSASVTNSAPPPANRTDPIFYMPSDKANFPDFSVMERERSLFKSFMKPESPGTPASTASYKSPTTAASFEDNFTTLTSPNPTNPMPSPPLKAMPANTLESFFKSREHNREQNTQQNIQQQHIHQSQQQLNQQQQQQQQQQQQQHYQAYSQAHKEQQHINYDGFLASEMGGMGIRDQFDHFDHFDQLGHLGNLNKQYHKQQRTTSPFSTSSQHPTSSAQHNRDIKNIWN
>R9P6L0
MSADAPSQSIPPFHLSHYQSEEPDHMTGSRLSQFSRTLSSDDGHATVNLPHSNASTSNHYGPGNGPSSMGPNGMHATSNNSANNDAMSNSISSLHSNTSHASSGGHVPPPTRTGYDQASRLRQTFNNARSSSPLSRPPLFSPNLLHEVERSSPQVRSPSGTHPASSPPPRSNVTSPRYFTEPHHSANAPSHLQHSVQHHQQHSHLQHQSPSYHPSQHTQQQAPQQSSSRTHSFVPSTQHAPSFQHGHMQQPWQSRSGGMGPLDFAPSAQPPALSPSDRPHSSMSERASRIHDGAARSMGPGTSQSPVGGINKESEFSIFVGDLSPDLREDDLVAQFLQPPAWPHNHPFAAALIHAQQAQGIYQPDARIGPAPFASAKSAKIMTDPITGVSKGYGFVRFSLEADCNRALVEMQGVVVSPANGLSPGRPLRVSTATPKNRGTAPPSLQQPLGPNMAGDPNQQPLQMPRPHNPAQNAGPSFLYNGASSGGPAIRSEVVSPQPHVRQQSSPTTHQASLVSPISPASPYDGPGGPSSGNGPASFGPLYGGFPGNGGDGTRDSSPAGMMRSHTPSSAPPMMQQGGGGPSGNPGDSAADPNNTTVFVGGLSSLISEATLRRYFEHFGEITYVKIPPGKGCGFVQYVRKQDAENAIQRMNGFPILNSKIRLSWGRSQGDKAAAAAAQTMAQYAQLGQLAGLAGLSTLSPSQLAQLAGLGSVLSAAQAQMQGQAQGPSQRGPPGFGLGGAGGLANDPLSTLARQLAATNGVGGGMGPGGHANHSGPGMGQRAPLPSFLQNQQQSHQGQQPSHLHQHQHQQQQQPFRGQHGFPSSQNLGLPGIGANGAFDGAPGYNGRSGSSHSNQGFDFDPRSASGPDHHFGPQDGNQSRSAPFAPQHHQQGDFSGMPPLSESELVDAFAGLDFDETTRAALAQRLQAMQQQDGGPNRSNADGFGPASGSAAAAKRADSFGSGYNRDPNAFMFSPFSPSDSPIVGGKADLPNSQSNSSSLYLSHRADDDGSSATHDPAAAAGNNTHDR
>S2K1X5
MGDLDPWMDETFLKQLWLSYGENVIVKLIRDKRTSISCGYAFIGFSSTLSAQKALATIHGTRIPNSLKTFRLNWASGGGICDRKEDRAPEYSLFVGDLSNDIDETFLLSLFRAKYPSCHSAKIMTDPVTGLSRGYGFVRFLDQLEQQEAVQEMNGIICDSRPIRVSFATPKTNNAQRFDSNQHHLHHHQQQQQQQQQQHNARYFQLALQAPALVHQPTDPNNTTVFVGGLSSPVTEEELGQYFAPFGEVTYVKIPPGKGCGFVQYVSRQSAEQAIERMNGFLIGTSRIRLSWGRSQADKSFSSASTATTAELKSPSTNTTLSSSTNNTSSMLQLSSFRPLSPPSSLLYDHPQSLFRSSSTGSVDYHTNNDWLMSITNDHQKDSNNNQYQPKEWHLDDLLY
>S3C263
MSNFAPAANGESAAPPTAMDTSFPPSASLPQGAESSKTLWMGELEPWMDENFVKNVYSTVSGENVNVKVIRDRNSGNAGYCFVEFGTVEAATKALGLNGTNIPNSTRAFKLNWASGGGLVDRRLSDDRSPEFSIFVGDLGPEVNEFVLVSLFQARFPSCKSAKIMTDAVTGQSRGYGFVRFSDETDQQRALVEMQGVYCGNRPMRISTATPKTRSHQYGQGQHGGNHMHGGPGGPAQGGNGQWNMGGGGGGSGYYQPGFGPMAPQPMNQFTDPNNTTVFVGGLSGYVTEDELRSFFQGFGEITYVKIPPGKGCGFVQFVHRHAAEMAINQMQGYPIGNSRVRLSWGRSQNNSGVGTPYRPAPPPPHYTVHAGGVPGGVSPYGPGPFGGNGHQGPPGGPSPAV
>S3DB11
MAFQYDPNQQGQFQQDQGNGMTQQGPPPPQGMPQQPQQNLGQQPGQDGGSPAPFAQQGGVEGSSGSVTGDAKTTLWMGELEPWIDENFIRSVWFGMGEQVNVKMIRDKFSGNAGYCFIDFSSPAAAAKALSLNGSMIPNTSRPFKLNWASGGGLADRRDDRGPEFSIFVGDLGPEVNEYVLVSLFQARFPSCKSAKIMTDPISGMSRGYGFVRFADEQDQQRALTEMQGVYCGNRPMRISTATPKNKSGGAGGPAGMPMQGGGGMGGGQPGGMGAPGMYSMGAPPQLGYYGAPQPMNQFTDPNNTTVFVGGLSGYVTEDELRSFFQGFGEITYVKIPPGKGCGFVQFVQRHAAEMAINQMQGYPIGNSRVRLSWGRSQNNSGPAGTPYRPAPPPPQYQSMGMPPAHPYVNIDTCFALEFLKRSLRFSALEFATFSWLSILRASKPG
>S7RZR4
MSRLDDFEYPPGLGYARTNADREHVLHQSNSASLGGFGLRERRTSLNGLGYSAYNVAASLPRSSALPEHDFGGVGASDAWAAMGVTPNMARQATATQPSSQFHHIPPFNHHHHQRSSPPSVPPIPHSAPGAYISANGAGAASANLLNGLYAQTAYSDRERDAFLPRQSQPVQSSQIPTHSPSNSLSLSSDSYAARSTLWWGGLEPWMDEEYAKQVCGLMGWNPTEIRVPHPPPDPVTGQQANNPGYCFLTFASPGQAASVLGQMNSGANGPMLMPNSNKPFALNWASNVPSSSLAPTHTAPSTAPANGQRFEKEYSIFVGDLPPEASNSDLVAVFRNPVLGLRNDREPKFVRPFLSCKSAKIMLDPVTGVSRGYGFVRFTDEADQQRALVEMHGLYCLSRPMRISPATAKFKPPPSIPGAPLPFPSASPTGITQPQQGVTIAVPLPATNPAKSVSAPIASNPNSSSESTPSVGHASVANTASTSATSLNSLSTPSLSSGSSTSTSLSSLSSAPSDDMLRMIAQFANTAAASNNSKPSNAPLSSITAPFAMQSQDPSETGNYHLSEESWKHHAQARAILSNLIGPNGEQLTSSDPYNTTVFVGGLSPLISEETLRTFFAPFGDIHYVKVPVGKHCGFVQFVHKKDAERAIEKMQGFPIGGSRIRLSWGRSQYKAAQAAAQAAQAAALQAQIQSQAPQAAGSVLTAEQAFQVLEKFGLTAFINNPAAVVAALSENSGNGFANTNGNGTSTNGSGEDTPRSGMDNMQPQSNGNNGVGYSFDRYDPNSYGPRMDTNVPPARSSFSPFSPDPNLFPEELRNRDSLTPSRAEPLPHPSKNYAPGFGPSPLQTQDANGLERGNTKRISPITPTSAHANRPSVSRFNSFLGGTSTPFDVARAASRSSFHEQERPKEAESREHEQDLIQDLNGTLASLDLDNSQGSWRAQEDRTGGRKSGSPGRSHQ
>S8AJS4
MSSFQYDNYGQPQGGSTSPGGTQQGQAPPANVGQAPSQSPAPFNGNGSANGGSGNDAKTTLWMGELEPWIDENFIRSVWYSLGEQVNVKMIRDKFNGSAGYCFVDFTSPSAAAKALGLNGSQIPNSNRPFKLNWASGGGLADRRDDRGPEYSIFVGDLGPEVNEFVLVSLFQGRFSSCKSAKIMTDPISGMSRGYGFVRFGDEMDQQRALTEMQGVYCGNRPMRISTATPKNKGGNQNMHQNMGGMAPQMGMYTMGAPTMGYYGAPQPMNQFTDPNNTTVFVGGLSGYVTEDELRSFFQGFGEITYVKIPPGKGCGFVQFVQRHAAEMAINQMQGYPIGNSRVRLSWGRSQNNSGPAGTPYRPAPPPPVYPSMGMAPQHAFGPYAPLNPNGYPVFSEKPESGDASATAAPTGPPGAISNPVSATEILGVDKLNQMTAAKNDGIVDRMEADGRPFLSIYAQ
>S8AX60
MSFQNFDTFPNQDAAAAGGAPPQADTTMTGQPDNTGAPFQGAAGDATAASGPQQGADGKTTLWMGELEPWIDENFIRNLWFQMGEQVNVKMIRDKFSGSNAGYCFVDFASPAAAAKALSLNGTPMPNTNRVFKLNWATGGGLADRSRDDRGPEFSIFVGDLGPEVNEYVLVSLFQSRFPSCKSAKIMTDPISGMSRGYGFVRFSDENDQQRALTEMQGVYCGNRPMRISTATPKNKGPGVGAANMGGMPGPAGMYPPMGGPPMGFYGAPQPMNQFTDPNNTTVFVGGLSGYVTEDELRSFFQGFGEITYVKIPPGKGCGFVQFVQRHAAEMAINQMQGYPIGNSRVRLSWGRSQNNSGPAGSPYRPAPPPPPMYPSMGMPPAHQYGGFAPMKVSSHPGSPAPELS
>S8DE71
MNGGDLNQKQQQQQQIQQQQQQQQQQQQQWIAMQQYQQQWMAMQYPAMTMQHHMMYNQHYLPYYHQQYPQQHLLPRPPKQGSQIQATGEDNKTIWIGDLQQWMDENYLHSCFSQTGEVVSVKVIRNKQTGQSEKYGFVEFISHGAAEKVLQSYNGSTMPNTDQQFRLNWASFSTGDRLPDSGSDLSIFVGDLATDVTDEMLTETFASRYPSVKGAKVVVDGSSGRSKGYGFVRFGDEGERDRAMSEMNGEYCSNRPMRVGAATPKKSSTNQQFSSQAVILAGGCANGVAPRVQPETDPSNTTIFVGGLDSDVSDEELRQCFTPYGEIVSVKIPPGKGCGFVQFTDRINAEDALERLNGSVIGKQAVRLSWGRNMANKQSRSSDGNGVVAYYGRQFHDGGHAYGGVYANHNQPLS
>S8E704
MDEEYAKQVCTLMGWDPVSIKVPRPAPDPITGQQANNPGYCFLTFPSQAHAASVLSQTSNSSGNPVVMPNSSKPFSLNWASSVPSASTPPSVPGQPVTLPSGQNPQYPKEYSIFVGDLAPEVSNSDLVAVFRNPVLGLRNDREPRFIRPFLSCKSAKIMLDPVTGVSRGYGFVRFTDEADQQRALIEMHGLYCLSRPMRISPATAKFKPAPNMAGLDFSQMPYPLAPSTAPSAPEQQGQVTIALPLPNAAQAKSVSAPLAGTTQKVSPGGGNVPNSSSNTSSLGSGASASSSSTLVSAPSEEAMKFVTGGGNTSVPSVSAAFAQPTSDQSMAQRFNIPEESWKHHAQARAILSNLIGPNGEQLTSSDPYNTTVFVGGLSPLISEDTLRTFFVPFGDIHYVKVPLGKHCGFVQFVKKPDAERAIEKMQGFPIGGSRIRLSWGRSQYKAAQAAAQAAQAAAFQAQYQAQTNQENGTTITAEQALQLLERFGINQFVANGGASSQGGGNEAQPALYPDSGSNRQALLNAFNPSIFGTRSAAGSAPTTATGFSPFSPDPNYMGEGMKNQESAPNAHQQSFANAHVSKGYTPWYPTHDEKSANGNGKISPTSTLQTIRPPSTSQRFTSLLGEHTSAPSPFQSTRASLRQEAPIGRPDPSRRGSQTQEQYGNQEHEHDAIQDLNGTLASLDLNNSPAMWMSGDNTHTHTLSSSSP
>S9W525
MTSTRSEQGSIPEPSFEFSSNASYKQEYPSTNPARQDMSFDPSNGLHDHESPFESMGEDSSRWDSPSQDNSASIPMISEPMSHGKTTLWMGELEPWINEMFIQQAWASLGHNVIVKLIRNKFTGLNSGYCFIDFSTHEEAEAAMDYNGKPLPGTNRLFKLNWASGGGISNSSSSKAPEYSLFVGDLSPFVTERMLFSLFSSAYPSCKSVKIMMDPNTHNSRGYGFVRFTDENDQKRALSEMQGMLCGDRPIRVGMATPKSKAQVISPVGLMPVNLQPLSFYNPSQPMQQYSDTTNSTVFVGSLSKNVSENDLHALFQNFGDITYVKIPPGKGCGFVQFVSRQSAELAIAQLQGYPLGNSRIRLSWGRNQNSSLNPPPVVAYHSQVSPAPLFPTVGMPAQAPFSPFTAMAPSPLAMPAVAPMNLEVPMQSSSYLSEQAYVPSPSNPISPGAAISPVMSPFQP
>S9YV94
MRSLDAGLSCSALVFTQLEPYMDENFISRAFATMGETVMSVKIIRNRLTGIPAGYCFVEFADLATAEKCLHKINGKPLPGATPAKRFKLNYATYGKQPDNSPEYSLFVGDLTPDVDDGMLYEFFVKVYPSCRGGKVVLDQTGVSKGYGFVKFTDELEQKRALTECQGAVGLGSKPVRLSVAIPKASRVKPVEYSQMYSYSYNQYYQQYQNYYAQWGYDQNTGSYSYSYPQYGYTQSTMQTYEEVGDDALEDPMPQLDVTEANKEFMEQSEELYDALMDCHWQPLDTVSSEIPAMM
>T1IX77
MGDLEPYMDETFLRNAFNQMGENFRNVKIMKNKYTGAFMGYCFLEFENEETALRVLHKLNGRILPNSSPPKRFKLNHANYGKDHAYNREFSLFVGDLSLDVDDLALYKAFGSRYPSVRAAKVVLDASGRSKGFGFIRFADEYEQQQALIQMQGYTGLGSKPLRVSPATQKRPTTATTTATTPPTDYSRYYQQYEQYQNYYSAWQDYSQQYYNYAYNYNYYNYDYQQQQPQTQVGYDAIGGAGAAVVYDTSDITVEEHDTILDTNRENYEYMARSEDLYSAMEESRWIPHEYLKPCVDTK
>U1GD50
MSYPNYDQYQNPGAPDGSTGPSAPTPQDGQMGGQMNAQMSGQPTEQSQTPFQSAPSGDSTTPGGGPGGDQKTTLWMGELEPWIDENFVRNLWFQMGEQVNVKMIRDKFSGNAGYCFVDFSSPQAAAKALTVNGTPMPNSTRPFKLNWASGGGLADRSRDDRGPEYSIFVGDLGPEVNEYVLVSLFQSRFPSCKSAKIMTDPISGMSRGYGFVRFSSEEDQQLALSQMQGVYCGNRPMRISTATPKNKGGPGGPGGMGMQQGGGGGGGPMGYPPAMGGGPPMGFYNQQQPMNQFTDPNNTTVFVGGLSGYVTEDELRSFFHGFGEITYVKIPPGKGCGFVQFVQRHAAEMAINQMQGYPIGNSRVRLSWGRSQNNSGPAGTPYRPAPPPPIYPSMGMPPSHQYVKRILDLSKHKLEFLSDDFFLLACFGAFC
>U4KVY9
MSFQNYNDYAVPQQGGSASPTGGNAPAGQPVPQPGQPSASPAPFNNGGVPQAGNGPAGDGSKTTLWMGELEPWIDENFVRNVWFQIGESVNVKMIRDKFSGNAGYCFVEFQTPAAAAKALNLNGTPIPNSTRPFKLNWASGGGLTDRRFVSQHNSASDNNMLNAHYSSDDRGPEYSIFVGDLGPEVNEYVLVSLFQGRFGSCKSAKIMTDPVSGMSRGYGFVRFSEEQDQHRALTEMQGVYCGNRPMRISTATPKSRTGASAAIPGSAGLMNSYAMGAPQLGYYGAPQPMNQFTDPNNTTVFVGGLSGYVTEDELRSFFQGFGEITYVKIPPGKGCGFVQFVQRHAAEMAINQMQGYPIGNSRVRLSWGRSQNNSGPAGTPYRPAPPPPVFPSMAMPPQHHYQSFAPLNPHASHMHPPPQPGQMPPQGPPGALQNATDPTEPMDMQRMNNMYIAARDGQMDRLEGDSRSYHSVYAA
>U5H1A5
MAPLLNTLSSSFHLSPSGPGSPLTSPVSPAEPHPPSPHVQAEDSSLTARVSFARPSSGKVQEEDASYDAVSPSSTDSFAPSTGSASASARPPPAARGRSFNPASDHYIDRQRRVSYSAHSPYHALNHGNGISDQSIKTVNDDIWGPNPTTRAASDGVVLNNGTSPPGQPSGNSSNQSPPSGHTPSLPKRGSDASVSAGDANEHQERAALFREHERRSLETSAQARLGSSSARDFAQHTSPTSNGLVAPSSFFQPPTLGALNSSNQPLSSPPAHSDAHGSTPSLAENGDARTNASLHLGELDAWMMDEAYIRECCARMGWDSVQHIKLIRGSSPSSGYCFLTFVSAAQAAQVLARFNASPPVLMPRSGRMFKLNWGTGLPGLQPRWSGEHSVFVGDLGRDVGEADLVNLFTPIFPSTKSAKVMCDPSTGFSRGYGFVRFAEESDMQRALLIGQNPGSGLSLHGRTLRISEASGPGQEGRTGACLSGLDRIRTRSRSSDGGLPRPLTIQPGFGGMSNASYNSGPQNDLASPTATSNSYPDFLSPTFSGAFSPNGPMSGATSPYAGANKPLSPSLGNLGAPEGQRRFLTNIGGPAAPGSSPADPNNTTVFVGGLPACISEETLKSFFHHFGEITYCKIPAGKGCGFVQFVRRQDAELAIAKMNDFPIHGKSRIRLSWGRSQGDKQVEHVRKLASALGVPFEAVWRMVQGQDNSTIKQITTAVGSGSNHNGPSSHLAARQLPSGGGGGYNAHPQSNRGDRLDVGAVASVASAAGLTEAEVLDLMGGRSQVGGAAGPPLSAHRNEHGGEQFTRNPGFGPPSGARSFNPSSYAQTRADPYMGHAPVSPYANIDLAEGSMRPQERFSSFSQYAEPPMPQAYNPNFGAGNAGGAYGAQYGGYEYQDRVYTTMPPPMPGTGLEGSFANLGFGSSVSPRSLAAESSHNGTPIFHSLSSSLIPNASRNGNVDGAGHDDSAAHGGSAPWSSGWNGVHA
>U7PVF4
MANFPPPANGNLTAESNTTPINGSTIDSSFPPAATLPQGSESSKTLWMGELEPWMDENFVKNVFSTVSGENVNVKVIRDRASGNAGYCFVEFNTVEAATKALGLNGSNIPNSGRAFKLNWASGGGLVDRRDDRSPEFSIFVGDLGPEVNEFVLVSLFQARFPSCKSAKIMTDAVTGQSRGYGFVRFSDENDQQRALLEMQGVYCGNRPMRISTATPKTRSHPYGQGQHGGNHIHGPGPAQGGNQMGGWNMGNGGGAGGYYQPGFGPMAPQPMNQFTDPNNTTVFVGGLSGYVTEDELRSFFQGFGEITYVKIPPGKGCGFVQFVHRHAAEMAINQMQGYPIGNSRVRLSWGRSQNNSGVGTPYRPAPPPPHYPVHGAVPGAVSPYGPGPFGGNQGPPGGPSPAV
>V2XIT7
MFPDSHNVTGPPLSAATCSSSSSSNEFRTLIWRGLEPWMDEEYVKQVCVVMGWEPSSIKVPSSADPNNNNPGYCLLTFSSQDKASSVLSKIKTSSTPPVLPNSNKSFQMDFAISPQNPMPFVQTQPLLQQAQIQYPTEYSIFVGDLALEVSNSDLVAVFRNPVLGLRNDREPKFIRPFLSCKSAKIMLDPVTGISKGYGFVRFTDESDQQRALIEMHGLYCLSRPMRISAATTKPKPLSITSAPFQANQLLQGVSGPFTFMPTLSTNGVNDASVPAPPSQRPISISYNSIENSSQQPKNAVADFTEESWKHHTQARAILGNLIGPNGEQLSNTDPYNTTVFVGGLSPLINEDTLKTFFAPFGEIHYVKVPIGKNCGFVQFVRKADAQRAIEGMQGFPIAGSRIRLSWGRSQYKAAQAAAQAAHAAAVLSQSTFEPSSAFAPSSSIPPASVLQSVPNANSSPSPTSGHFHGPQSSTQQGPQTGIDLGSLTQEQAIHLLRALGVGAYPASPPVSQKSQDTPVVNHLEMHHLPSAGLFAEETLRAAHLASREDVVGGHRLGFNGSGSAHDPDGTPTGIALYGRNSGKQNEHLQHQLSHAYDLDLSLANLNLNDSRNILRPLDSTSSPPTCGPLHKA
>V4LKI4
MMQQPPPTAAGAPSDQQAYHQQQQQWMMMQQQQQQQQQGQPPAGWNQQSAPSPGQQQHYGAGSQNPGSDGEIRSLWIGDLQPWMDENYIMSIFAQTGEAQSAKVIRNKQTGQCEGYGFIEFANHAAAERVLQTYNGAQMPNCEQTFRLNWAQAGAGERRQAEGPDHTIFVGDLAPEVTDYMLTETFTSVYSSVKGAKVVTDRTTGRSKGYGFVRFGDESEQMRAMTEMNGQFCSTRPMRIGPAANKKPLTMQPGMYQDTQGGNPGEVDPNNTTIFVGALDASVTDDELKSVFGRFGELIHVKIPPGKRCGFVQYSNRASAEHALSMLNGTQLGGQSIRLSWGRSPNKQSQPDQPQWNGGGYYGYPPQPQGYEPYGYAPPPRPQDPNAYYGGYPGYGNYQQQRQ
>V4M6R0
MQTTNGTDSALASSGATAPIHQTTPPPQHQQWQPQQQQQWMAAAAAMQYPPAAAMMMMQQQQMMMYPHQYVPYNQGHYHHPQQLQYASYQQNYHNQQQKPHERGSGEDVKTLWVGDLLHWMDETYLHSCFSHTGEVSSVKVIRNKLTCQSEGYGFVEFLSRAAAEEVLQNYSGSVMPNSEQPFRLNWASFSTGEKRAVENGPELSIFVGDLSPDVTDTLLQELFVEKYPSVKSAKVVIDSNTGRSKGYGFVRFGDENERSRALIEMNGAFCSNRQMRVGIATPKRAVANQQQHSSQALILAGGHGANGSMAHGSQTDGESNNSTIFVGGLDPDVTDEDLRQPFSQFGEVVSVKIPVGKGCGFVQFANRKSADDAIQSLNGTVIGKNTVRLSWGRSPNKQWRGDSGQQWNGGYSRGQGYNNGGYANHHDSNAYPAET
>V5EVC9
MSSDAPSQNMASFNLSQFPSDELDRMTGVRGSPFTRTLSSEDGHATVNLPQGSAALTGQHGYDSMGANGFYGSGNNAGSNNAMSNSISSLHSVSSNTSAGGNGPNGRTGYDQASRLRQTFNNARSSSPLSRPPLFSPNLLHEMERASQQVRSPSGSHPASSPPPRSNVTSPRYFTEPHYTSNPPPHLQHSLQHSQQHSHQQQQQQYQNQPHSRQQSHQQSQIHPSQPHGSNFSNQHASHPTSHQHGNMQHSSQSRNATMGPLDFLPSTQPSALSPHDRPHSSLSERLHDNASRNNGPGTAQSPVGGFNKDSEFSIFVGDLSPDLREEDLVAQFLQPPAWPHNHAFASAVINAQQAQGIYQPGKHIGPAPFHSTKSAKIMTDPVTGASKGYGFVRFSLEADCNRALVEMQGVVVSPANGLSPGRPLRVSTATPKNRGPGPAPSGPNGQMDPHQQHLRMPTPHNPAHSVGPTFLYGGAQGGGSGARSEVVSPQPQTRQQSSPPNPTSVISPISPTSPYDGPGSGSVSGSFGPLYGGFPSNGADSARDSSPAGMPRSHTPSSAPPIPPQQQGGGGSGNPGDSAADPNNTTVFVGGLSSLISEATLRRYFEHFGEITYVKIPPGKGCGFVQYVRKQDAEIAIQRMNGFPILNSKIRLSWGRSQGDKAAAAAAQTMAQYAQLGQLAGLAGLSTLSPSQLAQLAGLGSALSAAQAQAQAQSQGPAQRGPPGFGLGGAGGLANDPLSTLARQLATANMGPPPALGNQGLPGIGQRAPLPSFLQNQQQQQPHQGQQMPHHQHQQQQPSFRGQTGFPSQNAGPPGMGPNGGAGYGSNANQGFEFDQRGGNAPDHHFGSQDGPFSRAPFPPHQSQQDGFSTAPPLSESELADAFASLDFDETTRAALAQRLQGMQSGGLNAKRTDSFSGGYNRDPNAFMFSPFSPSDSPLVGGKSDLPQSQSASSSLHLSHRAEEDGEAAGAGNGADR
>V5GGR6
MSFQNFDSFQNQHPPADSASAPGAPASADATMTGQADPSPAPFQGPTPGEPSSASVSQQGVEGKTTLWMGELEPWIDENFIRNLWFQMGEQVNVKMIRDKFSGSNAGYCFVDFSSPAAAAKALSLNGTPIPNTTRPFKLNWATGGGLADRSRDDRGPEYSIFVGDLGPEVNEYVLVSLFQSRFPSCKSAKIMTDPISGMSRGYGFVRFSDENDQQRALTEMQGVYCGNRPMRISTATPKNKGPGAGPGAMGMPGAPAGLYPPAMGGPPMGFYGAPQPMNQFTDPNNTTVFVGGLSGYVTEDELRSFFQGFGEITYVKIPPGKGCGFVQFVQRHAAEMAINQMQGYPIGNSRVRLSWGRSQNNSGPAGTPYRPAPPPPIYPSMGMPPAAHHESVPFPRKHQQEFIASLQ
>V7CI03
MFTLITPRPPPPPSHHHHHKQPAASPVASSDEIRTIWLGDLHHWMDENYLHNCFAHTGEVLSAKVIRNKQTGQSEGYGFVEFYTRPTAEKVLQNYNGTMMPNTDQAFRLNWATFSAGDRRSSDATSDLSIFVGDLAIDVTDAMLQETFAGRFSSIKGAKVVIDSNTGRSKGYGFVRFGDENERTRAMTEMNGVYCSSRPMRIGVATPKKTYGYQQQYSSQAVVLAGGGHSANGAVAQGSQSEGDSNNTTIFVGGLDSDISDEDLRQPFLQFGEVVSVKIPVGKGCGFVQFADRKNAEDAIQALNGTVIGKQTVRLSWGRSPGNKHWRSDSNGGHYGGQGGYGGHGFAVRQNQDLAMQPAAAAIQGAS
>V9DXZ9
METECKTLWMGDIQMHWDETFIASLFTSAAEQPVVKLIRDKVTGYPAGYGFLEFPTPRGAQQVLDAYNGQLIPNTMHRFRMNWGAGGRRIETSDDHSIFVGDLAPDVTDELLLNTFSARFTTVRGAKVVMDPVTRMSKGFGFVRFGSKEEADQALQTMNGVYCSSRPMRVSVATERNKSRQQVGFGMGEEEGTNTTVFVGGLDPSTTEDELRARFGALGEIVSVKVPPGRGCGFVQYTSKEAAEVAISQMNGTVISGVKVRCAWGRSAAARAANHNSYYNQQYGQYQAGYQNYYGYNAAYGYPQYQQGAYGYTAYGQYAQQGNQPQSGYQQQQPGGQQAHHANYGHQRQQHDQQRDFTRPDDIEAMNRRYASQRAYQHIPPASNASYTPMAADVANGTAMAGSM
>W0T707
MPVIPAPPSTTLQSSNELPRTLWMGDLDPGFDELIIVSIWMSLGKSVKVKLIKSKTNALIPINTASNSNSNSASSSALEINGVSFIDPNKTNLHHAGYCFVEFESFEDAQQGLSLNATPIPNIPCNTTSSKRTNDDGKRKFRLNWANGATLHSTIVPTPEFSLFVGDLSPFATEADLLSLFQTKYNSVKTVRVMTDPITGASRCFGFVRFANESERRNALIGMNGVQFQGRQLRVAYATPRNNVPQQHLSNNISQGQPQSQAQSQSQSQQNQNQNQNKHHHQAQAQAQSQSQSQSQAQAQALARAHAQAVAQAQAQAQAQAQAHYHAQQQAQQAQTQAQHQQLLHLHQLTQQQQQQQQQQQQQQQQQQQQQHLRQSQLQFHNQQMASQQHPNNNSTSTNQVINPMLNQTAPMLLDTANVIVSLQMPSASNNSDGLDRMNTGSTSVTTSTTSAPTPAITSNSTGIGSPTISSISNSINNNASHSNVSIFNEHSPISSTTTTATATSTYTGNGNTNAFNNHYQHYHNNNNNNNNITPPSTTVFVGGLNPNVNELQLFNLFKAFGTITDIKVPPGKQCGFVTFNQRVEAEAAINGVQGFVLMGSPIRLSWGRLNPATSTPPSENNSAALSSSFLYV
>W0T9K5
MSSYSSLSPDSFAGGSAGISSSASASASTYSNVSFRSNSVPDSSSGNIPVVQNSCQLYMGDLNPEWSENDIKSIWSMLGEPNVQVKLIKSSNPNKSHSAQNSGYCFVEFANQVAARNALMKSGLQVPLDPNYVLKLNWASFATAPGTEFTIFVGDLAPNVTEAQLFELFISRYSSTLNAKIVFDQFTGVSKGYGFVKFVNEAEQQRALVDMQGVFLNGRAIRVGTTSKNKYQQQQQQQQHPHHQNQHQHQHQHPHSHQQHHQQQHRFGSNGSASVAPPTSASAQQVASSVSSANSGMAQSKFSYPVLQQPSINQFSDPNNTTVFIGGLSTLITEDELRTYFQPFGQIVYVKIPVGKGCGFVQYVDRVSAETAISKMQGFPIGNSRIRLSWGRSAKQAAAMQQAISLALKQQTQQNQQVQQQQQQQQQQQQIPQYSYQPQPSMPSNYSYNMDSLPGNHYVPVSHNNASYTSQPQQSLSQQPLLPSYTSMEYQNAGSLNGSMSGSSSFQFPMGSSASSLGSALATQQNGFNLNSNMNMQPNVSQSSLFASSLRPQLSPQSTDIYTQKKVEMIDFLEQGGNNNGYIFA
>W1QFC5
MTDPTAQPDSPVTLPDPPENPANTVPSRTLWMGDIEPWWNEEFITDVWAKTNKRVLVKVIKPRQNALVHQLAHSGYCFVEFETPEDAKEALKLNGTIIPNTTDKLFRLNWASAATLNSQIAQTPEYSLFVGDLSPATTEAHLLALFQTHFSTVKTVRVMTDPATGLSRCFGFVRFSSDEDRQKALVEMNGKWLDGRLIRVALATPKHQNQQFRKHQIPMELDPYHAPGLPPIGYYAAPQPPPAYSDPTNTTVFVGGLSNNITEATLLSIFEPYGQIVHVKVPPGKGCGFVKFTQRTDAERAIEQLQGYVIDGSRVRLSWGRSNRNHLLAAPGLAAGMPQHQPHTQGPPQTPGMMMPGMGPPMFYDPYAAESQYVDQNGQYMYVPHYASMLPPEKTDDM
>W2S2C8
MGELEPWIDENFVRNLWFQVGEQVSVKMIRDKFSGSNAGYCFVDFASPQAAHKALQLNGTPMPNSNRLFKLNWASGGGLADRREERAIEYSIFVGDLGPEVNEYVLVSLFQSRFPSCKSAKIMTDPISGMSRGYGFVRFSEEADQQRALSEMQGVYCGNRPMRISTATPKNKGGAGNMNHMMGGAAAGGAGPMGYHPPPQMHPGNHQPMAPFYGGQQPMNQFTDPNNTTVFVGGLSGYVTEDELRSFFQGFGEITYVKIPPGKGCGFVQFVQRHAAEMAINQMQGYPIGNSRVRLSWGRSQNNSGPAGTPYRPAPPPPIYPSMGMPPAHQYANYAPQQVCPNIITLNHS
>W3XNJ8
MDTFTPFNGQPASNGSGSQGEGGSQGGMPPMAPNGQGAGDNGNGFQGGDASRQTLWMGELAGWMDEQFIRSIFLSSMNENVQVKIIRDRHSGNAGYCFVEFGTPEAAQKALQLNGSPVPNTDRVFRLNWASGGGLVDRRDDRSPEFSIFVGDLGHEVNEFVLVALFQARFPSCKSAKIMTDQQTGQSRGYGFVRFSNEQDQQRALVEMQGVYCGNRPMRVSPATPKNRSHQGGQFQNFGGHQMMAPAAAVQQPGMANPWVAQQQQGFGGYQQGGQGYNPMVMNQFTDPNNTTVFVGGLSGYVTEDELRSFFQGFGEITYVKIPPGKGCGFVQFVHRHAAEMAINQMQGYPIGNSRVRLSWGRSQNNSGVGTPYRPAPPPPHYFPPGPPGPPGPPGPGFGGPGFGGNGGHQGPPPGGLGPQVSLAALQPFQH
>W4H5E4
MDDDHGRKRKLPPGLAPPTYRSDEVGASSGSGKATPSFSIGMSKKSRFDREKELREQKQKEADEETKKAYASFVASFDQDDSGPRFVPSDDHAAATTSKPRPFSLTPPPLSRPQAGGPPRHQPFPPPLVSRPQPPPPTHIPAAPKDVAAKKPAPFAFAMDDDDDDVPQVIPKRKAREMDRFLEEIKDSGFEPVAASPYDTGADEDSTNLYVNNLAPSVTETQLRALFSAHGPIYSIKVMWPRTDEERARGRNCGFVCFCKRLHADSARIHLHETKLEGLEISVSWGKAVKMDPALVAGITYLGSTPSTYLGSTSSTAFGPAPSTTRVPPSTVIVEIPADKELTALINYVARCVARDGPKFEDLMRRSQLDAKYDFLRAPPTSSLFIYYKWKVYSLQMGDTDTTWRTMGFQMVPNGSMWIPPPNPDGDAPPPSTNHPPSDTSSYQRSPTNNPNIIMTGQQLAAAKDREKGHRARFELSGREYDTLCSYLEDVTIDRQSICDVMAFALDHSECAVDISSTIVRSFHVGDSRESKRVHRHVPAMAYVARLFVVSDILHNSSAPLKNASLYRTQFEETLPDIMDTLNAVGHAIVGRMSYNAMRDKVLSVLHAWGQWSLFPPPYLIGLNATFLQKSREVEEDMDVVCAAMDADTLALNDERLKRKCRHAGLVAAGSKHDMYRRLYMLKKFTSVGDGRRQDEIDDEDGDVDGEPMEEDEDDIDGVPLDDDIDGVPLDGDDDVDGEPMDMADD
>W4XT31
MNVMDGGMGMDPYFRMMCEEDAQPRTLYVGNLDRRVTEELVFQLFLQIAPSKTKSCKMIADHGNSDPYCFVEFYDSVTAEAAMVAMNGRTVFDKPIKVNWATTQGSRKDTTHHHHVFVGDLVQEMKTAELRALFDKYGSITDARVVRDPETGKSRCYGFVSFEQEEDAQCAIKEMNGAILPQYPGMKAIRTGWATRKPTSHKPPQIEAKDYERVLNETSPNNCTVYVGGLQFKFSAEDLLRKVFGPFGAIQEVRTFPEKAFAFVRFANHESATNAIVSVHGSPIEGHVVKCSWGKESNESSGFQQPQAPSQQLQVQQGVGQFYQQQTPQQQQQGGFNQFSQYGYQQYPVGGGGQQYVVGGVPQSQQYGYYQNPGVVMQGGYVGGYNGGGGGGGGGTQGGYVMQQQGGGGGASAAVYPNSTQAGYIQPGYQ
>W5K2M6
MFNRMTSLWMGDLDPYMDENFIKQAFSTMGETAYGVKIITHRVTGGSAGYCFVELADEASVDRCVQRLNGKLVPGSNPPRKFKLNYATYGKRPEPGPEFSVFVGDLTPEVDDYQLHQFFVKKYPSCKGAKVVTDPYGNSRGYGFVKFSDESEQKKALEEFQNATGLGGKAIRISIAVNKSNKSNNYHNQGHNYNSNYQQQYYQQPYNNYYQPWGYDQYNSYNYGYNPYATPPPVPHGMMGPPPMMPPMPPDMNAATEQSQDATEEVEDNEDPNPQVDVEVLNKQFMERSEELYDSLMSCSWQPMDSVASEIFCS
>W5NXX0
MAASLWMGDLEPYMDENFISRAFATMGETVMSVKIIRNRLTGIPAGYCFVEFADLATAEKCLHKINGKPLPGATPAKRFKLNYATYGKQPDNSPEYSLFVGDLTPDVDDGMLYEFFVKVYPSCRGGKVVLDQTGVSKGYGFVKFTDELEQKRALTECQGAIGLGSKPVRLSVAIPKASRVKPVEYSQMYSYSYNQYYQQYQNYYAQWGYDQNTGSYSYSYPQYGYTQSTMQTYEEVGDDALEDPMPQLDVTEANKEFMEQSEELYDALMDCHWQPLDTVSSEIPAMI
>W6MH59
MSIPQGSIPQYYNNNVAPGYGNMFSQQQQQQQQQQPQIQVWMGELDPWWDEMAIRQIWQAVGISDTISSIKIIRDKNAMANGLNNSGYCFLRVNTVDDAQQILSHHGAVVPNTNKFFKLNWASQGNPQFSGRLQPTHQSIGPEFTIFVGDLPQGINESQLLEFFNARYQSCYNARVMVDPNTGNPRGYGFVKFGDEAEQQRALIEMQGAVLNGRPIRVSTAVKNSTNPVSNQHQMNSQFQKIVIPPQQFVPPLQQFSDPNNTTVFIGGLNSYVSVDELRHYFERFGEISYVKIPPGKNCGFVQYLLRSSAEKAITEMQGYPIGQSRIRVSWGARAAQRSHYQQQQQRMAVIGNQLPGGLMNMEQDGQFGPALSNPDFQAQQQMLAEQIPFTPGGVPTNEKILNEMYLAARDGQLDRLELDSKGYE
>W6MVW1
MQTGSTDFLNTIPLPNPPEISGASSNVTPKTLWMGDLEPWWDEDYITSIWSAMNKRVLVKVIKPKQNFMHTSLFNHSGYCFVEFDTYEEAKEGLSLNGSAIPNSNGKVFRLNWASGATLDAQIPQTPEFSLFVGDLSPSTTEAHLLALFQHHFSSVKTVRVMTDPTTGSSRCFGFVRFTSEEDRRRALNEMNGVWLGDRPIRVALATPKHQNLGLKTNGSDERMFLTATGPPPHVPGQVSVPYYATAGVPLPQMGQHGGAPPQSLQQSQVFNDPNNTTVFVGGLANGVPEETLITLFEPFGSIVQVKIPPGKGCGFVKFSKRQDAEQAIAGMQGFIIGGSRVRLSWGRSNNSNLNQQMMVKSYDGYQSVAPQQVAEYGTPFYYAAEMAPQMMDQQMLDQQSPYIYQQMFPQVIQPQIHPPQPHHLHQNQHVPVFKEQPNSGSTLETPLTPDQEGSEHKGSDSEGQLDGLKRLD
>W6Q4P7
MSYNGYENFPQQDPAAAGAPAPVDTNMTGQADPSAAQFQGPPPGEPNSAPVPQQGADGKTTLWMGELEPWIDENFIRNLWFQMGEQVNVKMIRDKFSGSNAGYCFVDFASPAAAAKALSLNGTPMPNTNRVFKLNWATGGGLADRSRDDRGPEYSIFVGDLGPEVNEYVLVSLFQSRFPSCKSAKIMTDPISGMSRGYGFVRFSDENDQQRALTEMQGVYCGNRPMRISTATPKNKGPGVGGNGGAAMGMPGPAGMYPPMGGPPMPFYGAPQPMNQFTDPNNTTVFVGGLSGYVTEDELRSFFQGFGEITYVKIPPGKGCGFVQFVQRHAAEMAINQMQGYPIGNSRVRLSWGRSQNNSGPAGSPYRPAPPPPPMYPSMGMPPTHQYGGFAPMK
>W6UDY1
MLRKADEESKRKAEEAEVAKALEDFENTFQQSNRLDRAWVKGGVVNPGSEASTEHKSDVPSSSSIYKPVSKFGDKSLKTLEVGKVESKGDGSKKPMIGRKSGQAKKMTNLELFKEELKRYFYSQICIVILSLQKQREQRHQLRQQNRARGISESKIPQSLPTSELSLEYDDLDKRNRLREYGYPYDEDTDKSTTNLFLGNLCPKMTEQQLCDIFGRYGPLASVKIMWPRTEEQRAVARNCGFVAFMNRIDAERALENLRGKELMGYEMKLGWGKTVPIPVYPVYVPPLLLELIKAPSQSGLPFNAQPRDWLKSLRPAIKERAKLVTESIGNGDSATHSLPPAPDRFPYNIHTMPKETFAKVLEEAVVKVVIPSDRTVLATIHRLIEFVVREGPQFEAAIMHREEKNPQYKFLFDYQTPEHLYYRWKLWSILHGEPVNKWSLEEFRMYDGGPLWRPPPINFFTNGMPEELVEPADYPVAPGYHAGRGDDAVDFEGRDDAFRRGVSGDRGGTLGLTEAQRSRLAVWINDLEPSRAQVGDVMLWCLEHADAAPDVVDIIAKSLKRPIGKLVPDEDIEDDGSGCDVFTVKPATSVSSVVARLFLTSDILYNSGAKVPNASFYRKCFESRLFEIFNEIGSFFRELESKLKAEQLKQKVMLCFRAWEEWAIYPNDFLIQLQNVFLGLTLNVASKKSTNISEMDEEAVAGAPLEPNVGISKSSGMTAVTANVESLDGAPLVQYDGDPLDVDGSPLNVGGGNNEEDEDIEGVPLDTAWVQLHCESLLVLQISLILLWLSSSSIKSRDVNKLSSAAAPLFVPSKWESIDPDKAAEEAVTSNRWDLFADSSTSPSKQPSSAGEIAASKVDIDEDVDGKPLDGFGAAGLGLVAYDDDDALSPSPPPQPTNEPISDSRRQALREIEMKVVKYQDELEACRKRGDSSVTDEAISKQVDRFRERLLERLEETQEASAKSSSSKSIGNSKNSSSSKSSKPPFSSASSKRRHGSNSSTSKRHDDNRSSRRRHSRSPDDGTYSASPMSGKRLREELADVREEGEASDDEGGNTHNQHKRSRRRDDENRNRDRSPRRSRRSRSRSPSPSRRRGGITAPSSKSSQKKK
>W6Y690
MSFNNGYNDQFQGPPQGDMNNPTPQPGDMGQPMDTSGNGFPPQGNMGPPGSAGGDGQGQGAGKTTLWMGELEPWIDENFVRSIWYNMGETVNVKMIRDKFSGSNAGYCFVDFASPDAAAKALNLNGQLIPNSNRPFKLNWASGGGLADRRQNSRDERGPEFSIFVGDLGPEVTEFVLVQLFQNKYPSTKSAKIMSDPISGMSRGYGFVRFASEEDQQKALTEMQGVYCGNRPMRISTATPKNKSGGPGGPGGMGMPQGAGGPGMGMYSMGAPPMGNYYGAPQPMNQFTDPNNTTVFVGGLSGYVTEDELRSFFQGFGEITYVKIPPGKGCGFVQFVQRHAAEMAINQMQGYPIGNSRVRLSWGRSQNNSGPAGTPYRPAPPPPVPFGPGMGMPPQHPYGGGGGGYGPMMKASLPPPYSSIANNSYAGSQHDSQNAPTLQSGAANGLQSGLGGFTRFTPPQSNDPNGSFS
>W7B5Z3
MNNTNIVNGEYEIKNGNNSNNTKTLWVGDLDKIKDEKVDENYILYCMFYEFSEDIIKIKLCKEKNFQKNSYAFIEFTSYDIAKYCFEQLNGKWIPGKINKFKLNWAKYNLADNMNSNDKNFDIELDDKGTYSLYVGSLPKSTTKEEIENLFSSFYSSICFVKIIKNTQKNQNKVYCFIHFFNYDECVRALTEMDGYIFKGYKIKVSKSNGIKIANSDMNNYYNNNKNFENNTNHIKLLNANNYNPNNFNQNNYFINPYNQASYSPNNYNAINYNPMNYNSINYNSINNTSNNYNQNRYPTGNNTQNGYNSNNPNMLINQGVVQENECNGNANPINGNNNNNDTNMNENAPQNKNMFLYYNNGNSELNNPYNINYYNQMNSNVNSYSTYGNTANNNSNNNSIPYNTNNYSGALNQLNYYSNQMTQMNNYNEDALNNNKAYNDDGLVMNNNNSTNNNTNNNNDDNNNNNMHNYAEDHTYLNNYMCDNNHLDNFNMDLKNENNDEQNSLSNQK
>W7MJV0
MDFAGVPPNNAAPAGPMSFSNGTPPAPDMSSAPPPGSGPDSPKTTLWMGELEPWMDENFIKGVFMSAAHESVNVKVIRDKNSGNAGYCFVEFQSPESATSALGMNGKQVPNSQRTFKLNWASGGGLVDRRDDRGPEYSIFVGDLGPEVNEYVLVSLFQARFPSCKSAKIMTDAMSGQSRGYGFVRFSDENDQQRALVEMQGVYCGNRPMRISTATPKNRGNHGFGGQGHHNGGPMMGGMPQQQMWNGGGMQGFGYGGFNPATQMNQFTDPNNTTVFVGGLSGYVTEDELRSFFQGFGEITYVKIPPGKGCGFVQFVHRHAAEMAINQMQGYPIGNSRVRLSWGRSQNNSGVGTPYRPAPPPPHYMGMPSHGGPGNYGPQHFGGPAPGPQGPPGPPGPPGPGGPPQF
>W7TLC3
MGGTEEPCKTLWVGDIQPSWDEAYVGSVFANTGLEEGDVVEVKLIRDKHTGFPAGYGFVEFATAEIAEKVLETCNGNAIAGTHFRFRLNWGAGGKRMETAPEFSIFVGDLAPEVTDQMLQDIFLEKFPSTLGAKVVMDPVSGMSKGFGFVRFKNEEEKEEALSTMTGVGCGGRAIRVAPATAKKAAGSHGLGMGAGMMMGMHASPYPGMHPHMMLGGDGEDPHNTTVFVGGIDAGVTEDVLREAFSGYGDIIYVKIPPGRGCGFVQYVNRTSAETAIAKMQGADVRGCKVRLSWGRSSPARAEGRRMGGMGGGMEGGMGMAGYPAMYATVGPGAGGGGYYPPTSHLHPPHPQHPPTHSPQAPPTQSGYHYAPGPIPYPPSSSSYLPPYHPQQPSPAQAASLYHPSQGGGGTHPYTHLSYSYQSHLHAPPHSLPPLAPGQDRGGYPPGGFSPQGSPDGREGGREGLPTLYYGDPGHSQPHRPPGPGGRKVGRIGGGRDGGMTALTARLDGLDMSGNTGGGEGFAKGGLPPGGPGGVRGGYGGGGGGGSRKGSYRMQQGGYGYSLHGGGGGGGRGGGAGGEGGYGGMYPPR
>W9CUN5
MSFQQQVYDPAQQGGYEQQNNGNGVMPPPPMQQQQQQQQQQQQGGMPTGDGGSPAPFAQQGAGVEGPSGSVTGDAKTTLWQGELEPWIDENFIRSVWFGMGEQVNVKMIRDKFSGNAGYCFIDFSSPAAAAKALSLNGTMIPNTSRPFKLNWASGGGLADRRDDRGPEFSIFVGDLGPEVNEYVLVSLFQARFPSCKSAKIMTDPISGMSRGYGFVRFAEEGDQQRALTEMQGVYCGNRPMRISTATPKNKSGGTGPAGMQMQGGGGGGGGGMPGAMGGAPGMYGMGGGPPMAGYYGTPQPMNQFTDPNNTTVFVGGLSGYVTEDELRSFFQGFGEITYVKIPPGKGCGFVQFVQRHAAEMAINQMQGYPIGNSRVRLSWGRSQNNSGPAGTPYRPAPPPPHYQQMGMPQPHNPYGGFQPVQVSFTHLQSTFKADNLQAAQNQPQGNGFNAAYQQHQQQQQPSGGQNANGGFNNQAPYS
>W9RQX1
MQPGAGVGPQAMGQQYPQHAQQPYMMMPPQAGQAPPVWAAQGQVATPPQQQAPPQAQLTSADEVRTLWIGDLQYWMEENYLYSCFVHTGEVVSVKVIRNKQTGQSEGYGFIEFVSRPAAERALQTFNGSPMPNGAQNFRLNWASAGEKRSDDTPDYTIFVGDLAADVTDYTLLETFRGRYPSIKGAKVVIDRLTGRTKGYGFVRFGDESEQIRAMNEMNGVLCSTRPMRIGPAANKNAVGSQQYSKASYQSSQGAQNENDPNNTTIFVGNLDSNVTDDHLRQVFHQYGELVHVKIPTGKRCGFVQFTDRSCAEEALRMLNGSQLGGQNIRLSWGRSPNKQVDSLSKMQGGGYYGYAPGHEGYSYPPVSQDPSMYYGGYPGYGNYQQQPQQQQQQVGYS
>W9VIF5
MSFPEYGQFPNAQQEGAPGSGPPPQDGPAPGQPTDPSAPQQMSFPTPDGGAAPQNGQSADGKTTLWMGELEPWIDENFVRNLWFQMGEQVSVKMIRDKFSGSNAGYCFVDFSSSQAAAKALQLSGQPMPNSSRPFKLNWASGGGLQDRRDDRGPEYSIFVGDLGPEVNEYVLVSLFQSRFPSCKSAKIMTDPLSGMSRGYGFVRFSDEGDQQRALNEMQGVYCGNRPMRISTATPKNKGGPMGGMNMGMPGGGAPMGYPPMGQPPMPFYGGQQQQPQPMNQFTDPNNTTVFVGGLSGYVTEDELRSFFQGFGEITYVKIPPGKGCGFVQFVQRHAAEMAINQMQGYPIGNSRVRLSWGRSQNNSGPAGTPYRPAPPPPIYPGAMGGMPPAHQYGSYAPMKVGFSPGPTPPQGPY
>W9YHE4
MSFEYGQFPNPQQEGVPGQVPPPQDGAAPGQPTDPSGQQQLAFQSPDGNGAPQGGPGGDQKTTLWMGELEPWIDENFVRNLWFQMGEQVSVKMIRDKFSGSNAGYCFVDFSSPQAAAKALQLSGQPMPNSTRPFKLNWATGGGLADRRDDRGPEYSIFVGDLGPEVNEYVLVSLFQSRFPSCKSAKIMTDPLSGMSRGYGFVRFSDESDQQRALTEMQGVYCGNRPMRISTATPKNKGLPMGGGANMGIPGPMAYPPMGGPPMPYYGQQQQSPQPMNQFTDPNNTTVFVGGLSGYVTEDELRSFFQGFGEITYVKIPPGKGCGFVQFVQRHAAEMAINQMQGYPIGNSRVRLSWGRSQNNSGPAGTPYRPAPPPPIYPAMGMPPAHSYGSYAPMKVGATPVG
>W9YMB4
MSFEYGQFPNAQQEAVPGQVPPQDGAAPGQPTDPTGQQQMAFQNPDVNVNAPPQPGPGGEQKTTLWMGELEPWIDENFVRNLWFQMGEQVSVKMIRDKFSGSNAGYCFVDFSSPQAAAKALQLSGQPMPNSTRPFKLNWATGGGLADRRDDRGPEYSIFVGDLGPEVNEYVLVSLFQSRFPSCKSAKIMTDPLSGMSRGYGFVRFSDEGDQQRALTEMQGVYCGNRPMRISTATPKNKGMPMGAAGGAANMGMPGPMGYPPMGGPPMPYYGQQQSPQPMNQFTDPNNTTVFVGGLSGYVTEDELRSFFQGFGEITYVKIPPGKGCGFVQFVQRHAAEMAINQMQGYPIGNSRVRLSWGRSQNNSGPAGTPYRPAPPPPIYPAMGMPPAHSYGSYAPMKVSPKPRSCSVGSD
>10020_0:000694
MAASLWMGDLEPYMDENFISRAFATMGETVMSVKIIRNRLTGIPAGYCFVEFADLATAEKCLHKINGKPLPGATPAKRFKLNYATYGKQPDNSPEYSLFVGDLTPDVDDGMLYEFFVKVYPSCRGGKVVLDQTGVSKGYGFVKFTDELEQKRALTECQGAVGLGSKPVRLSVAIPKASRVKPVEYSQMYSYSYNQYYQQYQNYYAQWGYDQNTGSYSYSYPQYGYTQSTMQVIVLWHLWPSRPGLLSAFESCTFKSPVQQSCDRMDAWRGGRGRAGPRLPAMETRDCGYQFRIALLGDAAVGKTSLLRRYVRPPEPQAAAEPEPTVGVEFYSRVLQLPAGPRIKLQLWDTAGHERFRCITRSFYRSLVGVLLVFDVTNRESFEHIQYWHQEVLSTQGPDKAIFLLIGHKSDLQSTRCVSTQEAEDLAASLGMTFLETSATNNCNVELAFDVLTTAIQQALQQGHIRLEENWGGPVFPDPMPQLDVTEANKEFMEQSEELYDALMDCHWQPLDTVSSEIPALL
>10020_0:0023da
MAVRLCDVASLLRSGSWAAEPWTGQVIAAMETQLSNGPTCNNTANGPTTINNNCSSPVDSGNTEDSKTNLIVNYLPQNMTQEELKSLFGSIGEIESCKLVRDKITGQSLGYGFVNYIDPKDAEKAINTLNGLRLQTKTIKVSYARPSSASIRDANLYVSGLPKTMTQKELEQLFSQYGRIITSRILVDQVTGISRGVGFIRFDKRIEAEEAIKGLNGQKPPGATEPITVKFANNPSQKTNQAILSQLYQSPNRRYPGPLAQQAQRFRLDNLLNMAYGVKSRFSPMTIDGMTSLAGINIPGHPGTGWCIFVYNLAPDADESILWQMFGPFGAVTNVKVIRDFNTNKCKGFGFVTMTNYDEAAMAIASLNGYRLGDRVLQVSFKTNKTHKA
>10029_0:000ca1
MAASLWMGDLEPYMDENFISRAFATMGETVMSVKIIRNRLTGIPAGYCFVEFADLATAEKCLHKINGKPLPGATPAKRFKLNYATYGKQPDNSPEYSLFVGDLTPDVDDGMLYEFFVKVYPSCRGGKVVLDQTGVSKGYGFVKFTDELEQKRALTECQGAVGLGSKPVRLSVAIPKASRVKPVEYSQMYSYSYNQYYQQYQNYYAQWGYDQNTGSYSYSYPQYGYTQSTMQTYEEVGDDALEDPAPQLDVTEANKEFMEQSEELYDALMDCHWQPLDTVSSEIPAML
>10029_0:00306f
MAVRLCDVASLLRSGSWAAEPWTGQVIAAMETQLSNGPTCNNTANGPTTVNNNCSSPVDSGKTEDSKTNLIVNYLPQNMTQEELKSLFGSIGEIESCKLVRDKITGQSLGYGFVNYIDPKDAEKAINTLNGLRLQTKTIKVSYARPSSASIRDANLYVSGLPKTMTQKELEQLFSQYGRIITSRILVDQVTGISRGVGFIRFDKRIEAEEAIKGLNGQKPPGATEPITVKFANNPSQKTNQAILSQLYQSPNRRYPGPLAQQAQRFRLDNLLNMAYGVKSRFSPMTIDGMTSLAGINIPGHPGTGWCIFVYNLAPDADESILWQMFGPFGAVTNVKVIRDFNTNKCKGFGFVTMTNYDEAAMAIASLNGYRLGDRVLQVSFKTNKTHKA
>10036_0:00210a
MWLLCLEAVRGQQSLGPGSVGFFLNSQVIAAMETQLSNGPTCNNTANGPTTVNNNCSSPVDSGNTEDSKTNLIVNYLPQNMTQEELKSLFGSIGEIESCKLVRDKITGQSLGYGFVNYIDPKDAEKAINTLNGLRLQTKTIKVSYARPSSASIRDANLYVSGLPKTMTQKELEQLFSQYGRIITSRILVDQVTGISRGVGFIRFDKRIEAEEAIKGLNGQKPPGATEPITVKFANNPSQKTNQAILSQLYQSPNRRYPGPLAQQAQRFRLDNLLNMAYGVKSRFSPMTIDGMTSLAGINIPGHPGTGWCIFVYNLAPDADESILWQMFGPFGAVTNVKVIRDFNTNKCKGFGFVTMTNYDEAAMAIASLNGYRLGDRVLQVSFKTNKTHKA
>10036_0:0030c4
MAASLWMGDLEPYMDENFISRAFATMGETVMSVKIIRNRLTGIPAGYCFVEFADLATAEKCLHKINGKPLPGATPAKRFKLNYATYGKQPDNSPEYSLFVGDLTPDVDDGMLYEFFVKVYPSCRGGKVVLDQTGVSKGYGFVKFTDELEQKRALTECQGAVGLGSKPVRLSVAIPKASRVKPVEYSQMYSYSYNQYYQQYQNYYAQWGYDQNTGSYSYSYPQYGYTQSTMQTYEEVGDDALEDPAPQLDVTEANKEFMEQSEELYDALMDCHWQPLDTVSSEIPAML
>100784_0:0008bb
MDENFVSRAFATMGELVLSVKIIRNRLTGIPAGYCFVEFADLATAEKCLHKINGKPLPGATPAKRFKLNYATYGKQPDNSPEYSLFVGDLTPDVDDGMLYEFFVKVYPSCRGGKVVLDQAGVSKGYGFVKFTDELEQKRALTECQGAVGLGSKPVRLSVAIPKANRVKPMEYNQMYNYNYNQYYQQYHNYYAQWGYDQNTGSYSYSYPQYGYTQSTMQTYEEVGEDALEDPTPQLDVHEANKQFMEQSEELYDALMDCHWQPLDTVSSEIPAVL
>100784_0:0034e9
ELKAVYGNIGSXLNTNLTEKISXQSLGYGFVNYVDPKDAEKAINTLNGLRLQTKTIKVSYARPSSASIRDANLYVSGLPKTMTQKELEQLFSQYGRIITSRILVDQVTGVSRGVGFIRFDKRIEAEEAIKGLNGQKPPGATEPITVKFANNPSQKTNQAILSQLYQSPNRRYPAPLAQQAQRFRLDNLLNMAYGVKRFPPMTIDGMTSLAGINIPGHAGTGWCIFVYNLAPDADESILWQMFGPFGAVTNVKVIRDFNTNKCKGFGFVTMTNYDEAAMAIASLNGYRLGDRVLQVSFKTNKTHKA
>100784_0:003538
MGPQASFKGKDLMAKKRECLQAYSWWRTPQKKRKKKNKIKPGRIEFVPSSTSGTRPDYSIFVGELTPEVDDFQLYDYFLKRYPSCIDCKIATDLLGYSRGYAFVRFGEQGDQMRALQDCQNAPGLGGKRIRLSIGISKRLKAEFQRYQSYNYNDYYQDYQNYYSQWGYDPYAEYNYSSYTPYDSMQAVGDCSLGDAVMTPAVFEETSAMTEINDDLITEDPQLYLDVDEMNRQFMETSEELYDSLMNCHWQPLDTVTSDIPPAI
>10090_0:001399
MSKVTPVCAWVTGHCPNPSVCMQTCPGRPGKPNGGAWREHVPLRVAELGTRGPAGGVASTPGPRLLARCQASPASPPCYKRRDRGAPASLRQQPVGRAGFRRVPVRLPAAASVTPLSGAVGRRREPWELQPSRSRRQLQTNMAVRLCDVASLLRSGSWAAEPWTGQVIAAMETQLSNGPTCNNTANGPTTVNNNCSSPVDSGNTEDSKTNLIVNYLPQNMTQEELKSLFGSIGEIESCKLVRDKITGQSLGYGFVNYIDPKDAEKAINTLNGLRLQTKTIKVSYARPSSASIRDANLYVSGLPKTMTQKELEQLFSQYGRIITSRILVDQVTGISRGVGFIRFDKRIEAEEAIKGLNGQKPPGATEPITVKFANNPSQKTNQAILSQLYQSPNRRYPGPLAQQAQRFRLDNLLNMAYGVKSRFSPMTIDGMTSLAGINIPGHPGTGWCIFVYNLAPDADESILWQMFGPFGAVTNVKVIRDFNTNKCKGFGFVTMTNYDEAAMAIASLNGYRLGDRVLQVSFKTNKTHKA
>101091_1:00037c
MSYPFELKTQYPFHEQPLLSQQSKTTLWMGELEPHWDEQYIRQIWFSLNQNVVVKVIRDKATGMSAGYAFVDFGTAANARLVMATFNGVPMPNSHRSFKLNWASGGGLIDRKEDRQPEYSIFVGDLSPEVNETELLAIFQAHYHSCKSAKIMTDPKTGMTRGYGFVRFSELIDQQRSLVEMQGQFIGSRPIRVSIATPKNNHHLSPLKTEPSSLTMPESDHLNTTVFVGGLSAPIGEEELRHYFQHFGPIVYVKIPPGKGCGFVQYVTRQSAEMAIQHMNGFQIGHSRIRLSWGRSQNEKKHQTPSSSSPISHSPLSHSSPLLPPISLNLSSPPPNGLAPSLVSLSPTLQYAQQRTLSLSSLFANQAPKRMMNPTYDDILLNDNTNYHVSDEDFFQSVTKLLEDEPSPPMSTQEHQAYYQQQQQHHLYQQRQQQQQHQQQQTTSLDWKLNQIYAQ
>10116_0:0020c5
MAVRLCDVASLLRSGSWAAEPWTGQVIAAMETQLSNGPTCNNTANGPTTVNNNCSSPVDSGNTEDSKTNLIVNYLPQNMTQEELKSLFGSIGEIESCKLVRDKITGQSLGYGFVNYIDPKDAEKAINTLNGLRLQTKTIKVSYARPSSASIRDANLYVSGLPKTMTQKELEQLFSQYGRIITSRILVDQVTGISRGVGFIRFDKRIEAEEAIKGLNGQKPPGATEPITVKFANNPSQKTNQAILSQLYQSPNRRYPGPLAQQAQRFRLDNLLNMAYGVKSRFSPMTIDGMTSLAGINIPGHPGTGWCIFVYNLAPDADESILWQMFGPFGAVTNVKVIRDFNTNKCKGFGFVTMTNYDEAAMAIASLNGYRLGDRVLQVSFKTNKTHKA
>10141_0:00489d
MAVRLCDVASLLRSGSWAAEPWTGQVIAAMETQLSNGPTCNNTTNGPTTINNNCSSPVDSGNTEDSKTNLIVNYLPQNMTQEELKSLFGSIGEIESCKLVRDKITGQSLGYGFVNYIDPKDAEKAINTLNGLRLQTKTIKVSYARPSSASIRDANLYVSGLPKTMTQKELEQLFSQYGRIITSRILVDQVTGISRGVGFIRFDKRIEAEEAIKGLNGQKPPGATEPITVKFANNPSQKTNQAILSQLYQSPNRRYPGPLAQQAQRFRLDNLLNMAYGVKRFSPMTIDGMTSLAGINIPGHPGTGWCIFVYNLAPDADESILWQMFGPFGAVTNVKVIRDFNTNKCKGFGFVTMTNYDEAAMAIASLNGYRLGDRVLQVSFKTNKTHKA
>10181_0:0007a5
MVTPLAWIRRQLQTNMAVRLCDVASLLRSGSWAAEPWTGVIAAMETQLSNGPTCNNTANGPTTINNNCSSPVDSGNTEDSKTNLIVNYLPQNMTQEELKSLFGSIGEIESCKLVRDKITGQSLGYGFVNYIDPKDAEKAINTLNGLRLQTKTIKVSYARPSSASIRDANLYVSGLPKTMTQKELEQLFSQYGRIITSRILVDQVTGISRGVGFIRFDKRIEAEEAIKGLNGQKPPGATEPITVKFANNPSQKTNQAILSQLYQSPNRRYPGPLAQQAQRFRLDNLLNMAYGVKSRFSPMTIDGMTSLAGINIPGHPGTGWCIFVYNLAPDADESILWQMFGPFGAVTNVKVIRDFNTNKCKGFGFVTMTNYDEAAMAIASLNGYRLGDRVLQVSFKTNKTHKA
>10181_0:001f8e
MFSIFYNEDTLILGSCVYVRSAVCGSSRTESQKLPETPPTPDSGLSPAHCDPEAGRPSEDSGKPGAAFLDRWAADFRRVRRRCRRRLLRGGPYIADWRQRAPLRPAKSAPGCGMAASLWMGDLEPYMDESFISRAFATMGETVMSVKIIRNRLTGIPAGYCFVEFADLATAEKCLHKINGKPLPGATPAKRFKLNYATYGKQPDNSPEYSLFVGDLTPDVDDGMLYEFFVKVYPSCRGGKVVLDQTGISKGYGFVKFTDELEQKRALTECQGAVGLGSKPVRLSVAIPKAHMKKLEMMH
>10228_0:001412
MSTLWMGDSANDQVYWMDSPNVKGFMVYDATMTLSSGLTFCRSLQLETYMDETFIRNAFASVGRTVLSVKLIRNRVVGGPAGYCFVDFPDPQSAEDCLKQVNGLPLPGSNPQKRFKLNWATHGARDAGNPEFSIFVGDLTPDVTDLVLRNFFCERFPSCKGAKVVIDQGGNSRGYGFVRFGDENEHTRALNEMQGASGCGGRPIRVSLATPKKTMNQMQQHQPHQQQYYDQFAQYQMQQAYMAAWQYQMQQAQYLQYPYQTNTDNSQLQAQAQNSTNDTTEPLDNTLEDDDVDKLNTNFVNQQQVKVVVVPLRFMQLIGVFLPKSYHFESTSLQSHEKGLWLYR
>103372_0:000357
MSGPMVLCQLWMGGLEPYMTESFIMNAFHKMGEQPQTVKVMRNRYTGEPAGYCFVHFPTDEMALDAMHKLNGKVIPGSNPPVRFRLNHASTTGKPAAEREFSIWVGDLSTDVDDYSLYRAFAAKYNSIRTAKVILDSSGFSKGYGFVRFANEEEQKNSLITMNGYRGLGTKSLKICNAVPRPWNKISGSTPPQSTSEYPASNMNSEAYNYYDTSSYWNSYSAWQQGYYESEPTSDTYNSYVSDQKPEEDELELIEHSIPIDIDKVNREIIEQDYNLWDALESSKWIPCDTIELCY
>1035309_1:000ad4
MSFPNPAPTGSPSEIAPMGASSEQPAKSTLWMGELEAWMDENFIKGVWMSSAGENVQVKVIRDKSSGRANLVFFCNHSAGYCFVEFQGPEAANKALGLNGSPVPNSSRVFKLNWASGGGLVDRRDDRGPEFSIFVGDLGPEVNEYVLVSLFQARFPSCKSAKIMTDAMSGQSRGYGFVRFSDENDQQRALVEMQGVYCGNRPMRISTATPKNRSHGFGHHNMPNQGGPMMGSGPQSQMGWPMPFNNGPYGNYNPGNQMNQFTDPNNTTVFVGGLSGYVTEDELRSFFQGFGEITYVKIPPGKGCGFVQFVHRHAAEMAINQMQGYPIGNSRVRLSWGRSQNNSGVGTPYRPAPPPPHYMGGGPPYGAPPFGPGGPGGAGAGAGGPMPPNGGAGGPMNGANPAGPPQ
>1043627_1:00032b
MSFPNGTPPATDMSVVPSPQGGQDQPKTTLWMGELEPWMDENFIKGVFLSAAGETVNVKVIRDKNSGNAGYCFVEFATPEAATKALGLNGTPVPNSSRQFKLNWASGGGLVDRRDDRGPEYSIFVGDLGPEVNEYVLVSLFQARFPSCKSAKIMTDAMSGQSRGYGFVRFSDENDQQRALVEMQGVYCGNRPMRISTATPKNRGNQGFGGHGHHGGGPMMGGGMPQQQMWGGMQSFPYGGYNPATQMNQFTDPNNTTVFVGGLSGYVTEDELRSFFQGFGEITYVKIPPGKGCGFVQFVHRHAAEMAINQMQGYPIGNSRVRLSWGRSQNNSGVGTPYRPAPPPPHYMGMPSHGPGPYGPQHFGAPAPGLQGPPGPPGPPGPAGPPQVRQDYQV
>104421_0:001232
MSGPMVLCQLWMGGLEPYMTESFIMNAFHKMGEQPQTVKVMRNRYTGEPAGYCFVHFPTDEMALDAMHKLNGKVIPGSNPPVRFRLNHASTTGKPAAEREFSIWVGDLSTDVDDYSLYRAFAAKYNSIRTAKVILDSSGFSKGYGFVRFANEEEQKNSLITMNGYRGLGTKSLKICNAVPRPWNKISGSTPPQSTSEYPASNMNSEAYNYYDTSSYWNSYSAWQQGYYESEPTSDAYNNYVSDQKPEEDELELIEHSVPIDIDKANREIIEQDYNLWDALESSKWIPCDTIELCY
>1076256_1:002f15
MSRIDQHDYGSPPGLGFMRNTAEREALHRSSTPKPSFSAVDRRTSGTLSNYPLYTSTVPRSAGVDWEPSTGWETSRPNTNNAQTGAIQASTSSPFSLFNHHHPSSSPSSSPLFSLNDRADRDTFRATHHSPPAPVAQPVAPNTSRLTLWWGELEPWMDEEYAKQVCSLMSWDPVGIKVPHPAPDPATGQQANNPGYCFLTFPTPAHAASVLSQVNSTNGGSSALTMPNSTKPFVLNWASSIPSTTPVTASFPAPNMLGSPQYPKEYSIFVGDLAPETSNSDLVAVFRNPVLGLRSDREPKFIRPFLSCKSAKIMLDPVTGVSRGYGFVRFTDEKDQQRALVEMHGLYCLSRPMRISPATAKFKPPAMMPPHELPQVKFPPTSGAGGQEQGGVTIAVPLPSLTHTKSVSAPIAATTSNSSLNSAGSGTSIEGSNSGTTLSSGTGSSASISSSTFSANTAEDMMNLPDHVLAQIAQQYANGEREPPKANAASTSITSQFAQDRAQRQADSGGPRYFSEESWKHHAQAQAILGNLIGPNGEQLTSTDPYNTTVFVGGLSPLISEDTLRTFFAPFGDIHYVKVPVGKHCGFVQFVRKSDAERAIEKMQGFPVGGSRIRLSWGRSQYKAAQAAAQAAQTAALQSQMSSFMSPLSSDQAVHVLSRLGYLTPPKDNVSFSIEDRLQFLGLPRDIPHPFDTNYAPAVFATETLPPASSQFAPFSPEPSIFAQELKRRDSYPHNDMHSYSSKSFASGFYPMTSEDIKGHDSDAGSATTAKPSSTARSGGGTRYGPFLSNAPANRAPGRPEPPISRPSSGQTSAREIVAQELDAMHDLNGTLASLDLDRDRPWKSPAESSDSGGSVQFQLTMNGSPSP
>109478_0:003012
MPKRRHKELPLNEKVEFLGLNKAFCYLTSSSSEGRQLQTNMAVRLCDVASLLRSGSWAAEPWTGQVIAAMETQLSNGPTCNNTANGPTTINNNCSSPVDSGNTEDSKTNLIVNYLPQNMTQEELKSLFGSIGEIESCKLVRDKITGQSLGYGFVNYIDPKDAEKAINTLNGLRLQTKTIKVSYARPSSASIRDANLYVSGLPKTMTQKELEQLFSQYGRIITSRILVDQVTGISRGVGFIRFDKRIEAEEAIKGLNGQKPPGATEPITVKFANNPSQKTNQAILSQLYQSPNRRYPGPLAQQAQRFRLDNLLNMAYGVKSRFSPMTIDGMTSLAGINIPGHPGTGWCIFVYNLAPDADESILWQMFGPFGAVTNVKVIRDFNTNKCKGFGFVTMTNYDEAAMAIASLNGYRLGDRVLQVSFKTNKTHKA
>109478_0:003108
MDENFISRAFATMGETVMSVKIIRNRLTGIPAGYCFVEFADLATAEKCLHKINGKPLPGATPAKRFKLNYATYGKQPDNSPEYSLFVGDLTPDVDDGMLYEFFVKVYPSCRGGKVVLDQTGVSKGYGFVKFTDELEQKRALTECQGAVGLGSKPVRLSVAIPKASRVKPVEYSQMYSYSYNQYYQQYQNYYAQWGYDQNTGSYSYSYPQYGYTQSTMQTYEEVGDDALEDPMPQLDVTEANKEFMEQSEELYDALMDCHWQPLDTVSSEIPAVM
>1095629_1:00237b
MSRSASSSQGTKRRQLIVEHFTLPPDVVREHADTFIELYEITNGSWQRRNKSASFPRVGESGRYRTKKKEKKGKKRFYALQKAIGADEVGGRQGPQIPHPRPFRLVLAQVNNGLKSSLVTMPNLSKLFVLNWTSSVTPASSPSPMPAAFVSSNGIYVASGHPKEYSIFVGDLASKLSFFGNQITDVSRGYGFVRFTDEVDQQRALIEMHGLYCLSRPMRISSANAKFKLPATFAS
>110365_1:00015b
MRAGESKPDDALTYTQLKGEEEEELPQKRPLDRSVSCVLDTPKRVHTATNTEYTPLTEPLSSPGEQSPEKLLEEQRPPGEHSPGEHPPGEHRAAESPEALDAREAPPSPEEAPTCEGSSDNARSETADGPEGENADGVTGLPLESTPAAQTRQPAEAVSTAAAGTSTELTTHSVDGRSLDARSASGRSAEDRSTAEDRSAAEERLAEDRRIAEETQRTRPRTLELDPRALEMGPRGSVENTTLWIGDLERWEDEEYIYAYFEQYFPQSVTSVKVARDKDQQRSLGYGFVDFCSREVAERVLAAAPVFKRSHGRRFKLTWARGKTRQPFNPARRGLTASGGVIHSAPHLGPGAHLAPHLGPSSLAPSSHFAGSQFGLGPLVPAPAPAPFVPGGARWCVDVPKLPAGCSHQRLLELVLKPLALEGCTILEPYDGDSVRLVFAAANAFFAFIARYRDWRIDLAGLTLTYAVPADVMDSWTRMYEQSVTGANADYQATPQWQRM
>110365_1:001125
MGERSPLGEQQPAHGSEPGHGSEAGHGVEAGHGAEQDRSFTPKLELDTALPSDITPLDQDANQQGHETPLPEAHPTSLSEKREDAFIQSTVQPQEEDTQVGGSQEGNSQEVGNQAAGSTPEVGTEAVGSIPEEGTPADELVESQGEESPHFSTLTAAEGHTEASTGHGTPTEPLSTSRITEEPQITEEPRTTEDTRGTEESRIAAAHITDTAESRYEDGRKRGLEDAATPSMKRGPACTPPTVMETPTPAGGQSYTSSGVGPRSVEENRTTLWIGDLERWEDEEYIYNYFEQYFPQSVTSVKIARDRDQQRSLGYGFIDFVNREVAERVLASAAAFKRSHGRRFKLTWARGKTRQPFNPAAAHNRGMMGVAPGMAPGSPAPLAVTPPPFVPGAGPGRWCIDIPKLPNFCTQPRIVEAVLRPLSLDTCTSIEPYDNESLRLVFATSNAFFAFIGRYRDGRFDIGGQSVAYLVPPDVMERWTRMYEQSRTQPPTNTAAPLYGGSAAGITSQWHRM
>112498_1:00137a
MSFPNFEGGAQPPQQGGEEQGGFGAAPGASQQPQSMGQQMDPSQQQGQFQGVPQGAAPGPGGPQPGGDQKTTLWMGELEPWIDENFVRSVWFGIGYQVNVKMIRDKFSGSNAGYCFVDFENPDQATRALQLNGQVIPNSNRQFKLNWASGGGLADRSRDDRGPEFSIFVGDLGPEVNEYVLMSLFQGKYTSCKSAKIMSDPISGMSRGYGFVRFADESDQQKALHEMQGVYCGNRPMRISTATPKNKSGAGGPPMGGMQPGPGGPAGNPGMGMYSMGAPPMGYYGAPQPMNQFTDPNNTTVFVGGLSGYVTEDELRSFFQGFGEITYVKIPPGKGCGFVQFVQRHAAEMAINQMQGYPIGNSRVRLSWGRSQNNSGPAGTPYRPAPPPPVYPSMGMAPQHPYGNFAPMK
>1128425_1:001c19
MPEDAWKDQVQARAILGNLIGPNGEQLTSTDPYNTTVFVGGLSPLINEDTLRTFFAPFGEIHYVKVPVGKHCGFVQFVRKADAENAIARMQGFQIGGSRIRLSWGRSQYKAAQAAAQ
>1128425_1:001c2b
MNWASAVPTPPPAHQNFAATNPQAFSKEYSIFVGDLAPETSNSDLVAVFRNPPKFIRPFLSCKSAKIMLDPVTGVSRGYGFVRFTDEADQQRALIEMHGLYCLSRPMRISPATAK
>113540_0:0011a1
MSCLWMGNLEPYMDEKFISRAFATMGELVVGVRIIRNKTTWGAAGYCFVELADEATAERCLRKINGKPLPGATPPKRFKLNRATYGRQGETRNRGGYADNRYSQPYPYSHNQYYPHYPNYYSNWGYDQNSPNYGYNYNQYDYSSQMYDEVEDDGLEDPNVELDVMEANRQFMEDSEELYDALMDCHWPPQDYPGVPVTA
>113540_0:001837
MAVRLCDVASLLRSGSWAAEPWTGQVIAAMETQLSNGPSCNNTTNGPTTVSNNCSSPAESGSIEDSKTNLIVNYLPQNMTQEELRSLFGSIGEIESCKLVRDKITGQSLGYGFVNYAEPKAAEKAINTLNALRLQTKTIKVSYARPSSASIRDANLYVSGLPKTMTQKELEQFFSQYGRIITSRILVDQVTGVSRGVGFIRFDRRTEAEEAIKGLNGQKPPGAAEPITVKFANNPSQKTTQALLSQLYQTSSRRYSGPLAQQAQRFRLDSILNMAYGVKSRFSPMTIDGVTSLPGINIPGHTGSSWCIFVYNLAPDADESILWQMFGPFGAVTNVKVIRDYSTHKCKGFGFVSMTNYEEAVMAIASLNGYRLGDRVLQVSFKTNKTHKA
>113540_0:002637
MFNRMTSLWMGDLDPYMDENFIKQAFSTMGENALGVKIISHRVTGGSAGYCFVEMADEASVDRCVLRLNGKLVPGSNPPRKFKLNYATYGKRPEASPEYSVFVGDLTSEVDDFQLHQFFMKKYPSCKGGKVVTDAYGNSRGYGFVKFTDENEQKKALEEFQNATGLGGKPIRISIAVNKSNKMNNYHQNQNYNYSYNYSNYNNYNNFQQPYYQQPYQSYYPQWGYDQYNSSYNYGYGSYGTPPPCPGMMGPPPQMSMPPMPPMTTEMNSSTEEMQGSTEDAGEEAVEDPNPLLDVDTLNKQYMERSEELYDSLMDCHWQPLDSVTSDIPLANC
>113540_0:004233
MAVRLCDVASLLRSGSWAAEPWTGQVIAAMETQLSNGPACNSTTNGPAAMSNNCSSPVESGSIEDSKTNLIVNYLPQNMTQEELKSLFGSIGEIESCKLVRDKITGQSLGYGFVNYVDPKDAEKAINTLNGLRLQTKTIKVSYARPSSASIRDANLYVSGLPKTMTQKELEQLFSQYGRIITSRILVDQVTGVSRGVGFIRFDRRVEAEEAIKGLNGQKPPGATEPITVKFANNPSQKTSQALLSQLYQSPSRRYPGPLAQQAQRFRLDNLLNMAYGVKSRFSPVTIDGVTSLAGINLPGHAGTGWCIFVYNLAPDADESILWQMFGPFGAVTNVKVIRDFTTNKCKGFGFVTMTNYDEAAMAIASLNGYRLGDRVLQVSFKTNKTHKA
>1144522_1:000cbe
MTTQQLWVGNTDCFENEEQLLNIVRTKTGITPMAVWFSRNRSTGQVEGYGFIDFNNVQEAVDVLRQLRDTPIPTAPHLRFKLNWGNIRRPGAGIESMQQSAGFSAYVGNLPISMDDEQIRSFFTQFFPNLLSVRLIHGADGISKGFGFIRFNTYQEMTDFINQFNNFSEFGRPLRCSEAAANRKAGPESIIDNESSILFLRNLDAEIVTEETLVQHFSQYGMVKRVKIIPGHADWANVELDNHVEAEAAKAALQGSRFGGTTKAEISFGRWVDESAPAPIIKTFAVPVIKPPKISRKLQAQFFDDAGVANVINTMELFSLHQRVTPLANVDSKVANRPSAIERLGINACLFDWGHTAGMTLVKDDPFI
>1144522_1:004250
MSRSKKSKLPFPPTEHTVFVSNLPYDFSSAELRHLVEKYCKPLFCRVPSWFRGIPKGCGFVSFPTRDDADRVIRKLKGTVVGKYEIEVELADLYKMERYFKDKDVKDAVNELIEEQEKKKSKRHSRKRSSRDYYSDDYSDYDDDRDRSRRHRDGYSENIPNAANYMQMMQQKMPILNPNDPAGNQQLIMQMLADPQQQQLFAMMQQQFLHHYATGMVPGMPPTIPPMMVPPGPMVGCLPQVPLPPAHPQAALAPPAPAPPQTPLQQNALQQNALQQNALQQNALQQNALQQQPLQQNLQHQHLANQLHHMMQPLPQQMQHQGKQDGADPHYLI
>1157616_1:0007ef
MSFPAFGEAGAQPAQPVQEQGGLGAPGVQQPTPAAMGQPMDPTQSQPQFGAAPPSGPPAGPGPQQGGDQKTTLWMGELEPWIDENFVRSVWFGMGYQVNVKMIRDKFSGSNAGYCFVDFESPDAATRALQLNGQIIPNSNRQFKLNWATGGGLADRSRDDRGPEYSIFVGDLGPEVNEYVLMSLFQGKFPSCKSAKIMSDPISGMSRGYGFVRFSDEGDQQKALHEMQGVYCGNRPMRISTATPKNKSGGGAPGMGAMPGAPGIGMYGMGAPPMGYYGAPQPMNQFTDPNNTTVFVGGLSGYVTEDELRSFFQGFGEITYVKIPPGKGCGFVQFVHRHAAEMAINQMQGYPIGNSRVRLSWGRSQNNSGPAGTPYRPAPPPPVYPSMGMPPQHPFGNYAPMKVVFLCEELGIEYELKNYQRSPLLAPPEYKALHAVGSAPVIEDGDIKLAESAACIEYINAVYGGNRLAVKPGEPGYADYLYWFHFANGSLQPGISRQMAISFTGASGDNPILKAFADRMGKIFQFLDDQLAKTGAWIIGDRFTAADCMIMFSLSTMRSFIQVDLSPYKNVLAYMERVSKREGYVRAMKKGDPELDVSAIIAGPSPPLFGPLRK
>1165861_1:00266e
MDQHLSYSPSQTRSPSVLFPQTLFSSSQAAYCASPVDITHGSLLNPYAIPVTRVTAPQSKIPIFNTQNQLLPPTLGSTFSHRTSLPPSYNMTFSDIFPSPAAAASANPTQSYYPTYSSYNGCPLAIPVGIPFTSTPFATQTSHQESSPSDDLGSTTVFVAGLPACITEETLKTFFQNFGEIAYVKIPPHKGYGFVKYVRREDAKQAIIKMNDFPIHEKSRIRLSWGRSLGDKKVEYVKKLSSTLGISFESVWKIVQGQDPAAIKQIVSTVCGRSVGQPYDQSDLPTASALEQLYQVENYSAAIPAVQSNASPMNVFPSVLPTRMTASSIGLAHPNRSPEASGLPIRTDDPRFPSAQVANSELPQEFRQRPPPGRKLESSLPINSRPKALSQGSGSASLPPPSWAMRNSWQELLPPGQFSQQVESPSSVDGIRFPEAEVITSRRATIPSVTPFTFPHDHMSLSQHYQSGSPGSALLSSSQASSTDSLEASTFGFQNVVKDSYPVVKERDEYHLGCDGFLHELLEEEGRDGVAFDREPFTFYKAHPSKPAGDALAPDLSVWSTPSLAKSSPLSERDDWPSTFLGSNSTSESQTVKNIFDSAFKTSSQSHHPREPDDCNKNTPSGRLDTWSFSSQAGSLIKPKPNDSTAQISPASQTGIKSLDSLYTLSL
>1169540_1:002edb
MSAAASESSPVFKSSHKMFDVGSLPGDALWALADQMTVGELVRVRRLNKAVRAGLGLTYMLQRLEHFNATHSARNLVIFKPEMPGTIRSAEEGWYEDRPAGPQPNPLGPFPVAEDPKFSTKRKVRRVLATLWVGEEGGDWEAWRPVMTRAAADPQDGVSLPVVVVVKAGEGRGKWHPSTSAKAYKSHPATFAQLTYLHHHLNCTFLMPRAGTTSRVYRLELRNNRRATWKVRCAQRGDTSNNPRIVARRCVGTSVTEFARPFLSFFEYEYFTPTPLPAVGLLGLPGQQQLNPNPNPNPAPAPAPPPPPPPPQDTHDTHDTHDNQDDDLAAHISDEPQPGGDTEEQEGPVGDREGGEQEGVGPDEGGDSELGVCVEDKGVDGGECADDEGGEGEQYSVEGEEHDGVDGEADEGGGGLDDDGNDIDMNSEHEQDEDGGLPQFSDWDSLVSSWGEDSIISGDTQCEYEATFVDRRRFADEDSSDEGEGGDQRREERDEAEERNCREMNQHIGRIVQRRRDEREMSEFLTFIAGMRRQRTHRDDEMDDDMDDEMNEMAAPSAAAAAGGPTAADNNSNSNPDNTDDMQ
>1169540_1:004083
MSAAASESSPVFKSSHKMFDVGSLPGDALWALADQMTVGELVRVRRLNKAVRAGLRLTYMLQRLEHFNATHSARNLVTFKPEMPGTLRSADERFEPEHRPAGPQPSPLGPFPVAEDPNSQPRSRKVRRVLATLWVGEEGGDWEAWRPVMTRVAADPQGGVSLPVVVAVKAGEGRGKWHPSTSVKAYKSHPATFAQLTYLHHHINCTFLMPRAGTTSRVYRLELRNNRRATWKVRCAQRGDTSNNPRIVARRRVVLHSHTAAGGGGLGAGLAMQPIPGGWLGLLGQQQPNVNANPNPNPAPAPAPHPPPPPPQDTHDTHDNQDDEPAAQASDEPQSGGDTEEQEGPVGGVDEGGDSDMGVCVEEKGSDSGECADDGGEDYSVDGEDDAVGMDGEADEGGGGLDDDGNGLDMNSDNDDDEDEEGGGIPYFSDWDSPISSWGSQGTVFSGDTRHEYEMTFDDYDRHDDSSEDEEGGDQRREERYRSQEGHGEFFMWWRPVRRRGPYGGRFSDMSELDGMKDKMDDEMSEMAAPSAAPAAAAAAAAVVASPTTRFQQTATEMLARAPPRRTHDSGRVQWGGVPAAADNHTNSNDDSTDQTQQGQMANRAHTI
>1172189_1:002586
MASNMTTAEAGQVGAKTLWIGDVEPWMDDAYISSLFSGIASVQTVKLIRDKLKGTPVGYGFVEFPNHDVARNVYLTLNGSVIPGTTKSYKLNWATHGNGGIKQIQNQPQSQPPHLQMHNQNPQMMNQGGPGGAQQQQQGDFQIYVGDLDPNVNDQMLLNVFNKKYPSVTQAKVIVDPVTRYSKGYGFVKFGSQEESQNAMVEMQGYYLFKKPMKINQANAIQRREGGGGGGGGHHHPPPQNYNQGGGYGGGYQQQHHPIGGQYGGPPPYQGYDQYGQYGGYYQPPPPYGGYPPPAYDQYALAPPQAYYPPPVHHHQPPPPRPPMHQIPPPQLAPPLLHADQHLSDQSKALLPPGAGLIQPPLPTTQPPAGYYPPPGQVGYYPPPPGMYPPPQTTYGAPPMGGPGPHLRNPRYDGSGQDMHGSGGNAPGQYHQLPGSANKNFKKNQIKFTEKEVDQMNYEYMKEINEKPEVMCLY
>1172189_1:004238
MFGQHQQQQQLAYQTNYDPTFPIPPIPSSSNFNNFHGSNSFNNSIITLIILQLLLLTITTTIKTQQILSILTQDVVARKLCGQVTLKIGWMSNMLQSFLGNCLSNKYKAHQEQRQQKNSSAPQFGYGFVEFTSHEIAKKYFHYTQWSFHSKSSKQKLQTQLGFTLSTYNKTGYQNYQNNGHAQNYSNHQGSRKQEEYQIYVGDLDPNVNDQMLMITFQKRYPSVNQAKVIMDPITRQSKCYGFVKFGIIEEGQNAMAEMQGKLLLTKAMKINHASQKKQDGGGFHQGAPQMQKNFQYQNPQQLPYQQPFAVSIRFIVARKLDISSSPDLVTTILKLITVWSYDPLNQSMSQNSQINQIQLPPLLPVLQPSFTQNIKSEFQVNQPLTIPQETLQRPQQVQQETSLAPDPMDSKIFLEQATFPQNQLTQPPIDIHQNLLQFFKADSIQNIQEQISALNPQDQETLNNLIKDPKFQQLLAEQNVNTSKILENQESNIMNQQSLQSPTSLNSIENPESESTTATYDDKNYNISSNCIANLKVDNYEQIQSQKHQNVEDFVTIPAKLSQDDIEILNNRFNKEQLNNPEVQHLI
>118200_0:00125d
MGPQASFKGKDLMAKKRECLQAYSWWRTPQKKRKKKNKIKPGRIEFVPSSTNSVRPDYSIFVGELTPEVDDFQLYDYFLKRYPSCIDCKIATDLLGYSRGYAFVRFGEQGDQMRALQDCQNAPGLGGKRIRLSIGISKRLKAEFQRYQSYNYNDYYQDYQNYYSSQWNYDPYTEYNNYSSYAPYESMQAVGDCSLGDAVMAPAVFEETSVMTEINDDLITEDPQLYFDVDEMNRQFMETSEELYDSLMNCHWQPLDTVTSDIPPAI
>118200_0:0027ee
MDENFVSRAFATMGELVLSVKIIRNRLTGIPAGYCFVEFADLATAEKCLHKINGKPLPGATPAKRFKLNYATYGKQPDNSPEYSLFVGDLTPDVDDGMLYEFFVKVYPSCRGGKVVLDQAGVSKGYGFVKFTDELEQKRALTECQGAVGLGSKPVRLSVAIPKANRVKSLEYSQLYSYNYNQYYQQYHSYYAQWGYDQNTGSYSYSYPQYGYTQSTMQTYEEVGEDALEDPTPQLDVHEANKQFMEQSEELYDALMDCHWQPLDTVSSEIPAVL
>118200_0:0028d3
MAVRLCDVASLLRSGSWAAEPWTGQVIGAMETQLSNGPTCNSTAHSSNTINNCSSPVDSGNTEDSKTNLIVNYLPQNMTQEELKSLFGSIGEIESCKLVRDKITGQSLGYGFVNYVDPKDAEKAINTLNGLRLQTKTIKVSYARPSSASIRDANLYVSGLPKSMTQKDLEQLFSQYGRIITSRILVDQVTGVSRGVGFIRFDKRIEAEEAIKGLNGQKPPGATEPITVKFANNPSQKTNQAILSQLYHSPNRRYPTPLAQQAQRFRLDNLLNMAYGVKRFPPMTIDGMTSLAGINIPGHAGTGWCIFVYNLAPDADESILWQMFGPFGAVTNVKVIRDFNTNKCKGFGFVTMTNYDEAAMAIASLNGYRLGDRVLQVSFKTNKTHKA
>1214573_1:000802
MSFPQSNNGVPDGSTPINGGALLAAPAMQGSPAGQNTANESARTLRTEESNSWTDEQFIKSLYQNQAGDNVNVKNILCV
>121530_0:000158
MGPQASFKGKDLMAKKRECLQAYSWWRTPQKKRKKKNKIKPARIEFVPSSTSARPDYSIFVGELTPEVDDFQLYDYFLKRYPSCIDCKIATDLLGYSRGYAFVRFGEQGDQMRALQDCQNAPGLGGKRIRLSIGISKRLKAEFQRYQSYNYNDYYQDYQNYYSQWGYDPYAEYNYNSYAPYDSMQAVGDCSLGDAVMAPAVFEEATAMTEINDDLITEDPQLYLDVDEMNRQFMETSEELYDSLMNCHWQPLDTVTSDIPPGI
>121530_0:001484
MAVRLCDVASLLRSGSWAAEPWTGQVIAAMETQLSNGPTCNNTAHGSTAINNCSSPVDSGNTEDSKTNLIVNYLPQNMTQEELKSLFGSIGEIESCKLVRDKITGQSLGYGFVNYVDPKDAEKAINTLNGLRLQTKTIKVSYARPSSASIRDANLYVSGLPKTMTQKELEQLFSQYGRIITSRILVDQVTGVSRGVGFIRFDKRIEAEEAIKGLNGQKPPGATEPITVKFANNPSQKTNQAILSQLYHSPNRRYPAPLAQQAQRFRLDNLLNMAYGVKSRFPPMTIDGMTSLAGINIPGHAGTGWCIFVYNLAPDADESILWQMFGPFGAVTNVKVIRDFNTNKCKGFGFVTMTNYDEAAMAIASLNGYRLGDRVLQVSFKTNKTHKA
>121530_0:00295f
MDENFVSRAFATMGELVLSVKIIRNRLTGIPAGYCFVEFADLATAEKCLHKINGKPLPGATPAKRFKLNYATYGKQPDNSPEYSLFVGDLTPDVDDGMLYEFFVKVYPKGKRVVLSQPGVVEGYGFVKFTDELEQKRALTECQGAVGLGSKPVRLSVAIPKANRVKPMEYNQMYNYNYNQYYQQYHNYYAQWGYDQNTGSYSYSYPQYGYTQSTMQTYEEVGEDALEDPTPQLDVHEANKQFMEQSEELYDALMDCHWQPLDTVSSEIPAVL
>121845_0:000e90
MMQNGMDAMPQQNGSLHNSSVNSHNSASQTPSNEESKTNLIVNYLPQTMTQEEMKSLFSSVGEVESCKLIRDKTTGELSVVANSIFAPELNGLHSQTERSRKSITGKTMLAINKGLQRFSPLTGDLLASSILPANTMNGSGWCIFVYNLAPETEESVLWQLFGPFGAVQSVKVIRDLQTNKCKGFGFVTMTNYDEAVVAIQSLNGYALGNRILQVSFKTNKGKTS
>121845_0:002216
MSQNTQKQQSSQLWMGFYFGHDFPLWVTPISIKIVKKFGATPHETTYGFIHFRSESDALEALHLCNNKPIPNSNPVAKFKLNHVSSSANSMSGPPEFTAWVGDLPKEVDDSSLFKLFGDKFPSLKSAKVNMGPTGQSKGFGFLTFGSENEYKHCMKTMNGYKWYGKALKLNSSYRETKTQSKQLSDQQAWQDFTSLSKDYYPHIPYDLSCGHSFEIPAFSRYYTKNELELIDHEVKVDYSTLNSARSHQDHCLWDPLLVSGYCEPDPDQYECTTFSSVC
>1220926_1:002753
MGELEQWQDEVYIQQLWFNLNEKVMVKVIRDKVTGISAGYAFVDFGTAAAARRVMNNYNGVLMPNSLKPFKLNWASGGGLIDRREDRQPEYSIFVGDLSPETTEMDLLVVFQSKYMSCKSAKIMTDPRTGMTRGYGFVRFAEQLDQQRALIEMQGYFIGSRAIRVSVATPKNRSSQQQQQQQPQPLQSPQPLLQSQSQQLQLLQQLQLQQLQQQQQQQPQPLQSPQPLLQSQSQQLQLLQQLQLQQLQQQQQQQQQQQQQQHQYQQQQQQQTFVNTAVSTPSSCSLLTSPNKSPLLQHLQSPLIKQDLMPMNHQSNTTVFVGGLSAPIREEELRQYFQHFGEIVYVKIPPGKGCGFVQYVSRSSAELAIQQMNGYQIGNSRIRLSWGRSQNEKSTGNGSNNTTPSSVGSPPAMKLPHPAAMYNTSYPTFSSPFLPLTQQQLPQQSSFQSIQLQEQQQHTYPADFKFLSTDSLLDATADDLFTSVTRSLLDTTEQDRKLLQHHHLQQQQQHHLPQNQQQSQQQQQAQQQNVDWRLNQIYAQ
>1220926_1:002cce
MGDLEPWMDEMYLQKLWLSLNVSVMVKVIRDKATFISSGYAFVDFESISAAQCALDMFNGEVIPSTSCTFKLNWASGGGIFDKREDRQPEYSLFLGDLSHECSERILLHIFRNRYPSCKSVKIMTYAQTGQSRGYGFVRFLQQLDQLQALDEMQGCIIGSRPIRVSLATPKNSRILTSTSSSSLLQRLPAENVNTTVFVGGLSCPLKEEELRQYFEIFGDIIYVKIPPGKGCGFVQFVSGQSAEMAIEQMNGYQIGSSRIRLSWGKSQQYIQQQNPTIEHYKKELSSQTHQQQPLNSFDKDPFDTSFTRMMKPSQAHTNSGTFWSLQLKKLGWANENKFWSFPN
>1230383_1:000481
MPMDDVWKPINAQSLPDDTWPTSRDSAKTDANNEVPRWLTSMVDSLPGNEALPSQENEMESKDTASQHVLPAPTPLCPPRSPSPRWVLCSTHPALSASPRKHSACSKPYVPLADFEMNHLSSLHIAGLASHISEEELAEHFQRPFTWTYEDGHPRKLLLAPFQVHSTKIVLHTTQPSRAPYAFVRMHTQADRDRALVEMQNSVLVPRHQPATPLCLSLNPAKPPPQGSFLGAGLGARHAPRRAQPSRRRAKEVQASVPRPLLAPYRDAGRPVDQCCGRPDCKFHLHTCITVTELHFLEEGKARGKASANPGLVSALQSAHRASAFDPKNTTVFIGSLLSLSTDVALDSVFPLLGKVLSVNIPRGQDCGFVQYERKCDAAHAVVYLHKFITPMHSLRMSWGRLVMEKVAARAAVRAGLKWVEGRHMT
>1245748_1:001b1f
MSFQNFDSFQNQHPSADAAAAAPGAPATADTTMTGQADPTTGSFQGPAPGEPSAAPVAQQGNDGKTTLWMGELEPWIDENFIRNLWFQMGEQVNVKMIRDKFSGSNAGYCFVDFASPAAAAKALSLNGTPMPNTNRVFKLNWATGGGLADRSRDDRGPEYSIFVGDLGPEVNEYVLVSLFQNRFPSCKSAKIMTDPISGMSRGYGFVRFSDENDQQRALTEMQGVYCGNRPMRISTATPKNKGPGVVPGAMGMPGPAGMYPPMGAPPMGFYGAPQPMNQFTDPNNTTVFVGGLSGYVTEDELRSFFQGFGEITYVKIPPGKGCGFVQFVQRHAAEMAINQMQGYPIGNSRVRLSWGRSQNNSGPAGSPYRPAPPPPPMYPSMGMPPAHQYGGFAPMKVGSLNNTSEAPRSSDEAQFD
>1257118_1:00243f
MMGGAEHDGGGGGSEADKRTLWVGDIDRWMDENYIVALFGSAAEVANVKIIRDKMTGLPAGYGFVEFKSHEGAARVLNDFNNVPIPGVGRSFA
>1263082_1:001e76
MVQQQQQQQQQQQQHYPFDYLASLSPSLSAVSDSSKSTLWIGDLEAWMDENFIRQLWASLGENVIAKVIRDKRTGISAGYAFVEFESMLAAQRALVTFHGAKVHNMQKPLRLNWASGGGIHDRKEDRAPEYSLFVGDLSGDVDETLLLSLFRQHYPSCHSAKVMSDPLTGMSRGYGFVRFHDPREHQNALIEMNGVYCSNRPMRVSLATPKNSNARYHQLALQAPALVHQATDPSNTTVFIGGLSATPISEEELRQYFAPYGDIVYVKIPPNKGCGFVQYVSRHSAEMAIEQMNGFQIGASRIRLSWGRSQNDKTTIAAAQQQNWQHQPSNIGQHQHSSLYTSPTLQPSIISPSSSTILRRSEQNTLSPSQHSRLMDSNPVPSHSVPTFNRRGYIDSAFPSSFSTMSSLFQPSRRTDNVFAPTADDMSWLWPDSNKRPEHTSTTSNPTSGTTAAPGWHPSGIYAQ
>1266666_1:0002b5
MSFSSSPNSFHYPKVHPSNNSGSDYTHQLPTHQMQPLAEQGTSRSNSLYMGDLDPNWDENSIRTVWASLGEPNVQVKLIRNAGPIAGNSGYCFVEFPSHLNASNALLKNGLLIPNTANRLLKLNWATFATTPGNEHSIFVGDLAPNVSEAQLFELFISRYASTLNAKIVFDQMTGVSKGYGFVKFGQESEQQRALVEMQGVFLNGRAIRVSTTSKNRLKYPPQQQQQQQQQQQQQQQQQQQQGYSQQYQISQVSGGQLQSQFTYPVQQQPTLNQYTDPNNTTVFIGGLSSLVTEDELRAYFQPFGSIVYVKIPVGKGCGFVQYVDRLSAETAISKMQGYPIGNSRIRLSWGRSAKQAVIMQQAFTSAAQQRQHPQLQQPQQPQSQPQQLQLSSANLPYERQPAMPSSYGYSSTWDSLNGSYLPFSQTSYSNSSNDTGTSSSSSLLAGLSNLEYSGAPTDTTSMSSVFSYSPTYSTPQSAVLGAPSRTADQSATSLAHGMSSHPQFLVQGNDVYVKSKSETIDRLEKGSNGFIFA
>128390_0:002bca
MDENFVSRAFATMGELVLSVKIIRNRLTGIPAGYCFVEFADLATAEKCLHKINGKPLPGATPAKRFKLNYATYGKQPDNSPEYSLFVGDLTPDVDDGMLYEFFVKVYPSCRGGKVVLDQAGVSKGYGFVKFTDELEQKRALTECQGAVGLGSKPVRLSVAIPKANRVKPMEYNQMYNYNYNQYYQQYHNYYAQWGYDQNTGSYSYSYPQYGYTQSTMQTYEEVGEDALEDPTPQLDVQEANKQFMEQSEELYDALMDCHWQPLDTVSSEIPAVL
>128390_0:0032e4
MAVRLCDVASLLRSGSWAAEPWTGQVIAAMETQLSNGPTCNNTAHGSTTINNCSSPVDSGNTEDSKTNLIVNYLPQNMTQEELKSLFGSIGEIESCKLVRDKITGQSLGYGFVNYVDPKDAEKAINTLNGLRLQTKTIKVSYARPSSASIRDANLYVSGLPKTMTQKELEQLFSQYGRIITSRILVDQVTGVSRGVGFIRFDKRIEAEEAIKGLNGQKPPGATEPITVKFANNPSQKTNQAILSQLYHSPNRRYPAPLAQQAQRFRLDNLLNMAYGVKRFPPMTIDGMTSLAGINIPGHAGTGWCIFVYNLAPDADESILWQMFGPFGAVTNVKVIRDFNTNKCKGFGFVTMTNYDEAAMAIASLNGYRLGDRVLQVSFKTNKTHKA
>128390_0:0039f1
MGPQASFKGKDLMAKKRECLQAYSWWRTPQKKRKKKNKIKPGRIEFVPSSSSARPDYSIFVGELTPEVDDFQLYDYFLKRYPSCIDCKIATDLLGYSRGYAFVRFGEQGDQMRALQDCQNAPGLGGKRIRLSIGISKRLKAEFQRYQSYNYNDYYQDYQNYYSQWGYDPYADYNYSSYAPYDSMQAVGDCSLGDAVMAPAVFEETAAMTEISDDLITEDPQLYLDVDEMNRQFMETSEELYDSLMNCHWQPLDTVTSDIPPAI
>1287681_1:00223e
MDSFQNLDGNLTSSSSSSQQGHGDGYQELLSFPGSAVPPNGQGGIEVAGTQEWTRDGSSRTLWMGDLDRRVDAKFIQVAFLVTMNANVHVKIPGTETFVGTTGYCFVQFETKEAARKALELNGLRIPNSDRNFVLNWASRDNDADSYSREGPVYSLYVGNLGPDVDGPMLEDSALFALENDKISRRHW
>1296100_1:000bcc
MMPTYSLALMKAQQHLPTTEDGLYAAALYLVATKTGDYSVLDHLPGRITPFPYGIVRSHPIFYNSYDINKVCGMAYSLSNGYLHPSPYGGFDPRPVPYSQMGNTGIFCGGINPSIDEGMLYRIFSVTAEISWVHKIDDGFAAMIKFRKFSDAERCMWSLQGLVVRGRQLRLNYGNTKDQLVLYNALQHDVIGNAAPAGHNALQVDSGDISDAADSEDDAHLIDWEYDVSTSESEADELATPGEMTENGSPYHYLADLEPYLDDIVEHRNLHRYCASGPIEPPKL
>1296121_1:000503
MVLKNERPISLPFVFTLMSPRTKYGTLPRAAGTHKPGAAPLPPPGYEDIRSSSGTLMFYNARDMGACQLVAKGLKSGFFVPNSSKGFMPPPDPSKSQADNTSLFVGGLQGQVTEDDLIVLGQVYGDLTEVTILPDQKSGFLTYETKMQSDLAMKCMQGFKIRDVCLRINYATHRSPNLRVLSSSTDEWHPRIDFMNLPIGDSTRPSNLAKIRATAPVFIPRAGITSTGTSNSNSNSATYSNSNRHSSIDSSTSNNTNSSTGNNDTYSSGDCFSKIAYRNSAICNRANGRSLVSKDRNQDATAGRDAAKSRDGPKYPMSAGIGINKFSIGKNFGNVNIDIQRNMNQFSDLERINESLPRTQPQRQRQRHPQLQQQSHKSSLSPEAITRWSKPPSLYTTIACPWADPHPVSQVRTSQRKELARVGILPSNSNNTTTEENMNPPEGFRPKCTIRPPPSVVARDQ
>12968_1:001724
MTRSFRLSLPNLAMSFVSLLFCSLRLDPEAYHQPTENERIAQVVSGEAYNPLNAGEAESGYPPAGPYDPYMPSSYVDPNAMYGGYQYNPADYNAYYADGSAMYPPSMDPNAMYPGMPGAGYYGQPVDPNSMYPPQPSASPYGQPANDPYGQAGGDPYASQSADPYGQPSADPYAGNASDPYGAAPNDPNSLHPSQNASASGLAANDGASTYPPPPPPSSSNISAMPNPADPTNPTNPANPTNPTKPVDPADPADPANSVNPTNPTNPANPANPTNPSSSPYSSRPLNPPNPNPNPNPNPNPNPNPNPYASNPPNSGYPPQPDANSAYPAPQNPPYQQPADGNSPYPPSASNAPPYASPRNPPAQNMVPPPNYSYPPMNNPNNLYPSSPYQGFPPTPPTNYSMPPAGYGEPMEKRDGYGADGTGPSKNPLPPYNNSMPSPYQGAPYSSTGNYPPNPPYNYYPPNPEYPAGGPYYPTNPYRGNGYDQRRESGWNQRPRNESKWGTREHHRSNWDSKRSPSADRREPRHSNWDSREDRYQANRPVRSRSRSRSRSRSRSRSRSHAHSVDYPLYDERGEQVKCREDKDRIFISGLDSHVSEAVIRDHFAPYGRVKHVKLPIDHKTGRQRDIAMVTMDSAESVNRALREASRTIMGREVKQMCVGRTPLVLRIACSNKDLNIVLITSIWHYLLFICLFVCFTHSFSNFEVIFSSRLGIWYFISG
>1314672_1:000561
SSTPQPAFPKEYSIFVGDLAPEASNSDLVAVFRNPPKFIRPFMSCKSAKIMLDPVTGVSRGYGFVRFTDEADQQRALIEMHGLYCLSRPMRISPATAK
>1314672_1:00092a
MSRDNLSGLGSNGTGLTRSQQQQKSDLFAASPLGLAAWRSMGGDLYSGGADWGTRWGRKGIAEGGGTFYGDAASEAPAFMDAASIAAPTAQQDGAHYPAQPLATVPTASSRTSLFWGELEAWMDDEYARQVCAFMRWEPIQIKVPRPAPDPATGTQANNPGYLFLTFATPQQAAAVLQQINSPPDGKQVMMPNSNKPFILNWASSTPITPTVSPPAQSTPITTNANGNGNSSGTAGNKEGNGSDKNGSGGQQSFPKEYSIFVGDLAPEASNSDLVAVFRNPVLGLRNDREPKFIRPFLSCKSAKIMLDPVTGVSRGYGFVRFTDEADQQRALIEMHGLYCLSRPMRISPATAKFKPQQAPDLPQVQNPPPPSALGSGLPALPPYPPPQSASPVSPAPINSHQPDDLQSVLSQIAAIANSSTPAPKPAPPAPHNSITASFASTPGAMSPNPGEGQEGWKHQTQVRAILSSLIGPNGEQLTSTDPYNTTVFVGGLSPLIAEDTLRTFFAPFGDIHYVKVPAGKHCGFVQFVRKADAERAIDRMQGFPIGGSRIRLSWGRSQYKAAQAAAQAAQAAAMQLHTPPAPVASTPVPQVPAGLSAEQALEVLRQLGLAGLLTKDAQGQGSEMQLQALLEQQGLTQPPPPQTGHARRESALAGGPRNFAPGQSYDQGPGQGGYNKPPPVRGGGGGSYGGGYNTPAFTGAGANANAGAGGYSNAGGYGMQGGYQAPFGAQQPGFGQQAYAPPPNTYGGPSQAPTQSREYGPAYQQHQAQASYGPAATQGAYGQGSAQNYGSGSGQQQQQPSPSSGNANPYSSNPNANGYSSNNANGYPSNSNANGYSSNVNNYSSASGAHQERERAARDEMHDLNGTLASLDLGGAERDA
>1314771_1:00370d
MAYYDPLAFQQQQQQQQLQQQPQFGFGGDMRSPSSLWMGELEPWMDENWIRGAWYSAGEQVSVKMIRDKFTGVSAGYCFVELSSPAAAAKAINTLNGVLIPGTNKIFKLNWASGGNVAMPGAGGAQEYSVFVGDLSPEVTEYMLVATFQERYMSCRSAKIMTDPTTGLSRGYGFVRFGDESEQLRALHEMQGVYCGSRPIRISMATPKNKVPAGGMGGAGSVGMGGGMNMAPAGYGYLPPAQPTSPQHTLNQFTDPNNTTVFVGGLSGVNHEDELRNVFAAFGEITYVKIPPGKGCGFVQFVHRQSAEMAINQLNGYQIGSSRVRLSWGRAQNEPKPMSPLNSSMMGASGFRGQNNFGFGQNRHSAPYGSYPGLMAGSMPGMMQTQSPRDPLERMPVEHQNRAYMERKEAVMDQLDGGASWRGSGAIYA
>13333_0:000300
MMQQPGQGVVPPSMAPPPMDPQQQQPPPQQQPWMMMPPQPHPQQPLPQPVNPQASHMWNQQPQPQPQVQPQAQAQPMQVQYSMQPASADEVRTLWIGDLQYWMDEAYIHSCFAHTGEVLSVKIIRNKQTGQPEGYGFIEFASRATAERIIQTVNGTTMPNTEQSFRLNWATFGGGDKRSEGTDFPVFVGDLASDVTDYLLQETFRSHYSSVKGAKVVTDRLTGRSKGYGFVRFGDENEQLRAMTEMNGVFCSTRPMRIGPATTKKTVGVQQQYPAKAPYQSNPQASQSESDPNNTTIFVGGLDPNVNDDILKQVFGQYGELIHVKIPVGKRCGFVQFANRACAEEALLMLNGTQLGQQSIRLSWGRSPSNKQDSSGSWPQPQADPNQWNGGAYYGYNQGYETYGYAPPPQDPAMYAYGGYPGYGNYQQQQ
>13333_0:001745
MEPHQQQQQQPWMALQSHQAQHSASSWSSSHSQSYHQPTSVEEIRTLWIGDLQYWVDENYLHTCFSHTGEVISIKIIRNKITGQPEGYGFVEFVSHAAAERILQTYNGTPMPGTEQCFRMNWASFGIGERRPDAGPEHSIFVGDLAPDVTDYLLQETFRAQYPSVRGAKVVTDPNTGRSKGYGFVKFSDENERNRAMTEMNGVYCSTRPMRISAATPKKSTGIQQQYATPKAAAYQVPTYTTPPVQAFPTDNDITNTTQIFVGGLDPNVTEDELKQIFGQFGELVYVKIPMGRGCGFVQFSNRASAEEALQRIHGTVIGQQTVRLSWGRSVANKLDQPGVWGQQADPNQWAGAYYGYGQGYDAYTYGATQDPSLYAYGAYAGYGNYPQQAEGAQDMVSMVGVIPNVEQKEEVFDPLAPPDIDKMNSAYLAVHGSAMVGRPLWLKAMPQQSA
>13333_0:0020c3
MMQSTPGAGPVVMDPQQQQQQQWMAMQMQQPYPAAMVVPHQMMHQQPYQHYPQHFLPYPQPQPQPQQQQQQAQSSEENKSLWVGDLQYWMDENYLNSCFGHTGEVVSLKVIRNKQTGQSEGYGFVEFVSRAAAEKILQNYNGGMMPSTDQAFRLNWATFSMGDRRSDMGSDHSIFVGDLASDVTDALLQETFASRYSSVKGAKVVFDANTGRSKGYGFVRFGDDSERLRAMTEMNGLYCSSRPMRIGVATPRKSTQQQYVSQGGFPSNGQNFQSEGDSNNTTIFVGGLDSSVTEDDLREAFSKYGDIASVKIPVNKGCGFVQFANRSNAEEALQGLNGTVIGKVTIRLSWGRNPGNKQPRADAANQWNGSYYGGQVYDGYGYAAQPQDPAVYAAYGTYPVYGNHQQQVS
>13616_0:003ed2
MAVRLCDVASLLRSGSWAAEPWTGQVIAAMETQLSNGPTCNNTANGPTTINNNCSSPVDSGNTEDSKTNLIVNYLPQNMTQEELKSLFGSIGEIESCKLVRDKITGQSLGYGFVNYIDPKDAEKAINTLNGLRLQTKTIKVSYARPSSASIRDANLYVSGLPKTMTQKELEQLFSQYGRIITSRILVDQVTGVSRGVGFIRFDKRIEAEEAIKGLNGQKPPGATEPITVKFANNPSQKTNQAILSQLYQSPNRRYPGPLAQQAQRFRLDNLLNMAYGVKSRFSPMTIDGMTSLAGINIPGHAGTGWCIFVYNLAPDADESILWQMFGPFGAVTNVKVIRDFNTNKCKGFGFVTMTNYDEAAMAIASLNGYRLGDRVLQVSFKTNKTHKA
>13686_0:0018b1
MSGPMVLCQLWMGGLEPYMTESFIMNAFHKMGEQPQTVKVMRNRYTGEPAGYCFVHFPTDEMALDAMHKLNGKVIPGSNPPVRFRLNHASTTGKPTTEREFSIWVGDLSTDVDDYSLYRAFAAKYNSIRTAKVILDSSGFSKGYGFVRFANEEEQKNSLITMNGYRGLGTKSLKICNAVPRPWNKISGSTPPQSTSEYPASNMNSEAYNYYDTSSYWNSYSAWQQGYYESEPTSDAYNSYVSDQKPEEDELELIEHSIPIDIDKVNREIIEQDYNLWDALESSKWIPCDTIELCY
>13735_0:000508
MDENFVSRAFATMGELVLSVKIIRNRLTGIPAGYCFVEFADLATAEKCLHKINGKPLPGATPAKRFKLNYATYGKQPDNSPEYSLFVGDLTPDVDDGMLYEFFVKVYPSCRGGKVVLDQTGVSKGYGFVKFTDELEQKRALTECQGAVGLGSKPVRLSVAIPKANRMKTVEYNQMYSYNYNQYYQQYQNYYAQWGYDQNTGSYSYSYPQYGYTQSTMQTYEEVGEDALEDFSKEFDTVPYGKLLNWRRWRLLQDSKDPMPQMDVSEANKQFMEQSEELYDALMDCHWQPLDTVSSEIPAML
>13735_0:003038
MTNRGEDNGLEFLKEEELEFPSIPISLLSCKRHGPTCNNTANGPTTINNNCSSPVDTGNTEDSKTNLIVNYLPQNMTQEELKSLFGSIGEIESCKLVRDKITGQSLGYGFVNYIDPKDAEKAINTLNGLRLQTKTIKVSYARPSSASIRDANLYVSGLPKTMTQKELEQLFSQYGRIITSRILVDQVTGVSRGVGFIRFDKRIEAEEAIKGLNGQKPPGATEPITVKFANNPSQKTNQAILSQLYQSPNRRYPGPLAQQAQRFRLDNLLNMAYGVKRFSPMTIDGMTSLAGINIPGHAGTGWCIFVYNLAPDADESILWQMFGPFGAVTNVKVIRDFNTNKCKGFGFVTMTNYDEAAMAIASLNGYRLGDRVLQVSFKTNKTHKA
>13735_0:004962
MGPQASFKGKQDTMGKHKRESLQTYSWWRGSQKKRKKKNKMKAGRTDYVSLLSLPIRPEFSIVVGELTPEVDDFQLFDYFAKRYPSCIDCKIATDLLGYSRGYGFVRFGEQGDQMRALQDCQNAPGLGGKRIRLSIGISKRMKAEFQRYQSYNYNDYCQDYQNYYSQWGYDPYAEYNYSYHSYDNMHPIGDSAVGNSMLNPAVFEMHDYIENPFYQIMETSTVVEINDELITEDPQLHLDIDEMNRQFMERSEELYDSLMNCHWQPLDTVTSEIPTAF
>1381753_1:00178c
MARTEGYDYPPGLGHSGLQRLWDTGEQGTLLGHTVTSPSSSTTSISFADSSSITLRTLFWGDLEPWMDEEYVKQVCALMGWDPQSIKVPPPTGPNANNPGYCFLTFRSPAHASSVLAQLNSSATPPIMPNSAKPFNMNWANSVQLSSSVPTPTSFSPNQQQYPAEYSIFVGDLAPETSNSDLVAVFRNPVLGLRNDREPKFIRPFLSCKSAKIMLDPVTGVSRGYGFVRFTDEADQQRALIEMHGLYCLSRPMRISPATAKFKPPPTSVPPTHSFSSPFHINPTSPGISQPIPTMMPMATTGASTNVANGSNQPKSVSSPIAVPVSSNTGSDGGSNGSTSPGASGTTSSSSNGSLASSATAISSGGSDTDVKLLAQLAQQYAANGAASKYDNTSNATQQPTQPGEWADANATRYLLSEESWKHHAQARAILGNLIGPNGEQLTSTDPYNTTVFVGGLSPLINEDTLRTFFAPFGDIHYVKVPVGKNCGFVQFVRKVDAERAIEKMQGFPIGGSRIRLSWGRSQYKAAQAAAQAAQAAAIQGQQQGPLTGVNLNSLTQEQAIQLLQKLSVGGYMDVPVAADEKQHGRQMGMHTPSTGYEQQYGNAHHPGLPSAGLYAEEKLRAAHLASREDAHGHGTCGSGAGGSGGMFEHGLFSQFDGQDNSSQRSHSQLLNPHSLMSTFSPFSPDPNAAKVEVASRDSAVSNVSSVNGGGENHRLHLLNGQGHGAGGTQAPGSTTIKMSPSNTRHTSGLSRYGNFTGQNSANLSVGSPVSRSGVVISRPSSGQHYQQHQQQHQQQESFDSMHDLNGTLASLDLDSAASSPRPDMIAPTSTLRGGIQVYAHSWRNGLKSPTGGSESGASGSSGSGQETVQLQLTRPGMDGDRGALRAVSPM
>1392242_1:002b62
MSFQNFESFQNQHPAADAAAAAPGAPATADTMAGQADPTTAQFQGPAPGEPTAAPVQPAQEGKTTLWMGELEPWIDENFVRNLWFQMGEQVNVKMIRDKFSGSNAGYCFVDFSSPAAAAKALSLNGTPMPNTNRLFKLNWATGGGLADRSRDDRGPEYSIFVGDLGPEVNEYVLVSLFQSRFPSCKSAKIMTDPISGMSRGYGFVRFSDENDQQRALSEMQGVYCGNRPMRISTATPKNKGPGVVPGGMGMPGPAGMYPPMGAPPMGFYGAPQPMNQFTDPNNTTVFVGGLSGYVTEDELRSFFQGFGEITYVKIPPGKGCGFVQFVQRHAAEMAINQMQGYPIGNSRVRLSWGRSQNNSGPAGSPYRPAPPPPPMYPSMGMPPAHQYGGFAPMKVGDPEATA
>1399860_1:001b75
MSFANGTPPATDMSAVPPAPGGAQEPPKTTLWMGELEPWMDENFIKGVFLSSAGENVNVKVIRDKNSGNAGYCFVEFTTPDAATKALNLNGSPVPNSSRQFKLNWASGGGLVDRRDDRGPEYSIFVGDLGPEVNEYVLVSLFQARFPSCKSAKIMTDAMSGQSRGYGFVRFSDENDQQRALVEMQGVYCGNRPMRISTATPKNRGGHAFGGHGHHAGGPMMGGGMPPQQMWGQVGGFPYGGYNPATQMNQFTDPNNTTVFVGGLSGYVTEDELRSFFQGFGEITYVKIPPGKGCGFVQFVHRHAAEMAINQMQGYPIGNSRVRLSWGRSQNNSGVGTPYRPAPPPPHYMGMPGHGPGPYGPQHFGGPGSAMPGPPGPPGPPGPGGPQ
>1399860_2:00059f
MSFANGTPPATDMSAVPPAPGGAQEPPKTTLWMGELEPWMDENFIKGVFLSSAGENVNVKVIRDKNSGNAGYCFVEFTTPDAATKALNLNGSPVPNSSRQFKLNWASGGGLVDRRDDRGPEYSIFVGDLGPEVNEYVLVSLFQARFPSCKSAKIMTDAMSGQSRGYGFVRFSDENDQQRALVEMQGVYCGNRPMRISTATPKNRGNHGFAGHGHHAGGPMMGGGMPPQQMWGQVGGFPYGGYNPATQMNQFTDPNNTTVFVGGLSGYVTEDELRSFFQGFGEITYVKIPPGKGCGFVQFVHRHAAEMAINQMQGYPIGNSRVRLSWGRSQNNSGVGTPYRPAPPPPHYMGMPGHGPGPYGPQHFGGPGSAMPGPPGPPGPPGPGGPQ
>1408157_1:001656
MTDAVTGQSRGYGFVRFSDETDQQRALVEMLGLFCGNRPMRISTATPKSRSHRWSPRPESRWMKAPERLAWSISLMKGSRRTRQYWENMQPSIFSKMNSSKITYHNNVIHPEAQGKPQDYTPLARGQTAAVDEGDITEHSIFHAKESDNVLRAATSSTTIDEHSNDNTVNVSSKDQDYVDAGITSWIKTLWMGEMEAWMDDNFINRILHVVAGDILFATKQLTRPTIVGAGAQPEVQGDHKGARVPRAGRAICDRRSPCSPVQSHSSGRSGKIMGFSSTKSPRYPCQTANISQGDLENTWKKQDLGRENGPTLDQKTKELRQEIQTIDGRDGGVDGRKLTQEDTQDCPRRADHYAQSPGTSLCDMSSMNSYDCDTHSVANRKKIGKLPIGGTGTARLRSSPARSPVS
>1408157_1:0021d4
MKGDVHELFALFEWSNQVLAHRSVIHLERQELIPASRWSPRSPVATWELAAPPWAGFTDPNNTTVFVGGLSGYVTEDELRPFFQGFGEITYVKIPPGKGCGQRLPEFEHLPSSDHGLQSHFWCWIASQRPRPFPGTLKYQHDCATWKMHEELWSTYIQFVHCHAAEMANARLPHRQLSCSS
>1441469_1:00223d
MSFQNYEFQNQQDAGAPTGAPAPADTNMTGQADPSPAPFASGTPGEPNAAPVPQQGGEGKTTLWMGELEPWIDENFIRNLWFQMGEQVNVKMIRDKFSGRSNAGYCFVDFASPAAAAKALTLNGTPMPNTTRAFKLNWATGGGLADRGRDERGPEYSIFVGDLGPEVNEYVLVSLFQSRFPSCKSAKIMTDPISGMSRGYGFVRFSDENDQQRALSEMQGVYCGNRPMRISTATPKNKGPGVGPGGGMGMPGPAGGIYPPAMGGPPMGFYGAPQPMNQFTDPNNTTVFVGGLSGYVTEDELRSFFQGFGEITYVKIPPGKGCGFVQFVQRHAAEMAINQMQGYPIGNSRVRLSWGRSQNNSGPAGTPYRPAPPPPIYPNMGIPPAHQYGGNFAPMK
>1447875_1:001192
MSFQNFETFQNQHGAADSAAAAAGAPATADSAMAGQSDPSPAPFQGPTAGEPSSGAAQQGGEAKTTLWMGELEPWIDENFIRNLWFQMGEQVNVKMIRDKFSGSNAGYCFVDFSSPAAAAKALTLNGTPIPNTSRTFKLNWASGGGLADRSRDERGPEFSIFVGDLGPEVNEYVLVSLFQSRFPSCKSAKIMTDPISGMSRGYGFVRFSDETDQQRALTEMQGVYCGNRPMRISTATPKNKGPGAGPGAMGMPGAGPAGMYPPMGGPPMGYYGAPQPMNQFTDPNNTTVFVGGLSGYVTEDELRSFFQGFGEITYVKIPPGKGCGFVQFVQRHAAEMAINQMQGYPIGNSRVRLSWGRSQNNSGPAGTPYRPAPPPPMYPSMGMPPSHSYGGGFAPMKVCYL
>1447883_1:0020de
MSFQNFETFQNQHGGGDAAAAPTGAPQTADTNMTGGQSDPSPAPFQGTTPGDASSASGGQQGSDGKTTLWMGELEPWIDENFIRNLWFQMGEQVNVKMIRDKFSGSNAGYCFVDFSSAAAAAKALTLNGTPMPNTSRAFKLNWASGGGLADRGRDERGPEYSIFVGDLGPEVNEYVLVSLFQSRFPSCKSAKIMTDPISGMSRGYGFVRFSDETDQQRALTEMQGVYCGNRPMRISTATPKNKGPGAAGPGPMGGPGGPAGMYPPMGAPPVGYYGAPQPMNQFTDPNNTTVFVGGLSGYVTEDELRSFFQGFGEITYVKIPPGKGCGFVQFVQRHAAEMAINQMQGYPIGNSRVRLSWGRSQNNSGPAGTPYRPAPPPPIYPAMGMPPSHQYGSFAPMKV
>145388_0:000053
MPGGVLVPGAAVGSPDEAHSCFVGDLSPDVNDFLLQESFRQFYPSVRSAKVITDPATGRSKGYGFVRFANEMERDRALEMQGFNLSGRPIRVSLATARRAGGGGAAASAAGAAGAASAAPHPAELDPTNTTLFIGGLSAGVSEDQLRAIFGQYGETVYVKIPAGKGCGFVQFVERPAAEMAMAALNGQIIGTNAIRINWGRSTSRAPVAARNGGLPPGAGAGAGALGGLGGAAAFGGAGAAFPGGAAYGGFNGSGMLAANGFGPSAAFGLSAPMAAPPLGALGGGPQGAPQQQLPGLSSGLGLGGVSNALLSGFGFGPGAGVGGGGGGLGPQGLQFQFDPTGAIGIDKLNAAFAARQQQLLGGGAFLLPRT
>145388_0:002abe
MPQVESLFRSYGDVVSTRLVRASRLGGATKTFAFVKLGDVQQAMAAIRALNQTPCGGLGLLEVKFADADAGDRNPELRAPPSDNVYAKNLPGSYSEDDLRALFAQYGDGAGALVRLGSVADAQRAIAALHNQRLPDSKAPLVVRFADSADHKAKKAARMGRAYNRWAASVGAGGGGGGADRGRRPSNLARYASGSVGSGSDLGEVLGGAVPGFGGGGFGVRERDSSIYIKYLPEETDKLFLYEKFAPFGAVHSVKRRRCALCVL
>1507870_1:003c01
MSFPNFGEAGAQPQQQQAPEEQGGFEQGGFDQGAFQQQGFNAPGAGQQQMGQQQMGQQMGQQMGQQMGQQMEQQMGQPMDPNQQQGQFPGGPMGGAQGPGGQPPGPDSKTTLWMGELEPWIDENFVRSVWFNMGYQVNVKMIRDKFSGSNAGYCFVDFDNTDAAGKALQLNGQIIPNSNRQFKLNWASGGGLADRERGDRGPEYSIFVGDLGPEVNEYVLMSLFQGKFNSCKSAKIMSDPISGLSRGYGFVRFADEGEQQRALHDMQGVYCGNRPMRISTATPKNKTGGGPPGGMGGPMQQGGPGGMGVYSMGAPPMAGGYYGAPQPMNQFTDPNNTTVFVGGLSGYVTEDELRSFFQGFGEITYVKIPPGKGCGFVQFVQRHAAEMAINQMQGYPIGNSRVRLSWGRSQNNSGPAGTPYRPAPPPPVYPSMGMPPQHPYGNFAPMK
>15368_0:0010ef
MMMAAPYHQPTTLEEVRTLWIGDLQFWADEAYLYNCFAHTGEVQSVKIIRNKVTNLPEGYGFIEFISHEAAEKVLQTYNGAQMPGSEHTFRLNWASFSSGERRPDAGPDHSIFVGDLAPDVTDYLLQETFRVNYSSVRGAKVVTDPNTGRSKGYGFVKFADENEKTRAMSEMNGVYCSTRPMRISAAIPKKSSGSQLQYGTAKAMYPAAAYAVPQAQPALPDSDLTNTTIFIGNLDPNATEEELRQLCVQFGELIYVKIPVGKGCGFVQYASRASAEEAVQRLHGTMIGQQVVRLSWGRSPANKQDQSAAWTQQADPNQWTGAYYGYGYDPYGYAQDPSYAYGAYAGYSQYPQQVEGATDMASAAGSHVPGMEQKEEVYDPMNIPGVEKLNASYMDVHGSAMLGRHLWLKISPPSQAA
>15368_0:00116f
MATPKNWAMAPPYHYHGPEPQPQSQQQEEEAAPAAEGEGGGVAGSGEQQPRSLRIGGLLDWMNEEYLRSCFTRSPELLSAVVKRNKETGKSECFGYLNFADHATADQILQSYNGQKMPNADRDFRLSWVTNYPVQKRDDDGHNIYVGDLAFDVTDFMLHHVFKSRYPSVKHAKIAWDHFNGRSKGYGFVVFGDVNERRQAMTEMNGAYCSTRPMRVGPATKMAGPYTHWTVAGKYSDSDSNNTRLFVGGLDRIVTDEDLKKAFSPYGELTEVKVIAGKKCGFVTYLNRASAEEAMRILNGSLLGDNTIRISWGRSLYHKQKHDQNQWNGERQGSGPGYRSHPEDPKMHGYTGHPEYPHYPQQQAQETSVQ
>15368_0:0046ae
MMPQPQPGVAPLPHPQQAPTGAPPQWGTIPPPMPPQQHYAPPPPQQHHAPPPPQMWGQVPPPQQAAPYGQAPPPPQHAAYYGAPAAPAQAPAGPNEVRTLWIGDLQYWMDENYVYGCFAHTGEVQSVKLIRDKQTGQLQGYGFVEFTTRAGAERVLQTYNGATMPNVEMPYRLNWASAGEKRDDGPDYTIFVGDLAADVTDYILQETFRVHYPSVKGAKVVTDKLTMRSKGYGFVKFSDPTEQTRAMTEMNGMVCSSRPMRIGPAANKQKVSGAQEKVPSAQGVQSDSDPSNTTIFVGGLDPNVTEDMLKQVFAPYGEVVHVKIPVGKRCGFVQYASRSSSEEALLMLQGTVIGGQNVRLSWGRSPSNKQVQTPQDSNQWGGATANAGYYGYGQGYEAYGYAAQPQDPNMYGYGAYAGYPNYPQQQAAQQPQQQQ
>15368_0:004806
MQMAAATPDAPAAAAAPHPHPHVHGPPQPHGHGHAHPHPHHHMPQPRWVVIPYPPPPPMVAAPPPPPPQYVKHFAPPASVTPPPPSGGGSGGNGGDDNRTIWVGDLQYWMDENYLHSCFGPSGEVVTIKVIRNRHSGVSEGYGFVEFYSHASAEKALQNFAGHVMPNTDRAFKLNWASYSVGEKRSELASDHSIFVGDLAVDVTDDMLMELFANKYRSVKGAKVIIDANTGRSRGYGFVRFGDDNDRTHAMTEMNGVYCSTRPIRIGPATPRRTSGDSGSSPPRQSDGDLTNRTVYVGGLDPNVSEDELRKTFAKYGDVASVKIPVGKQCGFVQFVNRADAEEALQALSGSTIGKQAVRLSWGRSPASKQPRGDSGHRRNGMYYGTPFYGGYGYASPVPHPNMYAAAYGAYPFYGNQQLVS
>15368_0:004c7c
MQAATAANGGPGDVQKQQQVGAPPPTVAALAPPPHWVAMPFAPPGAAAMVMPHQMAPAPPQFAPHFVPFHAVAAPPPPPLQPRPAPVAVALGSPAAQGGQEENKTIWVGDLHYWMDENYLHSCFGYTGEVVAIKVIRNKQTGQSEGYGFVEFYSHAAAEKVLDGFAGHIMPNTDQPFRINWASFSMGDRRSDIASDHSIFVGDLASDVNDATLLEIFSSRYSSVKGAKVVIDANTGRSKGYGFVRFGDDSEKTHAMTEMNGVYCSTRPMRIGPATPRKSSGNSGSTGSSARSDGDLTNTTVFVGGLDPNVSEDDLRQSFSQYGEISSVKIPVGKQCGFVQFLQRKNAEDALQGLNGSTIGKQTVRLSWGRNPANKQLRSDNGNQWNNGMYYAASPFYNGYGYPAAPFPDPGMYTAAAYGAYPFYGNQQQVS
>15368_0:00616f
MQMAATTTDSQVAVPPHHPHSHPHPHPHPPPQHAHPHHHMPQPRWVVLPYPPPPPTMVAAPPPPPPQFAKHYAPGPPPPPAAAGRRTPTPPAAGSGGNACEENKTIWVGDLQYWMDENYLHSCFGPSGEVVTIKVIRNRQTGQTEGYGFVEFYSHASADKALQNFTGHAMPNTDRPFKLNWASYSMGEKRSEVVSDHSIFVGDLAADVTDEMLMELFASKYRSVKGAKVIIDANTGRSRGYGFVRFGEDSDKSRAMTEMNGVYCSTRPIRIGPATPRRTAGDSGSSTPGHSDGDSTNRTVYVGGLDPNVSEDELRKSFAKYGDVASVKIPQGKQCGFVQYVNRTDAEEALQGLNGSVIGKQAVRLSWGRSPSHKQPRGDSGNRRNNMYYGTPFYGGYGYASPVPHPNMYAAAAAYGAYPFYGNQQLVS
>15368_0:0061df
MMQQPPPSQPQPGMGAPMPPQGAAGQPPQWGTIPPPMPHQYAQPPPQQPQAMWGQPPPQAAYGQPPAPQQYYAAPQAPSAPAAADEVRTLWIGDLQYWMDETYIHGCFASTGELQSVKLIRDKQTGQLQGYGFVEFTSHAAAERVLQGYNGHAMPNVDLAYRLNWASAGEKRDDTPDYTIFVGDLAADVTDYILQETFRVHYPSVKGAKVVTDKMTMRSKGYGFVKFGDPTEQARAMTEMNGMPCSSRPMRIGPAANRKTTGVQERVPNTNTQGAQSDNDPNNTTIFVGGLDPNVTEDALKQVFAPYGEVIHVKIPVGKRCGFVQFVNRPSAEQALQMLQGTPIGGQNVRLSWGRSPSNKQAQPQQESSQWGANAGAGYYGGYGQGYDAYGGYAQPQDPNMYGYGAYAGYPNYQQQAVAQQPPQQQ
>158607_1:00010e
MSFTQQNNGMPDGSTPINGGGMDGQFPPAPAMQGPPSGQNAANESARTLWMGELDSWMDEQFIKSLYQNQTGDTVNVKIIRDRGTGNAGYCFVEFPSPETANKALALNGTPISGSNGRHFKLNWASGGGLVDRRDERGPEFSIFVGDLGPEVNEFVLVSLFQARFPSCKSAKIMTDATTGQSRGYGFVRFADEGDQQRALHEMQGVYCGNRPMRISTATPKQRNQNPYNGGGHGGPMMANAMQPGMGWGMPQPGPFYGGAGGGYPGAGMGQAPMNQFTDPNNTTVFVGGLSGYVTEDELRSFFQGFGEITYVKIPPGKGCGFVQFVHRHAAEMAINQMQGYPIGNSRVRLSWGRSQNNSGVGTPYRPAPPPPHYGMAPHGGPGPYGPHHFGGGNPPPPPMAVRTFPLPPHPISPWAQNSRLTPFHPCGHDRFYGYLPTLLDNTNAHDDLWFEKSSRLVTNDNITP
>166423_0:0001bd
MSGPMVLCQLWMGGLEPYMTESFIMNAFHKMGEQPQTVKVMRNRYTGEPAGYCFVHFPTDEMALDAMHKLNGKVIPGSNPAVRFRLNHASTTGKPTAEREFSIWVGDLSTDVDDYSLYRAFAAKYNSIRTAKVILDSSGFSKGYGFVRFANEEEQKNSLVTMNGYRGLGTKSLKICNAVPRPWNKLSGSTPPQSSSEYTPSNLNSDAYNYYDTSSYWNSYSAWQQGYYESEPTSDGYNSYVSDQKPEEDELELIDIDKLNREIIEQDYNLWDALESSKWIPCDTLELCY
>1754190_1:0033f4
MQQQYPVYAKPEQNTLWMGDLENWMDENFLKGAWYSLGEQVNVKIIHDKMTGQAGYCFVEFSSPMAAQNALATFNRTLIPGTNRYFKLNWATGGANGKKEEKVPEYSIFVGDLAPEVNDALLTATFQARYVSCKTGKVILNPVTGLSKGYGFVRFTDESEQQRAMTEMQGQYCGSAPIRIMPATTLKSKILASGGNISASQLNLYQPTPLYNQHNDPNNTTVFVGNLSPSTTEDELRAYFQPFGEIIYVKISTNKACGFIQYFHRHDAENAVQQMAGSIIGK
>175836_0:000c9d
MAVRLCDVASLLRSGSWAAEPWTGQVIAAMETQLSNGPTCNNTAHGSTAINNCSSPVDSGNTEDSKTNLIVNYLPQNMTQEELKSLFGSIGEIESCKLVRDKITGQSLGYGFVNYVDPKDAEKAINTLNGLRLQTKTIKVSYARPSSASIRDANLYVSGLPKTMTQKELEQLFSQYGRIITSRILVDQVTGVSRGVGFIRFDKRIEAEEAIKGLNGQKPPGATEPITVKFANNPSQKTNQAILSQLYHSPNRRYPAPLAQQAQRFRLDNLLNMAYGVKSRFPPMTIDGMTSLAGINIPGHAGTGWCIFVYNLAPDADESILWQMFGPFGAVTNVKVIRDFNTNKCKGFGFVTMTNYDEAAMAIASLNGYRLGDRVLQVSFKTNKTHKA
>175836_0:0030d7
MASQDLMAKKRECLQAYSWWRTPQKKRKKKNKIKPGRIEFVPSTTSVSKLIIALLSFXRPDYSIFVGELTPEVDDFQLYDYFLKRYPSCIDCKIATDLLGYSRGYAFVRFGEQGDQMRALQDCQNAPGLGGKRIRLSIGISKRLKAEFQRYQSYNYNDYYQDYQNYYSSSSSSSSQWNYDPYAEYNYSSYTPYDSMQAVGDCSLGEAVMAPAVFEEAAVMTEINDDLITEDPQLYLDVDEMNRQFMETSEELYDALMNCHWQPLDTVTSDIPPAI
>175836_0:00355f
MDENFVSRAFATMGELVLSVKIIRNRLTGIPAGYCFVEFADLATAEKCLHKINGKPLPGAAPAKRFKLNYATYGKQPDNSPEYSLFVGDLTPDVDDGMLYEFFVKVYPSCRGGKVVLDQAGVSKGYGFVKFTDELEQKRALTECQGAVGLGSKPVRLSVAIPKVNRVKAMEYNQMYNYNYNQYYQQYHNYYAQWGYDQNTGSYSYSYPQYGYTQSTMQTYEEVGEDALEDPMPQLDVHEANKQFMEQSEELYDALMDCHWQPLDTVLSEIPAVL
>176057_0:001aa5
MDENFVSRAFATMGELVLSVKIIRNRLTGIPAGYCFVEFADLATAEKCLHKINGKPLPGATPAKRFKLNYATYGKQPDNSPEYSLFVGDLTPDVDDGMLYEFFVKVYPSCRGGKVVLDQAGVSKGYGFVKFTDELEQKRALTECQGAVGLGSKPVRLSVAIPKANRVKAMEYNQMYNYNYNQYYQQYHNYYAQWGYDQNTGSYSYSYPQYGYTQSTIQTYEEVGEDALEDPTPQLDVHEANKQFMEQSEELYDALMDCHWQPLDTVSSEIPAVL
>176057_0:003144
MGPQASFKGKDLLAKKRECLQAYSWWRTPQKKRKKKNKIKPGRIEFVPSSTAARPDYSIFVGELTPEVDDFQLYDYFLKRYPSCIDCKIATDLLGYSRGYAFVRFGEQGDQMRALQDCQNAPGLGGKRIRLSIGISKRLKAEFQRYQSYNYNDYYQDYQNYYSQWNYDPYADYNYSSYTPYDSMQTVGDCSLGDTLMAPAVFEETSAMTEISDDLITEDPQLYLDVDEMNRQFMETSEELYDSLMNCHWQPLDTVTSDIPSAI
>176057_0:003415
MAVRLCDVASLLRSGSWAAEPWTGQVIAAMETQLSNGPTCNNTAHGSTTINNCSSPVDSGNTEDSKTNLIVNYLPQNMTQEELKSLFGSIGEIESCKLVRDKITGQSLGYGFVNYVEPKDAEKAINTLNGLRLQTKTIKVSYARPSSASIRDANLYVSGLPKTMTQKELEQLFSQYGRIITSRILVDQVTGVSRGVGFIRFDKRIEAEEAIKGLNGQKPPGATEPITVKFANNPSQKTNQAILSQLYHSPNRRYPAPLAQQAQRFRLDNLLNMAYGVKRFPPMTIDGMTSLAGINIPGHAGTGWCIFVYNLAPDADESILWQMFGPFGAVTNVKVIRDFNTNKCKGFGFVTMTNYDEAAMAIASLNGYRLGDRVLQVSFKTNKTHKA
>178035_0:0021ae
MSGPMVLCQLWMGGLEPYMTESFIMNAFHKMGEQPQTVKVMRNRYTGEPAGYCFVHFPTDEMALDAMHKLNGKVIPGSNPAVRFRLNHASTTGKPAAEREFSIWVGDLSTDVDDYSLYRAFAAKYNSIRTAKVILDSSGFSKGYGFVRFANEEEQKNSLVTMNGYRGLGTKSLKICNAVPRPWNKISGSTPPQSSSDYTASNMNSDAYNYYDTSSYWNSYSAWQQGYYESEPTSDGYNSYISDQKPEEDELELIEHSVPVDIDKLNREIIEQDYNLWDALESSKWIPCDTLELCY
>180498_0:001acc
MPTDQQYQQQTQQQWMMQQQQQPVPPPSGWTPPPVPPPTYGVAQPQASGDGDSAEIKSLWIGDLQQWMDENYLLSIFSSTGEVVSAKVIRNKQTGLPEGYGFIEFVSRAAAERILQTYNGALMPNTDQTFRLNWATLAAGERRQDDGPDFTIFVGDLAADVNDYLLQETFRNVYTTVKGAKVVTDRLTGRSKGYGFVRFGDENEQRRAMVEMNGQYCSTRQMRIGPAATKKPVVQQFQKAPFQNTQGSQGENDPNNTTIFVGALDPSVSDEHLRQVFSKYGELVHVKIPAGKRCGFVQFANRACAEQALLMLNGTQLAGQSIRLSWGRSPSNKQASADQSQWNGGYYGYAPGYEYGYAPPQDPNMYYGGYPGYGNYQQPGTYQQPQQVYQQPQQ
>180498_0:004b6c
MQQTNGPDLNPASTQQQQQQWIPHVQQHQQQQPWMAAMQYPAAAMVMMQQQMMMYPQQQHHYMAYYQQHQQYQKQQHYKNYQQQQQKPQLPAAEDVKTIWIGDLLNWMDEPYLHNCFSHTGEVSTVKVIRNKQTGQSEGYGFVEFHSHATAEKVLQNYNGSVMPNTEQPFRLNWASFAGDRRADSGSDLSIFVGDLATDVTDSMLQETFASKYSSVKGAKVVTDLNTGRSKGYGFVRFGDENERSRAMSEMNGVYCSSRPMRIGVATPKKSSAYQQQYSSQALVLAGGHAPNGAIAQGSQSDGDSNNTTIFVGGIDSDISDEDLRQPFSQFGEVVSVKIPVGKGCGFVQFANRKNAEDALQSLNGTTIGKQTVRLSWGRSPANKQWRGDHHSQWNGAYFGGQAYGGYGYPMAPNQDQNMYMAAAASGAS
>180498_0:004d68
MAAPTAMSQGGYHQPATLEEVRTLWIGDLQYWVDENYLSSCFAHTGEVVTIKIIRNKITGQPEGYGFVEFVSHAAAERILQTYNGTQMPGTEQTFRLNWASFGIGERRPDAGPEHSIFVGDLAPDVTDYLLQETFRAHYPSVRGAKVVTDPNTGRSKGYGFVKFGDENERNRAMSEMNGMYCSTRPMRISAATPKKTTSYQLQYAATKAVYPVPAYTTPVQVVPVDNDITNTTIFVGNLDPNVTEEELRQTFLQFGEIVYVKIPVGRGCGFVQFGTRKSAEEAIQRMQGHVIGQQPVRIHWGRKQDTPGGWGQQVDQWSAYYVYGQSYDPYAYGAAQDPSLYAYGAYAGYPQYPQPVDGVQDMTGAVPVVEQREELYDPLAAPDVDKLNAAYVSIHGNAILGRPFWMKTSSLSQQA
>180498_0:0052f1
MMQQPGAGGIPPPQPPMGPPQPPSMAPPPPQAQYQQAPAPYMMMMPPLPQSQPPPPAMWAHQTSMAPSAAPLQQQPLQHSQQQQGHPASADDVRTLWIGDLQYWMDESYLHSCFAQTGEVVNVKVIRNKQTGQVEGYGFIEFNSHGSAERVLQTYNGTPMPNGEQNFRLNWASFSGGDKRDDTPDFTIFVGDLATDVTDYLLQETFKVRYSSVKGAKVVIDRLTGRTKGYGFVRFADESEQLRAMTEMNGTLCSSRPMRIGLATNKKAVVGQQYPKASYQNSQTQGDNENDPNNTTIFVGNLDSNVTDDHLRELFGQYGQLLHVKIPAGKRCGFVQFADRSCAEEALRMLNGAQLSGQNIRLSWGRSPSNKQPQPDASQYAGYYGYAQGYENYGYAPAPQDPNMYYGGYPGYGNYQQPQQQQQQQQQVGYS
>1805483_1:00032d
MMKVSSMISNFIIAVKIHKHTKRESESSYVIVEYAESSAAEKAVSETITLNDVPLDKDFAQSRESRGASTQSPNFKTKVYLGNLSEEFSEDNLKDSLRASQLAPKSMFVSAVTDKQKKYAFLEFADEAERNVALGEIEKMKQDGVFEHGVIVSPAYPYSQSKRSYKK
>1868482_0:000f4d
MAVRLCDVASLLRSGSWAAEPWTGQVIAAMETQLSNGPTCNNTANGPTTINNNCSSPVDSGNTEDSKTNLIVNYLPQNMTQEELKSLFGSIGEIESCKLVRDKITGQSLGYGFVNYIDPKDAEKAINTLNGLRLQTKTIKVSYARPSSASIRDANLYVSGLPKTMTQKELEQLFSQYGRIITSRILVDQVTGISRGVGFIRFDKRIEAEEAIKGLNGQKPPGATEPITVKFANNPSQKTNQAILSQLYQSPNRRYPGPLAQQAQRFRLDNLLNMAYGVKSRFSPMTIDGMTSLAGINIPGHPGTGWCIFVYNLAPDADESILWQMFGPFGAVTNVKVIRDFNTNKCKGFGFVTMTNYDEAAMAIASLNGYRLGDRVLQVSFKTNKTHKA
>1868482_0:003a6d
MAASLWMGDLEPYMDENFISRAFATMGETVMSVKIIRNRLTGIPAGYCFVEFADLATAEKCLHKINGKPLPGATPAKRFKLNYATYGKQPDNSPEYSLFVGDLTPDVDDGMLYEFFVKVYPSCRGGKVVLDQTGMSKGYGFVKFTDELEQKRALTECQGAVGLGSKPVRLSVAIPKASRVKPVEYSQMYSYSYNQYYQQYQNYYAQWGYDQNTGSYSYSYPQYGYTQSTMQTYEEVGDDALEDPMPQLDVTEANKEFMEQSEELYDALMDCHWQPLDTVSSEIPAMM
>187382_0:000da1
MGPQASFKGKDLMAKKRECLQAYSWWRTPQKKRKKKNKIKPGRIEFVPASTSSARPDYSIFVGELTPEVDDFQLYDYFLKRYPSCLDCKIATDLLGYSRGYAYVRFGEQGDQMRALQDCQNAPGLGGKRIRLSIGISKRLKAEFQRYQSYNYNDYYQDYQNYYSQWSYDPYADYNYSSYAPYESMQAVGDCSLGDAVMAPAVFEETSAMTEISDDLITEDPQLYLDVDEMNRQFMETSEELYDSLMNCHWQPLDTVTSEIPPAI
>187382_0:001ce5
QSLGYGFVNYVDPKDAEKAINTLNGLRLQTKTIKVSYARPSSASIRDANLYVSGLPKTMTQKELEQLFSQYGRIITSRILVDQVTGVSRGVGFIRFDKRIEAEEAIKGLNGQKPPGATEPITVKFANNPSQKTNQAILSQLYHSPNRRYPAPLAQQAQRFRLDNLLNMAYGVKSRFPPMTIDGMTSLAGINIPGHAGTGWCIFVYNLAPDADESILWQMFGPFGAVTNVKVIRDFNTNKCKGFGFVTMTNYDEAAMAIASLNGYRLGDRVLQVSFKTNKTHKA
>187382_0:003279
MDENFVSRAFATMGELVLSVKIIRNRLTGIPAGYCFVEFADLATAEKCLHKINGKPLPGATPAKRFKLNYATYGKQPDNSPEYSLFVGDLTPDVDDGMLYEFFVKVYPSCRGGKVVLDQAGVSKGYGFVKFTDELEQKRALTECQGAVGLGSKPVRLSVAIPKANRVKPMEYNQMYNYNYNQYYQQYHNYYAQWGYDQNTGSYSYSYPQYGYTQSTMQTYEEVGEDALEDPTPQLDVHEANKQFMEQSEELYDALMDCHWQPLDTVSSEIPAML
>188344_0:0002dc
MGPQASFKGKDLMAKKRECLQAYSWWRTPQKKRKKKNKIKPGRIEFVPSSTSARPDYSIFVGELTPEVDDFQLYDYFLKRYPSCIDCKIATDLLGYSRGYAFVRFGEQGDQMRALQDCQNAPGLGGKRIRLSIGISKRLKAEFQRYQSYNYNDYYQDYQNYYSQWGYDPYAEYNYSSYAPYDSMQAVGDCSLGDAVMAPAVFEETSAMTEINDDLITEDPQLYLDVDEMNRQFMETSEELYDSLMNCHWQPLDTVTSDIPPAI
>188344_0:0003a1
MDENFVSRAFATMGELVLSVKIIRNRLTGIPAGYCFVEFADLATAEKCLHKINGKPLPGATPAKRFKLNYATYGKQPDNSPEYSLFVGDLTPDVDDGMLYEFFVKVYPSCRGGKVVLDQAGVSKGYGFVKFTDELEQKRALTECQGAVGLGSKPVRLSVAIPKANRVKPMEYNQMYNYNYNQYYQQYHNYYAQWGYDQNTGSYSYSYPQYGYTQSTMQTYEEVGEDALE
>188344_0:00255c
MDLCLGGDPSVTGDGEQGHQHGFQTYKAVLAASFIRTVVSMPVLLGCDNHQGGLSGQCMVLIFQDFESGPVPQAVCLQSLALGLLKVSYARPSSASIRDANLYVSGLPKTMTQKELEQLFSQYGRIITSRILVDQVTGVSRGVGFIRFDKRIEAEEAIKGLNGQKPPGVTEPITVKFANNPSQKTNQAILSQLYHSPNRRYPTPLAQQAQRFRLDNLLNMAYGVKRFPPMTIDGMTSLAGISIPGHAGTGWCIFVYNLAPDADESILWQMFGPFGAVTNVKVIRDFNTNKCKGFGFVTMTNYDEAAMAIASLNGYRLGDRVLQVSFKTNKAHKA
>188379_0:001037
MAVRLCDVASLLRSGSWAAEPWTGQVIAAMETQLSNGPTCNNTAHGSTTINNCSSPVDSGNTEDSKTNLIVNYLPQNMTQEELKSLFGSIGEIESCKLVRDKITGQSLGYGFVNYVEPKDAEKAINTLNGLRLQTKTIKVSYARPSSASIRDANLYVSGLPKTMTQKELEQLFSQYGRIITSRILVDQVTGVSRGVGFIRFDKRIEAEEAIKGLNGQKPPSATEPITVKFANNPSQKTNQAILSQLYHSPNRRYPAPLAQQAQRFRLDNLLNMAYGVKSRFPPMTIDGMTSLAGINIPGHAGTGWCIFVYNLAPDADESILWQMFGPFGAVTNVKVIRDFNTNKCKGFGFVTMTNYDEAAMAIASLNGYRLGDRVLQVSFKTNKTHKA
>188379_0:001890
MGPQASFKGKDLMAKKRECLQAYSWWRTPQKKRKKKNKIKPGRIEFVPSSTSARPDYSIFVGELTPEVDDFQLYDYFLKRYPSCIDCKIATDLLGYSRGYAFVRFGEQGDQMRALQDCQNAPGLGGKRIRLSIGISKRLKAEFQRYQSYNYNDYYQDYQNYYSQWGYDPYTDYNYSSYAPYDSMQAVGDCSLGDAVMAPAVFEETAAMTEISDDLITEDPQLYFDVDEMNRQFMETSEELYDSLMNCHWQPLDTVTSDIPPAI
>188379_0:00316e
MDENFVSRAFATMGELVLSVKIIRNRLTGIPAGYCFVEFADLATAEKCLHKINGKPLPGATPAKRFKLNYATYGKQPDNSPEYSLFVGDLTPDVDDGMLYEFFVKVYPSCRGGKVVLDQAGVSKGYGFVKFTDELEQKRALTECQGAVGLGSKPVRLSVAIPKANRVKSMEYNQMYNYNYNQYYQQYHNYYAQWGYDQNTGSYSYSYPQYGYTQSTMQTYEEVGEDALEDPTPQLDVHEANKQFMEQSEELYDALMDCHWQPLDTVSSEIPAVL
>192259_0:001e23
VPYHQAATLEEVRTLWIGDLPYWADENYLRGWFSHTGEVLSIKVIRNKVTGQPEGYGFIEFTSHQMAETILQSYNRTQIPGTELTFRLNWASSGVGERRVDSGPEHSIFVGDLAPDVTDYLLQETFRVSYPSVRGAKVVTDPSTGCSKGYGFVKFADELERNRAMVEMNGVYCSTRAMRISAATPKKTTPGLQQPYPATKAASTIYPAAAVQAMSVDPDSTNTTVFVGNLDPNISEEELRQVFLQFGDIIYVKIPASKGCGFVQFSARASAEESIQRMQGAMIGQQVVRLSWGRSLAAKQDATGAWVQSTADPNQLSAAYYAYGQGYEAYSYGDPSQYPYGGAYPGYLQYPHQVVEGGHEVSVFAAALEHRDEIYDPLATPDVERLNAAYLAIHGRTILGRPLWLTTS
>192259_0:0026a8
AAAPWVPMQYPTAAVVMQHGMMPHYAPPHYIPYPLHHIHHHLPSSPAPPPQQQVGSSNNGGGSSGDNRTLWVGDLYNWMDEDYLRNCFDSTRGVTSVKVIRNKQTGFSEGYGFVEFSSHATAEKVLKSYSSIVMPNSDQAFRLNWASFSMGDRRTNGCSDLSIFVGDLASDVTDALLHDTFATKYPSVKAAKVVIDSTTGRSKGYGFVRFGDDSEKTLALTEMNGVYCSSRPMRIGAATPRKSSGYQQQQYSSYGGYSNGGSVNGSQSDGGDTLNSTIFVGRLDPSVTDEDLRQPFSQYGEIVSIKIPPGRGCGFVQFANRGDAEEALKNLTGLTIGNQTVRLSWGRNPANKQSRSDYGNQWTGASYYGGGFYDPYG
>192259_0:002953
MQPSNAMVPPPMAPPQQYPQQLPHQPPQQWMTPPPQQPPYQIPQPQQPPAAAYYYQQPQNPQAMIPTQQPHQYPAAPGSFSQQMGDEGIRSLWIGDLQYWMDEQYLYSCFAHTGEVASAKVIRNRHTGQSEGYGFIEFVSHAAAERNLQTYNGALMPNVEQTFRLNWASMGAGEKRDDATEYTIFVGDLAADVTDYMLQETFRANYTSVRGAKVVTDRVTGRTKGYGFVKFGDESEQIRAMAEMNGRFCSTRPMRIGPAANKQKIGGQSQVSYQTSQGSNAGEDDPTNTTIFVGNLDANVIEEHLRQVFGQYGELLHVKIPVGKRCGFVQFGERRSAEEAIRILNGSQLGGQSIRLSWGRSPSNKAQQQQADPSQWGSGGGAGGGGGGYYGYGGGGGYDGSYSYGGASQVQDPNMYYGGGYANYPPPPMQQMAMQQQP
>2004951_1:000368
MSFPNGTPPATDMSAVAPPPGGPQEQPKTTLWMGELEPWMDENFIKGVFLSAAGETVNVKVIRDKNSGNAGYCFVEFQTPEAATKALGLNGTPVPNSSRQFKLNWASGGGLVDRRDDRGPEYSIFVGDLGPEVNEYVLVSLFQARFPSCKSAKIMTDAMSGQSRGYGFVRFSDENDQQRALVDMQGVFCGNRPMRISTATPKNRGNHQFGGHGHHAGGPMMGAGMPQQHQMWGGMQGFPYGGYNPATQMNQFTDPNNTTVFVGGLSGYVTEDELRSFFQGFGEITYVKIPPGKGCGFVQFVHRHAAEMAINQMQGYPIGNSRVRLSWGRSQNNSGVGTPYRPAPPPPHYMGMPSHGPGPYGPQHFGAPAPGLQGPPGPPGPPGPAGPPQVRRAKQSEREREREGEGRAAEG
>2004952_1:0019fb
MSFPNGTPPATDMSVAPPPGGAQEQPKTTLWMGELEPWMDENFVKGVFLSAAGETVNVKVIRDKNSGNAGYCFVEFSTPDAASKALGLNGTPVPNSSRQFKLNWASGGGLVDRRDDRGPEYSIFVGDLGPEVNEYVLVSLFQARFPSCKSAKIMTDAMSGQSRGYGFVRFSDENDQQRALVEMQGVYCGNRPMRISTATPKNRGNHGFGGHGHHGGPMMGAAGMPQQQMWGGMQGFPYGGYNPATQMNQFTDPNNTTVFVGGLSGYVTEDELRSFFQGFGEITYVKIPPGKGCGFVQFVHRHAAEMAINQMQGYPIGNSRVRLSWGRSQNNSGVGTPYRPAPPPPHYMSMPSHAPGPYGPQHFGAPAPGLQGPPGPPGPPGPAGPPQV
>2015173_0:001907
MSGPMVLCQLWMGGLEPYMTESFIMNAFHKMGEQPQTVKVMRNRYTGEPAGYCFVHFPTDEMALDAMHKLNGKVIPGSNPPVRFRLNHASTTGKPAAEREFSIWVGDLSTDVDDYSLYRAFAAKYNSIRTAKVILDSSGFSKGYGFVRFANEEEQKNSLITMNGYRGLGTKSLKICNAVPRPWNKISGSTPPQSTSDYPPSNMNSEAYNYYDTSSYWNSYSAWQQGYYESEPTSDAYNSYVSDQKPEEDELELIEHSIPIDTDKANREIIEQDYNLWDALESSKWIPCDTIELCY
>210143_0:002d07
MATSIGAAPHHHHHPTSLEEVRTLWIGDLQFWVDESYLNSCFASTGELVSIKIIRNKLTGQPEGYGFVEFTSHAAAERILQSYNGTPMPGTEQMFRLNWASFGIGERRTDPGPEHSIFVGDLAPDVTDYLLQETFRAHYPSVRGAKVVTDPNTGRSKGYGFVKFADENERNRAMTEMNGVYCSTRAMRISAATPKKTTAFQQQYAVAKAVYPAPAYTAPVQVLPPDNDPTNTTIFIGNLDPNVTEEELKQFFAPLGEIGYVKIPAAKGCGFIQFAARTSAEEAIQRMQGQMIGQQVVRISWGRSPTAKQDLPGSWGTQVDPNQWSAYYGYGQGYDAYAYGAAQDPSLYAYGAYAGYAQYPQQVEGSQDMAAMAGAVPGLEQREEAYDPLATPDVDKFNATYLSVHGSAILGRPLWQRTSSQA
>210143_0:00331e
MQQNSGSDSQPQPSQEQNQNQNQSQNQSQQQQQRSQSQPQWVAMQYPAAAMVMQHQMMQPQHFMAPPPPPQHYMPYPHHPQQYQPHHGGHVQHSQQQQQQQGSGGGGENKTVWVGDLHHWMDENYLHSCFASTGEIASIKVIRNKQTGLSEGYGFVEFYSHATAEKVLQNYGGIFMPNTEQPFRLNWATFSTGEKRSENGPDLSIFVGDLAADVTDSMLHETFANKYPSVKAAKVVIDANTGRSKGYGFVRFGDDTERSQAMTEMNGVFCSSRPMRIGAATPRKSSGYQQQYSSQGGFASNGASNHSDGDSSNTTIFVGGLDPNVSEEDLRQPFSQYGEIVSVKIPVGKGCGFVQFANRNNAEEALQKLNGTVIGKQTVRLSWGRNPANKQFRGDYGNQWGGAYYGGQVYDGYGYAMPPPHDPGMYAAAAAAYGAYPIYGSHQQQAEHGINCLELPLIQHAQGPDLDRLSSVLSETAFDWIVITSPEAGSVFLEAWKAAGMPSVRIGVVGAGTASIFDHVIQSSKRSLDVAFAPSKATGKVLASELPKEGNKRCTVLYPASMKASNEIEEGLSSRGFQVMRLNTYTTVPVDHVDQIVLEKALSAPVIAVASPSAVRAWVNLISEPDSWSNSVACIGETTASAAKRLGLRNVYFPTRPGLDGWVGSILEALQAHTSL
>210143_0:0038ae
MMQQPAPGVVPPPMAAPPSMAAAPQSQQQYQYQQPPQPQQPYMMMNMMPPQSQPPSMWPPQQGSAPVPAQQQQAGQAGQPASADEVRTLWIGDLQYYMDENYLLSCFAQTGEVASVKVIRNKQTGQVEGYGFIEFVTRAAAERALQTYNGTPMPNGDHNYRLNWASFSSGERRDETPDFTIFVGDLAADVTDYMLQETFRGRFSSVKGAKVVIDRLTGRTKGYGFVRFGDETEHNRAMTEMNGVFCSTRPMRIGPATNKKTITPQQYPKASSHSSSHGTQNENDPNNTTIFVGNLDTNVTDDHLREVFSPYGQLVHVKIPQNKRCGFVQFADRSCAEEALRVLNGTQLGGQSIRLSWGRSTSNKQGQADPNQWNGGYYGYPQGYDYGYGAPPQDPNMYYGGYPGYGNYQQPQQQQQQVGYS
>210143_0:003e4e
MADDLCFFTKDSFILKSPKKSPLVLRMVVLLFVMVCGVYICSICLKQISTGSTSEFLNIGVIQKPCPEPNIEPWEIPYVHYPNPKTYTRAECACHPVRYFAIMSMQRSGSGWFETLLNNHTNISSNGEIFSVKVRRSNVSSIFETLDKVYNLDWLSSASKNECTAAVGLKWMLNQGLMQHHKEIVEYFNTRGVSAIFLFRRNLLRRMISILANSYDRDAKLLNGTHKSHVHSPHEAEILASYKPVINATLLVPNLKQVEDTTKKALEYFKSTRHIILYYEDVVKNRTKLEELQEFLKVPKRELKSRQQQQSYLPKQQQQGSNPDDVKTIWVGDLVHWMDETYLHGCFSHTGEVSSVKIIRNKQTGQSEGYGFVEFYSRAAAEKVLQSYNGSIMPNTEQPFRLNWATFSVNERRSEPGSDLSIFVGDLAADVTDTMLHDTFSSRYQSIKGAKVVIDSNTGRSKGYGFVRFGDENEKSRAMTEMNGVYCSSRPMRIGVATPKKASGYQQQYSSQALVLAGGGHASNGALAQGSQSDNSDSNNATIFVGGLDSDITDDDLRQPFSQFGEIISVKIPSGKGCGFVQFANRKNAEEAIQNLNGTTIGKQTVRLAWGRSLGNKQWRGDSGNQWNGGYYRGQGYGGGYGYGYAATPNQDPNMYAAAAAVPGAS
>214687_0:001a7f
MQQTANGIAEPRQQQQQWMPAMQYPPQAAMMMTPHQMVAPPIPQYAQHFVPYHHPTQLPQQHNGAGAYSASAVVGGEDNKTIWVGDLHYWMDENYLHNCFGRTGEVISIKVIRNKQTGQSEGYGFVEFYTHEAAKNVLQSFVGHMMPNTDQPFRLNWASFSTGDRRSDASSDYSIFVGDLASDVTDVTLQEIFASKYPSVKGAKVVIDANTGRSKGYGFVRFGNEDEKTLAMTEMNGIYCSTRPMRIGPATPRKSSGVSGSNGLSAQSDGDLTNTTVFVGGLDPNVNEDDLNQTFSQYGEIASVKIPVGKQCGFVQFVQRNNAEEALQRLNGTVIGNQTVRLSWGRNPANKQLRSDSSNQWNGMYYGGPFYNGYMYAAPVPDPSMYAAYGTYSFQGNQQQPCSADGKIKHVQ
>214687_0:001bf4
MQPVAGVDPRRTPPPQPWAAVRYPAPAMVMQHPMMAPPPYGHPFVAYHQTPTPPPPPPPLKSIRLHQAVDAAAEDEKRTIWVGDLHYWMDENYLHSCFGHSGEVVSIKVIRNKQTGQSEGYGFVEFHSHATAENILQSFGSHLMPNTNHPYRLNWASFSMGDKHSDLASDHSIFVGDLASDVTDTILQETFVTKYSSVKGAKVVVDAHTGRSKGYGFVRFGDENEKKLAITEMNGVYCSTRPMRVGLATPKRFSGGFGPNGASAAGSQTDMDSANTTVFVGGLDPDVNEDDLKEAFSRYGEVASVKIPVGKQCGFVLFVHRNNAEEAMQQLNGTIIGKQTVRLSWGRNPAKKQSRAERGKRWNGAYYGGQVYDGYSLPPHYPGMYVLPPYGAYAFYGSQQQVN
>214687_0:003283
MTWTWAQPSYDLYIGTPTQVKPVPNSVVAVRYKTRIWSKPPPWCLAQGTSTNRRRLRLLYFDLTVNIKPGIESASLFKPFVAPPQDLPLLSLLASPAVLIETAATMQPVAGVDPRRTPSPQPWTAVRYPAPAMVMQHPMMAPPPPPPYGHPFVPYPHPPTPPPQPPSKSNRHQQGDEAAAEDEKRTIWVGDLQYWMDENYLLSCFVHTGEVVSIKVIRNKQTGQSEGYGFVEFHSHATAEKILQSFSGHLMPTTDLPFRLNWASFSMGNKRSDLSFDHSIFVGDLASDVTDAILHETFATKYPSVKGAKVVIDVNTGRSKGYGFVRFGDENEKKVAITEMNGVYCSTRPMRIGLATPRKSSGGLGPDGASATGSQSDIDSANTTVFVGGLDPEVSEDDLKEAFSQYGEITSVKIPVGKQCGFVLFAHRNNAEEALQQLNGTIIGKQTVRLSWGRNPARQSRAERSKRWNGVYFGGQAYDGYGLPPHYPGMYTVPYGAYAYYGNQQQVN
>214687_0:00359c
MQPVAGVDPRRTPSPQPWTAVRYPAPAMVMQHPMMAPPPPPPPYGHPFVPYPHPPTPPPQPPSKSNRHQQGEEAAAEDEKRTIWVGDLQYWMDENYLLGCFVHAGEVVSIKVIRNKQTGQSEGYGFVEFHSHATAEKILQSFSGHLMPNTDLPFRLNWAPFSMGNKRSGLTFDHSIFVGGLGPDGASATGSQSDIDSAKTTVFVGGLDPEVSEDDLKEAFS
>214687_0:003b19
MMQPAGGMVQPSPMDQQPQQQQWMMMPPPPPQPQYYQAAPAPPMWNQQPSQVPPPVSQTMPQPQQQYQAPNLMPPPQMQYQAAPAPAAAQPLVPQPASADEIRTLWIGGLQFWMDENYLYSCFAHTGEVVSVKIIRNKQSGQSEGYGFLEFVSHAGADRILQTYNGQVMPNTEQAFRLNWATCGAGERRGDGVDYTIFVGDLAADVTDYLLQETFKNHYSSVKGAKVVTDRLTGRSKGYGFVKFGDPNEQTRAMTEMNGVYCSTRPMRIGPAADKKSLGTQQQYPSNASYQTTQGAESENDPNNTTIFVGGLDPNVTDEHLRQVFSPYGEIVYIKIPVGKRCGFVQFGNRANAEEALQMLNGTLLGGQNVRLSWGRSPTNKQPQQDPNQWNGNYYGYTQSYDAYGYAPPQDPNMYAYATYPGYGNYQQQQPPQQPPQ
>214687_0:004a9a
MDPSQQQQWVQSHHHQAWAAAAPPTTSSHGYHQPATLEEVRSLWIGDLQYWVDESYLHNCFAHTGEVVSVKIIRNKITGLPEGYGFIEFVSHPAAERILQTYNGAQMPGTEQTFRLNWASFGIGERRPDAGPDHSIFVGDLASDVTDYLLQETFRANYPSVRGAKVVTDPNTGRSKGYGFVKFADEMERNRAMTEMNGVYCSSRPMRISAATPKKTTGLQQQYPAAKALYPATTYTVAQLPPVPPDNDITNTTIFVGCLDPNVTEEELKQICSQFGDIIYVKIPAGKGCGFVQFVARASAEEAIQKLHGSMIGQQIVRLSWGRSPASKQDPTMAWSQQADPNQWAGAYYGYGYDAYAYGASQDPSLYAYGAYAGYGQYPQQVESVPEMTHMVGAVPSMEQREENYDPLAIPDVDKLNAQYLAVHGNAMLGRHLWLKTSLS
>214687_0:004e22
MMQPAGGMVQPPPMAPSPMDQQPPPQQWTVMQPTLQPQYYQAPPAPPMWNQQPTQVPPPLPQPVPQQSQPQYQAPAPVPPPQMQYQAPAPVPAMAPQPASADEIRTLWIGDLPYWMEESYLYSCFVHTGEMVSVKVIRNKQTGQSEGYGFIEFVSRAAADRILQTYNGQVMPNTEQAFRLNWASCGAGERRGDGADYTIFVGDLGADVTDYLLQETFMTRYASVKGAKVVTDRLTGRSKGYGFVKFGDLSEQTRAMTEMNGIYCSTRPMRIGPAANKNTLGTQQQYPTNASYQNAQGAESENDPNNTTIFVGGLDTNVTDDHLRQVFSTYGEIVYVKIPVGKRCGFVQFASRANAEEALRMLNGTPLGGQNIRLSWGRSPANKQPQQDPNQWNGSYYGYAQNYNTYGYTPPQDPNMYAYAAYTGYGNYQQQQQPPPPQHPPPQVSAVGDANLI
>214687_0:00589f
MMQQAASSNAETRQQQWVPAMQYPPQPAMVMAPHQIVAPPIPQYAQHLVPYHHPPVLTPQHHGAGANSAAAGGEENKTIWVGDLHYWMDENYLHNCFGHTGEVVSIKVIRNKQTGQSEGYGFVEFYTHAAAEKVLQNFGGHTMPNTDQPFRLNWASFSMGDRRSDASSDYSIFVGDLASDVTDATLQEIFASKYPSVKGAKVVIDANTGRSKGYGFVRFGNENEKTLSMTEMNGVYCSTRPMRIGPATPRKSSGVSGSNGSSAQSDGDLTNTTVFVGGLDPNVSEDDLKRTFSLYGEIASVKIPVGKQCGFVQFVQRNNAEEALQGLNGTVIGKQTVRLSWGRNPANKQLRSDLGNQWNGMYYGGQFYNGYVYAAPVPDPSMYAAYGAYSFYGNQQQVS
>214687_0:005bb6
MMQPAGGMVQPPPMVPPPQMDQQQQPQQWMMMPPPPPPQQQYYQAAPAPPMWNQQPSQVPPPVPQAVPQPQPQYQAPAQVPPPQMQYQAAPAPAPAQGMVPQPASADEIRTLWVGDLQYWMDENYLYSCFVHTGEVLSVKIIRNKLNGQSEGYGFIEFVSRAAADRVLQTFNGQVMPNTEQAFRLNWASCGAGEKRGDGADYTIFVGDLAADVTDYLLQETFKNHYPSVKGAKVVTDRLTGRSKGYGFVKFGDLNEQTRAMTEMNGLYCSTRPMRIGAAANKKTLGAQQQYPANASYQTTQGAESENDPNNTTIFVGGLDPNVTDDHLRQVFGPYGEIVYVKIPVGKRCGFVQFANRANAEEALRALNGTSLGGQNIRLSWGRSPTNKQPQQDPNQWNGGYYGYTQSYDAYGYAPPQDPNMYAYAAYPGYGNYQQQQPQQPPQ
>214687_0:00603c
MQPAAGVDPRRTPPPQPWAAVRYPAPPMVMQHPMMGPPPPYGHPFVPYHQPPTPPPLPPPMSKSIRYQQGGEAAAEDERRTIWVGDLQYWMDENYLHSCFGHTGEVISIKVIRNKQTGQSEGYGFVEFHSHATAEKVLQNFSNHPMPNTDQPFRLNWASFSMGDKRSDLASDHSIFVGDLASDVTDSILHETFATKFSSVKGAKVVVDANTGRSKGYGFVRFGDESEKKLAITEMNGVYCSTRPMRIGLATPRKSYGGFGQNGSPAAGSQSDVDSANTTVFVGGLDPDVSEDDLKEAFSQYGEIASVKIPFGKQCGFVLFIHRNNAEEAMNQLNGTVIGKQTVRLSWGRNPANKQSRAERGKRWNGMYYGGQMYDGYGLPPHYPGMYAVPYGAYAFYGNQQQVN
>214687_0:00666e
MMQPPPMAPPPMEQQPQQWNMMPPQPQYYQAPPAPPMWNQQPSQVPPPVPQLVPQPQPQYQAPAPVPPPQMQYQVPPPAQAPPMAPQPASSDEIRTLWVGDLQYWMDENYLYSCFVHTGEVVSVKVIRNKQTGQSEGYGFIEFVSRVAADRILQTYNGQIMPNSEQAFRMNWATCGAGEKHGDGADYTIFVGDLAADVTDYLLQETFKSHYTSVKGAKVVTDRLTGRSKGYGFVKFGDLNEQTRAMTEMNGVYCSTRPMRIGAAANKKSLGTQQQYSANASFQTGQGDESESDPNNTTIFVGGLDPNITDDHLRQVFSAYGEIVYVKIPVGKRCGFVQFANRASAEEALRMLNGTLLGGQSIRLSWGRSPANKQPQQDPNQWNGSYYGYTQSYDTYGYAPPQDPNMYAYATYPGYGNYQQPQQQAQPPPQ
>215358_0:001af9
MAVRLCDVASLLRSGSWAPEPWTGQVIAAMETQLSNGPTCNNTSNGPSTISNNCSSPVESGSIEDSKTNLIVNYLPQNMTQEELKSLFGSIGEIESCKLVRDKITGQSLGYGFVNYVDPKDAEKAINTLNGLRLQTKTIKVSYARPSSASIRDANLYVSGLPKTMTQKELEQLFSQYGRIITSRILVDQVTGVSRGVGFIRFDRRVEAEEAIKGLNCQKPPGATEPITVKFANNPSQKTSQALLSQLYQSPNRRYPGPLAQQAQRFRLDNLLNMAYGVKSRFSPMAIDGVTSLAGINIPGHAGTGWCIFVYNLAPDADESILWQMFGPFGAVTNVKVIRDFNTNKCKGFGFVTMTNYDEAAVAIASLNGYRLGDRVLQVSFKTNKTHKA
>215358_0:005600
MFNRQTSLWMGDLDPYMDENFIKQAFSAMGESPFGVKIITHRITGGSAGYCFVELADEASVDRCVQRLNGKLVPGSNPPRKFKLNYATYGKRPEAGPEFSVFVGDLASEVDDFQLHQVFKKYLSCKGAKVVTDQYGYSRGYGFVKFGEESEQKKAIEECQGTMLGGKPLRLSIAVAKSQKMSNYHGGQGQNYHNNYNQSQSSYYGSNSTAGQGGYYSQWGGYDQYSGYNNSGYNSGYSSGYNSGYNYSYGPYGYPPPGHMMPPPPVPPTSTDMSGATEQSHEEAGGIEEDNAEEPIPECDVEQWNKDFMQRSEELYDAMMDSRWEPIDSVNSPIPSLS
>225164_0:0043f2
MAERQRGYGDNRADYRRTHVRPEYCLYVGDLSNDVDDSMLYYAFKRNYPSLYSAKVTYDTSGTSGKNKNYGIVRFDEELDQQKALIEMQHIRIGRRTVKVSLAAPKRTEAPGTSESVYYSQYNSTSGPNQYHWGGYTVNYNTNPCQQEYQGHYQPQHDDEVDPLEDPQLEVDVEKENREFMISSEAFFNALDQSRWHPIDHVTSQLHPFVS
>225400_0:001e30
MAVRLCDVASLLRSGSWAAEPWTGQVIAAMETQLSNGPTCNNTANGPTTINNNCSSPVDSGNTEDSKTNLIVNYLPQNMTQEELKSLFGSIGEIESCKLVRDKITGQSLGYGFVNYIDPKDAEKAINTLNGLRLQTKTIKVSYARPSSASIRDANLYVSGLPKTMTQKELEQLFSQYGRIITSRILVDQVTGISRGVGFIRFDKRIEAEEAIKGLNGQKPPGATEPITVKFANNPSQKTNQAILSQLYQSPNRRYPGPLAQQAQRFRLDNLLNMAYGVKSRFSPMTIDGMTSLAGINIPGHPGTGWCIFVYNLAPDADESILWQMFGPFGAVTNVKVIRDFNTNKCKGFGFVTMTNYDEAAMAIASLNGYRLGDRVLQVSFKTNKTHKA
>225400_0:004237
MFWQVCLFLNFQAKRFKLNYATYGKQPDNSPEYSLFVGDLTPDVDDGMLYEFFVKVYPSCRGGKVVLDQTGVSKGYGFVKFTDELEQKRALTECQGAVGLGSKPVRLSVAIPKASRVKPVEYSQMYSYSYNQYYQQYQNYYAQWGYDQNTGSYSYSYPQYGYTQSTMQTYEEVGDDALEDPMPQLDVTEANKEFMEQSEELYDALMDCHWQPLDTVSSEIPAVM
>22663_0:002028
MDIPSVVNTVTLRISSLPLEITKDVLVEHFDGYSVSNPVIIRHPEQTEFPYAFLRFHDPSQAERALQEENHVILGQRVNLVRVDPTLPPPPPEAQPNSRKIFIGGLPPTITVEFLRAYFERYGEILDCFIPLDHQTGRSKRFGFVEFHSAESINEILNGTQSRLYELGGGYVEVKSAIPKEVINSYGCRPLALATIPVIYRGHY
>22663_0:002e9d
MMPQPSPGAAPNPQAQPPAQQYPHQPMAAPPPALPPHQQWMMMMQQQQQQQQQQQQPAARPVPPPAGWLPQPVPPPVPSQVQQYPAAGPYSANEIKSLWIGDLQPNMDENYLFSCFAHTGEVVTAKVIRNKQTGFSEGYGFIEFASRAAAERVLQTYNGSLMPNSDQNFRMNWATLGPGEKRQDGGQDYTIFVGDLAADVTDYLLQETFRAIYSSVKGAKVVTDRMTGRSKGYGFIKFGDEAEQLRAMTEMNGRYCSSRPMRIGPAANKKTGIAQSYQNAPEQNGSGTHGENDPNNTTIFVGALDPSVTDDVLRQVFGQFGELHSVKIPAGKRCGFVHFVNRASAEQALQVLNGTQLGGQSIRLSWGRSPSNKQALVSEQAQWNSGYYGYSQGYEGYGYVPPQDPNAYYGGYPGYNYQQPQQNGKDQH
>22663_0:004876
MPHGGQSFRLNWASAGEKRTDDSPDYTIFVGDLASDVTDYMLQEMFRGRYPSVKGAKVVMDRLTGRTKGYGFVKFTDESEQVRAMSEMNGVFLSTRPMRIGLATNKKAATGQQYNTKASYQSTQASQVETDPNNKTVFVGGLDLNVNDDHLRQVFGQYGEIVTVKIPPGKRCGFVQFADRSCAEEAMRMLNGTQLGGQSIRLSWGRSPSNKQPQQDQSQWNGGYYGYTPGYENYGYAAAAAAAAAPQDANMYYGGYGGGYPNYQQQPPPQQQPPQQQQVGYS
>22663_0:006cf9
MMQQPAPSTDPRAQQPYQQQQPWMAQQPPAAQPVPPPAGWTPQPVPPPQVQQYGAPQDPGSNEIKSLWIGDLQSYMDENYILNCFVHTGEVVSAKVIRNKQTGLPEGYGFVEFVSRAAAERVLQNFNGTPMPSSEQTFRMNWATLGPGERRQDDGPEYTIFVGDLAADVTDYTLQETFRPHYQSVKGAKVVTDRATGRSKGYGFVRFGDETEQLRAMTEMNGAFCSSRPMRIGPAANKKTAGGGQYQQASYQNTQGSQGENDPNNTTIFVGGLDPSVSDDVLRQVFSQYGELHSVKIPSGKRCGFVQFVNR
>22663_0:007d35
MDETYLHTCFSPTGEVVNVKVIRNKQTGLSEGYGFVEFYSRATAEKVLQSYYGTAMPNTDQPFRLNWAAFSSGNRQSENGSDLSIFVGDLAADVTDTLLQETFASRYSSVKGAKVVIDSNTGRSKGYGFVRFGDESERSKAMTEMNGVYCSSRPMRIGVATPKKASGGYNQQYSSQAVVLAGGHGHQSNGAAPQGSQSYNESNNTTIFVGGLDSDVTDDDLRQPFSQFGEVVSVKIPVGKGCGFVQFANRKSAEDAIQELNGSVIGKQSVRLSWGRSPANKQWRNDHNSNQWNGSYYGGQSYGGYGNGNAAASNQQAAAVANGVS
>22663_0:0087f3
MDENYLHTCFASTGEIASIKVIRNKQTGLSEGYGFVEFFSHATAEKVLQNYSGILMPNTEQPFRLNWATFSTGDKRSDNGSDLSIFVGDLAADVTDSLLHETFASKYPSVKAAKVVFDVNTGRSKGYGFVRFGDDNERTQAMTEMNGVYCSSRPMRIGAATPRKSSGYQQQHSSQGGYSSNGPSAQSDGDSTNTTIFVGGLDPNVSDEDLRQPFSQYGEIVSVKIPTGKGCGFVQFANRNNAEEALQKLNGTTIGKQTVRLSWGRNPANKQFRADFGNQWGGPVYYGGQTYDGYGYPLPPPYNPTIYAAAYGAYPVYGSHQQQVS
>240206_0:0016f2
MDENFVSRAFATMGELVLSVKIIRNRLTGIPAGYCFVEFADLATAEKCLHKINGKPLPGATPAKRFKLNYATYGKQPDNSPEYSLFVGDLTPDVDDGMLYEFFVKVYPSCRGGKVVLDQAGVSKGYGFVKFTDELEQKRALTECQGAVGLGSKPVRLSVAIPKANRVKPMEYNQMYNYNYNQYYQQYHNYYAQWGYDQNTGSYSYSYPQYGYTQSTMQSYEEVGEDALEDPTPQLDVHEANKQFMEQSEELYDALMDCHWQPLDTVSSEIPAVL
>240206_0:001f2d
MGPQASFKGKDLLAKKRECLQAYSWWRTPQKKRKKKNKIKPGRIEFVPSSTSARPDYSIFVGELTPEVDDFQLFDYFLKRYPSCIDCKIATDLLGYSRGYAFVRFGEQGDQMRALQDCQNAPGLGGKRIRLSIGISKRLKAEFQRYQSYTYNDYYQDYQNYYSSQWNYDPYVDYNYSSYTPYDSMQAVGDCSLGDAVMAPAVFEETSVMTEISDDLITEDPQLYLDVDEMNRQFMETSEELYDSLMNCHWQPLDTVTSEIPPAI
>240206_0:003414
HCSTNDHSPSSFLSGQSLGYGFVNYVDPKDAEKAINTLNGLRLQTKTIKVSYARPSSASIRDANLYVSGLPKTMTQKELEQLFSQYGRIITSRILVDQVTGVSRGVGFIRFDKRIEAEEAIKGLNGQKPPGATEPITVKFANNPSQKNNQAILSQLYHSPNRRYPAPLAQQAQRFRLDNLLNMAYGVKRFPPMTIDGMTSLAGINIPGHAGTGWCIFVYNLAPDADESILWQMFGPFGAVTNVKVIRDFNTNKCKGFGFVTMTNYDEAAMAIASLNGYRLGDRVLQVSFKTNKTHKA
>246437_0:00086f
MAVRLCDVASLLRSGSWAAEPWTGQVIAAMETQLSNGPTCNNTANGPTTINNNCSSPVDSGNTEDSKTNLIVNYLPQNMTQEELKSLFGSIGEIESCKLVRDKITGQSLGYGFVNYIDPKDAEKAINTLNGLRLQTKTIKVSYARPSSASIRDANLYVSGLPKTMTQKELEQLFSQYGRIITSRILVDQVTGISRGVGFIRFDKRIEAEEAIKGLNGQKPPGATEPITVKFANNPSQNPNQAILSQLYQSPNRRYPGPLAQQAQRFRLDNLLNMAYGVKSRFSPMTIDGMTSLAGINIPGHPGTGWCIFVYNLAPDADESILWQMFGPFGAVTNVKVIRDFNTNKCKGFGFVTMTNYDEAAMAIASLNGYRLGDRVLQVSFKTNKTHKA
>246437_0:003fa1
MLRGARSAASGDPAGTGRRLREAAAAGGSARAWARRGSSGRPLGPGRDALTAPPPQLEPYMDESFVSRAFATMGETVMSVKIIRNRLTGIPAGYCFVEFADLATAEKCLHKINGKPLPGATPAKRFKLNYATYGKQPDNSPEYSLFVGDLTPDVDDGVLYEFFVKVYPSCRGGKVVLDPAGVSKGYGFVKFTDELEQKRALTECQGAVGLGSKPVRLSVAIPKASRVKPVEYSQMYSYSYSQYYQHCQSYYAQWGYDQNTGSYSYSYPQYGYTQSTMQTYEEVGDDALEDPMPQLDVTEANQGFMEQSEELYDALMDCHWQPLDTVSSPIPAMM
>269621_1:000328
MSPLLHISSSSFHLSPLGPGSSLTSPVSPADSHPPSPLAQADDSSLTARVSFVHTSSNVHEENTSFDAVSPSGSDSGQSFNPASDHYVDRQRRVSYPAHSPHHALNHGNGVSDQTIKSASDDTWAPNRTTRAASDGVVLSNGTSQSVQTNGSSSNQSPPSEHTTLLPKRGSDASTSAGDANEHQERAALFREHERRSLETSAQARLGSSSARDFAQHTTPTSNGLVAPSSFFQPPALPALNSPNQPLPSPPARSDPHGSTPSLAENGDARTNASLHLGELDAWMMDEAYIRECCARMGWDSVQHIKLIRGSSPSSGYCFLTFASAAQAAQVLARFNASPPVLMPRSGRTFKLNWGTGLPGLQPRWSSEHSVFVGDLGRDVGEADLVNLFTPIFPSTKSAKVMCDPSTGLSRGYGFVRFAEESDMQRALLIGQNAGSGLSLHGRTLRISEASGPGQEGRVGAGLSGLDRIRTRSRSSDGNGIPGPLTIQPGFGSMSNASTYSSGPQHDLASPTATSNSYPDFLSPTFSGAFSPNGSMSGATSSYAGANKPLSPSLGSFGAPDSQRRFLTNIGGPAAPGSSPADPNNTTVFVGGLPACISEETLKSFFHHFGEITYCKIPAGKGCGFVQFVRRQDAELAIAKMNDFPIHGKSRIRLSWGRSQGDKQVEHVRKLASALGVPFEAVWRMVQGQDNSTIKQITTAVGSGSNHNVPSSHFAVRQAPSGGGGGFNAHPQSNRGDRLDVGAVASVASAAGLTEAEVLDLMGGRSQAGGAAGPPLSGPRNDYGGEQFTRNPGFGPPSGAQGFTPSPYSQSRADPYMGHAPVSPYANVNFAEGNMRPQERFSSFSRYAEAPIPQSYNPNFGAGGAGGAYATQHGGDDYQDLAYTTMPPPMPDTGLEDSFANLGFGSTSSAQPPRSLAAGSSHNGAPSFLPLNSSSIPEAPRNGNTNGVGLDENGRSAPWSSGWNGVHA
>2711_0:000b6b
MATAGPQGGGYHQHHHPMTLEEVRTLWIGDLQYWFDENYLSSCFAHTGEVVSIKIIRNKITGQPEGYGFVEFVSHAAAERVLQTYNGTPMPGTEQNFRLNWASFGIGEKRPDAGPEHSIFVGDLAPDVTDYLLQETFRSQYPSVRGAKVVTDPNTGRSKGYGFVKFLDENERNRAMTEMNGVFCSTRPMRISAATPKKTTGFQQQYAAVKATYPVAAYTTPVQVFPADNDITNTTIFVGNLDPNVTEEELKQTFLHFGEIVNVKIPMGRGCGFVQFAARASAEEAILRMQGHMIGQQQVRISWGRKQDVTGSVAAQVDPSQWNAYYGYGQGYDAYAYGAAQDPSLYAYGAYAGYPQYAQQVNILTSCSDSYHQCFPFGLQYWLVALVVLFYCSPPLKLFLNSKCIRPFVFFQIILCNAVECCFW
>2711_0:0016bb
MNKMQSSGSDSSQDQQNQRQQQQQPPPPQQQPWMAMQYPAAAMVMPHQMMPPQHYPIPPPPYMPYHQYQHHHQPHLQHQQQQQHQGSGGGENKTIWVGDLHHWMDENYLHSCFASTGEIASIKVIRNKQTGLSEGYGFVEFFTHATAEKVLQSYTSILMPNTDQPFRLNWATFSTGDKRSDNGPDLSIFVGDLAADVTDSLLHETFASRYPSVKAAKVVFDANTGRSKGYGFVRFGDDNERSQAMTEMNGAYCSSRPMRIGAATPRKSSGYQQQYSSQGGYASNGAPGQGPQSEGDSSNTTIFVGGLDPNVTDEDLRQPFSQYGEIASVKIPVGKGCGFVQFANRENAEEALHKLNGTVIGKQSVRLSWGRNPANKQFRADYGNQWSGAYYGGQVYDGYGYAIPPPNDPSMYAAAAAAYGAYPVYGSHQQQVS
>2711_0:00208d
MMQQPPSQPSDQTSQYQQQHQQWMAYQQQSQQQQQQHQTPVPPPVGWTPQPVPPPSQQTQPYGVAPDASSDGIRSLWIGDLQPWMEESYIASIFGHTGEFVSGKVIRNKQTNFSEGYGFIEFVSHAAAERVLQTFNGTQMPSTEQNFRLNWATYGAGERRQDDGPDFTIFVGDLAADVTDYVLQETFRAVYSSVKGAKVVTDRTTGRSKGYGFVRFGDESEQLRSMTEMNGVLCSTRPMRIGPAATKKAATGQQYQKATYQNTQGSQGENDPNNTTIFVGGLDPSVTDDILKTVFGQYGELVHVKIPAGKRCGFVQFANRTCAEQALSVLNGTQLGGQSIRLSWGRSPSNKQSDQAQWNGGGYYGFAQGYEAYGYAPPTQDPNMYYGGFPGYGTYQQPGSYQQPQQ
>2711_0:0028ec
MQQSNGGDANAAAAAAAAVSGGAGGGSQPTPQQPYHWVPPHQQQWMAMMQYPAAAMAMMQQQQMMMYPHHYMPYGGGGHPYYQNGGGVKQQQQQQHGLSNGKQNGSNNNFTNDETKTIWIGDLFHWMDETFLHNCFSHTGQVVNVKVIRNKQTGQSEGYGFVEFYSRAAAEKVLQSYSGSLMPNTDQPFRLNWATFSGSDRRTEACSDLSIFVGDLAPDVTDSILQETFSSKYPSVKGAKVIIDSNTGRTKGYGFVRFGDENERSRAMTEMNGVYCSSRPMRIDVATPKKASGYQQQYSSQALVLAGGPGSNGARVQGSQSDGESNNATIFVGALDSDVSDEDLREPFSQFGEILSVKIPVGKGCGFVQFANRKDAEVALQKLQGTAIGKQTVRLSWGRNPGNKQWRGDHSNHWNGAHYGGQGYSGNGYAFPPNQDPNMYAATAVPGAS
>2711_0:0044bc
MEEEDGDDLDNFDDQAIVDMRGREDRRARRMDHDFGSIKLKIPSFQDFSTLAAPLTEIVKRHVGFKWGSEQERAFNLIKEKSVSAPLLALLDFAKTLEIECDASGIGIGAVLMQEGRPIAYFSEKLRRCMHWAHLYYLNPKNMVGENCSAAGSSSRAQRNIKEKHRRMHMKDLISQLGSVIPCNSKLSMPQILDEATSYIMHLQKNKESLERKKALLKGDDHPEPTVMNISTSGSTLEHTLEFEIIKIFSTPRKSDHRTIFHPRICDQFPIEKAIGQVSDVTDSILQETFSSEYPSIKGAKVIIDSNTGCTKGYGFVRFGDENERSRAMIEMNGVYCSSRPMRIDVATPKKAYGYQQQCSSQALVLAGGLASNGARVQGSDGESNNATIFIGALDSNVSDKNLREPFSHLGEILSVKIHIGKRCGFVQFANRKDAEVALQKLQGTAIGKQTVRLSWGHNPGNKQWRGDHINHWNGEHYRGQGYSGNGYAFPPNQDPNMYAATTVPGAS
>27349_1:004b71
MGSGGTFPSPIGVASGNLTHPFHPAYPSYNGCPLAISAIAPFTPSPFVPMTQMTHPENLPNDDPSSTTVFVAGLPACITEETLKIPPNKGYGFVKYAKREDAKQAIIKMNDFPIHEKSRLRLSWGRSLGDKKVEYVKKLSSTLGISFESVWKIVQGQDPTAIKQIVSTVCGRSSIHSPPYTPSNLPPTNGLDPPLYHLENFNAPEFTPVSTSNAIPTNLFPSVLPNRTNPGLATGTENFPSTHTITGERTDQDFRKRSTAASCKPESSLPAMNPRPKALSHGSGSASLPPPSWAMRHSWQELFPNGNSSQPVESPTSSVDGIRFPEVPTSRRATIPSVKSPTFPQDHCTPSSQSHHGAGSPGSALLSSSQASSMDSLDASSFGLRNAVKDYNIPVVRERDEYELGCDGFLHELLEEEGRKGALPLDHPSSAFHRTPSSHNPPGDASVPDLSVWSAPSFSKSSPLSERDSSDWPRTFLVSKTTSEIQSMKNIFDSAFENSTTSQSPQIRETDDPRSDQPINPTTSLSSTTRLDTWSFPSYAGNSGWSHKPLTDPSPPKLSPALDTGIKSLDNFYTLSL
>279965_0:0002d2
QSLGYGFVNYVDPKDAEKAINTLNGLRLQTKTIKVSYARPSSASIRDANLYVSGLPKTMTQKELEQLFSQYGRIITSRILVDQVTGVSRGVGFIRFDKRIEAEEAIKGLNGQKPPGATEPITVKFANNPSQKTSQAILSQLYHSPNRRYPAPLAQQAQRFRLDNLLNMAYGVKRFPPMTIDGMTSLAGINIPGHAGTGWCIFVYNLAPDADESILWQMFGPFGAVTNVKVIRDFNTNKCKGFGFVTMTNYDEAAMAIASLNGYRLGDRVLQVSFKTNKTHKA
>279965_0:002331
MDENFVSRAFATMGELVLSVKIIRNRLTGIPAGYCFVEFADLATAEKCLHKINGKPLPGATPAKRFKLNYATYGKQPDNSPEYSLFVGDLTPDVDDGMLYEFFVKVYPSCRGGKVVLDQAGVSKGYGFVKFTDELEQKRALTECQGAVGLGSKPVRLSVAIPKANRVKSMEYNQMYNYNYNQYYQQYHNYYAQWGYDQNTGSYSYSYPQYGYTQSTMQTYEEVGEDALEDPTPQLDVHEANKQFMEQSEELYDALMDCHWQPLDTVSSEIPAVL
>279965_0:002ad8
MGPQASFKGKDLLAKKRECLQAYSWWRTPQKKRKKKNKIKPGRIEFVPSSSAVRPDYSIFVGELTPEVDDFQLYDYFLKRYPSCIDCKIATDLLGYSRGYAFVRFGEQGDQMRALQDCQNAPGLGGKRIRLSIGISKRLKAEFQRYQSYNYNDYYQDYQNYYSQWNYDPYAEYNYSSYTPYDNMQAVGDCSLGDAVMAPAVFEETAPMTEISDDLITEDPQLYLDVDEMNRQFMETSEELYDSLMNCHWQPLDTVTSDIPPAI
>28377_0:000c05
MVHSLTPNIPRAEHPEGGCFGFLNANLEAKRGYSLAMQVIAAMETQLSNGPTCNNTANGPTTINNNCSSPVDSGNTEDSKTNLIVNYLPQNMTQEELKSLFGSIGEIESCKLVRDKITGQSLGYGFVNYIDPKDAEKAINTLNGLRLQTKTIKVSYARPSSASIRDANLYVSGLPKTMTQKELEQLFSQYGRIITSRILVDQVTGVSRGVGFIRFDKRIEAEEAIKGLNGQKPPGATEPITVKFANNPSQKTNQAILSQLYQSPNRRYPGPLAQQAQRFRLDNLLNMAYGVKSRFSPMTIDGMTSLAGINIPGHAGTGWCIFVYNLAPDADESILWQMFGPFGAVTNVKVIRDFNTNKCKGFGFVTMTNYDEAAMAIASLNGYRLGDRVLQVSFKTNKTHKA
>28377_0:0015af
MGPQASVKGKQDTVGKAQTESLPLWWRSPHKKRKKKSKARAGRPDFTSIPSRPEFPRQEFVRAESYRPEFAIFVGDLTPEVDDFLLFDYFYKRYPSCIDCKVATDLLGYSRGYGFVRFSDEGDMMRGLQDCQNAPGLGGKRIRLTLGISKRLKVEFQRYQAYSYNDYYQDYQNYYRQYNYDRNERFDRYERAERFDRGGRFGDRFSDRYPEHFGERFSERFGSRFGERYPDYPEYGDYADYGDYPAEYSEYNYNYASYERMQPTGSMGQQAMNTAVYQDPSMMYMNDDLITEDPQLHVDVHRMNREFMVRSEELFDTLMSCHWQPLDTVTSEIPTAY
>28377_0:0042fd
MAASLWMGDLEPYMDENFISRAFATMGELVLSVKIIRNRLTGIPAGYCFVEFADLATAEKCLHKINGKPLPGATPMKRFKLNYATYGKQPDNSPEYSLFVGDLSPDVDDGMIYEFFVKVYPSCRGGKVVVDQTGVSKCYGFVKFSDELEQKRALVECQGAVGLGSKPIRLSVAITKANRLKTVEYNQMYNYNYSQYYQQYHNYYAHWGYDHNTGSYSYSYPQYGYTQSTMQTYEEVGEDALEDPTPQMDVGEANKQFMEQSEELYDALIECHWQPLDSVSSEIQAV
>290292_1:0010be
MSFQNYEYQNQQDGAASAGAPATADTNMTGQADPSPAPFAGTPGEPSAAAPQQGGDGKTTLWMGELEPWIDENFIRNLWFQMGEQVNVKMIRDKFSGSNAGYCFVDFASAAAAAKALSLNGTPMPNTTRAFKLNWATGGGLADRGRDERGPEYSIFVGDLGPEVNEYVLVSLFQSRFPSCKSAKIMTDPISGMSRGYGFVRFSDENDQQRALSEMQGVYCGNRPMRISTATPKNKGPGVGPGGMGMPGPAGIYPPAAMGGPPMGFYGAPQPMNQFTDPNNTTVFVGGLSGYVTEDELRSFFQGFGEITYVKIPPGKGCGFVQFVQRHAAEMAINQMQGYPIGNSRVRLSWGRSQNNSGPAGTPYRPAPPPPIYPNMGMPPAHQYGGGFAPMKVGSPASQD
>29159_0:001061
MMAAASTSLWMGDLDPYMDESFISMAFKQMGVAVKGIKVIKSKTTGLPAGYCFIDFHDPENAHQAMLKLNGKNIPNSSPTRRFKLNSASYGKEHLSTPEYSLFVGDLTEEVDDYTLYQAFSRRFKSCRSAKVVLEPSGKSKGYGFVRFTEETDQQRALIEMQHMQGVGKKPIRVSLATPKRPMAQDPNSTYYGNYYGQNYYNNQYYNYYGYNAYNQYYDPYSNYNNYYETQQDEDMEALEEPEVEVDVFRYNKDYMEQSEEIFDVLELSRWTPLDSVNSKLPTVKLV
>2951_1:002e2b
MGCGATVSKKRFEEVEVRAKQLQNTLQEQEAQLRRFEGAESSKSEDRSLYFEELEQERSGRSGAEDSLQKEAASAEASRSSRLDGRCSALAAESKSLHDEISSFTESQRQWREAEEELRAELQRREEELTRLHQQVRDASEERADLQAQKDYACTELQAANQVAEALKAAGAAMEPPSSRRRKPRRLQLFGASRGRDSEENMASLKASDLPGNVDEAELRSLFGLELRSIQMPRKGGGENHGYAILDFDSQETADEAMERLNGSRLPNRKAVLKLAPCSRASGRPSLSSYQLCVGNLAPNLTDADLYTAMRSISMDVVGARVPIDKQNGLCKGYGFVRLSSEDAAPDLAKKAHKMRMAGRLVTVRECFPMDAVANGRVLFVTNLDVNVTEHWIRKLMCVFGDVDFIHMGNNNVGDYVTIAATSFGELSFRRTYHLGPATLFMTAYIARQNRRQQCGRKMFFRWARPLSSDPQLQQFSQAFAMPFADERDVDEAREFAQSLLPMATPAERQASQAQQFQEQQEINAQDQARWIGMHCAPPGLPPSMGELQVEEPASKRPRMDGLGATVPFKEGPVGQKESRGNDNETASQGSFVSESDAGGSVAASEVSKAEEIRPRKRESTKARRLSEKQDAPPAAAANAREEDEPKSHSSPQSFEVPIPDVPWAETPDQAPIKAFNFDKAVEGPLSPVQEEVPRATTRETGEKGPPETSQEPPEEMAPAPSPAQAPASAAPEPHTDPAAKVFQFDFSVFDFLKHEALQTPPDSPVPGLLPEAPSVTSHPVVFPPRSPEKAPEGTEAAARHSVLELKLGCLLPLSCRASDCKIGEAFVPLWEHAPFADVWAKWSGGLG
>2951_1:004408
MRAMEILPDTISHNIGLGFSPSWACALRFPPDPDSVTFGTAITGLKQGRRWRFATVLLGSMAILRVQEVCRSFSSCSSACEQESLWEPVLTLLRRMRIVSIRGDEVGTNSLISACGQHGHWGLALGALHGMPGGQLAPDQISMNSMIAACRTGALWRLALRLLCRCVLVELLPSAVTFNSALGALEPATSWPRLLASLNYMRDHLVSPSIISVNTGLQLLEKSPGPSWIRCLQLLALAGRLWVRRDAVSLTVVLNSIVGSSRSGPWFGALAAIAGARQEGLRASDAGLGVAIQSAVSGSRWSRALDFLEEGLPTELSRLAAVEACEMGSLHLAAASLLGEVTATTAARSCRLLSRHWPRQAVLLLRQGGAFGRSMAAAVQVPDVPVQELPRTLWVGDVELWMDERYISKCFEGTGQLRNIKIVRRPLSCNFAFIEFAQHEDAAALLASTAGQPFRCALGHSFRLNWTSSGAFGERERERYKTVSLYVGNLDASVRDSDLKKLFERYRSLCHVRVITDPVTSLSKGFGFVRFREGADAEQALREMQGIILGSKSIKVKPATRMEAKDRDGSLSQANSLKAICVSGLEQASLQDRQLLLQRCAAFGVMRRYSFFEGCCLIEFQEWAAAEAAAAHMAGDWGLPVQPVDGSTASYYLQLAQVWQPAAEAPAITNATTSQAEHPLADRAEPGLEHFKALLKDPRFVRIFESIRQGAVESKPAPVRRWSMFLEDKPEFFGRPSHEFMQQSDVEMLETFSGLRRRSLEQVGAQRPAPEVAMPSARARQIEPMGTEVSCAILAKGRQRLTDVLAAGTCNGVEGKKWRGGAHALQQRMSRDFHSKLCNGMVRFSANQGKTEQAERWMSHLNQKRGDVPEVDSFNKLLQSLIDKGDLDKSLQVRRTPGHWYARAMASRAAALEKDALPASQEVSFSRKSTVTEESDAPRWSRSWAANTPRFLGNEVISTSADLKNHKSGVQMQQPKKDKKGALSGVFVPTCENMWGVLIFLRFYYIVGQAGIWQTLCAVGLSFAAAFCTTAAMSSIASSGGLVSSGGPYYMISRALGPVVGATIGVMYWLAITMLSVLECLGAVEALAMAAPSVQFPGYRQAIGSGLMATLALAVWGGINIVTKLGLFFALVVVYTLFSFYLGLFQAGPSDGLSPGSEMITGLSWETFQANWGPHYDPGINFGVVLSLFYPCFTGILSGANRADVLKDPPRNIRLGTFAAILFSLVLYSSFFLLWGSVASDKYLKGDFLGHESHHGRRLSSAGISPEASRHIVQTVVWNPFPNSAFIGIILASLSQSLQCLIVAPRLLQNMAKDRLMPALRVLEPLSSSGEPTRALLFTYLAAALLVLIGQLELVAPLLTMHSDHPSLPPFFLQRGGKKLPILPRIPFMNASVAYNTHGRRPSNRDAGGVRECIEGRFMNHAATTGRAAAARGRGQDSAKEMLQQLPVALGGYRPGHNDTAPGPKQRGEAQRQAPRGPSHEPPWMQQNRRGARADVAVVPPWAQDTFTMPFPRKREGEAHRKRHQSLPEEAIRPKNGDTTLFGAPRAQEHHPAAHAHQHVPHLPKARDGTAVAFVSKAAEPNSQYRAYMEDKYCIIDPFMDGELGNETWAFFAVYDGHGGVLAAEHCEAELHKVLASELRHALKSAPKRPSSPLRDEVVAEALTRTFQKADDQLRQVGAWRFGCTATVALVRRLPQGMRVHALWNLQSFRKRLLQAPCHTHSHAASSYGALARPAGNDHCCYCALKSLFHEFTVSDRDVLPPDALRKALSLAYNAQGRFQSGDMEDATETIEVILGILHACSLSSSLAPSASPRAQCVHAEFIEEASRFGCHPLCLSHEVFGVEYVDVPRCTFCGATGEPTVTSAFTYGVYVTELLECREHLAGQVHSEGADSLGAMGLWQSIHLVPVTRKSSLQQVLRKLCQLRGGNCSECNSRRTLATERFLTRQPQTFLLSLAWPSSSPTREQLIQVLSMLQARLYMTEIFETSAETSVLYGLRGLVCYSGMHYVALFWCPSQRHWVLFDDTCVQEKEDWSSAARVLLSGLFVPTLVFYERVQADAAPEESLEELAQQVCELEVANVGDSRAVTVDGSGGSTRLSVDHRPTDAAEARRIREEGGFVTMGRVSGELAVSRALGDLLLKNSGLSCKPSVRAHDAKRDLALVLASDGLWDFAEEKEVAKVVVSCSRNGLDHVAHRLVQEAQRTGSMDNITCLVIFM
>29655_0:001642
MDASLYQHQPHVPQSQPPYHQPATLEDVRTLWIGDLQYWVDESYLSGCFSHTGELLSIKIIRNKITGQPEGYGFVEFVSHAAAERILQTYNGTPMPGTELMFRLNWASFGTGEKRIDGGIDHSIFVGDLAPDVTDYLLQETFRVQYSSVRGAKVVTDPSTGRSKGYGFVKFAEESERNRAMSEMNGMYCSTRPMRISAATPKKTIGVQQYPAIKAIYPTSAYVAPAAVAAVSQLQPVPLDPDVTNTTIFVGGLDPNISEDELKQIFAQFGELAYVKIPPGRGCGFVQYAARPFAEEAMLRIHGSVIGQQMVRLSWGRSAVHKQDQSGVWGQQADPNQWGAYYGYGQGYDPYAYGAANDPSSYAYGSYAGYGQYPQQVESNPEMAAVSAPASFVEHREVYDPLTIPDVDKLNASYLGVHEKSMVGKPLWVRTAACHLD
>29655_0:002692
MAIKLKKLRDSFSPFGNIKTVRLIQDPQTHISKGFGFVEFHSENDALRALKAMNYKMIDGRLLILEMAKSDNPTT
>29655_0:002cdc
MQRPAGGMIPSPSMQQQQPQQIPQPTWPTMMQHPQQQYQNQAPPMWNHQPSQVPPPPQANHQVPTQSQPIPVQVPMVQQPQPQYQIPAPTHRPTTAEENRTLWIGDLQYWMDENYLVNCFSGSVEVLSAKVIRNKQSQQSEGYGFIEFVSHSTAESVLQMFNGQMMPNIEQKYRLNWASLGAGEKRDDSADYTIFVGDLAADVTDYLLQETFKSHYTSVKGAKVVTDRLTGCSKGYGFVRFGDATEQARALTEMNGMVCSTRPMRVGPATSKKNMTADQQYSSNVSFQSAEATPSDSDNENTTIFVGGLDTTVTEDHLKQVFGQYGELAHVKIPVGKRCGFVQFTTRACAAEAKLMLDGAQLGGQNIRLSWGHTSNKQDTSAGWIQPQHDPNQWNNSYYGYGQGYETYGYAQHPQDPNMYAAYGTYPGYANYQHQQQ
>29655_0:003fe6
MQPASGVDQTKPHPHPQQPHPPPSLPQSPQWMAESPYHTRQMIYPYHMIPSPHPYPHHYVQYPPAHQYHPLHHHQPGQDQGKRRVAGTSEENKTVWVGDLQYWMDESYLHRCFHHTGEVGSIKVIRNKHNFQSEGYGFVEFCSHAAAEKVLQDFNGIPMPNVDIPFRLNWASFSMGESRPDNGSDLSIFVGDLASDVTDTILQETFASKYPSVKGAKVVIDANTGRPKGYGFVRFGEESEKTRAMNEMNGVYCSARPMRIGAATPRKSGGFAPKTFTRSNGDTTNTTIFVGGLVAEAKEEDLRQAFAQYGEISSVKIPPGKQCGFVQFVNRNNAEEALQKLNGTMICNQTVRLTWGRNTAKRQMRGDVGTQWNNQYYGGHMYDRYGYASPYSPAMYGSPYGPYPIYGSQQQVN
>29729_0:00064f
MATITATQHHHHPTSLEEVRTLWIGDLQFWVDESYLNSCFAHTGELVSIKIIRNKITGQPEGYGFVEFVSHQAAERILQTYNGTPMPGTDQMFRLNWASFGIGERRTDPGLEHSIFVGDLASDVTDYLLQETFRAHYPSVRGAKVVTDPNTGRSKGYGFVKFADEMERNRAMTEMNGVYCSTRAMRISAATPKKTTAGFQQQYAVAKAVYPVPAYTTPMQVLPPDNDNTNTTIFVGNLDPNVTEEELKQFFSPLGEIVYVKIPAAKGCGFVQFATRTSAEEAIQRMQGQMIGQQVVRISWGRSPTAKQDLPGAWGTQVDPNQWSAYYGYGQGYDAYAYGATQDPSLYAYGAYAGYAQYSQQIEGSQEMAAITAAVPGVEQREESYDPLATPDVDKLNATYLSVHGSAIVGRPLWLRTSFLPQA
>29729_0:001446
MATVAAPQHHHHHHHPASLEEVRTLWIGDLQFWVDESYLNSCFAHTGELVSIKIIRNKITGLPEGYGFVEFVSHAAAERILQTYNGTPMPGTEQMFRLNWASFGAGERHNDPGPDHSIFVGDLAPDVTDYLLQETFRAHYPSVRGAKVVTDPNTGRSKGYGFVKFSDETERNRAMTEMNGVYCSTRAMRISAATPKKTTGFQQQYAVAKAAVYPALAYTATTMPVLPPDNDQTNTTIFVGNLDLNVTEEVLKQFFLPLGEIVCVKIPATKGCGYVQFANRNSAEEAIRRMQGQMIGQQVVQITWGRIPTANQDLPGSWGAQIDPNQWNAYYGYGQGYDAYSYGATQDPSLYAYGAYAGYAQYPQQVGGSQEMAAMAGAVEQREEPYDPLATPDVDKLNATYLSVHGSAILGRPLWQRTSSITPRA
>29729_0:0016fb
MMQQPAAGGVAPPPSMAADQSQTHQYQQQPQSQPWMMMSQQQQGGQPVPPPTGWTPQPVPPPTQMQQYSAGSAAAGSGEIRSLWIGDLQPWMDENYLINIFAQTGEVVSAKVIRNKQTALPEGYGFIEFVSRVAAERVLQSYNGLPMPNAEQNFRLNWASLGSGEKRQEEGPEYTIFVGDLAADVSDYMLQETFKAVYPSVKGAKVVTDRTTGRSKGYGFVRFGDESEQMRAMTEMNGMYCSTRAMRIGPASNKKPVTGQPYQKATYQNAQGNPGENDPSNTTIFVGGLDPSVSEDQLKQIFSQLGEVVHVKIPANKNCGFVQYANRASAEQALSVLNGTIFGGRNVRLSWGRSPSTKQAQPDPAQWNGGYYGYAQGYEAYGYAPPPQDPNMYYGGYPAGYGNYQQPGAYQQPQQ
>29729_0:001e15
MAVNQTAALKVSYIKIIRNKQTGQSEGYGFVEFSSRATAEKVLQSCNGSLMPNTEQPFRLNWASFDVNERRSDAGSDLSIFIGDLVADVTDTVLDETFSSKFQSVKGAKVVIDSNTGRSKGYGFVRFGDENERSKAMTEMNGVYCSSRPMRISVATPKKAFGYQQQYYSQGRQASNGAVEQGLHSHNDSNNATIFVGGLDSDVSDDDLRQPFSQFGEIISVKIPLGKGCGFVLFANRA
>29729_0:002b06
MQSTNGSDLSSKHQKQQPPPPPQPQQPQWMPNQWMGAMQYPAAAMAMMQQQQMMMMYPPHHYMAYNNPHFHYQQQYQQQQLHKQQQGSNSDEVKTIWVGDLLHWMDETYLHSFFSQSGEVSSLKIIRNKQTGQSEGYGFVEFSSRATAEKVLQSCNGSLMPNTEQPFRLNWASFGVNERRSDAGSDLSIFVGDLAADVTDTVLHETFSSKFQSVKGAKVVIDSNTGRSKGYGFVRFGDENERSRAMTEMNGVYCSSRPMRISVATPKKAFGYQQQYYSQGRQASNGAVEQGLHSHNDSNNATIFVGGLDSDVSDDDLRQPFSQFGEIISVKIPPGKGCGFVLFANRKDAEEAIQSLNGTTIGKQTVRLSWGRSIGNKQRRADSGNQWNGGYYRRQGYGGYGYGYGYGYATPPSPGPSMYAAAAAVPSAS
>29729_0:002d14
MQSSSTNAPDLNSKQQQQPPPQQTRQQQQQQQHPQWVPNQWMGAMQYPAAAMVMMQQQMMMYPHHHYMAYNNHHYHYQQYQQQQQHQQKQQQGCNSDEVRTIWVGDLVHWMDETYLHGCFSHTGEVSSVKIIRNKQTGQSEGYGFVEFYSRATAEKVLQSYNGSLMPNTEQPFRLNWASFSVNERRPDAGSDLSIFVGDLATDVTDSILHETFSSRFQSVKGAKVVFDSNTGRSKGYGFVRFGDENERSRAMTEMNGVYCSNRPMRIGVATPKKASGHQQQYSSQALVLAGGHASNGALAQGSQSDNDSNNTTIFVGGLDSDVSDDDLRQPFSQFGEVISIKIPPGKGCGFVQFANRKNAEEAIQSLNGTTIGKQTVRLSWGRSIGNKQQWNGGHY
>29729_0:004220
MQQNGGSDSQTEQNQRPQQQQPPPQPHPQWVAMQYPPTAAAAMVMQHQMMQPQHFVAPPPPPPQHYVPYHHQYHHQGHAPSQQQQQGSGGGGENKTVWVGDLHHWMDENYLHSCFASTGEIVSIKVIRNKQTGLSEGYGFVEFFSHATAEKVLQNYSGMFMPNTEQPFRLNWATFSTGEKRSENGPDLSIFVGDLAADVTDGLLHETFASKYPSVKAAKVVIDANTGRSKGYGFVRFGDDTERSQAMTEMNGAYCSSRPMRIGAATPRKSSGYQQQYSSQGGYASNGASTQSDGDSSNTTIFVGGLDPNVTEEDLRQPFSQYGELVSVKIPVGKGCGFVRFANRNNAEEALQKLNETNIGKQTVRLSWGRNPANKQFRPDYSNQWGGAYYGGQVYDGYGYALPPPNGLGMYAAAATAYGAYPIYGSHQQQVS
>29729_0:004ff4
MMQQPAQAMVPPPMAPQTQQYQYQQPPPAPVPQAQQPYMMMNMMQPPQSHPPPMWPPQQGSAGVPAQQQPAGQPANADEVRTLWIGDLQYYMDENYLLSCFAQTGEVASVKVIRNKQTGQVEGYGFIEFVSRVAAERVLQTYNGTPMPNGESNYRLNWASFSSGDRRDETPEFTIFVGDLAADVTDYMLQETFRAHFPSVKGAKVVIDRITGRTKGYGFVRFGDETEYNRAMTEMNGAFCSTRPMRIGPATNKKTGAAQQYPAASSQGTQNENDPNNTTIFVGNLDSNVTEDHLREVFSPYGQLVHVKIPQNKRCGFVQFADRSCAEEALRILNGTQLGGQSIRLSWGRSTSNKQAQADPNQWNAGYYGYSQGYGYGYGAAPQDPNMYYGGYPGYGNYQQPQQQQQVGYS
>29729_0:0057be
MQQNNGSDSQSATQPSQEQNQRQQQPLQSHPQWVAMQYPTTAMVMQHQMMQPQHFVAPPPPPQHYMPYHHHHHQYQHHHGNAQHTQQQQGSNDGCENKTVWVGDLHHWMDENYLHSCFASIGEISSIKVIRNKQTGLSEGYGFVEFFSHATAEKVLQNYSGILMPNMEQPFRLNWATFSMGDKHSENGPDLSIFVGDLAADVTDSLLHETFASKYPSVKAVKVVIDANTGRSKGYGFVRFGDDTERSLAMTEMNGVYCSSRPMRIGAATPRKSSSYQQQYSLQGGYASNSASSQSDGDSSNTTIFVGGLDPNVTEEDLRQPFSQYGEIVSVKIPVGKGCGFVQFAGRNNAEEALQKLNGTMIGKQTVRLSWGRNPTNKQFRADYGNQWGGAYYGGAVYDGYGYAFPPPHNPGIYTAAYGVYPFYGSYQQQVN
>29729_0:005f36
MQQNSGLDSQPSQEQNQRQQQPPRSQPQWVAMQYPAAAMVMQHQMMQPQHFVAPPLPPQHYMPYHHLHLNGHAQQGSGGGSGENKTVWVGDLYHWMDENYLHSCFASTGEIASIKVIRNKQTGLPEGYGFVEFFSHATAEKVLQSYSSVLMPNTDQPFRLNWATLSTGEKRSENGPDLSIFVGDLGADVTDSLLHETFASKYPSVKTAKVVIDANTGRSKGYGFVRFGDETERSQAMNEMNGVYCSSRPMRIGAATPRKSSGYQQQYSLQGGYASNGNSTQSDGDSSNTTIFVGGLDPNVTEGDLRQPFSQYGEIVSVKIPVGKGCGFVQYANRNNAEEALQKLNGMVIGKQTVRLSWGRNPANKQFRGDYGNQWGGAYYGGQVYDGYGYAVPPPHDPGMYAAAYGAYPIYGSHQQQVS
>29729_0:0077f4
MMQQPPPGGVATPPSMAADQSQTHHYQQQQQSQTWMMMSQQQQQVGQPVPPPSGWNTQPIPPPSQMQQYPAGSAAAGSGEIRSLWIGDLQPWMDENYLMNIFAQTGEVVSAKVIRNKQTALPEGYGFIEFVSQEAAERVLQSYNGVPMPNSEQNFRLNWAALGYGDKRQEEGTDYTIFVGDLAGDVSDYLLQETFKAVYPSVKGAKVVTDRTTGRSKGYGFVRFGNETEQIRAMTEMNGIYCSTRAMRIGPAANKKPFTGQQYQKDTYQNTQGNPGENDPNNTTIFVGGLDPSVSEDQLKQIFSQLGEVVHVKIPANKNCGFVQYANRTSAEQALSVLNGTILGGRNVRLSWGRSPSSKQAQPDQAQWNGGYYGYAQGYEAYGYAPPPQDPSMYYGGYPGYGNYQQPGAYQQPQQ
>29729_0:007d18
MQSTNATDLSSNQEQKQQQPPQQPPQWVANQWMGAMQYPTTAAMVMMQQQQMMMYPHHYMAYNNHFQYQQYQQQQGKQQYQQQQQSYSSKQQQHGSNSDEVKTIWVGDLVHWMDESYLHSCFSHTGEVSSVKIIRNKQTGQSEGYGFVEFYSREAAEKVLQSYNGSLMPNTEQAFRLNWASFSVNERRPDSGSDLSIFVGDLAADVTDTMLHETFSSRFQSVKGAKVVIDSNTGRSKGYGFVRFGDENERSRAMTEMNGVYCSSRPMRIGVATPKKASGYQQQYSSQAVVLAGGHASNGAVAQGSQYDNDSNNATIFVGGLDSDVSDDDLRQPFSQFGEIVSVKIPPGKGCGFVQFVNRKNAEEAIQSLNGTTIGKQTVRLSWGRNVNKQWRADSGNQWNGGYYQGQVYGGYGYGYATPSNQDPSMYAAAAIPGAS
>29730_0:000536
MATITATQQHHHPASLEEVRTLWIGDLQFWVDESYLNSCFAHTGELVSIKIIRNKITGQPEGYGFVEFVSHQAAERILQTYNGTTMPGTDQMFRLNWASFGIGERRTDPGLEHSIFVGDLAPDVTDYLLQETFRAHYQSVRGAKVVTDPNTGRSKGYGFVKFADEMERNRAMTEMNGVYCSTRAMRISAATPKKTTAGFQQQYAVAKAVYPVPAYTTPVEVLPPDNDNTNTTIFVGNLDPNVTEEELKQFFSPLGEIVYVKIPAAKGCGFVQFATRTSAEDAIQRMQGQMIGQQVVRISWGRSPTAKQDLPGAWGTQVDPNQWSAYYGYGQGYDAYAYGATQDPSLYAYGAYAGYAQYSQQIEGSQEMAAMTAAVPGVEQREESYDPLATPDVDKLNATYLSVHGSAMVGRPLWLRTSFLPQA
>29730_0:00104f
MMQQPPAGGVAPPPSMAADPSQTQQYQKQQQSQPWMMMSQQQQAGQPVPPPAGWNPQPVPPPSQMQQYSAGSATVGSGEIRSLWIGDLQPWMDENYLMSIFAQTGEVVSAKVIRNKQTALPEGYGFIEFVSRAAAERVLQLYNGVPMPNSEQNFRLNWAALGYGEKRQEEGPDYTIFVGDLAADVSDYMLQETFKAVYPSVKSAKVVTDRTTGRSKGYGFVKFGDETEQIRAMTEMNGIYCSTRAMRIGPAANKKPVTDQQYQKAAYQNTQGNSGENDPNNTTIFVGGLDPSVSEDQLKQIFSQLGEVVHVKIPANKHCGFVQYANRASAEQALSVLNGTVLGGRNVRLSWGRSPSSKQVQPDQAQWNTGYYGYAQGYEAYGYAPPPQDPNMYYGGYPGYGNYQQPGAYQQQQ
>29730_0:001b4f
MATVAAPQHHHHHHHPASLEEVRTLWIGDLQFWVDESYLNSCFAHTGELVSIKIIRNKITGLPEGYGFVEFVSHAAAERILQTYNGTPMPGTEQMFRLNWASFGAGERHNDPGPDHSIFVGDLAPDVTDYLLQETFRAHYPSVRGAKVVTDPNTGRSKGYGFVKFSDETERNRAMTEMNGVYCSTRAMRISAATPKKTTGFQQQYAVAKAAVYPALAYTATTMPVLPPDNDQTNTTIFVGNLDLNVTEEVLKQFFLPLGEIVCVKIPATKGCGYVQFANRNSAEEAIRRMQGQMIGQQVVQITWGRIPTANQDLPGSWGAQIDPNQWNAYYGYGQGYDAYSYGATQDPSLYAYGAYAGYAQYPQQVGGSQEMAAMAGAVEQREEPYDPLATPDVDKLNATYLSVHGSAILGRPLWQRTSSITPRA
>29730_0:00232e
MMQQPAAGGVAPPPPMAADQSQAHQYQQQPQSQPWMMMSQQQQGGQPVPPPTGWTPQPVPPPTQMQQYSAGSAAGSGEIRSLWIGDLQPWMDENYLINIFAQTGEVVSAKVIRNKQSALPEGYGFIEFVSRVAAERVLQSYNGLPMPNAEQNFRLNWASLGSGEKRQEEGPEYTIFVGDLAADVSDYMLQETFKAVYPSIKGAKVVTDRTTGRSKGYGFVRFADESEQIRAMTEMNGMYCSTRAMRIGPASNKKPVTGQPYQKATYQNAQGNPGENDPSNTTIFVGGLDPSVSEDQLKQIFSQLGEVVHVKIPANKNCGFVQYANRASAEQALSVLNGTIFGGRNVRLSWGRSPSTKQAQPDPAQWNSGYYGYAQGYEAYGYAPPPQDPNMYYGGYPAGYGNYQQPGAYQQPQQ
>29730_0:002d13
MQSTNGSDLSSKHQKQQPPPPPQPQQPQWMPNQWMGAMQYPAAAMAMMQQQQMMMMYPPHHYMAYNNPHFHYQQQYQQQQLHKQQQGSNSDEVKTIWVGDLLHWMDETYLHSFFSQSGEVSSIKIIRNKQTGQSEGYGFVEFSSRATAEKVLQSCNGSLMPNTEQPFHLNWASFGVNERRSDAGSDLSIFVGDLAADVTDTVLHETFSSKFQSVKGAKVVIDSNTGRSKGYGFVRFGDENERSTAMTEMNGVYCSSRPMRISVATPKKAFGYQQQYYSQGRQASNGAVEQGLHSHNDSNNATIFVGGLDSDVSDDDLRQPFSQFGEIISVKIPPGKGCGFVLFANRKDAEEAIQSLNGTTIGKQTVRLSWGRSIGNKQRRADSGNQWNGGYYRRQGYGGYGYGYGYGYATPPSPGPSMYAAAAAVPSAS
>29730_0:005218
MQSSSTNAPDLNSKQQQQPPTQQTRQQQQQHPQWVPNQWMGAMQYPAAAMVMMQQQMMMYPHHHYMAYNNHHYHYQQYQQQQQQQQKQQQGCNSDEVKTIWVGDLVHWMDETYLHGCFSHTGEVSSVKIIRNKQTGQSEGYGFVEFYSRATAEKVLQSYNGSLMPNTEQTFRLNWASFSVNERRPDAGSDLSIFVGDLATDVTDSILLETFSSRFQSVKGAKVVIDSNTGRSKGYGFVRFGDENERSRAMTEMNGVYCSNRPMRIGVATPKKASGHQQQYSSQALVLAGGHASNGALAQGSQSDNDSNNTTIFVGGLDSDVSDDDLRQPFSQFGEVISVKIPPGKGCGFVQFANRKNAEEAIQSLNGTTIGQQTVRLSWGRTIGNKQQWNGGHH
>29730_0:00587f
MQQNNGSDSQSPTQPSQEQNQRQQQPLQSHPQWVAMQYPTTAMVMQHQMMQPQHFVAPPPPPQHYMPYHHHHHQYQHHHGNAQHAQQQQGSNDGGENKTIWVGDLHHWMDENYLHSCFASIGEISSIKVIRNKQTGLSEGYGFVEFFSHATAEKVLQNYSGILMPNMEQPFRLNWATFSMGDKHSENGPDLSIFVGDLAADVTDSLLHETFASKYPSVKAVKVVIDANTGRSKGYGFVRFGDDTERSLAMTEMNGVYCSSRPMRIGAATPRKSSSYQQQYSLQGGYASNSASSQSDGDSSNTTIFVGGLDPNVTEEDLRQPFSQYGEIVSVKIPVGKGCGFVQFAGRNNAEEALQKLNGTIIGKQTVRLSWGRNPTNKQFRADYGNQWGGAYYGGAVYDGYGYAFPPPHNPGIYTAAYGVYPFYGSYQQQVN
>29730_0:0063a0
MQQNSGSDSQPSQEQNQRQQQPPRSQPQWVAMQYPAAAMVMQHQMMQPQHFVASPLPPQHYMPYHHLHLNGHAQQGSGGGSGENKTVWVGDLYHWMDENYLHSCFASTGEIASIKVIRNKQTGLSEGYGFVEFFSHATAEKVLQSYSSILMPNTDQPFRLNWATLSTGEKRSENGPDLSIFVGDLGADVTDSLLHETFASKYPSVKAARVVIVANTGRSKGYGFVRFGDETERSQAMNEMNGVYCSSRPMRIGAATPRKSSGYQQQYSLQGGYASNGNSTQSDGDSSNTTIFVGGLDPNVTEEDLRQSFSQYGEIVSVKIPVGKGCGFVQYANRKNAEEALQKLNGMVIGKQTVRLSWGRNPANKQFRGDYGNQWGGAYYGGQVYDGYRYAVPPPHDPGMYAAAYGTYPIYGSHQQQVS
>29730_0:006d47
MQQNGGSDSQTEQNQRPQQQPPPQPHPQWVAMQYPPTAAAAMVMQHQMMQPQHFVAPPPPPPQHYVPYHHQYHHHGHALSQQQQQGSGGGGENKTVWVGDLHHWMDENYLHSCFASTGEIVSIKVIRNKQTGLSEGYGFVEFFSHAMAEKVLQNYSGMLMPNTEQPFRLNWATFSTGEKRSENGPDLSIFVGDLAADVTDSLLHETFASKYPSVKAAKVVIDANTGRSKGYGFVRFGDDTERSQAMTEMNGAYCSSRPMRIGAATPRKSSGYQQQYSSQGGYASNGSSTQSDGDSSNTTIFVGGLDPNVTEEDLRQPFSQYGELVSVKIPVGKGCGFVRFANRNNAEEALQKLNETNIGKQTVRLSWGRNPANKQFRADYSNQWGGAYYGGQVYDGYGYALPPPNSLGMYAAAATAYGAYPIYGSHQQQVS
>29730_0:0077c6
MMQQPAQAMVPPPMAPPPSMAGAPQTQQQYQYQQPPPAPVPQTQQPYMMMNMMQPPQSHPPPMWPPQQGSAGVPAQQQPAGQPANADEVRTLWIGDLQYYMDENYLLSCFAQTGEVASVKVIRNKQTGQVEGYGFIEFVSRAAAERVLQTYNGTPMPNGESNYRLNWASFSSGDRRDETPEFTIFVGDLAADVTDYMLQETFRAHFPSVKGAKVVIDRITGRTKGYGFVRFGDETEYNRAMTEMNGAFCSTRPMRIGPATNKKTGAAQQYPAASSQGTQNENDPNNTTIFVGNLDSNVTEDHLREVFSPYGQLVHVKIPQNKRCGFVQFADRSCAEEALRILNGTQLGGQSIRLSWGRSTSNKQAQADPNQWNAGYYGYSQGYGYGYGAAPQDPNMYYGGYPGYGNYQQPQQQQQVGYS
>29730_0:007f82
MQSTNGTDLSSKQEQKQQPPPQQPPQWVANQWMGAMQYPTTAAMVMMQQQQMMMYPHHYMAYNNHFQYQQYQQQQGKQQYQQQQQSYSTKQQQHGSNSDEVKTIWVGDLVHWMDESYLHSCFSHTGEVSSVKIIRNKQTGQSEGYGFVEFYSREAAEKVLQSYNGSLMPNTEQPFRLNWASFSVNERRPDSGSDLSIFVGDLAADVTDTMLHETFSSRFQSVKGAKVVIDSNTGRSKGYGFVRFGDENERSRAMTEMNGVYCSSRPMRIGVATPKKASGYQQQYSSQAVVLAGGNASNGAVAQGSQYNNDSNNATIFVGGLDSDVSDDDLRQPFSQFGEIISVKIPPGKGCGFVQFVNRKNAEEAIQSLNGTTIGKQTVRLSWGRNVNKQWRADSGNQWNGGYYQGQVYGGYGYGYGYAMPSNQDPSMYAAAAIPGAS
>29730_0:0088ff
MMQQPPPGGVATPPSMAADQSQPQHYQQQQQSQTWMMMSQQQQQVGQPVPPPSGWNTQPIPPPSQMQQYPAGSAAAGSGEIRSLWIGDLQPWMDENYLMNIFAQTGEVVSAKVIRNKQTALPEGYGFIEFVSQAAAERVLQSYNGVPMPNSEQNFRLNWAALGYGDKRQEEGTDYTIFVGDLAGDVSDYLLQETFKAVYPSVKGAKVVTDRTTGRSKGYGFVRFGNETEQIRAMTEMNGIYCSTRAMRIGPAANKKPFTGQQYQKDTSQNIQGNPGENDPNNTTANVQIFVGGLDPSVSEDQLKQIFSQLGEVVHVKIPANKNCGFVQYANRTSAEQALSVLNGTILGGRNVRLSWGRSPSSKQAQPDQAQWNGGYYGYAQGYEAYGYAPPPQDPSMYYGGYPGYGNYQQPGAYQQPQQ
>29760_0:0019b3
MEAQAHQQQQWMHPSHASAATVSSMASAQPYTQPTSVEEVRTLWIGDLQYWVDENYLHSCFAHTGEVISIKIIRNKITGQPEGYGFVEFVSHAAAERILQAYNGTQMPGTEQTFRLNWASFGIGERRPDAGPEHSIFVGDLAPDVTDYLLQETFRAQYPSVRGAKVVTDPNTGRTKGYGFVKFSDEMERNRAMTEMNGVYCSTRPMRISAATPKKTTGFQQQYAAAAKALYPAPAYTTPPLQALPADNDINNTTIFVGNLDPNVTEEELKQIFSQFGELVYVKIPAGRGCGFVQFGTRTSAEEAIQRMQGTVIGQLVVRISWGRSPTAKQDLPGSWGQQADPSQWSSAYYGYGQGYDAYPYGATQDPSLYAYGAYAGYLQYPQQAEGVQDLAAMAGAVPAVEQRDELYDPLATPDVDKLNAAYLAVHGSAILGRSLWLKTSPFSQMA
>29760_0:0052b2
MQSTNGSDPQQANQQQQQPPPPPPQPQQWMAMQYPAAAMVMQHQMMPPQHYPQHFVAYHHQPHQYQHQHQQQHQQQQGSNADNRTIWVGDLHNWMDENYLHSCFAATGELASMKVIRNKQTGSSEGYGFVEFFSHAAAEKVLQGYAGVLMPNTDQPFRLNWATFSMGDKRSDNGPDLSIFVGDLASDVSDSLLHETFAGKYPSVKAAKVVFDANTGRSKGYGFVRFGDENERSQAMTEMNGVYCSSRPMRIGAATPRKSSGYQQQYSSHGGYASNGASVQSDGDSMNTTIFVGGLDPNVSDEDLRQPFSQYGEIVSVKIPVGKGCGFVQFANRNNAEDALQKLNGTVIGKQTVRLSWGRNPANKQMRADFGNQWSGAYYGGQVYDGYGYALPPPHDPTMYAAAYGAYPVYGNHQQQVS
>29760_0:005aa1
MMQPAPGVVPPSMQPAPMDQQQPPQYQQPPPQQQWMMMPPPQQQQQTQPPPAWAQQAPVPPPQAQPQMAPPPQQQQYVAAPQASNPEEIRSLWIGDLQPWMEENYLWGCFSQTGEVVSVKVIRNKQTGQCEGYGFIELATRAAAERILQTYNGTLMPNSEQNFRLNWATLGAGERRADDTPDYTIFVGDLASDVTDYVLQETFRGHYPSVKGAKVVTDRTTGRSKGYGFVRFGDEGEQLRAMNEMNGMFCSTRPMRIGPAATKKPVGGQQFQKASFQNTQGNQGESDPNNTTIFVGGLDSNVTDDYLRQVFSQYGELVHVKIPVGKRCGFVQFANRACAEQALAGLNGTQLGAQSIRLSWGRSPSNKQAQPDQAQWNGGYYGYAQGYEAYGYAPPPQDPNMYYGAYPGYGNYQQPQQ
>299123_0:000529
MGPQASFKGKDLMAKKRECLQAYSWWRTPQKKRKKKNKIKPGRIEFVPSSTNTTRPDYSIFVGELTPEVDDFQLYDYFLKRYPSCIDCKIATDLLGYSRGYAFVRFGEQGDQMRALQDCQNAPGLGGKRIRLSIGISKRLKAEFQRYQSYNYNDYYQDYQNYYSQWNYDPYADYNYSSYTPYDSMQAVGDCSLGDAVMAPAVFEEASAVTEINDDLITEDPQLYLDVDEMNRQFMETSEELYDALMNCHWQPLDTVTSDIPSAI
>299123_0:000cef
MAASLWMGDLEPYMDENFVSRAFATMGELVLSVKIIRNRLTGIPAGYCFVEFADLATAEKCLHKINGKPLPGATPAKRFKLNYATYGKQPDNSPEYSLFVGDLTPDVDDGMLYEFFVKVYPSCRGGKVVLDQAGVSKGYGFVKFTDELEQKRALTECQGAVGLGSKPVRLSVAIPKANRMKPMEYNQMYNYNYNQYYQQYHNYYAHWGYDQNTGSYSYSYPQYGYTQNTMQTYEDVGEDALEDPTPQLDVHEANKQFMEQSEELYDALMDCHWQPLDTVSSEIPAVL
>299123_0:00191f
MMRIREGARRQLQINMAVRLCDVASLLRSGSWAAEPWTGQVIAAMETQLSNGPTCNNTAHGSATINNCPSPVDSGNTEDSKTNLIVNYLPQNMTQEELKSLFGSIGEIESCKLVRDKITGQSLGYGFVNYVDPKDAEKAINTLNGLRLQTKTIKVSYARPSSASIRDANLYVSGLPKTMTQKELEQLFSQYGRIITSRILVDQVTGVSRGVGFIRFDKRIEAEEAIKGLNGQKPPGATEPITVKFANNPSQKTNQAILSQLYHSPNRRYPAPLAQQAQRFRLDNLLNIAYGVKSRFPPMTIDGMTSLAGINISGHAGTGWCIFVYNLAPDADESILWQMFGPFGAVTNVKVIRDFNTNKCKGFGFVTMTNYDEAAMAIASLNGYRLGDRVLQVSFKTNKTHKP
>30019_0:000720
MNKVMGSVHCQLWMGSLESYMTENFIIAAFRKMGEDPTTVRLMRNKYTGEPAGYCFVNFISDDHALDAMHKLNGKPIPGTNPIVRFRLNSASNSYKLPGNEREFSVWVGDLSSDVDDYSLYKVFSSKYTSIKTAKVILDSLGFSKGYGFVRFGIEDEQKSALYDMNGYIGLGTKPIKICNAVPKPKAELTAALGNASTGYGYGGSSTTTSSTSAGADYSQYYDPTSTYWQGYNAWQGYYEQSGVPSITDAAAYYQQALSQSHSNPQTLAQHAEAWSAQRSAQYEQQQQTVPPNGSEDDYGLEEHKFVLDVDKLNRETIDSDHHLYDALESSKWLPIEQLEVF
>30419_0:0004dc
MAVRLCDVASLLRSGSWAAEPWTGQVIAAMETQLSNGPTCNNTAHGSTTINSCSSPVDSGNTEDSKTNLIVNYLPQNMTQEELKSLFGSIGEIESCKLVRDKITGQSLGYGFVNYVDPKDAEKAINTLNGLRLQTKTIKVSYARPSSASIRDANLYVSGLPKTMTQKELEQLFSQYGRIITSRILVDQVTGVSRGVGFIRFDKRIEAEEAIKGLNGQKPPGATEPITVKFANNPSQKTNQAILSHLYHSPNRRYPAPLAQQAQRFRLDNLLNMAYGVKSRFPPMTIDGMTSLAGINIPGHAGTGWCIFVYNLAPDADESILWQMFGPFGAVTNVKVIRDFNTNKCKGFGFVTMTNYDEAAMAIASLNGYRLGDRVLQVSFKTNKTHKA
>30419_0:00263a
MGPQASFKGKDLMAKKRECLQAYSWWRTPQKKRKKKNKIKPARIEFVPSSTSARPDYSIFVGELTPEVDDFQLYDYFLKRYPSCIDCKIATDLLGYSRGYAFVRFGEQGDQMRALQDCQNAPGLGGKRIRLSIGISKRLKAEFQRYQSYNYNDYYQDYQNYYSQWNYDAYADYNYSSYAAYDSMQAVGDCSLGDAVMAPALFEETSVMTEINDDLITEDPQLYLDIDEMNRQFMETSEELYDSLMNCHWQPLDTVTSDIPPAI
>30419_0:003182
MDENFVSRAFATMGELVLSVKIIRNRLTGIPAGYCFVEFADLATAEKCLHKINGKPLPGATPAKRFKLNYATYGKQPDNSPEYSLFVGDLTPDVDDGMLYEFFVKVYPSCRGGKVVLDQAGVSRGYGFVKFTDELEQKRALTECQGAVGLGSKPVRLSVAIPKANRVKPMEYNQMYNYNYNQYYQQYHNYYAQWGYDQNTGSYSYSYPQYGYTQSTMQTYEEVGEDALEDPTPQLDVHEANKQFMEQSEELYDALMDCHWQPLDTVSSEIPAVL
>30455_0:0006e4
MGPQASFKGKDLMAKKRECLQAYSWWRTPQKKRKKKNKIKPGRIEFVPSSSSARPDYSIFVGELTPEVDDFQLYDYFLKRYPSCIDCKIATDLLGYSRGYAFVRFGEQGDQMRALQDCQNAPGLGGKRIRLSIGISKRLKAEFQRYQSYNYNDYYQDYQNYYSQWGYDPYADYNYSSYAPYDSMQAVGDCSLGDAVMAPAVFEETSAMTEINDDLITEDPQLYLDVDEMNRQFMETSEELYDSLMNCHWQPLDTVTSDIPPAI
>30455_0:002c5f
MAVRLCDVASLLRSGSWAAEPWTGQVIAAMETQLSNGPTCNNTAHGSTTINNCSSPVDSGNTEDSKTNLIVNYLPQNMTQEELKSLFGSIGEIESCKLVRDKITGQSLGYGFVNYVDPKDAEKAINTLNGLRLQTKTIKVSYARPSSASIRDANLYVSGLPKTMTQKELEQLFSQYGRIITSRILVDQVTGVSRGVGFIRFDKRIEAEEAIKGLNGQKPPGATEPITVKFANNPSQKTNQAILSQLYHSPNRRYPAPLAQQAQRFRLDNLLNMAYGVKSRFPPMTIDGMTSLAGINIPGHAGTGWCIFVYNLAPDADESILWQMFGPFGAVTNVKVIRDFNTNKCKGFGFVTMTNYDEAAMAIASLNGYRLGDRVLQVSFKTNKTHKA
>30455_0:003889
MDENFVSRAFATMGELVLSVKIIRNRLTGIPAGYCFVEFADLATAEKCLHKINGKPLPGATPAKRFKLNYATYGKQPDNSPEYSLFVGDLTPDVDDGMLYEFFVKVYPSCRGGKVVLDQAGVSKGYGFVKFTDELEQKRALTECQGAVGLGSKPVRLSVAIPKANRVKPMEYNQMYNYNYNQYYQQYHNYYAQWGYDQNTGSYSYSYPQYGYTQSTMQTYEEVGEDALEDPTPQLDVHEANKQFMEQSEELYDALMDCHWQPLDTVSSEIPAVL
>3055_0:000ac6
MQSVAIKDSAPAVVDHPNLYIKNLPPNMNQTDVEVLFRPFGPVTGCKFFRTASVPYAFLRLSTPEQAQDAISKMNNYTVAGKVLLVKPADVDAVYDEPNENLYVRGLPLTWTEEDVRGYFETFGPLVAMVRFQNLEHATAARDSANAMSPPGAPPGTMPLNVKYADTHEEKQRKAASRVGGGGMPPMGGPMMGRGPGPMGGHMGGPMGGPMGGPMGMGPMDGGMGPMDGGMGGMGPMDGGMGGAGGRMPGRGAGPGPAMRYAPYPGGSGGPVGGPMGSPGGFGPMGGPPPPPPRRQQQPDMHQQPQQMMIMGGPMQQQPPMQQPMQQSMQQPMQQPMQQPMQGPPHMQQPQAQMGMGMPPPQQQQQATAAPGSGAATAVAAGPTAANSSYNPRARIIIYGLPTTAGKLEMYEAFARYGATMGVSASGGQGVVQYGDREAAQRAVAAANGTMVCGAAVRVALSEP
>30611_0:00070e
METQLSNGPTCNNTANGPTTINNNCSSPVDSGNTEDSKTNLIVNYLPQNMTQEELKSLFGSIGEIESCKLVRDKITGQSLGYGFVNYIDPKDAEKAINTLNGLRLQTKTIKVSYARPSSASIRDANLYVSGLPKTMTQKELEQLFSQYGRIITSRILVDQVTGISRGVGFIRFDKRIEAEEAIKGLNGQKPPGATEPITVKFANNPSQKTNQAILSQLYQSPNRRYPGPLAQQAQRFRLDNLLNMAYGVKRFSPMTIDGMTSLAGINIPGHPGTGWCIFVYNLAPDADESILWQMFGPFGAVT
>30611_0:003b7b
METQLSNGPTCNNTANGPTTINNNCSSPVDSGNTEDSKTNLIVNYLPQNMTQEELKSLFGSIGEIESCKLVRDKITGQSLGYGFVNYIDPKDAEKAINTLNGLRLQTKTIKVSYARPSSASIRDANLYVSGLPKTMTQKELEQLFSQYGRIITSRILVDQVTGISRGVGFIRFDKRLEAEEAIKGLNGQ
>31033_0:0018aa
LIVNYLPQNMXQEELKSLFGSIGEIESCKLVRDKITGQSLGYGFVNYVDPKDAEKAINTLNGLRLQTKTIKVSYARPSSASIRDANLYVSGLPKTMTQKELEQLFSQYGRIITSRILVDQVTGVSRGVGFIRFDRRVEAEEAIKGLNCQKPPGATEPITVKFANNPSQKTSQALLSQLYQSPNRRYPGPLAQQAQRFRLDNLLNMAYGVKSRFSPMAIDGVTSLAGINIPGHAGTGWCIFVYNLAPDADESILWQMFGPFGAVTNVKVIRDFNTNKCKGFGFVTMTNYDEAAVAIASLNGYRLGDRVLQVSFKTNKTHKA
>31033_0:003d96
MMFNRQMSLWMGDLDPYMEEDFIKQAFSAMGESPTGVKIITHKITGGSAGYCFVELADEASVERCVQRLNGKLVPGSNPPRKFKLNYATYGKRPEAGPEFSVFVGDLASDVQDFQLQQVFKNYPSCKGAKVVTDQYGYSRGYGFVKFGEESEQKKAIEECQGTMLSGKPLRLSVAVAKSQKISSYQGGQGQNYSSYNQSQSNYYGSNNSVAQGGYYSQWGGYDQYSGYNSSYNNTYNTGYNTGYNSGYNYNYGYGYPPPGHMPPPPIGMPPTSTDMSGAVEQNHEETGAVEEETADESIPECDVEQWNKDYMERSEEFYDALMNSHWEPLDTVDAPIPSMS
>31033_0:00452f
MSTLWMGNLETYMDEKFITRAFSTMGEQVVSVRIIRNKMTGVLPPRGALGYCFVEMTDEATAERCLRKINGKSLPGASPPTRFKLNRATFGKQDVGQMYSLFVGDLTPEVDDGMLYEFFYNRYPSCRGGKVVLDSMGNSKGCGFVQFPDERLQKRALDECQGAVGLGSKALRLSLAANNLRNRQPQQSETRAAQPSSGYRGDYDQYSQYHQQQMYPGYYSSWGYDQTGYAYNNQLYDYSQYPAAQESEPLPDDGLEEPMVELNVVEANQKFMEHSEELYDALMESRWQTAEFSAEQDYVTSSLPEPIYC
>3218_0:001095
MMQSPAGAGPPHGQQPEGQQQPQQWVMMQQTGMQPQSHEEVKTLWVGDLQYWMDENYLHTAFVHTGEVQSVKIIRNKQTGYSEGYGFVEFVSHAAAEKILQAYNGTQMPNTEQPFRLNWASFGIGERRPEAGPEHSIFVGDLAPDVTDYMLQETFRTRYPSVKGAKVVTDANTGRSKGYGFVRFGDEMERNRAMSEMNGVYCSSRPMRISAATPKKSLGPAQLNPKVSPVAVATYAAYGAQPSPQAFPVDNDPNNTTIFVGGLDPAVGDEDLRNVFGQFGELVYVKIPAGKGCGFVQFTHRACAEEALQRLHQTVIGTQAVRLSWGRSPGNKQTADPGWGQHQDPNQWNAGGYYQGYAQGYDQYGYPAQPPQDPAYAQYGNYPGYGNYPQQASVAVSAVPSVEQKEEEIFDPLAPVDVDKLNAAYMAVHTAPLLGRHLWLKTSDHGQAQMCYL
>3218_0:0029bb
MMQSPAGAGPPHGQQAEGQQQQPQQWVMMQQSGMQPQHHEEVKTLWVGDLQYWMDENYLHTAFVHTGEVQSVKIIRNKQTGYSEGYGFVEFVSHVAAEKILQAYNGTQMPNTEQPFRLNWASFGIGERRPEAGPEHSIFVGDLAPDVTDYMLQETFRTRYPSVKGAKVVTDANTGRSKGYGFVRFGDEMERNRAMSEMNGIYCSSRPMRISAATPKKSLGPNQLNPKVSPVAVATYAAYGAQPSPQAFPTDNDPNNTTIFVGGLDPAVGDEDLRNVFGQFGELVYVKIPAGKGCGFVQFTHRACAEEALQRLHQTVIGTQAVRLSWGRSPGNKQTSDPAWGHHQDPNQWNAAGYYQGYAQGYDQYGYPAPAPQDPAYAQYGNYPGYGNYPQQQGDAQASVAVSAVPSVEHKEEESFDPLAPPDVDKLNAAYMAVHTAPLLGRHLWLKTSDHGQAPIS
>3218_0:002a11
MMQSPAGAGPPHGQQAEGQQQQPQQWVMMQQSGMQPQHHEEVKTLWVGDLQYWMDENYLHTAFVHTGEVQSVKIIRNKQTGYSEGYGFVEFVSHVAAEKILQAYNGTQMPNTEQPFRLNWASFGIGERRPEAGPEHSIFVGDLAPDVTDYMLQETFRTRYPSVKGAKVVTDANTGRSKGYGFVRFGDEMERNRAMSEMNGIYCSSRPMRISAATPKKSLGPNQLNPKVSPVAVATYAAYGAQPSPQAFPTDNDPNNTTIFVGGLDPAVGDEDLRNVFGQFGELVYVKIPAGKGCGFVQFTHRACAEEALQRLHQTVIGTQAVRLSWGRSPGNKQTSDPAWGHHQDPNQWNAAGYYQGYAQGYDQYGYPAPAPQDPAYAQYGNYPGYGNYPQQQGDAQASVAVSAVPSVEHKEEESFDPLAPPDVDKLNAAYMAVHTAPLLGRHLWLKTSDHGQAPIS
>327505_1:000e19
MTSSMDLRMCFGSKIPYYIRLLSNTRFLPSHLLGVKVLRSKNSDFVVLSSSFIVALLSRAWFLTLRIMDFAGVPPNNAAPAGPMSFPNGTPPAPDMGSAPPPGSGPDSPKTTLWMGELEPWMDENFIKGVFMSAAHETVNVKVIRDKNSGNAGYCFVEFQSPEAATNALGMNGKPVPNSQRSFKLNWASGGGLVDRRDDRGPEYSIFVGDLGPEVNEYVLVSLFQARFPSCKSAKIMTDAMSGQSRGYGFVRFSDENDQQRALVEMQGVYCGNRPMRISTATPKNRGNHGFGGQGHHNGGPMMGGMPQQQMWNGGGMQGFGYGGFNPATQMNQFTDPNNTTVFVGGLSGYVTEDELRSFFQGFGEITYVKIPPGKGCGFVQFVHRHAAEMAINQMQGYPIGNSRVRLSWGRSQNNSGVGTPYRPAPPPPHYMGMPSHGGPGNYGPQHFGGPAPGPQGPPGPPGPPGPGGPPQEF
>328815_0:002296
MGPQASFKGKDLMAKKRECLQAYSWWRTPQKKRKKKNKIKPGRIEFVPSSTNTTRPDYSIFVGELTPEVDDFQLYDYFLKRYPSCIDCKIATDLLGYSRGYAFVRFGEQGDQMRALQDCQNAPGLGGKRIRLSIGISKRLKAEFQRYQSYNYNDYYQDYQNYYSQWNYDPYADYNYSSYTPYDSMQAVGECSLGDAVMAPAVFEEASAMTEINDDLITEDPQLYLDVDEMNRQFMETSEELYDALMNCHWQPLDTVTSDIPSAI
>328815_0:002c2d
MDENFVSRAFATMGELVLSVKIIRNRLTGIPAGYCFVEFADLATAEKCLHKINGKPLPGATPAKRFKLNYATYGKQPDNSPEYSLFVGDLTPDVDDGMLYEFFVKVYPSCRGGKVVLDQAGVSKGYGFVKFTDELEQKRALTECQGAVGLGSKPVRLSVAIPKANRVKPMEYNQMYSYNYNQYYQQYHNYYAQWGYDQNTGSYSYSYPQYGYTQSTMQTYEEVGEDALEDPTPQLDVHEANKQFMEQSEELYDALMDCHWQPLDTVSSEIPAVL
>328815_0:003804
MAVRLCDVASLLRSGSWAAEPWTGQVIAAMETQLSNGPTCNNTAHGSTTINNCSSPVDSGNTEDSKTNLIVNYLPQNMTQEELKSLFGSIGEIESCKLVRDKITGQSLGYGFVNYVDTKDAEKAINTLNGLRLQTKTIKVSYARPSSASIRDANLYVSGLPKTMTQKELEQIFSQYGRIITSRILVDQVTGVSRGVGFIRFDKRIEAEEAIKGLNGQKPPGATEPITVKFANNPSQKTSQAVLSQLYHSPNRRYPAPLAQQAQRFRLDNLLNIAYGVKSRFPPMTIDGMTSLAGINIPGHAGTGWCIFVYNLAPDADESILWQMFGPFGAVTNVKVIRDFNTNKCKGFGFVTMTNYDEAAMAIASLNGYRLGDRVLQVSFKTNKTHKA
>336983_0:001cdd
MAVRLCDVASLLRSGSWAAEPWTGQVIAAMETQLSNGPTCNNTANGPTTINNNCSSPVDSGNTEDSKTNLIVNYLPQNMTQEELKSLFGSIGEIESCKLVRDKITGQSLGYGFVNYIDPKDAEKAINTLNGLRLQTKTIKVSYARPSSASIRDANLYVSGLPKTMTQKELEQLFSQYGRIITSRILVDQVTGISRGVGFIRFDKRIEAEEAIKGLNGQKPPGATEPITVKFANNPSQKTNQAILSQLYQSPNRRYPGPLAQQAQRFRLDNLLNMAYGVKRFSPMTIDGMTSLAGINIPGHPGTGWCIFVYNLAPDADESILWQMFGPFGAVTNVKVIRDFNTNKCKGFGFVTMTNYDEAAMAIASLNGYRLGDRVLQVSFKTNKTHKA
>336983_0:003075
MAASLWMGDLEPYMDENFISRAFATMGETVMSVKIIRNRLTGFSLFLNFQAKRFKLNYATYGKQPDNSPEYSLFVGDLTPDVDDGMLYEFFVKVYPSCRGGKVVLDQTGVSKGYGFVKFTDELEQKRALTECQGAVGLGSKPVRLSVAIPKASRVKPVEYSQMYSYSYNQYYQQYQNYYAQWGYDQNTGSYSYSYPQYGYTQSTMQTYEEVGDDALEDPMPQLDVTEANKEFMEQSEELYDALMDCHWQPLDTVSSEIPAMM
>34720_0:000ea8
MSGPMVLCQLWMGGLEPYMTESFIMNAFHKMGEQPQTVKVMRNRYTGEPAGYCFVHFPTDEMALDAMHKLNGKVIPGSNPPVRFRLNHASTTGKPAAEREFSIWVGDLSTDVDDYSLYRAFAAKYNSIRTAKVILDSSGFSKGYGFVRFANEEEQKNSLITMNGYRGLGTKSLKICNAVPRPWNKISGSTPPQSTSEYPASNMNSEAYNYYDTSSYWNSYSAWQQGYYESEPTSDTYNSYVSDQKPEEDELELIEHSIPIDIDKVNREIIEQDYNLWDALESSKWIPCDTIELCY
>353153_2:0002b2
MGRRPRQAVHMVNKNFSTPTGHTPSDEHNTAPPPFTLARDTEVEPTLRYPFTYHGPSNYENFSKRQHREFKALSKEERQRLVEEEAADTDLLERTVHLRFLPSGMLQGELAALCSECGEFLRVRLCGNFTVTQNWIYGFVEFADRRGAERMLQRSGMEMPNGSGKPPLRLKCDTAKQAIVDRVFHDADPATNMKCIFGSGNFAYRTLKEAVDSYYNLKRKESEMMAAQRNPQFPSSIGNKNSYTPRGYEVRDTNGTWHTPAPRHYPKAQEGPAALMCPPALAGGYRSQSLSNSDEEPAGITPPLHVSATHGNGIVSGESVRTPPPYPHPTQQMRLPNRLGIGSNYDERSDGAMSHDGKNSPQFMPPFTAVPLGFESNFPLPSNPQDPTVARGKALVLSSIRDAQIFFATGEKFYDAVGSLRALLSVLDGHIFRVARLEVPKRTVNTLVKHGGTEEEDDDEETTQRLTQLRLLAHFFLSFLYLQKGKNEECLSSIHSVVMCCSSIPVKKAQRTCSSTAPAGPASLARTHTVCESSGIQANGEKNEKEEQKEEEVLPIGSDLSANEETSCTFNPISQAFDFFGEIDFGGEDENEAAVLNAALGVLPLEEHDTSLERLGAHKEQSHERGMNLHAYVLNILLAIGLSMELVQPVVTRCVYVLASTRSKEVFGATLPELEQTLIDGGVHRLRPVLFPQVEDRNFVKVFFESLNLSETMSDDVFWSSLLPNHMVRFFPRPRGDAPWQFC
>353153_2:0004c0
QAVHMVNKNFSTPTGHTPSDEHNTAPPPFTLARDTEVEPTLRYPFTYHGPSNYENFSKRQHREFKALSKEERQRLVEEEAADTDLLERTVHLRFLPSGMLQGELAALCSECGEFLRVRLCGNFTVTQNWIYGFVEFADRRGAERMLQRSGMEMPNGSGKPPLRLKCDTAKQAIVDRVFHDADPATNMKCIFGSGNFAYRTLKEAVDSYYNLKRKESEMMAAQRNPQFPSSIGNKNSYTPRGYEVRDTNGTWHTPAPRHYPKAQEGPAALMCPPALAGGYRSQSLSNSDEEPAGITPPLHVSATHGNGIVSGESVRTPPPYPHPTQQMRLPNRLGIGSNYDERSDGAMSHDGKNSPQFMPPFTAVPLGFESNFPLPSNPQDPTVARGKALVLSSIRDAQIFFATGEKFYDAVGSLRALLSVLDGHIFRVARLEVPKRTVNTLVKHGGTEEEDDDEETTQRLTQLRLLAHFFLSFLYLQKGKNEECLSSIHSVVMCCSSIPVKKAQRTCSSTAPAGPASLARTHTVCESSGIQANGEKNEKEEQKEEEVLPIGSDLSANEETSCTFNPISQAFDFFGEIDFGGEDENEAAVLNAALGVLPLEEHDTSLERLGAHKEQSHERGMNLHAYVLNILLAIGLSMELVQPVVTRCVYVLASTRSKEVFGATLPELEQTLLDGGVHRLRPVLFPQVEDRNFVKVFFESLNLSETMSDDVFWSSLLPNHMVRFFPRPRGDAPWQFC
>353153_2:004a2b
MVNKNFSTPTGHTPSDEHNTAPPPFTLARDTEVEPTLRYPFTYHGPSNYENFSKRQHREFKALSKEERQRLVEEEAADTDLLERTVHLRFLPSGMLQGELAALCSECGEFLRVRLCGNFTVTQNWIYGFVEFADRRGAERMLQRSGMEMPNGSGKPPLRLKCDTAKQAIVDRVFHDADPATNMKCIFGSGNFAYRTLKEAVDSYYNLKRKESEMMAAQRNPQFPSSIGNKNSYTPRGYEVRDTNGTWHTPAPRHYPKAQEGPAALMCPPALAGGYRSQSLSNSDEEPAGITPPLHVSATHGNGIVSGESVRTPPPYPHPTQQMRLPNRLGIGSNYDERSDGAMSHDGKNSPQFMPPFTAVPLGFESNFPLPSNPQDPTVARGKALVLSSIRDAQIFFATGEKFYDAVGSLRALLSVLDGHIFRVARLEVPKRTVNTLVKHGGTEEEDDDEETTQRLTQLRLLAHFFLSFLYLQKGKNEECLSSIHSVVMCCSSIPVKKAQRTCSSTAPAGPASLARTHTVCESSGIQANGEKNEKEEQKEEEVLPIGSDLSANEETSCTFNPISQAFDFFGEIDFGGEDENEAAVLNAALGVLPLEEHDTSLERLGAHKEQSHERGMNLHAYVLNILLAIGLSMELVQPVVTRCVYVLASTRSKEVFGATLPELEQTLIDGGVHRLRPVLFPQVEDRNFVKVFFESLNLSETMSDDVFWSSLLPNHMVRFFPRPRGDAPWQFC
>35525_0:0070cd
MALERASSLWIGGLEPYMTEEFLMRSFELMGEKPEAIKVMRNKHTGLPAGFGFCQFRDEKQAMEVLHKLNGKIIPYSQPPSRFKLNHSTNTKGSTADHALWVGDLSADVDDYGLYKCFSAKYNSVQLAKVVRGSNGESRGYAFVNFSNESDYKDALTHMQGHRGLGSNPLRVSLAIPRNYNMIPGSSSSTSATSTLSASIASSIVQAAASGQPVQPQAAAAAAQPQAAAAAAGYGQYVDPSYWQQYGGWQGYGYQGGYGYDGQQAYAGYGVGGHMPAQPEEDEFELIEHNTPVDIEKLNRELFERNQDLWDALDEARWTTFNPEKAVPPVKAEENGSSTPTVAAA
>3562_0:000785
MAAPQPHHHQPQTLEEVRTLWIGDLQIWVDESYILNCFAQSGEVISVKVIRNKLTGHPEGYGFVEFVSHAAAERVLQSYNGTPMPGTEQPFRLNWASFGIGERRPDAGPEHSIFVGDLAPDVSDYLLQETFRAHYPSVRGAKVVTDPSTGRSKGYGFVKFADEMERNRAMTEMNGQYCLSRPMRISAATPKKSPGIQQQYAVAKALYPAPTYVVPAVQPVQQLPVENDPNNTTIYVGNLDPNVTEEELRQHCLHFGEIGYVKIPASKGCGFVQYAVRASAEEAILKMQGTVIGQQPVRVSWGKSPTAKQDSAAWGQQVDPSQWGAYYGYGQGYDAYAYGAGAQDPYAYNAYAGYAQYPQQPEGVQDMTAAASVAPGMEQREDDPLATPDVDRLNAAYLSVHGSSILGRQMWLTTSPFAMQASSVNGCQ
>3562_0:0052b3
MQQSTVNGNGNGGSSSDQNNNSNQQQPLSGVVGTPPPAGAVWMQYPAAAMVMQHQMMAAPQHYPPPPHYMAAYHPHHPYMQPPPPHHHHHQRNNHHNNNNNNSNNNNNANSNGNNNTNNGNNNNNNNNNDGSSAENKTVWVGDLHHWMDEIYLSSCFASAGEIASVKVIRNKQTGASEGYGFVEFFTHGVADKVLQSYSGLMMPNAEQPFRLNWATFSMGDKRTDNGSDLSIFVGDLAADVTDTMLHELFATKYPSVKAAKVVIDANTGRSKGYGFVRFGDDSERTEAMTDMNGVYCSSRPMRIGPATPRKSLGYQQGGYGSNGNAAQSEGDSSNTTIFVGGLDPSVTDEDLRQPFSQYGEIVSVKIPVGKGCGFVQFANRGHAEEALNKLNGTVIGKQTVRLSWGRNPANKQSRGDYGNQWNGGYYGGPMYDGGYGYVPHPHDPSMYAYGAYPMYGNQQQVS
>3562_0:005e40
MMQQPSSGVIPPSMQPPLDPNQQQPPPQYGQPQQPWMMPPQPQQPSYAPQMWPPQTQQQPGLPPPQVPQPQVQPYPMAAAAAAPTSPDEIRSLWIGDLQYWMDENYVFTCFAASGEVLSVKVIRNKQTNLSEGYGFVEFVNRAAAERTLTTYNGTLMPQTEQPFRLNWASLGAGQRKQDDSADYTVFVGDLAADVSDVMLQDAFRTHYSSVKGAKVITDHVTGRSKGYGFVRFADEGEQQRAMTEMNGVVLSTRPMRTGPAANKKPAGVQQQKASYPTTQGNPGENDPNNTTIFVGGLDPNVTDDQLRQVFSSYGELVHVKIPVGKGCGFVQFGTRAAAEQALAALNGAQIGSQSVRLSWGRSPSAKQVQPGQGQWNGAYGGYGYPQGGYDAYGYAAGAVPQDPNMYYANYAAAGYGNYQQPQQ
>35722_1:0016a8
MSYPFELNPQLVPNEQQKTTLWMGELEQWHDEVYIQQLWFNLNEKVMVKVIRDKVTGSISAGYAFVDFGTATAARRAMNHYNGVLMPNSLKPFKLNWASGGGLIDRREDRQPEYSIFVGDLSPETTEIDLLVVFQSRYMSCKSAKIMTDPRTGMTRGYGFVRFAEQLDQQRALLEMQGYFIGSRAIRVSVATPKNRASQQQHPLLQSQSQQLQLLQQLQLQQLQQQQQQQQQQQTFANTAVSTPSSCSLLTSPNKSPLLRNLHSPTIKQELVPMNQPTNTTVFVGGLSAPICEEELRQYFQHFGEIVYVKIPPGKGCGFVQYVSRSCAELAIQQMNGYQIGNSRIRLSWGRSQNEKSTTTSVNTTPSSVGSPPSINLPHPAGMLNTGYLTFSSTFMPLAQQQHSSSQHSPFPSIQQEQHGYPSDFKFLSADSLLDATTDDLFNSVTRSLLDTAEQDQKFLLHQQHPQQPQQQQPQQQQRQQQQQQQQQQQNVDWRLNQIYAQ
>361077_1:000631
MSTTVIHSNNNVESHSNSKLLSSPIITSKTSAIIEDTDNSNTVVVTPPPLIESLNDRLENHSDLDDESLDENEDNRDSLRNKKKQFNNTLISDKEIESINILNNSISTIIPSKPISNITSITISSSSNNSNNSNNKNNNSSNENNNLFVNFLPSSFTSEVLKSMFINFGEIDSCRVMVDLISGQSKGYGFVKFKNQTSAQAAINAMNGAKYQNKTLLVRYANSDPSQPAASTAIEEGEASKASSNVYIKGLPLDCTQDQLIDIFSKYGQVLETKLLLDISTNSSRGQALVRFKDVDSATKACETLNGYQFPSSETVLVVRYAKNEDEKSQSNQKKIQMRQQLQQNQQLQQQHLRFSPYPSPNSSPSPILTNIYPYSHHYPIPTLPSIHSPILSPSVGILHPHHQHQQQHQQQQHQQQQQQYQDPTNLYINNLPTTADDNLLYKLFSPSGAIASVKIVRDQSNGLCKGYGFVRMLNLTDSYQAINQLNGIILEGKKIQVSFKK
>36300_0:001a26
MDENFVSRAFATMGELVLSVKIIRNRLTGIPAGYCFVEFADLATAEKCLHKINGKPLPGATPAKRFKLNYATYGKQPDNSPEYSLFVGDLTPDVDDGMLYEFFVKVYPSCRGGKVVLDQAGVSKGYGFVKFTDELEQKRALTECQGAVGLGSKPVRLSVAIPKANRVKPMEYNQMYNYNYNQYYQQYHNYYAQWGYDQNTGSYSYSYPQYGYTQSTMQTYEEVGEDALEDPTPQLDVHEANKQFMEQSEELYDALMDCHWQPLDTVSSEIPAVL
>36300_0:0031c1
MGPQASFKGKDLMAKKRECLQAYSWWRTPQKKRKKKNKIKPGRIEFVPSSSSARPDYSIFVGELTPEVDDFQLYDYFLKRYPSCIDCKIATDLLGYSRGYAFVRFGEQGDQMRALQDCQNAPGLGGKRIRLSIGISKRLKAEFQRYQSYNYNDYYQDYQNYYSQWGYDPYADYNYSSYAPYDSMQAVGDCSLGDAVMAPAVFEETSAMTEINDDLITEDPQLYLDVDEMNRQFMETSEELYDSLMNCHWQPLDTVTSDIPPAI
>3641_0:000ed8
MQSTNGPDLNSKQQQPPQQQGSQQLQQPPQWVPNQWMGAMQYPAAAMVMMQQQMMMYPHHYMPYNNHHFQYQQYQQQQQKQQQQQGYLQKQQQGSNTDEVKTIWVGDLVHWMDETYLHGCFSHTGEVSSVKIIRNKQTGQSEGYGFIEFYSRAAAEKVLQSFNGSLMPNTEQPFRLNWASFSVTERRSDAGSDLSIFVGDLAADVTDTILHETFSGRFQSVKGAKVVIDSNTGRSKGYGFVRFSDENERSRAMTEMNGVYCSSRPMRIGVATPKKASGYQQQYSSQALVLAGGHGSNGAMAQGSQSDNDSNNATIFVGGLDSDVSDDDLRQPFSQFGDIISVKIPPGKGCGFVQFANRKNAEDAIQSLNGTTIGKQTVRLSWGRSLGNKQWRGDSGNQWNGGYYRGQGYGGYGYGYATPPNQDPSMYAAAAVPGAS
>3641_0:00351c
MMQQPAPGVVPPPMAPPPSMAAAPQSQQQYQYQQPPPPPQPQQPYMMMNMMPPQSQPPPMWPQQQGSAPVPGQQQQVGQAGQPASADEVRTLWIGDLQYYMDENYLLGCFAQTGEVVSVKVIRNKQTGQVEGYGFIEFVSRGAAERVLQTYNGTPMPNGENNYRLNWASFSSGERRDETPDFTIFVGDLAADVTDYMLQETFRARFPSVKGAKVVIDRLTGRTKGYGFVRFGDEAEHNRAMTEMNGVFCSTRPMRTGPATNKKTITAQQYPKASSQGAQNENDPNNTTIFVGNLDSNVTDDHLREVFSPYGQLVHVKIPQNKRCGFVQFADRSCAEEALRMLNGTQLGGQSIRLSWGRSTSNKQPQADPNPWNGGYYGYAQGYDYGYAAAAPQDPNVYYGGYPGYGNYQQPQQQQQQVGYS
>3641_0:003cc6
MMQQPPAGGVAPPQSMAADQSQTQQYQQQPQSQPWMMMQQQQQQQQAGQPVPPPAGWAPQPVPPPGQMQQYSTGSAAAGSSEIRSLWIGDLQQWMDENYLINIFAHTGEVASAKVIRNKQTALPEGYGFIEFVSRAAAERVLQSYNGVPMPNSEQNFRLNWAALGYGEKRQDEGPDYTIFVGDLAADVSDYMLQETFKAVYPSVKGAKVVTDRSTGRSKGYGFVRFGDETEQLRAMTEMNGIYCSTRAMRIGPAANKKPVTGQQYPKASYQNTQGNPGENDPNNTTIFVGGLDPSVSEDQLKQIFSQLGEVVHVKIPANKHCGFVQYANRTSAEQALSVLNGTMLGGRNIRLSWGRSPSSKQAQPDQAQWNGGYYGYAQGFEAYGYAPPPQDPNMYYGGYPGYGNYQQPGAYQQPQQ
>3641_0:003fcd
MQQNSGSDSQPSQEQNQRQQQQSQQPPQSQAQWVAMQYPAAAMVMQHQMMQPQHFVAPPPPPQHYMPYHHHHQQYQHHHGHVQHSQQQQGSGGGGENKTVWVGDLHHWMDENYLHSCFASTGEIASIKVIRNKQTGLSEGYGFVEFFSHATAEKVLQNYGGILMPNMEQPFRLNWATFSTGEKRSENGPDLSIFVGDLAADVTDSLLHETFASKYSSVKAAKVVIDANTGRSKGYGFVRFGDDTERSQAMTEMNGVYCSSRPMRIGAATPRKSSGYQQQYSSQGGYASNGASNQSDGDSSNTTIFVGGLDPNVTEEDLRQPFSQYGEIVSVKIPVGKGCGFVQFANRNNAEEALQKLNGTVIGKQTVRLSWGRNPANKQFRADYGNQWGGAYYGGQVYDGYGYAFPPPHDPGMYAAAAATYGAYPIYGSHQQQVS
>3641_0:004c1f
MATIAASQHHHHPTSLEEVRTLWIGDLQFWVDESYLNSCFAHTGELVSIKIIRNKITGQPEGYGFVEFVSHAAAERILQTYNGTPMPGTDQMFRLNWASFGIGERRTDPGPEHSIFVGDLAPDVTDYLLQETFRAHYPSVRGAKVVTDPNTGRSKGYGFVKFSDEIERNRAMTEMNGVYCSTRAMRISAATPKKPTGFQQQYAVAKAVYPAPAYTTPVQVLPPDNDSTNTTIFIGNLDPNVTEEELKQLFSPLGEIVYVKIPAAKGCGFVQFATRTSAEEAIQRMQGQMIGQQLVRISWGRSPTAKQDLPGSWGTQADPSQWSAYYGYGQSYDAYAYGATQDPSLYAYGAYAGYAQYPQQVEGSQDMAAMAGAFPALEQRDESYDPLATPDVDKLNATYLSVHGSAILGRPLWLRTFSTSPQA
>3656_0:000070
MQPAPGVAPHNMPHQAPQYQQQQPPYMMMPPQPPQPQPVPQMWPQQPQAGSPQGQPPQPANGDEVRTLWIGDLQYWMDENYIFNCFAHTGEVSSVKVIRNKQTGQSEGYGFIEFLTRPAAERVLQTYNGTAMPNGAQNFRLNWASAGEKRQDDSPDYTIFVGDLAGDVTDYVLQETFRARYNSVKGAKVVIDRLTGRTKGYGFVKFGDESEQMRAMTEMNGVHCSSRPMRIGPAANKNTSGSQQFSKTSYQNPQGAQNENDPNNTTIFVGNLDANVTDDHLRQVFGQYGELVHVKIPVGKRCGFVQFSDRNCAEEALRALNGTQIGGQNIRLSWGRSPSNKQVPQADPNQWNGGGYYGYGQGYENYSYAPAPQDPNMFYSGYGGYGNYQQPPPQQPQQQQQGGYM
>3656_0:0000f0
MQPAPGVAPHNMPHQAPQYQQQQPPYMMMQPQPPQAQPVPQMWPQQPQAGSPQGQPPQPANGDEVRTLWIGDLQYWMDENYIFNCFAHTGEVSSVKVIRNKQTGQSEGYGFIEFLTRPAAERVLQTYNGTAMPNGAQNFRLNWASAGEKRQDDSPDYTIFVGDLAGDVTDYVLQETFRARYNSVKGAKVVIDRLTGRTKGYGFVKFGDESEQIRAMTEMNGVHCSSRPMRIGPAANKNTSGSQQFSKTSYQNPPGTQNENDPNNTTIFVGNLDSNVTDEHLRQVFSQYGELVHVKIPAGKRCGFVQFSDRSCAEEALRMLNGTQIGGQNIRLSWGRSPSNKQPQADPNQWNGGGGGGGYYGYGQGYENYSYAPAAQDPNMFYSGYGGYGNYQQPAAQQPSQQQGGYM
>3656_0:002b35
MQSNGSDSQPQEPNQRHQQQPQPWIPPMQYPPPPMVMPHHMMTPQHYMAPPLPPPYMHYHHQYHHHHLPIQHSQPLKGSGSENKTIWVGDLHHWMDESYLHSCFSSVGEISSMKVIRNKQTGLSEGYGFVEFLSHATAEKVLQNYSGMFMPSTEQTFRLNWATFSTGDKRSDNDPDLSIFVGDLAADVTDSLLYETFSSKFPSVKAAKVVIDANTGRSKGYGFVRFGDDNERSQAMTEMNGIYCSSRPMRIGAATPRKSSGYQQQHSSQGGGYSTNGYFSQGLQSEGDSANTTIFVGGLDPNVTDEDLRQPFSQHGEIVSVKIPVGKGCGFVQFANRNDAEEALQKLNGTVIGKQTVRLSWGRNPANKQFREFGNQWNGAYYGGHIYDGYGYGLASPHDPSMYHAAYGAYTVYGNHQQQVEQMKLL
>3656_0:0039dc
MAQPSNGADLNPQAPHPHHQWFQQQQQYQQQWMAMQYPAAAMAMMHQQQMMMYPPQHYMAYSHHPYQQQQQQQQQPSSQQQQQHAQSQRPRRQGSTDEVKTLWIGDLQPWMDETYLNNCFAHTGEVSSVKVICNKQTGQSEGYGFVEFFSHTTAEKVLQNYNGTIMPNTELPFRLNWATFSANDRRPDTGSDLSIFVGDLAADVTDAMLQETFSSRYTSVKGAKVVIDSNSGRSKGYGFVRFGDENERTRAMAEMNGIYCSSRPMRIGVATPKKASGYQQGYASQALVLAGGHPNGMAVQGSQSDSESNNTTIFVGGLDSDVSDEDLKLAFSKFGDVISVKIPIGKGCGFVQFANRKNAEDALQGLNGTVIGKQTVRLSWGRSTGNKQWRGDSNNQWNGGRYGGQSYGGYGGYYSVPQHQDPNIHPTAAAAAAAVNGSS
>37001_0:0019ed
MTSSVHCQLWMGSLEPYMTENFIIAAFRKMGEDPTTVRLMRNKYTGEPAGYCFVNFGTDEQAMDAMHKLNGKPIPGTNPIVRFRLNSASNSYKLPGNEREFSVWVGDLSSDVDDYQLYKVFSSKYTSIKTAKVILDSSGFSKGYGFVRFGIEDEQKSALYDMNGYIGLGTKPIKICNAVPKPKNELGVALGTTSNYGYGGSANTSASTSNVSGTDYSQYYDPTTTYWQGYNAWQGYYDQAVSTATDVSGAYYQQSMAQSHSNPQTLAQHAEAWSAQRTAQYEQQHTPVATNGEEDDYALVEHKFILDFDKINREALDSDRNLYDALESSKWLPLEQLEAY
>37001_0:003809
MASSAHCQLWMGSLQSYMTENFIIAAFRNMGENPITVRLMRNKYTGEPAGYCFVNFATDEQATDAMHKLNGKPIPGTNPIVRFRLNIASNSYKLPGNERVFSIWVGDLSSDVDDYQLYKAFSSKYTSIKTAKIILDSSGFSKGYGFVRFGMENEQKSALYDMNGYIGLGTKPIKICNAVPKPKNELVVALGTNTNNYGYRGAVNTSASTSNVSMPNYCQYYDPTTTYWHAWQGYYDQPVSTPVDVTGAYYQQSMTQPHSNP
>3702_0:000b82
MQTPNNNGSTDSVLPPTSAGTTPPPPLQQSTPPPQQQQQQQWQQQQQWMAAMQQYPAAAMAMMQQQQMMMYPHPQYAPYNQAAYQQHPQFQYAAYQQQQQQHHQSQQQPRGGSGGDDVKTLWVGDLLHWMDETYLHTCFSHTNEVSSVKVIRNKQTCQSEGYGFVEFLSRSAAEEALQSFSGVTMPNAEQPFRLNWASFSTGEKRASENGPDLSIFVGDLAPDVSDAVLLETFAGRYPSVKGAKVVIDSNTGRSKGYGFVRFGDENERSRAMTEMNGAFCSSRQMRVGIATPKRAAAYGQQNGSQALTLAGGHGGNGSMSDGESNNSTIFVGGLDADVTEEDLMQPFSDFGEVVSVKIPVGKGCGFVQFANRQSAEEAIGNLNGTVIGKNTVRLSWGRSPNKQVQENFSWICVFKHYMHFYWYGPMVQVKLSFRVLLGLYISVFMGWIKL
>3702_0:001358
MADVKVQSESESSDSHPLVDYQSLPPYPPPHPPVEVEENQPKTSPTPPPPHWMRYPPVLMPQMMYAPPPPMPFSPYHQYPNHHHFHHQSRGNKHQNAFNGENKTIWVGDLQNWMDEAYLNSAFTSAEEREIVSLKVIRNKHNGSSEGYGFVEFESHDVADKVLQEFNGAPMPNTDQPFRLNWASFSTGEKRLENNGPDLSIFVGDLAPDVSDALLHETFSEKYPSVKAAKVVLDANTGRSKGYGFVRFGDENERTKAMTEMNGVKCSSRAMRIGPATPRKTNGYQQQGGYMPSGAFTRSEGDTINTTIFVGGLDSSVTDEDLKQPFSEFGEIVSVKIPVGKGCGFVQFVNRPNAEEALEKLNGTVIGKQTVRLSWGRNPANKQPRDKYGNQWVDPYYGGQFYNGYGYMVPQPDPRMYPAAPYYPMYGGHQQQVS
>3702_0:001956
MADVKIQSESESSDSHPVVDNQPPPPPPPPQQPAKEEENQPKTSPTPPPHWMRYPPTVIIPHQMMYAPPPFPPYHQYPNHHHLHHQSRGNKHQNAFNGENKTIWVGDLHHWMDEAYLNSSFASGDEREIVSVKVIRNKNNGLSEGYGFVEFESHDVADKVLREFNGTTMPNTDQPFRLNWASFSTGEKRLENNGPDLSIFVGDLSPDVSDNLLHETFSEKYPSVKAAKVVLDANTGRSKGYGFVRFGDENERTKAMTEMNGVKCSSRAMRIGPATPRKTNGYQQQGGYMPNGTLTRPEGDIMNTTIFVGGLDSSVTDEDLKQPFNEFGEIVSVKIPVGKGCGFVQFVNRPNAEEALEKLNGTVIGKQTVRLSWGRNPANKQPRDKYGNQWVDPYYGGQFYNGYGYMVPQPDPRMYPAAPYYPMYGGHQQQVS
>3702_0:00372f
MQTTNGSDSTLATSGATPPNQQTPPPPQQWQQQQQQQQQWMAAMQYPPAAAMMMMQQQQMLMYPHQYVPYNQGPYQQHHPQLHQYGSYQQHQHQQHKAIDRGSGDDVKTLWVGDLLHWMDETYLHSCFSHTGEVSSVKVIRNKLTSQSEGYGFVEFLSRAAAEEVLQNYSGSVMPNSDQPFRINWASFSTGEKRAVENGPDLSVFVGDLSPDVTDVLLHETFSDRYPSVKSAKVVIDSNTGRSKGYGFVRFGDENERSRALTEMNGAYCSNRQMRVGIATPKRAIANQQQHSSQAVILAGGHGSNGSMGYGSQSDGESTNATIFVGGIDPDVIDEDLRQPFSQFGEVVSVKIPVGKGCGFVQFADRKSAEDAIESLNGTVIGKNTVRLSWGRSPNKQWRGDSGQQWNGGYSRGHGYNNGGGYANHHDSNNYHGEN
>3702_0:004b93
MMQQPPPASNGAATGPGQIPSDQQAYLQQQQSWMMQHQQQQQGQPPAGWNQQSAPSSGQPQQQQYGGGGSQNPGSAGEIRSLWIGDLQPWMDENYLMNVFGLTGEATAAKVIRNKQNGYSEGYGFIEFVNHATAERNLQTYNGAPMPSSEQAFRLNWAQLGAGERRQAEGPEHTVFVGDLAPDVTDHMLTETFKAVYSSVKGAKVVNDRTTGRSKGYGFVRFADESEQIRAMTEMNGQYCSSRPMRTGPAANKKPLTMQPASYQNTQGNSGESDPTNTTIFVGAVDQSVTEDDLKSVFGQFGELVHVKIPAGKRCGFVQYANRACAEQALSVLNGTQLGGQSIRLSWGRSPSNKQTQPDQAQYGGGGGYYGYPPQGYEAYGYAPPPQDPNAYYGGYAGGGYGNYQQPGGYQQQQQ
>3702_0:005c43
MQQPPSNAAGAGQIPSGQQHLWMMMQQQQQQQQMQLSAAPLGQHQYGIGSQNPGSASDVKSLWIGDLQQWMDENYIMSVFAQSGEATSAKVIRNKLTGQSEGYGFIEFVSHSVAERVLQTYNGAPMPSTEQTFRLNWAQAGAGEKRFQTEGPDHTIFVGDLAPEVTDYMLSDTFKNVYGSVKGAKVVLDRTTGRSKGYGFVRFADENEQMRAMTEMNGQYCSTRPMRIGPAANKNALPMQPAMYQNTQGANAGDNDPNNTTIFVGGLDANVTDDELKSIFGQFGELLHVKIPPGKRCGFVQYANKASAEHALSVLNGTQLGGQSIRLSWGRSPNKQSDQAQWNGGGYYGYPPQPQGGYGYAAQPPTQDPNAYYGGYTGYGNYQQQRQ
>3702_0:006704
MAMMHPPQPPQGSYHHPQTLEEVRTLWIGDLQYWVDENYLTSCFSQTGELVSVKVIRNKITGQPEGYGFIEFISHAAAERTLQTYNGTQMPGTELTFRLNWASFGSGQKVDAGPDHSIFVGDLAPDVTDYLLQETFRVHYSSVRGAKVVTDPSTGRSKGYGFVKFAEESERNRAMAEMNGLYCSTRPMRISAATPKKNVGVQQQYVTKAVYPVTVPSAVAAPVQAYVAPPESDVTCTTISVANLDQNVTEEELKKAFSQLGEVIYVKIPATKGYGYVQFKTRPSAEEAVQRMQGQVIGQQAVRISWSKNPGQDGWVTQADPNQWNGYYGYGQGYDAYAYGATQDPSVYAYGGYGYPQYPQQGEGTQDISNSAAGGVAGAEQELYDPLATPDVDKLNAAYLSVHASAILGRPMWQRTSSLTSQLGK
>37040_0:00220c
MGPQASFKGKDLMAKKRECLQAYSWWRTPQKKRKKKNKIKPGRIEFVPSSTNSARPDYSIFVGELTPEVDDFQLYDYFLKRYPSCIDCKIATDLLGYSRGYAFVRFGEQGDQMRALQDCQNAPGLGGKRIRLSIGISKRLKAEFQRYQSYNYNDYYQDYQNYYSQWGYDPYADYNYSSYAPYDSMQAVGDCSLGDAVMAPAVFEETSVMTEINDDLITEDPQLYLDVDEMNRQFMETSEELYDSLMNCHWQPLDTVTSDIPPAI
>37040_0:003894
MDENFVSRAFATMGELVLSVKIIRNRLTGIPAGYCFVEFADLATAEKCLHKINGKPLPGATPAKRFKLNYATYGKQPDNSPEYSLFVGDLTPDVDDGMLYEFFVKVYPSCRGGKVVLDQAGVSKGYGFVKFTDELEQKRALTECQGAVGLGSKPVRLSVAIPKANRVKPMEYNQMYNYNYNQYYQQYHNYYAQWGYDQNTGSYSYSYPQYGYTQSTMQTYEEVGEDALEDPTPQLDVHEANKQFMEQSEELYDALMDCHWQPLDTVSSEIPAVL
>3760_0:002e62
MQQPSGGVVPQQIPSDPQQQYQQQPPQQWMMMPPPQQGQAPPAQAGWAHPAPQQQYATTQNPGPDEIRSLWIGDLLPWMDENYILSCFGPTGEAVTAKVIRNKQTALPEGYGFIEFRSRSAAEQILQQYNGTLMPNTEQNFRLNWATLGAGERRQDDGPDFTVFVGDLAADVTDYLLQETFRAAYHSVKGAKVVTDRTTGRSKGYGFVRFGDEGEQLRAMTEMNGQYCSTRPMRIGPAATKKPASGGQQYQKASYPSTQGNPGEADPNNTTIFVGGLDPSVNDDMLRQVFGQFGELVHVKIPVGKRCGFVQFGNRSCAEQALGTLNGTQLGGQSIRLSWGRSPTSKQNQPDQAQWNGGGGGFYGYPQGYDAYTYAPPAQDPNLYYGGYHGYGNYQQPGAYQQQQQ
>3760_0:0031d4
MMQPGAGGVAPSALGQQYGQQPYMMMAPPPPPTAQAPPMWAPQSQVAPPPGQLVQQQPQPTSADEVRTLWIGDLQYWMEETYLYNILVHTGELVSVKVIRNKQTTQSEGYGFIEFSSRAAAERVLQSYNGTPMPNGAQNFRLNWASAGEKRSDDTPDYTIFVGDLASDVTDYMLQETFRARFPSCKGAKVVIDRLTGRTKGYGFVKFGDESEQLRAMTEMNGVLCSTRPMRIGPAANKNAGGSQQYSKGSYQNSQGSKNESDPNNTTIFVGNLDGNVTDDHLRQVFSQYGDLLHVKIPAGKRCGFVQFQDRSCAEEALRVLNGSQLGAQNIRLSWGRSPSNKQPQADPNQWNGGGYYGYAPTPDGYGYAQVSQDPSMYYGGYPAGYSNYQQPPQQQQQQVGYS
>3760_0:003347
MMSAQPQPPSSMMSQAQGYQHHHHQPTSVEEVRTLWIGDLQYWVDENYLTTCFAHTGEVISIKIIRNKITGQPEGYGFVEFVSHAAAERVLHAYNGTLMPGTEQNFRLNWASFGIGERRPDAGPEHSIFVGDLAPDVTDFMLQETFRTQYSSVRGAKVVTDPNTGRSKGYGFVKFADETERNRAMTEMNGVYCSTRQMRISAATPKKTTGFQQQYGATKAVYPNPAYTTPAVPVLPADYDANNTTIFVGNLDPNVTEEELKQSFMQFGEIPYVKIPVGKGCGFVQFGTRASAEEAIQRMQGMMIGQQVVRISWGRSPTAKQDVPGSFAQQVDPSQWAAYYGYGQGYDAYAYGATQDPSLYAYGAYAGYGQYPQQVEGVQDLAAMGGTVPSVEQREELDDPLATPDVDKLNAAYLSVHGRAILGRPMWLRTSSFTQQA
>37653_0:000114
MSATGTSTLWMGDLEPYMDEGFITQAFSYFGETVVSVKIIRNKQTGVPAGYCFVELSSPEMAHRAMLRLNGKIVPNSIPPKRFKLNRASYGKEHLSTPEYSLFVGDLSDDVDDYELYSAFSKCFRSCSAAKVVLDNYGRSKGYGFVRFTDESEQQKAMFEMQHVSIGRRPIRVSLATPKRPPPPDVPGTQSAQQYSQYYQQYQQYQYYQSWSAYSQYYSQFGYPYAGGYTTDHVQDYYDQGTDEEMEMLEDPILEIDVDKVNAEFIEQSEEIFEALDDSRWQPIDNVMTTLSQVATAVLSPSPPSPTSDAVAAAAAATVAAVAAPIIA
>3775_0:000241
MMQPAASTMAQQQYQYQQQQQQQQQQPYTMMMQPPSQPPHPMWAPQHVPIQQQQSGQPSGSEEIRTLWIGDLKYWMDETYLINCFAHTGEVASVKVIRNKQTGAVEGYGFIEFCTRAAAERTLQAYNGIPMPNGEQNFRLNWASLSTGERRADDASDYTIFVGDLAADVTDYLLQETFRTRFPSVKGAKVVIDRVTQRTKGYGFVKFGDESEQLRAMAEMNGVFCSTRPMRIGQATNKKSLTGQQYTRGSNQNCQGNEFDNDPSNTTIFVGGLDTNATDDHLRKIFSPYGELLHVKIPAGKRCGFVQFADRSCAEEALRILNGTQIGGQYVRLSWGRNQYNKQLQPDPSQWNYYGYGQGYGYPPQDPNMYYGDYSGYGNYQQPQQQQVGYS
>3775_0:000cd3
MMMMQQQQQATITAQSQGYHSHPTTVEEVRTLWIGDLQYWIDENYLSSCFSHTGEVVSIKIIRNKITGQPEGYGFVEFVSHGAAERILQNYNGAQMPGTEQTFRLNWASFGIGERRPDAGPEHSIFVGDLAPDVTDYLLQETFRVQYPSVRGAKVVTDPNTGRSRGYGFVKFADESERNRALTEMNGVYCSSRQMRISMATPKKTVQQQYTTKSIYPVPAYTTPVQVLPADNDVNNTTIFIGNLDPNVTEEELRLLFLQFGDIIYVKIPAGKGCGFIQFVNRTSAEEAIQRMQGHMIGQQVVRVSWGRSPTARQDVAGSWGQQVDPSLWSAYYGYGQGYDGYSYAATQDPSLYAYGAYAGYAQYPQQVEGAQYMAATAGAFPAVEQREELYDPLATPDVDKLNGAYLSVHASAILGRPLWLKTSSVALQA
>3775_0:002f74
MMQQPPSTGVVPQQLSSDQYQQQQQWMMMQQQQQQQQQQQQQQQQQIPPAGWAPQQVPVSAQQQQQYTGVAAMHSGSNEIKTLWIGDLQHWMDENYLKSLFNAGEVVTAKVIRNKQTGLPDGYGFIEFVTRASAERVLVTYNMAPMPNADQVFRLNWASYGGGERRPDDGPDYTVFVGDLAADVTDHLLQETFKAVYPSVKGAKVVTDRMTGRTKGYGFVKFGDEGEQMRAMTEMNGAYCSSRPMRIGPAANKKPVTGQQYQKATYQNTQGTQGETDPNNTTIFVGGLDPSVTDDHLKQVFGHYGELVHVKIPVGKRCGFVQFANRTCAEQAMSVLNGSQLGGQSIRLSWGRSPSNKQTQPDQAQWNGGYYGYAQGYEAYGYAPPPQDPNMYYGGYPGYGNYQQPGAYQQPQQ
>3775_0:003103
MQANGSDSQTQQQQEQNQRPQAVTHQQQWMTMQYPAAAMVMQQQMMPGQHYGPPPPPPPQHYMAYHQYQHHSHQHHVQHQPQQQLQGSTGENKTIWVGDLHHWMDESYLHSCFASTGEIASIKVIRNRQTGLSEGYGFVELFTHATAEKVLQNYPGILMPNTEQPFRLNWATFSTGDKRSDNAPDLSIFVGDLAADVTDSLLLETFGSKYPSVKAAKVVFDANTGRSKGYGFVRFGDDNERSQALSEMNGVYCSSRPMRIGAATPRKSSGYQQGGYVSNGSSVQGQYDGDSTNTTIFVGGLDPSVTDEDLRQPFSQYGEIVSVKIPVGKGCGFVQFASRNNAEEALQKLNGTVIGKQTVRLSWGRNPAHKQSRADFGNQWNAAYYGGQVYDGYGYALPPTHDPNLYAAAAAAYGAYPMYGGHQQQVS
>3821_0:000640
MMQPGPGMAPPSMGQQPPQQYQQPPPQQQQQPYVMMPPQPQAPPPMWAPSAQAPPPPQQQQPASADEVRTLWIGDLQYWMDENYLYTCFAHTGEVTSVKVIRNKQTSQSEGYGFIEFNSRAAAERILQTYNGSIMPNGGQSFRLNWATFSAGERRHDDSPDHTIFVGDLAADVTDYLLQETFRARYNSVKGAKVVIDRLTGRTKGYGFVRFADESEQVRAMSEMQGVLCSTRPMRIGPASNKTPATQPKASYQNAQPQGTQNENDPNNTTIFVGNLDPNVTDDHLRQVFSQYGELVHVKIPAGKRCGFVQFTDRSCAEEALRMLNGTLLGGQNVRLSWGRSPSNKQAQPDQNQWNGAAAGYYGYAAQGYENYGYAPAGQDPNMYGSYPGYPGYQPPQQQQQIGYS
>3821_0:002498
MQSSNGSDSQAVEQQRQQQTPPPQPXXXXXXXMMTPAAAAMVMQHHMMPPQHYAPPPPQPYMAYHQYQQQLPHVPPPHAHHQGSTPENKTIWVGDLHHWMDENYLHRCFASTGEISSIKVIRNKQTGLSEGYGFVEFYSHGTAEKVLQNYAGILMPNTEQSFRLNWATFSTGDKRSDNVPDLSIFVGDLAADVTDSMLHETFSNRYPSVKAAKVVFDANTGRSKGYGFVRFGDDSERSQAMTEMNGVYCSSRPMRIGAATPRKTSGYQQGSQSNGTSNQSEADSTNTTIFVGGLDPNVTAEDLRQPFSQYGEIVSVKIPVGKGCGFVQFANRNNAEEALQKLNGTTIGKQMVRLSWGRNPANKQFRGDFGSPWSGAYYGGAVYDGYGYALPPPHDPSIYAAAYGAYPVYGGHQQQVS
>3821_0:003348
MMQPGPGMAQQPNQQYQQQQQQQQQQPYMMMPPQPQPPPMWAPSAQPPPQSVAPPQPTSADEVRTLWIGDLQYWMDENYLYTCFAHTGEVASVKVIRNKQTSQSEGYGFIEFTSRAGAERILQTYNGTIMPNGGQNFRLNWATFSAGERRHDDSPDHTIFVGDLAADVTDYLLQETFRARYPSVKGAKVVIDRLTGRTKGYGFVRFGDESEQVRAMTEMQGVLCSTRPMRIGPASNKNPSTQSQPKASYQNPQGAQNENDPNNTTIFVGNLDPNVTDDHLRQVFGQYGELVHVKIPAGKRCGFVQFADRSCAEEALRVLNGTLLGGQNVRLSWGRSPSNKQAQPDPNQWNGSGYYGYAQGYENYGYAPAGQDPNMYGSYPGYANYQPPQQQQQMGYS
>3821_0:003817
MGNPWVNHARRGENHAGRTIIRESYVFVTDIAPGAIDLWVKLPTLVIIVAVFIVTDDHLRQVFGQYGELVHVKIPAGKRCGFVQFADRICAEEALRVLNGTLLGGQNVRLSWGRSPSNKQAQPDPNQWNGSGYYGYAQGYDKGFG
>3821_0:00435c
MQQSNASDSSQPPSDQNGPPRHQPPRPHQWLPMQYPAAMVMQHHMLPPQHYAPPPYVPFHHQYPPHVPHQHHHQHQHQHVPHHHHQNGSAADNKTIWIGDLHHWMDENYLHRCFASTGEISSIKVIRNKQTGLSEGYGFVEFYSHATAEKVLQNYAGILMPNTDQPFRLNWATFSTGDKGSDNVPDLSIFVGDLAADVTDSLLHETFASVYPSVKAAKVVFDANTGRSKGYGFVRFGDDNERSQAMTQMNGVYCSSRPMRIGAATPRKSSGHQQGGQSNGTSGQSEADSTNTTIFVGGLDPNVSDEDLRQPFSQYGEIVSVKIPVGKGCGFVQFANRNNAEEALQKLNGTTIGKQTVRLSWGRNPANKQFRMDFGNPWTGAYYGGPIYDGYGYALPPRHDPSIYAAAYGAYPLYGGHQQQVS
>3821_0:0046df
MVSTAIEEVRTLWIGDLQYWVDESYLSQCFAHSGEVVSIKIIRNKVTGQPEGYGFVEFVSHAAAEAFLRTYNGTQMPGTEQTFRLNWASFGDAGPDHSIFVGDLAPDVTDFLLQETFRAHYPSVKGAKVVTDPVTGRSKGYGFVKFADEAHRNRAMTEMNGVYCSTRPMRISAATPKKSTSFQHQYAPPKAIYQYPAYTAPVNTVAPENDVNNTTVCIGNLDLNVAEEELKQAFVQFGEIVSVKIYAGKGYGFVQFGTRASAEDAIQRMQGKMIGQQVIQISWGSNLTARQDVPGGWGAQTDPNQWSAYYGYGQGYEAYAYGATHDPSLYAYGAYAGFAQYPQQVEGAQDMSAVSVPMEESYDPLAMPDVDKLNAAYLSIHGNAILGRSLWQTTSQSLQQA
>3827_0:000755
MATSYHQPSSLEEVRTLWIGDLQYWVDETYLTHCFSHTGEVISIKIIRNKITGQPEGYGFVEFVSHTAAERVLQSYNGTQMPGTEQTFRLNWASFGIGERRPDAGPDHSIFVGDLAPDVTDYLLQETFRTHYPSVRGAKVVTDPNTGRSKGYGFVKFSDESERNRAMSEMNGVYCSTRPMRISAATPKKTTASVAYQQPYAAVAVAAPPPVPKAIYPVPAYTAPLNTIPPEYDVNNTTIFVGNLDLNVSDEELKQNFLQFGDIVSAKVHAGKGCGFVQFGARASAEEAIQKMQGKIIGQQVIRVSWGRPLTARQDLPGGWGQQMDPSQWSAYYGYGQGYEAYAYGAAQDPSQYAYAGYAGYAQYPQQVEGAQDVSAMSVPTMEQREELYDPLALPDVDKLNAAYLSVHGSAILGRSLWHKTHSSSLQLA
>3827_0:000ab4
MMQSGPGMGQQPPQQYQQPPQQQPYVMMQPQLQAQPAMWSQSAQPPQQPASADEVRTLWIGDLQYWMDENYLYTCFGQTGEVTSLKVIRNKQTSQSEGYGFIEFNSRATAERVLQTYNGAIMPNGGQSYRLNWATFSAGERSSRQDDGPDHTIFVGDLAVDVTDYLLQETFRARYNSVKGAKVVIDRLTCRSKGYGFVRFADESEQIRAMTEMQGVLCSTRPMRIGPATNKNPAATTQQPKASYQNSQGAQSENDPNNTTIFVGNLDPNVTDDHLRQVFSQYGELVHVKIPSGKRCGFVQFSDRSCAEEAIRVLNGTLLGGQNVRLSWGRTPSNKQTQQDPNQWGPGGGYYGYPQSFENYGYAAAAPAPAGQDPNVYGSYPGYAGYQAPQQQQQQMGYS
>3827_0:00224f
MQQSNGSDSSTPKQQPEPNKQRQPTPPQQPHTVAVPQPWVPMQYPTAMVMPHHMMPPQHYAPPPYVPYPHHHQYQQPLHVPHHHQHHHQQHGSNGENKTLWIGDLHNWMDENYLHRCFASTGEISSIKVIRNKHNGISEGYGFVEFFSHATADKVLQNYAGILMPNADQHFRLNWATFSTGDKGSDNVTDLSIFVGDLAPDVTDSLLHETFATTYPSVKAAKVVYDANTGRSKGYGFVRFGDENERSQAMTQMNGVYCSSRPMRIGAATPRKSTGHQQGGQSNGTSSQSEADNTNTTIFVGGLDPNVTDEDLRQAFSQYGEIASVKIPVGKGCGFVQFANRNNAEEALQKLNGTMIGKQTVRLSWGRNPANKQFRFDFGSWAGPYFPSPIYDGYGYAMPSPHHDPNMYPLAYGGYPFYGGHQQQVS
>3827_0:002cfb
MSSTYTNNTVTPPDSECLIKRFSGRDDAVWTWHGATAAKQYQQPPLQQPYIMMQPQLQAQSPVWSQSAQPPQQPASADKVRTLWIDNLQYWMDENYLYTCFGQNGEVISLKVVRNKQTSQSEGYGFIEFNSHATAERVLQTYNGAIMPNGGQSYRLNWATFSAGERSSQQDDGPDHTIFVGDLAVDVTDYLLQETFRARYNSVKGAKVVIDRLTGRSKGYGFVRFADESEQMRALTEMQGVLCSTRPMRIGPTTNKNPDATTQQPKASYQNSQGAQSENDPNNTTIFVGNLDPNVTDDHLRQVFSQYGELVHVKIPSGKQCGFVQFSDKAERERGITIDIALWKFETTKYYCIVIDAPRHRDFIKNMITGTSQADCVVLIIDSTTGGFEAGISKDGQIREHALLAFTLGVKQMICCCNKMDATTPKYSNARYDEIVKEVSSYLKKVGYNPYKIPFVPIYGFEGDNMIERSTNLDWYKGLCRGGNSPAFVVAAVAALMSGLLADRFGRFVIQLMGFFLVHDYSLFDGSRSALTLQF
>3827_0:00314f
MQSSNGSDLQPTDQQNQQRQQKTTPPPPPHQWVPMQYPAAAMVMQHHMLPPQHYAPPSPHHYIPYHHYQHQITHVHQRSSADNKTIWVGDLHHWMDENYLHCCFASTAEIFSIKVIRNKHTGQSEGYGFVEFHSHGTAEKVLQNFAGVLMPNTDQPFRLNWATFSTGDKRSDNVPDLSIFVGDLATDVTDSMLHETFSNKYPSVKAAKVVFDANTGRSKGYGFVRFGDDNERSQAMNEMNGVYCSSRPMRIGAATPRKSSGYQQGGQSNGTSSQSEADSTNTTIFVGGLDPNATAEDLREPFSEYGEIVSVKIPVGKGCGFVQFANRNNAEEALQKLNGATIGKQTVRLSWGRNPANKQFRMDFGSPWNGAYYGGPVYDGYGYAALPHPHDPSMYAAAYGAYPIYGGHQQQVS
>3827_0:00324e
MGQQLPQQYQQPLTQQPYVMMQPQLQAQPYLYTCFDQIGEVTSLKVIRNKQTSQSEGYGFIEFNSRATTERVLQTYNGAIMPNGGQSYKLNWATFSAGERSSRQDDGPDHTIFVGDLAVDVNDYLMQETFRACYNSMKGAKVVIDRLTGRCKGYGFVRFAYESEQMRDMTEMQRVLCSTRPMRIGPATNKNPAATTQQPKASYQNSQGAQSENDPNNTTIFVGNLDPNVTDDHLRQVFSQYGELVHVKIPSGKRCGFVQFSDKAERERGVTIDIALWKFETTKYYCTVIDAPGHRDFIKNMITGTSQADCAVLIIDSTTGGFEASISKDGQTREHALLAFTLGVKLMICCCNKMDATAPKYSKARYDEIVKEISSYLKKVGYNPDKIPFVPISGFEGDNMIEGSTNLDWYKGLYRGGNSLAFVVAAVAALMGGLLADTFERFAIQLMGFFLVHDYSLFDGSRYGLTL
>3827_0:00374b
MMQSGPGIGQQPPQQYQQPSPQQPYVMMQPQLQAQPAVLSQSAQPPQQAASADKVRTIWIGDLQYWMDENYLYTCFGQTGEVTSLKVIRNKQTSQSEGYGFNEFNSRATAERMLQTYNGAIMPNGGQSYRLNWATFSAGERSSRQDDGPDHAIFVGDLAIDVTDYLLQETFRARYNSVKGAKVVIDRLTGQSKGYGFVRFADESEQMRAMTEMQGVLCSTRPMRIGPATNKNPAATTQQPKTSYQNSQGAQSENDPNNTTIFVGNLDPNVTDDHLRQVFSQYGELVRVKIPSGKRCGFVQFSDKAEHERGITIDIALWKFETTKYYCTVIDAPGHRDFIKNMITGTSQADCAVLIIDSTTGGFEAGISKDDQIREHALLAFTLGVKQMICCCNKMDAITPKYSKARYDEIVKEVSSYLKKVGYNPDKIPFVPITGFEGDNMNERSTNLD
>3827_0:0037da
MMQSGPGMGQQPPQQYQQPPLQQPYVMMQPQLQAQSAVWSQPAQPPQQPTSADKVRTLWIGDLQYWMDENYLYTCFGQIGEVTSLKVIRNKQTSQSEGYGFIEFNSRATAERVLQTYNGAIMSNGGQSYRLNWATFSAGERSSRQDDGPDHTIFVGDLAVDVTDYLLRETFRARYNSVKGAKVVIDRLTGRSKGYGFVRFADESEQMRAMTEMQGVLCSTRPMRIGPATNKNPAATTQQPKASYQNSQGAQSDNDPNNTTNFVGNLDPNVTDDHLRQVCSQYGELVHVKIPSGKQCGFVQFSDKAERERGITIDIALWKFETTKYYCTVIDAPGHRDFIKSMITGTSQADCVVLTIDSTTGGFEAGIYKDGQTCEHALLAFTLGVKQMICCCTKMDATTPKYSKARYDEIVKEVSSYLKKVGYNPDKIPFVPISGFEGDNMNERSTNLDWFLGYLLCLLLLTYFFLALLIKIHI
>3827_0:004288
MAQQSNSGDLNQHPQQQQQQHQQQQPWAQPHQYQQQWMSMQYPATAMAMMQQQMMMYPQHYMPYVHPHHYQPPHQQQPSPPPQSHHNHHHHQQQQKQVSPDEIKTIWLGDLHHWMDETFLHNCFAHTGEVVSAKVIRNKQTGQSEGYGFIEFYSRATAEKVLQNYNGTMMPNTDQAFRLNWASFSAGGGERRSSDATSDLSIFVGDLAIDVTDAMLQEVFASRYSSIKGAKVVIDSNSGRSKGYGFVRFGDENERTRAMTEMNGVYCSSRAMRIGVATPKKTYGNPQQYASQAVVLAGGHSSNGAVAQGSQSEGDSNNTTIFVGGLDSDISDEDLRQPFLQFGDVVSVKIPVGKGCGFVQLADRKNAEDAIQALNGTMIGKQTVRLSWGRSPGNKHWRNDSNGNHYGGGQGYGGHGYGGHGFAARQNQDIAMQPAAAIQGAS
>3847_0:002213
MQPTSNGSDSKATEQRTPPPQPVAVPPQWMPMQYPAAAMVMQHHMMPPQHYAPPQPYMAYHQYQQQVPQAHHLGSSAENKTVWVGDLHHWMDENYLHRCFASTGEISSIKVIRNKQTGLSEGYGFVEFYSHGTADKVLQNYAGILMPNTEQPFRLNWATFSTGDKRSDNVPDLSIFVGDLAADVTDSMLHETFTNRYPSVKAAKVVFDANTGRSKGYGFVRFGDDNERSQAMTEMNGVYCSSRPMRIGAATPRKTSGYQQGSQSNGTSSQSEADSTNTTIFVGGLDPNVTAEDLKQPFSQYGEIVSVKIPVGKGCGFVQFANRNNAEEALQKLNGTTIGKQMVRLSWGRSPANKQQFRADFGNAWSGAYYGGPVYDGYGYALPPPYDPSIYAAAAYGAYPIYGGYQQQVS
>3847_0:003328
MQPTSNGSDSQATEQRTPPPQWMPMQYPAAAMVMQHHMMPPQHYAPPPPQPYMAYHHYQQQLPHALHAHHQGSSAENKTVWVGDLHHWMDENYLHRCFASNGEISSIKVIRNKQTGLSEGYGFVEFYSHGTAEKVLQNYAGILMPNTEQPFRLNWATFGTGDKRSDNVPDLSIFVGDLAADVTDSMLHETFSNRYPSVKAAKVVFDANTGRSKGYGFVRFGDDDERSQAMTEMNGVYCSSRPMRIGAATPRKTSGYQQGSQSNGISSQSEADSTNTTIFVGGLDSNVTAEDLKQPFSQYGEIVSVKIPVGKGCGYMSTASTFFRNNAEEALQKLNGTTIGKQMVRLSWGRNPANKQQFRADFGNAWSGAYYGGPVYDGYGYALPPSHDPSIYAAAYGAYPIYGGHQQQVS
>3847_0:0039b2
MMQAGPGGMAQQANQQYAQQQQQPYMMMPPQPQPPQMWATSAQPPSQSVAPPQPTSADEVRTLWIGDLQYWMDENYLYTCLAHTGEVASVKVIRNKQTSQSEGYGFIEFTSRAGAERVLQTYNGTIMPNGGQNFRLNWATLSAGERRHDDSPDHTIFVGDLAADVTDYLLQETFRARYPSIKGAKVVIDRLTGRTKGYGFVRFGDESEQVRAMTEMQGVLCSTRPMRIGPASNKNPSTQSQPKASYQNPQGAQNEHDPNNTTIFVGNLDPNVTDDHLRQVFGHYGELVHVKIPAGKRCGFVQFADRSCAEEALRVLNGTLLGGQNVRLSWGRSPSNKQAQPDANQWNGSGGGYYGYAQGGYENYGYAPAGQDPNMYGSYPGYANYQPPQQQQQIGYS
>3847_0:006505
MVATAIEEVRTLWIGDLQYWVDESYLSQCFAHNGEVVSIKIIRNKLTGQPEGYGFVEFVSHASAEAFLRTYNGAQMPGTEQTFRLNWASFGDSGPDHSIFVGDLAPDVTDFLLQETFRAHYPSVKGAKVVTDPATGRSKGYGFVKFADEAQRNRAMTEMNGVYCSTRPMRISAATPKKNASFQHQYAPPKAMYQFPAYSAPVSAVAPENDVNNTTVSWVCIGNLDLNVTEEELKQTFMQFGDIVLVKIYAGKGYGYVQFGTRVSAEDAIQRMQGKVIGQQVIQISWGSSMTARQDVPGGWGVQMDPSQWSAYYGYGQGYEAYAYGATQDPSIYTYGAYAGYAQYPQQVEGAQDMSVVSMPMEELYDPLAMPDVDKLNAAYLSIHGSSILGRSLWQRTSQSLQQA
>3847_0:006e99
MVATAIEEVRTLWIGDLQYWVDESYLSQCFAHSGEVVSIKIIRNKLTGQPEGYGFVEFVSHASAEAFLRTFNGAQMPGTDQTFRLNWASFGDSGPDHSIFVGDLAPDVTDFILQETFRAHYPSVKGSKVVTDPATGRSKGYGFVKFADEAQRNRAMTEMNGVYCSTRPMRISAATPKKNASFQHQYAPPKAMYQFPAYTAPVSTVAPENDVNNTTVCIGNLDLNVTEEELKQAFVQFGDIVLVKIYAGKGYGYVQFGTRASAEDAIQRMQGKVIGQQVIQISWGSTLTARQDVPGGWGAQMDPSQWSAYYGYGQGYESYAYGATHDPSLYAYGAYAGYAQYPQNVEGAQDMSAVSMPMEELYDPLAMPDVDKLNAAYLSIHGSSILGRSLWQRTSQSLQQA
>3847_0:00736b
MMQQPGPGMAPPTMGQQPPQQYQQPPPQQQQPYVMMPPQAQAPQAMWAPSAQPPPQQQPASADEVRTLWIGDLQYWMDENYLYTCFAHTGEVTSVKVIRNKQTSQSEGYGFIEFNSRAGAERILQTYNGAIMPNGGQSFRLNWATFSAGERSRHDDSPDYTIFVGDLAADVTDYLLQETFRARYNSVKGAKVVIDRLTGRTKGYGFVRFSDESEQVRAMTEMQGVLCSTRPMRIGPASNKTPTTQSQPKASYQNSQPQGSQNENDPNNTTIFVGNLDPNVTDDHLRQVFSQYGELVHVKIPAGKRCGFVQFADRSCAEEALRVLNGTLLGGQNVRLSWGRSPSNKQAQADPNQWNGGAGSGGGYYGYAAQGYENYGYAPAAGQDPNMYGSYPGYPGYQPPQQQQQIGYS
>3847_0:007b28
MASYQQASTIEEVRTLWIGDLQYWVDEGYLSHCFGHTGEVISIKIIRNKLTGQPEGYGFVEFVSHAAAERVLQTYNGTQMPATDQTFRLNWASFGIGERRPDAAPEHSIFVGDLAPDVTDYLLQETFRAHYPSVRGAKVVTDPNTARSKGYGFVKFSDENERNRAMTEMNGVYCSTRPMRISAATPKKTTGAYAAPAAPVPKPVYPVPAYTSPVVQVQPPDYDVNNTTIFVGNLDLNVSEEELKQNSLQFGEIVSVKIQPGKGFGFVQFGTRASAEEAIQKMQGKMIGQQVVRISWGRTLTARQDLPGGWGPQMDPNQWSAYYGYGQGYEAYAYGPAHDPSLYAYGAYPGYAQYPQQVEGAQDLSGMSVPTMEQREELYDPLAMPDVDKLNAAYLSVHGSAILGRSLWQKTCSSSLQQA
>3847_0:007e7d
MQQSNGSDSSTTEQKAPPPRQSPAVARPQQWLPMQYPAAAMVMPHHMLPPQHYAPPPYVPFHHHHHHHQYAAPHVPNQHQQQQQHHHHQNGSGGENKTIWIGDLHHWMDENYLHRCFASTGEISSIKVIRNKQTGLSEGYGFVEFYSHATAEKVLQNYAGILMPNTEQPFRLNWATFSTGDKGSDNVPDLSIFVGDLAADVTDSLLHETFASVYPSVKAAKVVFDANTGRSKGYGFVRFGDDNQRTQAMTQMNGVYCSSRPMRIGAATPRKSSGHQQGGQSNGTANQSEADSTNTTIFVGGLDPNVSDEDLRQPFSQYGEIVSVKIPVGKGCGFVQFANRNNAEEALQKLNGTSIGKQTVRLSWGRNPANKQFRMDFGNPWTGAYYGAPMYDGYGYALTPRHDPSIYAAAYGAYPLYGGHQQQVS
>3847_0:008647
MFRAHYPSVRGAKVVSDPNTGRSKGYGFVKFSDENERNRAMTEMNGVYCSTRPMRISAATPKKTTSAYAAPAAPVPKPVYPVPAYTAPVVQVQPPEYDVNNTAVSLLYYIEDGPNLCFFLCVCVCDFHCLCYATLNTCFLLQIFVGNLDLNVSEEELKQNFLQFGEIVSVKVQSGKGCGFVQFGTSRASAEEAIQKMQEKMIGQQVVRISWGRTLTARQDLPGGWGPQMDPNQWSAYYGYGQGYEAYAYGAAHDPSFYAYGAYAGYAQYPQQVEGAQDLSGMSVPTMEQREELYDPLAMPDVDKLNAAYLSVHGSAILGRLPWQKTCSTSLQQA
>3847_0:008c1b
MMQQPGPGMAPPTMGQQPQQQYQQQPPPQQQQPYVMMPPQHQAPQPMWAPSAQPPLPQQPASADEVRTLWIGDLQYWMDENYLYTCFAHTGEVSSVKVIRNKQTSQSEGYGFIEFNSRAGAERILQTYNGAIMPNGGQSFRLNWATFSAGERSRQDDSPDYTIFVGDLAADVTDYLLQETFRARYNSVKGAKVVIDRLTGRTKGYGFVRFSEESEQMRAMTEMQGVLCSTRPMRIGPASNKTPATQSQPKASYLNSQPQGSQNENDPNNTTIFVGNLDPNVTDDHLRQVFSQYGELVHVKIPAGKRCGFVQFADRSCAEEALRVLNGTLLGGQNVRLSWGRSPSNKQAQADPNQWNGAAGAGSGGGYYGYAAQGYENYGYAPAGQDPNMYGSYPGYPGYQAPQQQQQIGYS
>3847_0:009972
MMQAGPGGMAQQANQQYAQQQQQQQQQAYMMMPPQPQPPQMWAPSAQPPSQSVAPPQPTSADEVRTLWIGDLQYWMDENYLYTCFAHTGELASVKVIRNKQTSQSEGYGFIEFTSRAGAERVLQTYNGTIMPNGGQNFRLNWATFSAGERRHDDSPDHTIFVGDLAADVTDYLLQETFRARYPSAKGAKVVIDRLTGRTKGYGFVRFGDESEQVRAMSEMQGVLCSTRPMRIGPASNKNPSTQSQPKASYQNPQGAQNEHDPNNTTIFVGNLDPNVTDDHLRQVFGQYGELVHVKIPAGKRCGFVQFADRSCAEEALRVLNGTLLGGQNVRLSWGRSPSNKQAQPDANQWNGSGGGGYYGYAQGGYENYGYAPAGQDPNMYGSYPGYANYQPPQQPQQIGYS
>3847_0:009991
MQQSNGSDSTTTMEQSAPPPPRQSPAVARPQQWVPMQYPAAAAMVMPHHMLPPQHYAPPPYVPYHHQYAAQPQHQHQNGSGGENKTIWIGDLHHWMDENYLHRCFASTGEISSIKVIRNKQTGLSEGYGFVEFYSHATAEKVLQNYAGILMPNAEQPFRLNWATFSTGDKGSDNVPDLSIFVGDLAADVTDSLLHETFASVYPSVKAAKVVFDANTGRSKGYGFVRFGDDNERTQAMTQMNGVYCSSRPMRIGAATPRKSSGHQQGGLSNGTANQSEADSTNTTIFVGGLDPNVSDEDLRQPFSQYGEIVSVKIPVGKGCGFVQFANRNNAEEALQKLNGTTIGKQTVRLSWGRNPANKQFRMDFGSPWTGAYYGAPMYDGYGYALPPRHDPSIYAAAYGAYPLYGGHQQQVS
>38654_0:001483
MDNPGPGAPAGRLGLARGWGQPRAEARGVLLALKPGVCALLAGVGVRKELCPTAVGVAFLPASLQQLWTPFTHVGWQLEPYMDENFVSRAFATMGELVLSVKIIRNRLTGIPAGYCFVEFADLATAEKCLHKINGKPLPGATPAKRFKLNYATYGKQPDNSPEYSLFVGDLTPDVDDGMLYEFFVKVYPSCRGGKVVLDQSGVSKGYGFVKFTDELEQKRALTECQGAVGLGSKPIRLSVAIPKANRVKTAEYNQMYNYNYNQYYQQYQNYYAQWGYDQNTGSYSYSYPQYGYTQSTMQTYEEVGEDALEDPAPQLDVSEANKQFVEQSEELYDALTDSHWQPLDTVSSEIPAIL
>38654_0:001dff
MGPQASFKGKDLMGKHKSECLPAYSWWRGPQKKRKKKKSKSARVEYVSSPGRPDYSIFVGELTPEVDDFQLYDYFLKRYPSCIDCKIATDLLGYSRGYAFVRFGEQGDQMRALQDCQNAAGLGGKRIRLSIGISKRLKAEFQRYQSYNYNDYYQDYQNYYSQWGYDPYPDYNYSYSSYDNMHHVADTAMGDQIMTPAQFEEPAAAAEINDDLITEDPQLFLDVDEMNKQFMERSEELYDALMNCHWQPLDVTCEIPFAF
>38654_0:003bf7
MAVRLCDVASLLRSGSWAAEPWTGQVIAAMETQLSNGPTCNNTANGPTTINNCSSPVDSGNTEDSKTNLIVNYLPQNMTQEELKSLFGSIGEIESCKLVRDKITGQSLGYGFVNYVDPKDAEKAINTLNGLRLQTKTIKVSYARPSSASIRDANLYVSGLPKTMTQKELEQLFSQYGRIITSRILVDQVTGVSRGVGFIRFDKRIEAEEAIKGLNGQKPPGATEPITVKFANNPSQKTNQAILSQLYQSPNRRYPGPLAQQAQRFRLDNLLNMAYGVKRFSPMTIDGMTSLAGINIPGHAGTGWCIFVYNLAPDADESILWQMFGPFGAVTNVKVIRDFNTNKCKGFGFVTMTNYDEAAMAIASLNGYRLGDRVLQVSFKTNKTHKA
>3871_0:0013d4
MQSNGSDSQATEQNQQQRQTPPQPQPQAVAVPHHWVPMQYPAAAMVMHHPMLPAQHYAAAPPSPYVPYHHHYQNQVSPAHVPHHYNRHSSSAENKTIWIGDLHHWMDENYLHRCFASTTEISSIKVIRNKQTGLSEGYGFVEFYSHSTAKKVLENYAGILMPNADQLFRLNWATFSAGDKRSDNVPHLSIFVGDLAADVTDSLLHETFSSKYPSVKAAKVVFDANNGRSKGYGFVRFGDDNERSQAMTEMNGVYCSTRPMRIGAATPRKSSGYQQVGQGNSTSGQSEADSTNTTIFVGGLDPSVTAEDLRHPFSQYGEIFSVKIPVGKGCGFVQFANRNNAEDALQKLDGTTIGKQTIRLSWGRNPANKQFRVDFGSPWNGAYYGAYYGASIYDGYGYAMSATHDPSIYAATYGTYPIYGGQQQQVS
>3871_0:001571
MMQQGGGIAPPNLGQQPYVMLPPQPQAPALWQQQQPSQSVAPPQQLPSQPQSADEVRTLWIGDLQYWMDENYLYQCFAHTGEVASVKVIRNKQTNQSEGYGFIEFNSRAGAERVLQSYNGAIMPNGGQPFRLNWATFSAGERRNDDSPDYTIFVGDLAADVTDYLLTETFRSRFNSVKGGKVVIDRLTGRTKGYGFVRFADESEQVRAMTEMQGVLCSTRPMRIGPAANKNIGTPQKASYQNPQGQGSQNENDPNNTTIFVGNLDPNITDDYLRQVFGQYGELVHVKIPSGKRCGFVQFADRSSAEEALRVLNGTVLGSQNVRLSWGRSPSNKQAQPDANQWNGAGAGGYYGYPQQGYENYGYAAPAPAAAAPQDPNLYGSYPAGYANYQPPQQQQQIGYS
>3871_0:002080
MQQSNGSDASPPQQQQPPQSEQKQQQPQQRQPPPPQQWVPMQYPAMVMPHHMLPRQPYAPPPPYVAYHPHHQYQHVPPSPHQHHGSNGGENKTVWVGDLYHWMDENYLHRCFASIGEISSIKVIRNKHTGLSEGYGFVEFSSHATAEKVLQTYAGILMPNTEQPFRLNWATFSTGDKGSDNVPDFSIFVGDLAADVTDSLLHETFSAKYPSVKAAKVVFDVNTGRSKGYGFVRFGDDNERNQAMTEMNGVYCSSRPMRIGAATPRKSSGYQQGGQSNGASSLSEMDSTNTTIFVGGLDPNVTDDDLRQSFSQYGEIVSVKIPVGKGCGFVQFVNRNNAEEALQKLNGTAIGKQTVRLSWGRNPANKQQFRVDFGSPWNGGYYGAPVYDGYGYALPPPHDPRTYAAAYGAYPVYRGHQQQVS
>3871_0:002202
MAQPTANGSDLNQQNQQQQWIQQQQLQPHQYQQQWMAMQYPATAMAMMQQQMMMYPQHYMPYLHHQQHQQQHHYQQPPHQQQHHIKHHTPPPQQNKQQLSADEIKTIWLGDLHHWMDENYLHNCFAHTGEVVSAKVIRNKLTGQSEGYGFVEFHSRATAEKVLQNYSGATMPNTDQPFRLNWASFSVGERRSSDAISDLSIFVGDLAIEVTDAILQETFASRYSSIKGAKVVIDANTGRSKGYGFVRFGDENEKTKAMTEMNGVYCSSRPMRVGVATPKKTYGYQQHYSSQTQAVVLAGGHPSNGAVTQGSQSEGDFNNTTIFVGGLDSDIGDEDLRQPFLQFGEVVSVKIPVGKGCGFVQFAERKNAEEAIQALNGTVIGKQTVRLSWGRSPGKKHWRSDSNGSYHGGQGYGGGNGYAVRQNQDIAKNSAATVQGSS
>3871_0:0040a0
MQQSNASDSPSQQQQQQQPQSEQQNHQQRQPQPPPPVAVAPQQWVPMQYPAMVMPHHMLPPQPYAPPPPYVPYHHQYQHVPHVTTHQNHHGSNGGENKTIWVGDLYHWMDESYLHRCFASTGEISSIKVIRNKHTCLSEGYGFVEFYSHATAEKVLQTYGGILMPNTEQPFRLNWATFSTGDKGSDNVPDLSIFVGDLASDVTDSVLHETFSTKYPSVKAAKVVFDVNTGRSKGYGFVRFGDDNERSQAMTEMNGVYCSSRPMRIGAATPRKSSGYQQGGQSNGASNQSEADSTNTTIFVGGLDPNVTDEDLRHSFSQYGEIVSVKIPVGKGCGFVQFANRNNAEEALQKLNGTMIGKQTVRLSWGRNPANKQQFRMDFGSPWNGAYYGGSVYDGYGYALPPPHDPRIYAAAYGAYPVYGGHQQQVS
>3871_0:004665
MAKKRKLRSSDSEATKQSEIESPIEQEQQTLEGEGVEQEQQSMEEYQHNNMPIDQQPPNIEEEDEEDEDETLEDQNQEQDSQPSNDASALVKVEVNGDVNNNEEEEEDLELEDEPVEKLLEPFTKEQLHSLVKQALEKFPDFVENVRHLADVDPSHRKIFIHGLGWDATAETLTSVFSKYGEIEDCKAVTDKLSGKSKGYAFILFKHRSGARKALKQPQKTIGNRTTSCQLASAGPVPAPPPVAPAVSEYTQRKIFVSNVSADIDPQKLLEFFRQFGEVEDGPLGLDKLTGKPKGFALFVYKSVDSAKKALEDPQKQFEGHVLYCQKAVDGPKGKQGYHQQPHHQQHQHHSHHHHQPHYQRKERNKHTSGGPAHGGGHLMAPSGPPVGYNPGVSRAQGLNPVLGQAISALLTTQGAGFGLGNFLGGLGGAPVNPSVPPAGYGNQPAMNYGNQQGMQQGYQNPQMGQSSGVRPHPGAGAPYMGH
>3871_0:004bb5
MQQGGYGGGMVPQQQQQHQQQQGYTMMPPQQPTNADEIRTLWIGDLQYWMDENYLYTCFAHTGEVASVKVIRNKQTSQSEGYGFIEFTSRAGAERVLQSYNGTIMPNGGQNFRMNWASFSAGERRHDDSPDYSIFVGDLAADVTDYHLQETFRARYSSVKGAKVVIDRLTGRTKGYGFVKFGDESEQIRAMTEMQGVLCSTRAMRVGPASNKNPTTQPKAPYQNPQGAQNDNDPNNTTIFVGNLDPNVTDDHLRQVFGQYGELVHVKIPSGKRCGFVQFADRSYAEGALQGLNGTLLGGQNVRLSWGRSPSNKQTQTDPNQWNGGGGYYGYGQGYENYGYAPPPPVGQDPNMYGSYPAGYGNYQPPQQQHQTGYS
>3871_0:005112
MTEEVRTLWIGDLQYWIDESYLSHCFSHTGEVVSIKIIRNKITSQPEGYGFIEFVTHAAAERVLLTYNGTQMPGTELNFRLNWASFGVGERRPDAGPDHSIFVGDLAPDVTDFLLQETFRANYLSVRGAKVVTDPNTGRSKGYGFVKFSDENERNRAMSEMNGVYCSTRPMRISAATPKKTNTLQHQYAPPKAIYPIPVAYTPPVSTVPPDYDINNTTIFVGNLDLNVTEEELKQIFQQFGDIVSVKIHAGKGFGFVQFGTRASGEEAIQRMQGKMIGQQVAQISWSSTSSARQDIPGGWGPQVDPSQWSAYYGYGQGYDAYAYGATQDPSLYAYGAYAGYAQYPQQVEGAQDMSAMPVPTEELYDPMAMPDVDKLNSAYLSVHANAILGRSLWLKTSSSPQQA
>3871_0:005f94
MMQPGGPGGIAPPTIPQQPYVMLPPQPQPQPIWQQPPPQSLPTPQQQPTSADEVRTLWIGDLQYWMDENYLYQCFAHTGEVASVKVIRNKLTNQSEGYGFIEFNSRAGAERVLQSYNGSIMPNGGQPFRLNWASFSAGERRHDDSPDYTIFVGDLAADVTDYLLTETFRSRFNSVKGAKVVIDRLTARSKGYGFVRFADENEQVRALTEMQGVVCSTRPMRLGPATNKNVGTPQKASYQNPQGQGSQSESDPNNTTIFVGNLDPNVTDDHLRQVFGQYGELVHVKIPSGKRCGFVQFADRSSAEEALRVLNGVPLGGQNVRLSWGRSPSNKQAQPDANQWNGGGGGGSGGYYGYPQQGYENYGYAAPAPAPAQDPNLYGSYPAGYANYQPPQQQQQLGYN
>3871_0:0069bc
MSQPTSNGSDLNQQNQQQQQWVQQQQQSHQYQQQWMAMQYPATAMAMMQQQMMMYPQHYMPYLHHHQQHHYQQPPPHQQQHHIKHHTPPQHQHKQQQLSADEIKTIWLGDLHHWMDENYLHNCFAHTGEVVSAKVIRNKLTGQSEGYGFVEFYSRATAEKVLQNYSGATMPNTDQPFRMNWASFSMGERRSSDATSDLSVFVGDLAIEVTDAILQETFATRYSSIKGAKVVIDANTGRSKGYGFVRFGDENEKTRAMTEMNGVYCSSRPMRVGVATPKKTYGYPQQYSSQSQAVVLAGGHPSNGAVTQGSQSEGDLNNTTIFVGGLDSDIGDEDLRQPFLQFGEVVSVKIPVGKGCGFVQFAERKSAEEAIQALNGTVIGKQTVRLSWGRSPGNKHWRNDSDRSHYGGQGYGGNGYAVRQNQDIAINSAATLEGDS
>3871_0:0077d2
MQQSNDSDSSSQQHSEQQNQPQQHRQPQPPPHVAVAQHWLPVQYPAMVMPHHMLPPQPYAPPPPYLPYHHHQYQHVPHVTHHQQQHHHHGSKSGENKTIWVGDLFHWMDESYLHRCFASTGEISSIKVIRNKHTCLSEGYGFVEFYSHATAENVLQNYAGILMPNTEQPFRLNWATFSTGDKGSDNVPDLSIFVGDLAADVTDSLLHETFSARYPSVKSAKVVFDVNTGRSRGYGFVRFGDDNERSQAMTEMNGVHCSSRAMRIGAATPRKSSGYQQGGQSNGASNQAEADSTNTTIFVGGLDPDVTDEDLRQSFSQYGEIVSVKIPVGKGCGFVQFANRNNAEEALQKLNGTTIGKQTVRLSWGRNPANKQQFRMDFGSPWNGAYYGGPVYDGYGYALPPPHDPRIYAAAYGAYPAYGGYQQQVS
>3880_0:0008ec
MQQTNGSDSSSPSETTTNKQQRQQPPAPVAVPQQWIPMQYPTAAMVMPHHMMPPQHYAPPPYVPYHHHHHQFQQPLHVPPHQHQNHQNQHGSNGENKTLWIGDLHSWMDESYLHRCFASTGEITSVKVIRNKHSGISEGYGFAEFFSHATAEKVLQNYAGILMPNADQAFRLNWATFSTGDKGSDNVTDLSIFVGDLAADVTDSVLHETFSSSYPSVKAAKVVYDANTGRSKGYGFVRFGDESERSQAMTQMNGVYCSSRPMRIGAATPRKSSGHQPGGQSNGTSSQSEADSTNTTIFVGGLDSNVTDEDLKQTFSQYGEIASVKIPVGKGCGFVQFANRNNAEEALQKLNGTMIGKQTVRLSWGRNPAYKQFRLDVGSWAGPYFPSPIYDGYGYAMPSPHHDPSMYPLAYGGYPIYGGHSQQVS
>3880_0:001e80
MMQPGHGMAPPTMGQQPPQQYQQPPPQQPYVMMQPQQPPAMWAAQSAQPPQQPASADEVRTLWIGDLQYWMDENYLYTCFGNTGELTSVKVIRNKQTSQSEGYGFIEFNTRATAERVLQTYNGTIMPNGGQNYRLNWATFSAGERSSRQDDGPDHTIFVGDLAADVTDYLLQETFRARYNSVKGAKVVIDRLTGRSKGYGFVRFADEGEQMRAMTEMQGVLCSTRPMRIGPATNKNPAATTQPKASYNPSGGQSENDPNNTTIFVGNLDPNVTDDHLRQVFTQYGELVHVKIPSGKRCGFVQFSDRSCAEEAIRVLNGTLLGGQNVRLSWGRTPSNKQTQQDPTQGGYPAAGGYYGYAQGGYENYGYAAPPAGQDPNVYGSYPGYPGYQHPQQQQQQMGYS
>3880_0:002700
MATTYHQPASLEEVRTLWIGDLQYWVDENYLTHCFSHTGEVISIKIIRNKITGQPEGYGFIEFVSHSAAERVLQTYNGTQMPGTEQTFRLNWASFGIGERRPDAGPDHSIFVGDLAPDVTDYLLQETFRTHYGSVRGAKVVTDPNTGRSKGYGFVKFSDESERNRAMSEMNGVYCSTRPMRISAATPKKTTGYQQNPYAAVVAAAPVPKAIYPVPAYTTAPVNTVPPEYDVNNTTIYVGNLDLNVSEEELKQNFLQFGEIVSVKVHPGKACGFVQFGARASAEEAIQKMQGKILGQQVIRVSWGRPQTARQDVPGGWGQQVDQSQWSAYYGYGQPGYEAYAYGAAQDPSMYAYAGYASYAQYPQQVEGAQDVSAMSVPTLEQREELYDPLAMPDVDKLNAAYLSVHGNAILGRSLWHKTHSSSLQQQA
>3880_0:0035ee
MQSTNGSDSKPTEQSSNNRPQQKTPPPPSPHSLTFPPPQQWVPMQYPPAAMVMPHHMLPPQHYPPPPHHYMAYHHYLHHVPHVHHGSSAADNKTLWVGDLHHWMDENYLHRCFASTGEIFSIKVIRNKQTCQTEGYGFVEFTSHGTAEKVLQTYAGMLMPNTEQPFRLNWATFSTGDHKRSDNVPDLSIFVGDLAADVTDTMLLETFSDKYPSVKAAKVVFDANTGRSKGYGFVRFGDDGERSKALNEMNGVFCSSRAMRIGAATPRKSSGYQQGGQSNGTPSQSDTDSTNTTIFVGGLDPSATAEDLRQPFSQYGEIVSVKIPVGKGCGFVQFANRNNAEEALQKLNGTTVGKQTVRLSWGRNPANKQFRSEFGSPWNGPAYYGGPAYDGYGYAMPHPYDQSMYAAAYPMYGGHQQQVS
>3880_0:005121
MMQPGGPGMPPPNLAQQFHQQVQQQHQQQPPYMMMHPPQPQPQPQTQPPQMWAPNAQPPQQSAVPPPSSADEVKTLWIGDLQYWMDENYLYNCFSHTGEVGSVKVIRNKQTNQSEGYGFLEFISRAGAERVLQTFNGTIMPNGGQNFRLNWATFSSGEKRHDDSPDYTIFVGDLAADVSDHHLTEVFRTRYNSVKGAKVVIDRTTGRTKGYGFVRFADESEQMRAMTEMQGVLCSTRPMRIGPASNKNLGTQTSKASYQNPQGGAQNENDPNNTTIFVGNLDPNVTDEHLKQVFTQYGELVHVKIPSGKRCGFVQFADRSSAEEALRVLNGTLLGGQNVRLSWGRSPANKQTQQDPNQWNGSSSYFGGYAQGYENYAYAPPAGQDPNMYGSYPAGYASYQPPQQQQQLGYS
>3885_0:0002ad
MQQSNGSDSSLQSQSAEQNVPRQPAASPAVARPQQWLPMQYPTAMVMPHHMLPPQHYAPPYVPFHHHQYAPPHVPHQHQNGSSGENKTVWIGDLHHWMDENYLHRCFASTGEISSIKVIRNKQTGLSEGYGFVEFYSHATAEKVLQNYAGILMPNTEQAFRLNWASFSTGDKGSDNVPDLSIFVGDLAADVTDSLLHETFASVFPSVKAAKVVFDANTGRSKGYGFVRFGDDNERSQAMTQMNGVYCSSRPMRIGAATPRKSSGHQQGGQSNGTSSQSEADSTNTTIFVGGLDPNVSDEDLRQPFSQYGEIVSVKIPVGKGCGFVQFANRNNAEEALQKLNGTTIGKQTVRLSWGRNPANKQFRMDFGNPWTGAYYGAPIYDGYGYALPPRHDPSIYAAAYGAYPLYGAHQQQVS
>3885_0:00195b
MIPSFVVDVFHRLDVPPCFVHIVVTGLCCRYLLYGLILTSARRISEPFLQFVGKGCGFVLFADRKNAEDAIQAVNGTVIGKQRISMFELP
>3885_0:001f1a
MMQPGPGMAQQPNQQYPQQQQQQQQPYMMMPPQPQPPQMWAPSAQPPPQSVAPPQPTSADEVRTLWIGDLQYWMDENYLYTCFAHTGEVASVKVIRNKQTSQSEGYGFIEFTSRAGAERILQTYNGTIMPNGGQNFRLNWASFSAGDRRHDDSPDHTIFVGDLAADVTDYLLQETFRARYPSVKGAKVVIDRLTGRTKGYGFVRFGDESEQVRAMTEMQGVLCSTRPMRIGPASNKNPSTQSQPKASYQNPQGAQNEHDPNNTTIFVGNLDPNVTDDHLRQVFGQYGELVHVKIPAGKRCGFVQFADRSCAEEALRVLNGTLLGGQNVRLSWGRSPSNKQAQPDANQWNGSGGYYGYAAQGYENYGYAPAGQDPNMYGSYPGYANYQPPQQQQQIGYS
>3885_0:003012
MAAASQGYHQPSTIEEVRTLWIGDLQYWVDEAYLSHCFAHTGEVLSIKIIRNKMTGQPEGYGFVEFVSHASAERVLQTYNGMQMPGTEQTFRLNWASFGIGERRPDAGPEHSIFVGDLAPEVTDYLLQETFRAHYPSVRGAKVVTDPNTGRSKGYGFVKFSDESERNRAMTEMNGVYCSTRAMRISAATPKKTTASYAAPAPVPKPTYQMPAYTAPVQVQQPEYDANNTTVFVGSLDLNVSEEELKQNFLQFGEIVSVKIQAGKGCGFVQFGTRASAEEAIQKMQGKMIGQQVVRISWGRTLAARQDLPGGWGQQMDQSQWSAYYGYGQGYEAYAYGAAQDPSSYGYGAYAGYAQYPQQVEGVQDPTAMSVPTMEQREELYDPLAMPDVDKLNAAYLSVHGNAILGRSLWQKSCSSSSSSLQQN
>3885_0:003967
MMQQPGLGMAPPTMGQQPPQQYQQPPPQQQPYVMMPPQPQAPPPMWAPSTQPSSQQQPTSVDEVRTLWIGDLQYWMDENYLYTCFASTGEVTSVKVIRNKQTSQSEGYGFIEFNSRAAAERILQTYNGAIMPNGGQSFRLNWASFSAGERRHDDSPDYTIFVGDLAADVTDYLLQETFRARYSSVKGAKVVIDRLTGRTKGYGFVRFADESEQVRAMTEMQGVLCSTRPMRIGPASNKTPATQPKATYQNSQAQGTQNESDPNNTTIFVGNLDANVSDDHLRQVFSQYGELVHVKIPAGKRCGFVQFADRSCAEEALRMLNGTLLGGQNVRLSWGRSPSNKQGQADPNQWNGGGGYYGYAQGYENYGYAPAGQDPNVYGSYPGYPGYQPPQQQQQIGYS
>3885_0:00583f
MQPTSNGSDSQATEQNQQTTLPPPPQPVPVPPQWLPMQYPAAAMVMQHHMMPPQHYAAPPPPPQPYVAYHQYQQQLPHVPHAHHQGSSAENKTVWVGDLHHWMDENYLHRCFASTGEISSIKVIRNKQTGLSEGYGFVEFYSHGTAEKVLQNYAGILMPNTEQPFRLNWASFSTGDKRSDNVPDLSIFVGDLAADVTDSMLHETFSNRYPSVKAAKVVFDANTGRSKGYGFVRFGDDNERSQAMTDMNGVYCSSRPMRIGAATPRKTSGYQQGSQSNGTSNQSEADSTNTTIFVGGLDPNVTAEDLRQPFSQYGEIVSVKIPVGKGCGFVQFAIRNNAEEALQKLNGTTIGKQMVRLSWGRNPANKQFRGDFGSPWSGAYYGGPVYDGYGYALPPPHDPSIYAAAYGAYPIYGGHQQQVS
>3885_0:006594
MASTAIEEVRTLWIGDLQYWVDESYLSQCFAHSGEVVSIKIIRNKMTGQPEGYGFVEFVSHAAAEAFLRTYNGTQMPGTEQTFRLNWASFGDSGPDHSIFVGDLAPDVTDFLLQETFRTHYPSVKGAKVVTDPATGRSKGYGFVKFTDEAQRNRAMTEMNGVYCSTRPMRISAATPKKNASFQNQYAPPKAMYQFPAYTAPVNTVAPENDVNNTTICIGNLDLNVTEDELKQTFMQFGDIVSVKIYAGKGYGYVQFGTRESSEDAIQRMQGKIIGQQVIQISWASTLTARQDVPNGWGAQIDPNQWSAYYGYGQGYEAYAYGAAHDPSLYAYGAYAGYAAQYPQQVEGGQDMSVCMPVEESYDPLSLPDVDKLNAAYLSTHGSSILGRSLWQRTSQSLQQA
>3914_0:000728
MMQPGPGMAQQPNQQYPQQQQQQQPYMMMPPQPQPPQMWAPSAQPPPQSVAPPQPTSADEVRTLWIGDLQYWMDENYIYTCFAHTGEVASVKVIRNKQTSQSEGYGFIEFTSRAGAERILQTYNGTIMPNGGQNFRLNWASFSAGDRRHDDSPDHTIFVGDLAADVTDYLLQETFRARYPSVKGAKVVIDRLTGRTKGYGFVRFGDESEQVRAMTEMQGVLCSTRPMRIGPASNKNPSTQTQPKASYQNPQGAQNEHDPNNTTIFVGNLDPNVTADHLRHVFGQYGELVHVKIPAGKRCGFVQFADRSCAEEALRVLNGTLLGGQNVRLSWGRSPSNKQAQPDANQWNGSGGYYGYAAQGYENYGYAPAGQDPNMYGSYPGYANYQPPQQQQQIGYS
>3914_0:000735
MQQSNGSDSSLQSQSAEQNVPLQPAGSPAVARPQQWLPMQYPAAMVMPHHMLPPQHYAPPPYMPFHHHQYASPHVPHQQHQNGSSENKTVWIGDLHHWMDENYLHRCFASTGEISSIKVIRNKQTGLSEGYGFVEFYSRATAEKVLQNYAGMLMPNTEQAFRLNWASFSTGDKGSDNVPDLSIFVGDLAADVTDSLLHETFASVFPSVKAAKVVFDANTGRSKGYGFVRFGDDSERSQAMTQMNGVYCSSRPMRIGAATPRKSSGHPQGGQSNGTSSQSEADSTNTTIFVGGLDPNVSDEDLRQPFSQYGEIVSVKIPVGKGCGFVQFANRNNAEEALQKLNGTTIGKQTVRLSWGRNPANKQFRMDFGNPWTGAYYGASIYDGYGYALPPRHDPSIYTAAYGAYPLYGAHQQQVS
>3914_0:002ac1
MAAAAASQGYRQPSTIEEVRTLWIGDLQYWVDEAYLSHCFAHTGEVLSIKIIRNKMTGQPEGYGFVEFVSHEAAERVLQTYNGMQMPGTEQTFRLNWASFGIGERRPDAGPEYSIFVGDLAPDVTDYLLQETFRAHYHSIRGAKVVTDPNTGRSKGYGFVKFSDENERNRAMTEMNGVYCSTRAMRISAATPKKSTSSYAAEPAPFTKPVFQAPAYTAPVQVQPPEYDVNNTTIFVGNLDPNVSEEELKQNFLQFGEIVSVKIPPGKGCGFVQFRTRASAEEVIQRTQGMMIGQQVVRISWGRTLAARQDLSGGWGQQMDPSQWNAYYGYGQGYETYGYGAAQDPLLNTYGGYQQYPQQVGGAQDPTGMPAPTMEPREELYDPSAMSDVEKLNDAYLRVHGNSILGRSLWQKTSSSSLPKT
>3914_0:0042e4
MMQQPGLGMAPPTMGQQPPQQYQQQPPPQQQPYVMMPPQPQAPPPMWAPSAQPSSQQQPASVDEVRTLWIGDLQYWMDENYLYTCFAPTGEVTSVKVIRNKQTSQSEGYGFIEFNSRASAERILQTYNGAIMPNGGQSFRLNWASFSAGERRHDDSPDYTIFVGDLAADVTDYLLQETFRARFNSVKGAKVVIDRLTGRTKGYGFVRFADESEQVRAMTEMQGVLCSTRPMRIGPASNKTPATQPKASYQNSQAQGTQNENDPNNTTIFVGNLDANVSDDHLRQVFSQYGELVHVKIPAGKRCGFVQFADRNCAEEALRMLNGTLLGGQNVRLSWGRSPSNKQAQADPNQWNGSGGYYGYAQGYENYGYAPAGQDPNVYGSYPGYPGYQPPQQQQQQMGYS
>3914_0:00453a
MQPTSNGSDSQATEQNQQTPPPPPPPQPVPVPPQWLPMQYPAAAMVMQHHMMPPQHYAAPPPPPQPYVAYHQYQQQLSHVSHAHHQGSSVENKTVWVGDLHHWMDENYLHRCFASTGEISSIKVIRNKQTGLSEGYGFVEFYSHGTAEKVLQNYAGILMPNTEQPFRLNWASFSTGDKRSDNVPDLSIFVGDLAADVTDSMLHETFSNRYPSVKAAKVVFDANTGRSKGYGFVRFGDDNERSQAMTEMNGVYCSSRPMRIGAATPRKTSGYQQGSQSNGTSNQSEADSTNTTIFVGGLDPNVTAEDLRQPFSQYGEIVSVKIPVGKGCGFVQFANRNNAEEALQKLNGTTIGKQMVRLSWGRNPANKQFRGDFGSPWNGAYYGGAVYDGYGYALPAPHDPSIYAAAYGAYPIYGGHQQQVS
>3914_0:005a0e
MASTAIEEVRTLWIGDLQYWVDESYLSQCFAHSGEVVSIKIIRNKMTGQPEGYGFVEFVSHAAAEAFLRTYNGTQMPGTEQTFRLNWASFGDSGPDHSIFVGDLAPDVTDFLLQETFRAHYPSVKGAKVVTDPATGRSKGYGFVKFTDETQRNRAMTEMNGVYCSTRPMRISAATPKKNASFQNQYAPPKAMYQFPAYTAPVTTVEPENDVNNTTVCIGNLDLNVTEEELKQTFMQFGDIVSVKIYAGKGYGYVQFGTRASAEDAIQRMQGKIIGQQLIQISWASTLTARQDVPSGWGAQMDPNQWNAYYGYGQGYEAYTYGAAHDPSLYAYGAYAGYTAQYPQQVEGGQDMSVSMPVEESYDPLALPDVDKLNAAYLSTHGSSILGRSLWQRTSKSLQQA
>398673_1:000831
MDLNNSFSGSQSNGIGAASPMAFQNGTPPATDMSAVPSPAGPTQDQAKTTLWMGELEPWMDENFIKGVFLSSAGETVNVKVIRDKNSGNAGYCFVEFPTPDSATKALGLNGQAVPNSQRQFKLNWASGGGLVDRRDDRGPEYSIFVGDLGPEVNEYVLVSLFQARFPSCKSAKIMTDAMSGQSRGYGFVRFSDENDQQRALVEMQGVYCGNRPMRISTATPKNRGNHGFGHGHQGGPMMGGGMPQQQQMWGGVQNFPYGGGGGGGGGGGNFNPATQMNQFTDPNNTTVFVGGLSGYVTEDELRSFFQGFGEITYVKIPPGKGCGFVQFVHRHAAEMAINQMQGYPIGNSRVRLSWGRSQNNSGVGTPYRPAPPPPHYMGMPGPAHGGPGPSPYGGPHHFGGPAPGPQGPSGPPGPAVPPQFEEAAGHY
>3988_0:002583
MMQQPGSGVVPQQQQQQATDQQQWMMMQQQQPVPPPSGWTPPPVPLPTQYGVAGAASGGAESSEIKSLWIGDLQQWMDEGYLFNIFSGTGEVVSAKVIRNKQTGMPEGYGFIEFINRAAAERILQTYNGTQMPNTEQNFRLNWATLAAGERRQDDGPDYTVFVGDLAPDVNDFILQETFRTVYPSVKGAKVVTDRLTGRTKGYGFVRFGDENEQRRAMVEMNGQYCSTRAMRIGPAATKKPAVQQYQKAPYQSTQGTQGENDPNNTTIFVGALDPSVSDEHLRQVFGKYGELVHVKIPAGKRCGFVQFANRACAEQALLGLNGTQLAGQSIRLSWGRSPSNKQAQPDQSQWNGGYYGYAQGYDAYGYAPPQDPNMYYSGYPGYGNYQQPGTYQQPQQVYQQPQQ
>3988_0:0032a0
MQQSNGSDLTAAPSPQHQNQNQNQQQQQQQQWIPHMQQQQQQQWMAAMQYPAAAMVMMQQHMMMYPQQHHPYMGYYQQQQQYHKQHYQKQHKPQQQQQHVPTEDSKTIWVGDLLHWMDETYLHSCFSHTGEVTSVKVIRNKQTGQPEGYGFIEFYSHATAEKVLQNYNGSMMPNADQPFRLNWASFAGERRTETGSDLSIFVGDLAADVTDAMLQETFSSKYLSVKGAKVVTDLNTGRSKGYGFVRFGDENERSRAMMEMNGVYCSSRPMRIGVATPKKSPAYQQQYSSQALVLAGGHAPNGSMAQGSQSDGDSNNTTIFVGGIDSDISDEDLRQPFSQFGEVVSVKIPAGKGCGFVQFADRKSAEDALQSLNGTTIGKQTVRLSWGRSPANKQWRGDHNNQWNGAYFGGQGYGGYGYAMAPNQDQNMYVAAAASGAS
>3988_0:00337c
MMQQPGAGAPPQMGGPPLQQPPSMAPAPPQQYQQAPPAPYMMMMPPLPQPQPPPPAGMWGHHQASMPPTAAPQQQQQQPSQPTNADEVRTLWIGDLQYWMDENYINSCFAHTGEVTSVKVIRNKQTGQVEGYGFIEFGSHGTAERILQTYNGTPMPNGEQNFRLNWASFSGGDKRDDTPDFTIFVGDLAADVTDYILQDTFRVHYPSVKGAKVVIDRLTGRTKGYGFVRFGDESEQVRAMTDMNGAFCSTRPMRIGLATNKNAVTGQQYPKASYQNSQTQGENENDPNNTTIFVGNLDSNVTDDNLRELFGRYGQLLHVKIPAGKRCGFVQFADRSCAEEALRLLNGTSLSGQSIRLSWGRSPSNKQPQPDANQWNAGYYGYAQGYENYGYAPAPQDPNMYYGNYPGYGNYQQQQQQQQQQQQQQQVGYS
>3988_0:004279
MAAPTATNPGGYHQPATLEEVRTLWIGDLQYWVDENYLSSCFAHTGEVLSIKIIRNKITGQPEGYGFVEFVSHVAAERILQTYNGTQMPGTEQTFRLNWASFGIGERRPDAGPEHSIFVGDLSPDVTDYLLQETFRANYPSVRGAKVVTDPNTGRSKGYGFVKFGDENERNRAMTEMNGVFCSTRPMRISAATPKKTAAYQQQYATAKAIYPLPAYTAPVQVVPADNDITNTTIFVGNLDPNVTEEELRPIFLQFGEIVYVKIPVGRGCGFVQFATRASAEEAIQRMQGHVIGQQPVRISWGRKQDATGGWGQQVDQWSAYYGYGQGYDAYAYGATQDPSLYAYGAYAGYPQYPQQVDGVQDMTGAIPVVEQREELYDPLAAPDVDKLNGAYLSVHGNAILGRPLWMKTSLSQQA
>39947_0:00137d
MQMAAAAAAASTEAPAVAAAAPHHHHPHPHAHGMHPHAHHHIQAQPRWVVIPYPPPHGMVAAAPPPPPPQFVKHFAPPASVTPPPPQQAQQAQAAAAAAGGGSGGGNGDENRTIWVGDLQYWMDEGYLHNCFGPSGEVVTIKVIRNRHSGVSEGYGFVEFFSHASAEKALQNFSGHVMPNTDRAFKLNWASYSMGEKRAELASDHSIFVGDLAVDVTDEMLMDLFAKKYRSVKGAKVIIDANTGRSRGYGFVRFGDDNDKTHAMTEMNGAYCSTRPIRIGPATPRRSSGDSGSSPPRQSDSDSTNRTIYVGGLDPNATEDELRKAFAKYGDLASVKIPVGKQCGFVQFVNRPDAEEALQGLNGSTIGKQAVRLSWGRSPASKQSRGDSGHRRNGMYYGTPFYGGYGYASPLPHPNMYAAAYGAYPYYGNQQLVS
>39947_0:0023f9
MAAAPYHQPTSLEEVRTLWIGDLQYWADENYLYNCFAHTGELQSVKIIRNKLTSLPEGYGFIEFISHEVAEKVLQTYNGTQMPGTEHTFRLNWASFSSGERRPDAGPDHSIFVGDLAPDVTDYLLQETFRVSYPSVKGAKVVTDPNTGRSKGYGFVKFADENEKNRAMTEMNGMYCSTRPMRISAAIPKKTTGSQLQYGAAKAMYPAAGYAVPQVQPVLPDSDPTNTTIFIGNLDQNVTEDELRQICVQFGELIYVKIPANKACGFVQYASRASAEEAVQRLHGTTIGQQVVRLSWGRSPASKQDQSAVWSQQADPNQWASAYYGYGYDAYGYAQDPSYAYNSYAGYTQYPQQVEGATDMASAAGSHAPGMEKEEVYDPMNLPDVDKLNASYIAVHGRAMLGRSLWLRTSSLPQSA
>39947_0:00280b
MMQPPPPPQWAMGPPPPPQYFQAGPPPPPPQYFQGAHPPAAMWGQPPPPQAAPPPAPAGGAAGDEVRTLWIGDLQFWMEENYLYNCFSQAGELISAKIIRNKQTGQPEGYGFIEFGSHAIAEQVLQGYNGQMMPNGNQVFKLNWATSGAGEKRGDDGSDYTIFVGDLASDVTDLILQDTFKAHYQSVKGAKVVFDRSTGRSKGYGFVKFGDLDEQTRAMTEMNGQYCSSRPMRIGPASNKKNIGGQQQPSATYQNTQGTDSDSDPNNTTVFVGGLDPSVTDEVLKQAFSPYGELVYVKIPVGKRCGFVQYSNRASAEEAIRMLNGSQLGGQSIRLSWGRSPGNKQQPQQDQNQWNAGYYGYPPQGYDPYGYVRPPQDPAMYAYAAYPGYGNYQQPAPQQPPQQ
>39947_0:0047ae
MQQPPPPTMNGGHHAAPPPPQVSGAPPPPHGHYQQQPPPQPYCQQQQPLPPHYYQAGPPHAPPPQQPPAMWGQPPPPPPQYAPPPPQQFQLPHQQYAPPPQHYAPPPPQQQYGAQMAGGPAPGGDEIRSLWIGDLQYWMDESYLSNAFAPMGQQVTSVKVIRNKQSGHSEGYGFIEFQSHAAAEYALANFNGRMMLNVDQLFKLNWASSGAGERRAADDGPEHTIFVGDLASDVTDSMLEEAFKTSYPSVRGAKVVFDKVTGRSKGYGFVRFGDENEQTRAMTEMNGATLSTRQMRLGPAANKKNMGTQQTYSTNGYQSSQGNSLENDPNNTTIFVGGLDSNVNEDHLKQVFTPYGEIGYVKIPLGKRCGFVQFTSRSSAEEAIRVLNGSQIGGQQVRLSWGRTPQNKQAPQQDANQWNGNYYGYQQGYDSSYYGAPNAQDPSAQNYYGYSGYGNYEQQQEPPQQQQQPPQQPPQQ
>39947_0:005304
MMPQPQPGMAPPPPPPQAGVAGGGGAPPQWGAIPPPVPHQQQQYAPPPPQMWGQAPPPPPQMWGQAPPPPQPAYGQPPPAQAGYYGAPPQAAPAVPAGPNEVRTLWIGDLQYWMDENYISACFAPTGELQSVKLIRDKQTGQLQGYGFIEFTSHAGAERVLQTYNGAMMPNVEQTYRLNWASAGEKRDDTPDYTIFVGDLAADVTDYILQETFRVHYPSVKGAKVVTDKMTMRSKGYGFVKFGDPSEQARAMTEMNGMVCSSRPMRIGPAANKKATGVQEKVPSAQGVQSDSDPSNTTIFVGGLDPSVTDDMLKQVFTPYGDVVHVKIPVGKRCGFVQFANRASADEALVLLQGTLIGGQNVRLSWGRSPSNRQAQPQQDSNQWGGANAGYYGYGQGYEGYGYAQPQDPNMYGYGAYAGYPNYQQPLAQQPQQQQ
>39947_0:005826
MQAVVANGGGGDVVQKPQQVVAAPPPPQAALPPPPHWVAMPFAPPGAAAMVMQHQMAPAPPQFAPHFVPFHAVGPPPPPQPRAAPPPVAVAMGSPAPHAQGGGGGQEENKTIWVGDLHYWMDENYLHSCFGYTGEVVAIKVIRNKQTGQSEGYGFVEFYSHAAAEKVLEGFAGHIMPNTDQPFRINWASFSMGDRRSDIASDHSIFVGDLASDVNDTTLLETFSKRYSSVKGAKVVIDANTGRSKGYGFVRFGDDNEKTHAMTEMNGVYCSTRPMRIGPATPRKTSGTSGPTGSAARSDGDLTNTTVFVGGLDPNVSEDDLRQTFSQYGEISSVKIPVGKQCGFVQFVQRKNAEDALQGLNGSTIGKQTVRLSWGRNPANKQLRSDNGSQWNNGMYYAASPFYSGYGYPAPFPADPGMYAAAYGAYPFYGNQQQVS
>39966_1:001830
MWDTTLRWLHAVRQELMSGLGHIEVREVMWEKQHWKGTERDQKLVFEEVEKLCKRLNINSSSSELLRLFKQADTQNRNYLDFEDFRRFVQLLKSRPEIDRLYKKLRARGGGVFDFTIFQRFMREKQKSNLTQAELQAIFDHSKPTSIPTSTTPSLWVSARSRGRALLHSCRSVELDIYDGDQPTEPQIFHGKTFTFTSKVSLREVCHAIVKYGFVASPYPIIISAEVHCGLAGQDTIARIMGNPGFCYLTFNTTAQASSVLAQINNPGNGAPVTMPNSSKPFVLNWASAVHSASPASNAYPQPTNPALQQYPKEYSIFVGDLAPETSNSDLVAVFPCKSAKIMLDPVTGVSRGYGFVRFTDEADQQRALIEMHGLYCLSRPMRISPATAKYKAPPVAPSLDLPQVQFPPSGLDHQPQPQPVTIALPLPSSNLTKSVSVPMAAATSNSSLNTNNNGVSSSSSGSSLGGSTLGGSNSSNSLISGGSTTSASSSGFGSLTSEDMLNLPNSVLVQIAQQYASGETAPIKVNGGSSITQQFAQDAPNRQSFGQQSFGQGEGGAPRYTISEESWKHHAQARAILGNLIGPNGEQLTSTDPYNTTVFVGGLSPLISEETLRTFFAPLLHLVKVPVGKHCGFVQFVRKADAERAIEKMQGFPIGGSRICLSWGRSQYKAAQAAAQAAQAASLQTEFPTQVPLALNMMTQEQAIQLLQKLNLQGYLNYIPGSLAENVNDSTTSGGFIGGNSNNSFSEGKTQQPVLVSRDEQSRIFEAFPSTAFPQRPEVQRTQSSFALFSPDPNGYVSVPEPKRDSFSRSEGLPHPSKAYAPGFFPCADSAGPQVPHGTTHSWRALAFGVNRAPGRPEAAISRPPSGQTIGPQTHVESEMQELDAMHDLNGTLASLDLDRPSWKSQPPESSGSSCGSRCSFG
>400682_0:00270c
MSSSEEDYTSDSESISSSTFSSSSSSDPNSSIYVGQLPPFINETHLRQHFIGCHIINCFVIRDKATKISKGFGFIRLESEEAVDRAVTMYNKSLIAGKHSIVVRKKQEKKKDGGKGKRRRGRTKGSTSSSRKGSSSSDRKGSASSLAGDNVVKVWVGNIPPDITEDHLMLIFSRFKEKMVRPIDPIRVGEKSSRYSFLSFGSLEDSNAIISEMNGVVLRDHKLVLRPSKPDPKGKKASAKLRQVSDTCTPSVLPPEQSSSTVVHLTNLSPEISSTDLSELVSVDSSNIFINSRANTASIVFPSQQAASDAVQKLNGQMFLGSTIRAFISTTGPPPLRTSISTSSTSDATPSSELDSSTSIKVSNLPLGTKKEDVRSYFSSFGPIVKCDIVRQRMLFRLMAIRFWDDL
>402676_1:0003ab
MITARLPFAYSLGALQNQPQTLAQAQSQHPQSRSITPLFAAGPASTSANSSSPAAAARDGNGSSRSASPAAYGLPPLSFSADHKPNDTLWMGDLESWMDAAFIQQLWASLGETVHVKLMRTKSSVSEGCVSYCFVQFSSPQAAEYALLRYNNTIIPRTHSVFKLNWATGGGIQHSAKTRREPEYSVFVGDLDPETHEAELYHTFHSVYPSCTSAKIIIDPVTGMSRKYGFVRFSDEREQQRALSEMQGYLCHGRPLRISVASPRSRTSISADSTTPTGAASTANGGAAASSSAVATGVTGVPSSSSSTRQPDQGLCSIDPFNTTVFVGGLFSGATEKDLFYHFSPFGNILNIKIPPGKGCGFVQYTEKAAAEKAITMMQGALVGPSHIRLAWGHNTLPVSAISASMEAMGSNGSVNSAAANESVHTRAATALHANSAVPTSGSGVASQNPSSHSLLSSSVGLSQFAPASLSSASGKPSLLSTNALIPPIAHSTPSLSAPPSAAIGIPSSLSSRMTSHAAGSAPLSAPAAVELSSACRSGTPASSFNISDWLPSLSAPKSSLLSGATTAPSPLRLGGSTSGFHFGEDMLDGVSASKSRQSSSGSSAASSVDSATASSGISTSTGSLFASSLSGGGASKGSFLSSAFSHPLSADSFHPLKTNKPHALKTPYSSYSTSGSFLF
>402676_1:000e73
MNEEFIKSLFETPVKVTFYQDADRLVTLPYCQLEFENSTAANDAYEQKQGIQLISGRPLSLDKLADWDKSQYNMLYVTNMDLEATEIDLRNLFAKYGYVSSHVLRNEDGSSTRVAFVWFATADDALHAHTEAQGAFCVKRSILIHSLRVELDALVNNPGFYNILQPMNQFTDPNNTTVFVDGLADTVKEEDLRSYFQHLGEIVHVQLLNGKANVIFAQRYPAERCILEMHGALIKNSRIQLQWGRPPTLSSMPMIENPYWPCPMAPVYNSWNTVPLHSFSPIAPINRYAAVYGARLEQPTILPPGIKNGRDNPYLPFPVLLQNDIRIAETEALNKRLLADSAPLLPVDYS
>4072_0:00151b
MQPANSMVPPPQQYQQTQPWMTQQQPQYQVAPPQQSAYYYQQPPQQGGVPPPVQQQQPPQYTPAATAPVQPASADEIRSLWIGDLQFWMDEQYLLGCFAQTGEVISAKVIRNKQTGQSEGYGFIEFISHAAAERNLQAYNGTLMPNIEQNFRLNWASLGSGEKRADTPEYTIFVGDLAADVSDYMLQETFRANYPSVKGAKVVTDKLTGRTKGYGFVKFGDESEQLRAMTEMNGQFCSTRPMRIGPAANKKSMGGQSQASYQSSPGTQNEDDPSNTTIFVGNLDSNITDEHLRQVFGHYGQLLHVKIPVGKRCGFIQFADRSCAEEALRALNGTQLGGQSIRLSWGRSPANKQQPQVDPNQYGGYYGYTAGYEGYGYAPPAQDPNQYYAGYAGYGNYAQPQQHQQILQHPQ
>4072_0:0028a4
MQPANNMSGPPQQQQYQQQQPPPQQQHWMAQQQPATYQVPPPQQSGYYYQQPQQPQYNAAAAAGGGGVAAAQPTSSDEIRSLWIGDLQFWMDEQYIQNCFVHTGEVVSAKVIRNKQSGQSEGYGFVEFVSHAAAERNLQAYNGTVMPNSEQPFRLNWASLGSGEKRSDNGPEHTIFVGDLAADVTDYMLQETFRVNYPSVKGAKVVTDRVTGRTKGYGFVKFADENEQLHAMTEMNGKFCSTRPMRTGPAANKKSVPGQVQASYQSTNGTQNEDDPTNTTIFVGNLDANVSDDHLRQVFSNYGQLLHVKIPVGKRCGFVQFADRSCAEEALRALSGTQLGGQTIRLSWGRSPSNKQQPQADPNQYGGYYGYTAGYDAAAAYGYAQPAQDPNLYYGGYTGYGNYPPQQQPPQ
>4072_0:002b89
MQRNNGTESHENKQPPPPAAASSSSQLTASPPAAVSGAAAVVPTAAAAAQPWVAMQYPAAAMVMQHPMMPAPHYSPHYMPYHPHHHHHLIHGGGGGHHPPHSPSPHHQQQGGGSNNNENRTIWVGDLHNWMDEDYLRSCFASTNEVASIKVIRNKQTGFSEGYGFVEFFTHASAEKVLQTYSCMTMPNVEQPFRLNWATFSMGDKRANNGSDLSIFVGDLAADVTDTLLHETFAKKYPSVKAAKVVIDANTGRSKGYGFVRFGDDNERSQAMTEMNGVYCSSRPMRIGAATPRKSSGYQQQFSSQGGYSNGGPAQGSQPDADSTNTTIFVGGLDPNVSDEDLRQPFAQYGEIVSVKIPVGKGCGFVQFANRNDADEALQKLNGTAIGKQTVRLSWGRNPANKQSRSEFGNQWTGPYYGGHFYDGYGYAFQPPHDPGMYAAYGAYPVYGTHQQQVS
>4072_0:003ec8
MFLHDKNMEQPFRLNWTTFSMGNKRANKYGEIVSVKIPVGKGCGFVQFTNRNDADEANSVPSWGRNPPNKHLKGASNANGGQNGGSTTFAKDCKDD
>4072_0:005f2c
MNMTSQQPYHQPATLEEVRTLWIGDLPYWADESYLHTWFAHTAEVLSIKVIRNKITGQPEGYGFVEFGSHAVAERILQSYNGTQIPGTELTFRLNWASFGIGERRDAGPEHSIFVGDLAPDVTDYLLQETFRTHYPSVRGAKVVTDPNTGRSKGYGFVKFADETERNRAMTEMNGMYCSTRPMRISAATPKKSNTVQPQYAVAKAVYPPAIYPQTMQTIPVDNDLTNTTVYVGNLDHNLTEEELRQVFLQFGEIVYVKIPASKGCGFVQFAARSSAEEAIQRMQGAVVGQQIVRVSWGRSPTAKQDAGLWGQPADLSQWSAYYGYGPGYDAYAYGATQDPSLYAYGAYAGYAQYPQQAEGAQDLAAMTGVPPVSEQREEQHDPLAVPDVDRLNNAYLAVHASTILGRPLWQRTSSFSQA
>4072_0:00774c
[truncated: 184,096 more chars]
