# Supplementary material for: Deep conservation of prion-like composition in the eukaryotic prion-former Pub1/Tia1 family and its relatives
Source: PeerJ. 2020 Apr 17;8:e9023. doi: 10.7717/peerj.9023 (PMC7169965; doi:10.7717/peerj.9023)
Supplement: Supplemental Information 5 [file peerj-08-9023-s005.xlsx]

## Sheet: List of data
List of data used in Figure 2:
UniProt IDs
PLAAC log-likelihood Scores
RRM (RNA-binding) domain count
log(LPS P-value) for Q N bias
# of PLDs (prion-like domains) with LLR score >0
# of PLDs (prion-like domains) with LLR score ≥15
DISOPRED3 intrinisic disorder fraction
IUPRED2a intrinsic disorder fraction

## Sheet: UniProt IDs
A0A017SDP4	1388766_1:001391
A0A017SGN3	1388766_1:001210
A0A022Q454	4155_0:005bf9
A0A022QBR2	4155_0:004d36
A0A022QH14	4155_0:004b8f
A0A024TM69	157072_1:002d30
A0A059AC18	71139_0:007167
A0A059AIF6	71139_0:0071fc
A0A059CFF8	71139_0:00273f
A0A059CUW2	71139_0:0021d7
A0A059LDQ6	1291522_0:00126f
A0A059LG44	1291522_0:000fcd
A0A060SB13	5643_1:0005f9
A0A060SJL5	5643_1:0010b7
A0A061BH18	36022_1:000771
A0A061GD25	3641_0:0032c7
A0A061H5S5	1277687_1:00107a
A0A061HCK6	1277687_1:00103e
A0A061HH59	1268274_1:000ac9
A0A061HHC7	1268274_1:000f42
A0A061ITX1	429131_1:001669
A0A063C755	1159556_1:0006dc
A0A063C7M0	1159556_1:00070d
A0A063CCM7	1159556_1:000042
A0A066V4Z5	1037660_1:001a3f
A0A066VHX7	1037660_1:0016db
A0A066XGH5	1173701_1:00163b
A0A066XL10	1173701_1:00176a
A0A067BV60	695850_1:003adb
A0A067G765	2711_0:000b62
A0A067L2Q6	180498_0:001c19
A0A067MUZ1	930990_1:00197f
A0A067MYS1	930990_1:000729
A0A067NRC6	1137138_1:0012fa
A0A067NRM5	1137138_1:0010ca
A0A067QCH2	933084_1:0005b4
A0A067QNC1	933084_1:00011a
A0A067QTH3	136037_0:002a5b
A0A067RG39	136037_0:000848
A0A067TPN1	685588_1:000740
A0A067TSA4	685588_1:00025e
A0A068S7C3	1263082_1:0021ba
A0A068SFD5	1263082_1:002ca3
A0A072NZV2	1182545_1:002a9c
A0A072P191	1182545_1:002924
A0A074RY82	1423351_1:000eca
A0A074SAH0	1423351_1:0004eb
A0A074SW91	99158_1:001a94
A0A074VMC3	1043003_1:001928
A0A074VT43	1043003_1:001bd4
A0A074X233	1043004_1:0008ed
A0A074X794	1043004_1:000074
A0A074XSL8	1043002_1:00144e
A0A074YDH7	1043005_1:0013b7
A0A074YGR4	1043005_1:001d96
A0A074YN39	1043002_1:0006b8
A0A074ZB88	6198_0:002cbe
A0A074ZET3	6198_0:002140
A0A075APE6	988480_1:001442
A0A077ZVR1	5949_1:000a52
A0A081CEB6	84753_1:000df8
A0A084GHP2	563466_1:000099
A0A084QHW2	1283841_1:001c16
A0A084QSW7	1283841_1:000e16
A0A084WA20	74873_0:001569
A0A086T477	857340_1:00191e
A0A086TH00	857340_1:000c40
A0A087GB48	50452_0:0043cb
A0A087H0L0	50452_0:001d3a
A0A087HAU6	50452_0:001b6b
A0A087HP76	50452_0:00051c
A0A087SGG3	3075_0:000918
A0A087T8N1	407821_0:0013ab
A0A087V0K5	407821_0:000792
A0A087XVR2	48698_0:003976
A0A090M516	70448_0:000635
A0A091CT66	885580_0:004285
A0A091E2W8	885580_0:0003b4
A0A091GYG2	175836_0:0011b4
A0A091RHH6	54374_0:002b7e
A0A093R662	9209_0:001f06
A0A094ARR7	1420907_1:002068
A0A094AU72	1420906_1:000f57
A0A094CK65	1420909_1:0028c4
A0A094CQ06	1420910_1:001908
A0A094CY99	1420910_1:002178
A0A094DJL7	1420909_1:0007ff
A0A094DRI6	1420907_1:00128d
A0A094H4D3	1420915_1:002b7f
A0A094I3L2	1420915_1:000ca4
A0A096MLY3	9555_0:0003e3
A0A096N0R2	9555_0:0031fd
A0A096NTZ2	9555_0:00260e
A0A0A1SM53	1531966_1:000b6d
A0A0A1T9R0	1531966_1:00232e
A0A0A2JER2	27334_1:002692
A0A0A2JLJ9	27334_1:0014d2
A0A0A2LD59	40296_1:002171
A0A0B0MQL8	29729_0:003f27
A0A0B1P9Y7	52586_1:0003c7
A0A0B2WZC7	1081103_1:001c39
A0A0B2X3C7	1081103_1:000c49
A0A0B4I542	1276143_1:00069e
A0A0B4IGA5	1276143_1:001ec3
A0A0B7MX49	35722_1:00060c
A0A0B7NGP5	35722_1:002aab
A0A0C2XMU6	946122_1:00062b
A0A0C2XN96	946122_1:0004c7
A0A0C3AJ01	933852_1:0038ad
A0A0C3AQA3	1036808_1:000ebd
A0A0C3BCG0	933852_1:0000e8
A0A0C3BVM9	686832_1:00362b
A0A0C3C4Q6	765440_1:001e43
A0A0C3CGY9	686832_1:0006fa
A0A0C3E5I9	1036808_1:001cae
A0A0C3F8U1	765440_1:003e76
A0A0C3HMG0	913774_1:0014ef
A0A0C3HPS9	913774_1:00155c
A0A0C3LKV7	1051891_1:0031f1
A0A0C3P4E7	870435_1:0031cf
A0A0C3PIZ4	870435_1:000405
A0A0C3QHD9	1051891_1:000e2a
A0A0C3SD47	745531_1:000607
A0A0C3SEE4	745531_1:0009fd
A0A0C4DU66	644358_1:000b60
A0A0C4E679	644358_1:001f13
A0A0C4EZL4	630390_1:001122
A0A0C7MXA6	1245769_1:000a19
A0A0C7N433	1245769_1:000655
A0A0C7N538	1245769_1:000bdf
A0A0C9M7C8	91626_1:00170d
A0A0C9N408	91626_1:000a41
A0A0C9SLL5	664439_1:004476
A0A0C9W349	990650_1:002dac
A0A0C9WW64	1095629_1:001969
A0A0C9WX29	1095629_1:0017ea
A0A0C9Z2S4	765257_1:001f25
A0A0C9ZHC7	765257_1:000aee
A0A0C9ZLL2	930992_1:002beb
A0A0D0BJE1	930992_1:000014
A0A0D0D411	930991_1:002b75
A0A0D0DW96	930991_1:001b31
A0A0D1CDX8	237631_1:0004e9
A0A0D1E733	237631_1:0005c6
A0A0D1WD53	1016849_1:0005af
A0A0D1WVS6	212818_1:000f9c
A0A0D1XGM8	1016849_1:000258
A0A0D1Z7Y2	253628_1:0002ed
A0A0D1ZHK8	212818_1:0010ff
A0A0D1ZZ16	569365_1:0003ed
A0A0D2A0M1	253628_1:001fb6
A0A0D2A1D1	569365_1:00020f
A0A0D2BQD3	91928_1:0004a7
A0A0D2C502	91928_1:000e38
A0A0D2CFP3	5601_1:0024eb
A0A0D2D889	215243_1:00227f
A0A0D2DUH4	215243_1:000956
A0A0D2E858	1442368_1:000346
A0A0D2F1T5	348802_1:000270
A0A0D2F9F6	5601_1:0024fa
A0A0D2FIX7	348802_1:000222
A0A0D2GN84	1442369_1:002aa7
A0A0D2GU25	1442368_1:0011a6
A0A0D2I6P2	1442371_1:002c4c
A0A0D2JGN9	1442369_1:000a10
A0A0D2KKU5	1442371_1:000234
A0A0D2MN64	145388_0:002e0a
A0A0D2PFU5	945553_1:00006d
A0A0D2Q3H4	945553_1:0010b3
A0A0D2V7T4	29730_0:006c1e
A0A0D7A648	1128425_1:0021b0
A0A0D7AK33	1128425_1:000978
A0A0D7BHR5	1314674_1:0012c5
A0A0D7BL19	1314674_1:001026
A0A0D9QG90	5857_1:00118f
A0A0D9RRJ6	60711_0:002a9b
A0A0D9S809	60711_0:0038cf
A0A0F4GGZ3	1047168_1:0016d5
A0A0F4GSU3	1047168_1:0009af
A0A0F4YJ69	1408163_1:001e7a
A0A0F4YQP5	1408163_1:0014fb
A0A0F4ZE17	72032_1:000729
A0A0F4ZH44	72032_1:0012c6
A0A0F7TH11	104259_1:0001b7
A0A0F7VDZ7	104259_1:000dcb
A0A0F7ZPT0	1043627_1:00117e
A0A0F8C311	215358_0:00282a
A0A0F8UHQ5	308745_1:00180f
A0A0F8V369	308745_1:001de9
A0A0F9XC86	5544_1:002574
A0A0F9ZKI1	5544_1:001bce
A0A0G2EA33	158046_1:0001ce
A0A0G2EAD5	158046_1:00013e
A0A0G2HS23	1214573_1:0026cc
A0A0G2HXD4	1214573_1:000b76
A0A0G4EYC6	1169540_1:0011ed
A0A0G4IRQ5	37360_1:000e3b
A0A0G4LU72	100787_1:00238c
A0A0G4MXN6	100787_1:004962
A0A0H2RAN0	27342_1:003037
A0A0H2SAS1	27342_1:001acf
A0A0J1B2Q3	879819_1:0012a6
A0A0J8B4H2	3555_0:005bcc
A0A0J8B6R4	3555_0:00584e
A0A0K6FNK3	456999_1:0004c9
A0A0K6G5V6	456999_1:001bc5
A0A0K8LBP7	91492_1:0012b3
A0A0K8LL41	91492_1:001e8a
A0A0K9PBY9	29655_0:002b3a
A0A0K9PNI6	29655_0:0017b8
A0A0K9PRY9	29655_0:001490
A0A0K9QSW8	3562_0:005a5c
A0A0K9RCW7	3562_0:000878
A0A0L0C8H6	7375_0:001d70
A0A0L0CJB3	7375_0:0032df
A0A0L0DCE6	461836_1:0015e9
A0A0L0FB30	667725_0:00345b
A0A0L0HBS9	645134_1:0019c1
A0A0L0N7F5	1163406_1:0008ea
A0A0L0NF27	1163406_1:00180b
A0A0L0S5Y7	578462_1:003a15
A0A0L0TDA3	578462_1:00039f
A0A0L0VAW8	1165861_1:0026bd
A0A0L0VB87	1165861_1:002660
A0A0L1HR93	183478_1:001d7f
A0A0L1HZS4	183478_1:0004b5
A0A0L1IWE2	1509407_1:001eec
A0A0L1JFV3	1509407_1:000597
A0A0L6V6C8	27349_1:002103
A0A0L6VBW1	27349_1:001a14
A0A0L6WDF0	1306850_1:0022bc
A0A0L6WT65	1306850_1:000ea6
A0A0L7L3K6	104452_0:0024ff
A0A0L7LP39	104452_0:00096c
A0A0L8HY21	37653_0:000b52
A0A0L9TN88	3914_0:000464
A0A0L9UH47	3914_0:002435
A0A0M8MX32	77020_1:0006a4
A0A0M8N258	150374_1:000296
A0A0M8N513	150374_1:00107f
A0A0M8NWH3	229535_1:000a3d
A0A0M8NZE8	229535_1:001e3a
A0A0M9EUQ5	179993_1:000993
A0A0M9F373	179993_1:000ec0
A0A0N1NXS1	1664694_1:000b71
A0A0N7L9N2	401625_1:0009d8
A0A0P1A6W8	4781_1:000352
A0A0P1BAK3	401625_1:0002d9
A0A0P7BL91	78410_1:002c7f
A0A0P7BQ64	78410_1:0010e3
A0A0P7V364	113540_0:002eb1
A0A0Q9WC12	7244_0:00055d
A0A0S4IJM5	75058_1:000027
A0A0S6XI54	1603295_1:001113
A0A0S6XMT4	1603295_1:000a8e
A0A0S7DJD4	293939_1:000ab3
A0A0S7E7P6	293939_1:002111
A0A0T6AXQ7	1629725_0:001c86
A0A0T6B143	1629725_0:0016f1
A0A0U1LJ80	28573_1:000001
A0A0U1M845	28573_1:0021a5
A0A0U5G837	454130_1:002692
A0A0U5GWG7	454130_1:00229a
A0A0U9HR63	105231_0:0032ce
A0A0V0QHC6	266149_1:00053e
A0A0W4ZV29	1408657_1:00084f
A0A0W7W2D3	398673_1:00230a
A0A101M850	48697_1:002733
A0A109FHJ2	1305733_1:000bab
A0A109FK72	1305733_1:000678
A0A131ZT01	52283_0:000022
A0A132AJC5	52283_0:0024d8
A0A135LI44	5078_1:000ddd
A0A135LSI4	5078_1:00044f
A0A135UHP1	1209931_1:001b92
A0A135US31	1209931_1:0014c8
A0A136JG37	196109_1:00080f
A0A136JJA2	196109_1:000191
A0A137NS57	796925_1:00252e
A0A137QRK8	1714833_1:000afd
A0A139A5K9	1344416_1:0028fb
A0A139A8R3	1344416_1:0024ba
A0A139HKV8	321146_1:0018c6
A0A139HQ59	321146_1:000e6a
A0A150GUR4	33097_0:000f7d
A0A151GHX6	98403_1:0015b6
A0A151GPL8	98403_1:0009e1
A0A151P516	8496_0:000b32
A0A151R3U3	3821_0:006223
A0A151UAI9	3821_0:0000c2
A0A151W4W2	39966_1:0026c5
A0A151WDQ2	39966_1:0000e4
A0A162IR74	1081108_1:001b38
A0A162NKX3	763407_1:0019e5
A0A162WIV6	5454_1:0023ac
A0A162ZNV1	5454_1:001cea
A0A163JTG7	4829_1:000bd4
A0A164S939	1314777_1:001f80
A0A164XBW6	1314777_1:000ce9
A0A165E9G1	1314785_1:0019e7
A0A165EDD4	1314785_1:001872
A0A165I2I2	1328760_1:0009ae
A0A165JH05	1353952_1:0004d7
A0A165JLA3	1314781_1:0024da
A0A165JXF4	1328760_1:000132
A0A165PMH7	1314781_1:0007ee
A0A165PYW3	1314782_1:00246c
A0A165R5K1	1314783_1:001351
A0A165UEL4	1314783_1:00022f
A0A165VBM8	1314782_1:0006d8
A0A166L2B9	1314672_1:000594
A0A166LLE1	1314672_1:0002b0
A0A166SJV8	708197_1:002d27
A0A166U5Z9	1081109_1:000ec2
A0A166UVL9	708197_1:001f67
A0A166V431	436010_1:00097c
A0A167CVV2	1573173_1:0029ba
A0A167M4T6	1081102_1:0014fd
A0A167NML5	1081104_1:001433
A0A167QB22	1330018_1:000857
A0A167QPG9	763407_1:0006f2
A0A167QXK9	1081102_1:0008be
A0A167RPX7	1081104_1:000c98
A0A167TFF2	436010_1:007c27
A0A168EZ27	1081109_1:0014fc
A0A168GQ23	1081108_1:001cd0
A0A168GXH8	747725_1:002b57
A0A168K669	747725_1:001bc4
A0A168NLQ9	4829_1:000502
A0A175VX04	100816_1:001e71
A0A176VUG4	1480154_0:002667
A0A176WDG9	1480154_0:00115a
A0A177C1X2	1460663_1:00304f
A0A177CNQ4	1460663_1:001102
A0A177EB52	1805483_1:0005b3
A0A177UYX8	117179_1:00104f
A0A177UZ26	117179_1:001051
A0A178AD61	765868_1:003041
A0A178ALA4	765868_1:002695
A0A178DLW0	765867_1:003287
A0A178DU32	765867_1:0028ab
A0A178ZSD0	1367422_1:0011ba
A0A178ZYH7	1367422_1:00015f
A0A179FRG9	1380566_1:001688
A0A179FSX1	1380566_1:0014ba
A0A179HWZ4	33203_1:0002a8
A0A179I1S0	33203_1:00019f
A0A180G8L5	630390_1:002935
A0A182F6J4	7167_0:001071
A0A182GMC9	7160_0:002628
A0A182H6P1	7160_0:0037b5
A0A182IKZ8	41427_0:002d64
A0A182KH25	43041_0:0000bc
A0A182NGD6	7168_0:00322e
A0A182P868	199890_0:000734
A0A182QN73	69004_0:0026d6
A0A182RYA3	62324_0:002c6e
A0A182SI13	74869_0:002222
A0A182W2R2	112268_0:000a48
A0A182XVI1	30069_0:000ee3
A0A194Q7M0	66420_0:00207a
A0A194S936	578459_1:00073f
A0A194V2B8	694573_1:0015bb
A0A194VBP1	694573_1:002202
A0A194VIV6	105487_1:002950
A0A194VNN1	105487_1:000579
A0A194XP09	149040_1:000a1c
A0A194XR03	149040_1:0007ad
A0A197JCC9	1314771_1:00370f
A0A197K363	1314771_1:00144f
A0A1A0H507	869754_1:0015a4
A0A1A0H6W3	869754_1:001403
A0A1A0H956	869754_1:001151
A0A1A6AD72	1296121_1:0008ea
A0A1A8W0I3	864141_1:000077
A0A1A9UG38	7395_0:000410
A0A1A9WM21	37001_0:002073
A0A1A9X1B3	37001_0:00340a
A0A1B0DKW3	29031_0:0022f4
A0A1B0GMD7	29031_0:000910
A0A1B1E239	208452_1:000e31
A0A1B6QEI9	4558_0:001e1f
A0A1B7NGU4	1314800_1:000390
A0A1B7NJA4	1314800_1:000079
A0A1B7NRK1	1658172_1:0000a4
A0A1B7NVH5	1658172_1:001b36
A0A1B7T9Y6	766949_1:0010ea
A0A1B7TG81	766949_1:0010b0
A0A1B8AKT7	36050_1:002505
A0A1B8ALW7	36050_1:001c19
A0A1B8C4M3	1622147_1:001e0b
A0A1B8CPR7	1622147_1:0002c0
A0A1B8E5U6	1524831_1:000e64
A0A1B8E8I8	1524831_1:000bc2
A0A1B8ELN4	1622149_1:00226a
A0A1B8EWB6	1622149_1:001510
A0A1B8G8H1	342668_1:002654
A0A1B8GVR7	342668_1:000730
A0A1B9G620	1296100_1:000e95
A0A1B9HWJ7	1296096_1:001916
A0A1C7MPF0	5627_1:000001
A0A1C7N4S4	101091_1:00228a
A0A1C7NN85	101091_1:001b8d
A0A1D2MJK6	48709_0:0033c5
A0A1D2MYK2	48709_0:00208b
A0A1D2VB38	1344418_1:00165e
A0A1D2VHW3	1344418_1:000ce9
A0A1D3CU12	88456_1:000ac9
A0A1D5PQ11	9031_0:003736
A0A1D8PHZ3	237561_1:0008f9
A0A1D8PKD0	237561_1:000b59
A0A1E1K9P2	914237_1:000b36
A0A1E1KHC9	914237_1:002efb
A0A1E3B7E1	573508_1:0008c5
A0A1E3BU97	573508_1:000399
A0A1E3IDN8	1295531_1:0008af
A0A1E3NG18	763406_1:0010e3
A0A1E3NQL4	763406_1:000534
A0A1E3NZX6	683960_1:0012c6
A0A1E3P0Z6	683960_1:000dd8
A0A1E3P8B1	683960_1:000893
A0A1E3PK19	857566_1:000c76
A0A1E3PSJ4	857566_1:000214
A0A1E3Q229	675824_1:001542
A0A1E3QES4	675824_1:0002b1
A0A1E3QNX8	984486_1:000e9f
A0A1E3QUX0	984486_1:00070f
A0A1E3QVT2	984486_1:0005cd
A0A1E4RIG6	984485_1:000d30
A0A1E4RNZ6	984485_1:00064f
A0A1E4RP90	984485_1:000614
A0A1E4S6H9	983966_1:000685
A0A1E4S6Q9	983966_1:000569
A0A1E4S8G1	983966_1:0000a6
A0A1E4SI98	984487_1:000c24
A0A1E4SIP5	984487_1:000d76
A0A1E4SKX1	984487_1:000836
A0A1E4SUF8	983967_1:00140b
A0A1E4SYV5	983967_1:000d8d
A0A1E4THK5	767744_1:00071d
A0A1E4TPS3	669874_1:0012d5
A0A1E4TRE0	669874_1:001083
A0A1E4TYI2	669874_1:0006a6
A0A1E5R1D3	56408_1:000404
A0A1E5RDP5	56408_1:000d06
A0A1E5RLM9	211096_1:000722
A0A1E5RM63	211096_1:0006cd
A0A1E5RN13	56408_1:000772
A0A1E5V8I5	888268_0:00445e
A0A1E5VM05	888268_0:00321c
A0A1F5LU47	1835702_1:0008bd
A0A1F7ZUX0	109264_1:001fe7
A0A1F8A524	109264_1:0011a2
A0A1G4AUB4	1209926_1:00098c
A0A1G4BB32	1209926_1:00255b
A0A1G4IN69	1266660_1:0000c5
A0A1G4J2R0	1230905_1:0003f4
A0A1G4JEH0	1266660_1:000a22
A0A1G4JJR6	1230905_1:000a2f
A0A1G4JM77	1266660_1:000d10
A0A1G4K708	1266666_1:000a00
A0A1G4KA57	1230905_1:000e45
A0A1G4KLV0	1266666_1:0011d3
A0A1G4M9P0	4955_1:0004e9
A0A1G4MBG7	4955_1:000716
A0A1G4MDD1	4955_1:0009c2
A0A1I8MA04	7370_0:000545
A0A1I8MD80	7370_0:0026ea
A0A1I8P6I4	35570_0:0023d6
A0A1I8QEM2	35570_0:001057
A0A1J1I3I0	568069_0:0018a8
A0A1J1J2Z5	568069_0:004b8b
A0A1J4JLW2	1144522_1:0044d7
A0A1J4MQY3	857276_1:0002f4
A0A1J6IPV2	49451_0:000872
A0A1J6KDD4	49451_0:0067db
A0A1J7FVA8	3871_0:006ce1
A0A1J7J3I4	1408157_1:0002c0
A0A1J7JK10	1408157_1:00082c
A0A1J8QEI9	180088_1:0026d5
A0A1J8R144	180088_1:00093a
A0A1J9PAP3	1447872_1:0011ab
A0A1J9Q381	1447872_1:001e19
A0A1J9RS59	236234_1:00091c
A0A1J9S3X3	236234_1:000f4b
A0A1L0BQU5	45354_1:000c3e
A0A1L0DVU7	45354_1:00139a
A0A1L0GGA3	45354_1:001263
A0A1L7WDL7	576137_1:002390
A0A1L7WWW6	576137_1:0033a9
A0A1L8FIA8	8355_0:004f8f
A0A1L9P740	1036611_1:00008b
A0A1L9Q4I9	1036611_1:003288
A0A1L9RHH5	1073089_1:001ce0
A0A1L9RK30	1073089_1:00175a
A0A1L9SLW8	1073090_1:000db2
A0A1L9SRS9	1073090_1:000919
A0A1L9T3Q3	1036612_1:002ba4
A0A1L9TW10	1036612_1:000788
A0A1L9U4K3	767769_1:002e38
A0A1L9UPT0	767769_1:00145e
A0A1L9V579	1160497_1:00295d
A0A1L9VJ05	1160497_1:001642
A0A1L9WJ20	690307_1:0023b1
A0A1L9WVB9	690307_1:001362
A0A1M2VUT8	154538_1:002f39
A0A1M2VYC5	154538_1:002a60
A0A1Q3B783	3775_0:001bea
A0A1Q3C7H9	3775_0:004d09
A0A1Q3D1I4	3775_0:007446
A0A1Q3EGW2	5353_1:001caf
A0A1Q3EQ42	5353_1:00279a
A0A1Q5SZX3	1316194_1:0030d5
A0A1Q5ULF8	1316194_1:0003e4
A0A1Q8RBC9	708187_1:001566
A0A1Q8S4H9	708187_1:000e76
A0A1R3H6U2	93759_0:006e21
A0A1R3H9X1	210143_0:004c76
A0A1R3HJW6	210143_0:004524
A0A1R3IDF5	210143_0:002ef9
A0A1R3JAJ0	93759_0:003eac
A0A1R3KBG2	93759_0:001f2e
A0A1R3R981	602072_1:0025be
A0A1R3S2C5	602072_1:00026a
A0A1S2YAH1	3827_0:00334d
A0A1S2YP22	3827_0:004a54
A0A1S2ZLP5	9365_0:0018a7
A0A1S3AGT3	9365_0:003ded
A0A1S3ASS8	3656_0:000934
A0A1S3BBK1	3656_0:0018de
A0A1S3CBS9	3656_0:0004f7
A0A1S3FNE0	10020_0:00264a
A0A1S3H4V6	7574_0:002fe3
A0A1S3KYH3	8030_0:004e0e
A0A1S3LRR1	8030_0:0008b8
A0A1S3N2Y2	8030_0:007aa8
A0A1S3ZHE5	4097_0:00a29b
A0A1S4AID1	4097_0:00c383
A0A1S4B5J1	4097_0:00d701
A0A1S4ER17	121845_0:0048c7
A0A1S8VW87	1357716_1:000e7c
A0A1U7LQG7	1198029_1:0002e4
A0A1U7LUH3	1198029_1:000f24
A0A1U7RM56	38654_0:0010df
A0A1U7U3T5	1868482_0:002e1a
A0A1U8AH62	4432_0:002668
A0A1U8ATB1	4432_0:00377d
A0A1U8B3J2	4432_0:00404a
A0A1U8DHL9	38654_0:003337
A0A1U8E1L3	4072_0:0054d6
A0A1U8E8H9	4072_0:004c34
A0A1U8QCD3	4432_0:004aa8
A0A1U8QCD3	4432_0:004ac0
A0A1V1T102	1813822_1:000fa9
A0A1V1TLJ3	1813822_1:002b45
A0A1V2L8T6	36022_1:000909
A0A1V2LBG7	36022_1:000577
A0A1V6P7C7	69771_1:0014a4
A0A1V6PNM2	69771_1:000059
A0A1V6Q9K2	416450_1:000f86
A0A1V6SAN7	29845_1:0004f2
A0A1V6SST9	254877_1:001b3d
A0A1V6TC57	303698_1:00139f
A0A1V6TU54	303698_1:000636
A0A1V6V797	36646_1:0001f4
A0A1V6XMC9	60175_1:0023bf
A0A1V6Z845	60175_1:000303
A0A1V8SED5	1507870_1:003a0c
A0A1V8SSS6	1507870_1:00227b
A0A1V8TGB0	1507870_1:00489d
A0A1V9XLR9	418985_0:001709
A0A1W2TLL7	77044_1:000f59
A0A1W2TTW8	77044_1:0027e1
A0A1W4UJM5	30025_0:000c69
A0A1W4VY44	30025_0:0039f0
A0A1W4WBU3	224129_0:000efe
A0A1W4WS99	224129_0:00124b
A0A1W5D0Z5	136370_1:001264
A0A1W5D8D3	136370_1:001dc9
A0A1X0P9U2	67003_1:000c1c
A0A1X2INV5	90262_1:003373
A0A1X2ITS3	90262_1:002681
A0A1X7QX82	1789683_1:00054f
A0A1X7QZC9	1789683_1:000498
A0A1X7R0E9	1789683_1:000cdf
A0A1Y1HU69	105231_0:002ca3
A0A1Y1JKM3	77519_1:000b45
A0A1Y1U5H4	4999_1:000fa2
A0A1Y1V387	1754191_1:0019e0
A0A1Y1VNT7	1754191_1:00016e
A0A1Y1VPL6	1754192_1:002acd
A0A1Y1W0H6	1754192_1:002158
A0A1Y1W4C7	61395_1:00062e
A0A1Y1WMW5	61395_1:00025b
A0A1Y1X8J3	1314790_1:00343f
A0A1Y1ZI90	1231657_1:0037cd
A0A1Y1ZZX9	1231657_1:00197a
A0A1Y2ANL6	71784_1:001b3e
A0A1Y2AVD6	71784_1:00140d
A0A1Y2BWJ4	329046_1:0029c9
A0A1Y2DT87	1141098_1:0030f8
A0A1Y2EEB5	1141098_1:001277
A0A1Y2EHP8	106004_1:001c31
A0A1Y2EVF0	1754190_1:002221
A0A1Y2EVY4	56484_1:000e93
A0A1Y2EXZ3	56484_1:000e55
A0A1Y2FMQ0	1754190_1:00349b
A0A1Y2G189	106004_1:001141
A0A1Y2GVK9	64571_1:000259
A0A1Y2H5F2	64571_1:000da0
A0A1Y2I3T7	765915_1:000ed5
A0A1Y3BPF7	6958_0:000c81
A0A1Z5T4X1	1157616_1:000772
A0A1Z5T8Q6	1157616_1:002eb0
A0A1Z5TAH2	1157616_1:003a13
A0A200Q838	56857_0:0013b9
A0A200R987	56857_0:002b6a
A0A218WA14	22663_0:0090c5
A0A218WPH4	22663_0:0052eb
A0A225VEI6	4795_1:005377
A0A226EE70	158441_0:002017
A0A251RCH6	3760_0:000e4c
A0A251SW59	4232_0:00a26a
A0A251SZH5	4232_0:009432
A0A251UFP3	4232_0:004530
A0A286XY85	10141_0:002c25
A0A2A9PKP3	268505_1:00185a
A1CG16	344612_1:0012a9
A1CPS3	344612_1:00047b
A1D2M1	331117_1:00202f
A1D9A1	331117_1:0015cb
A3GHN7	322104_1:0000ec
A3LPW5	322104_1:0005f4
A3LYF9	322104_1:001314
A5DAX0	294746_1:0015f3
A5DFE5	294746_1:000eaa
A5DG56	294746_1:000fc8
A5DYN8	379508_1:000d28
A5DZJ4	379508_1:000bc5
A5E095	379508_1:000c6c
A6R452	339724_1:0011f2
A6XPE0	339724_1:002437
A7EDE9	665079_1:00172e
A7SUY1	45351_0:001c15
A7TIQ2	436907_1:000dd0
A7TL20	436907_1:000aaf
A8J9D3	3055_0:000ecb
A8N215	240176_1:0004c4
A8P6C2	240176_1:001aa4
A8PXF1	425265_1:000a1f
A8QAB9	425265_1:000298
A8WU77	6238_0:00100e
B0CQR0	486041_1:004375
B0W1B9	7176_0:0046ac
B0X286	7176_0:00313e
B2AB24	515849_1:00031c
B2AXL7	515849_1:002817
B2W558	426418_1:001b16
B2WJA6	426418_1:00085c
B3M300	7217_0:002e61
B3MU28	7217_0:000cf2
B3S2W8	10228_0:00110d
B4JCL3	7222_0:00322e
B4KER1	7230_0:001b3a
B4LT66	7244_0:001cb6
B4MZL2	7260_0:0017dd
B4NBP3	7260_0:001fd1
B5RU82	284592_1:001081
B5Y3S2	556484_1:00142d
B6GX81	500485_1:000f95
B6HKW0	500485_1:00060b
B6JVQ9	402676_1:00067c
B6QIL7	441960_1:000fe9
B6QUZ2	441960_1:0000d4
B7PEN0	6945_0:00134a
B8MK25	441959_1:0011fd
B8MTZ4	441959_1:00024f
B9R7H3	3988_0:004fb2
B9SPT6	3988_0:0016a0
C0NB22	447093_1:0021a8
C0NJ33	447093_1:0015eb
C0P488	4577_0:004ca6
C1E2L1	296587_0:00098e
C1GWP5	502779_1:000b5c
C1H800	502779_1:0019cc
C1N8W7	564608_0:00024b
C3XZQ6	7739_0:000e62
C3Y1C3	7739_0:001091
C4JKF1	336963_1:000613
C4JQK9	336963_1:000e73
C5DHD6	559295_1:0008cf
C5DMQ9	559295_1:000fdc
C5E2Q4	559295_1:001359
C5FJQ7	554155_1:0016ae
C5M772	294747_1:0005d4
C5MAD6	294747_1:000a53
C5MHV3	294747_1:00166e
C5Y6G8	4558_0:003e92
C5YIB3	4558_0:0052db
C6KTC9	36329_1:0009a7
C7YZ27	660122_1:002770
C7Z6D6	660122_1:000c0f
C8VTL0	227321_1:002266
D0NDJ0	403677_1:002402
D6WSZ4	7070_0:001f37
D6WTQ2	7070_0:002065
D7FKJ7	2880_1:0027c9
D7KFE8	81972_0:001086
D7KLE3	81972_0:0012ce
D7L979	81972_0:002281
D8LZT3	12968_1:0006a8
D8PMT7	578458_1:00044c
D8PNH0	578458_1:00020a
D8RFQ2	88036_0:00265c
D8RFQ2	88036_0:006251
D8S2T9	88036_0:004587
D8S8E3	88036_0:004c4c
D8U0H6	3068_0:0019e8
E1ZC41	554065_0:000e31
E2B9M2	610380_0:0007db
E2QV44	9615_0:0005d9
E2RA41	9615_0:00404c
E3K203	418459_1:002e76
E3KGH9	418459_1:002025
E3M4U4	31234_0:005541
E3QR17	645133_1:0020c5
E3QSL7	645133_1:002321
E3S320	861557_1:002341
E3S5C1	861557_1:002686
E4UN35	535722_1:0016a6
E4UZV4	535722_1:00092a
E5A2D1	985895_1:001ee3
E5A5K9	985895_1:0021b5
E6ZTN3	999809_1:000480
E6ZTX5	999809_1:00053f
E9EC78	655827_1:001d34
E9EEN3	655827_1:002099
E9G432	6669_0:00117f
E9QJJ0	7955_0:0036e9
F0XQR0	655863_1:001b0f
F0XUR4	655863_1:001ed1
F0YDQ5	44056_1:001980
F1A5R1	5786_1:002f78
F1NY49	9031_0:003736
F2Z4H8	9913_0:00492c
F2Z5F9	9823_0:003f81
F4P4G8	684364_1:0012f9
F4R4E1	747676_1:0001c9
F4RHW8	747676_1:001441
F6HQD9	29760_0:000978
F6R176	9796_0:000a57
F7EW50	9483_0:0031fb
F7F4Y9	13616_0:002b89
F7HVM3	9483_0:001eb7
F7VQV6	771870_1:001e0e
F7W137	771870_1:0010ae
F8PF42	936435_1:000114
F8PQK5	936435_1:000bdc
F9W6H4	1068625_1:0000ab
F9W6H4	1068625_2:0012cc
G0SC42	759272_1:0014aa
G0SFK3	759272_1:001963
G0V9T1	1064592_1:000870
G0VJ13	1064592_1:0012d0
G0W6G7	1071378_1:0005cc
G0W7T2	1071378_1:000709
G0WCI0	1071378_1:000cbe
G1KTF2	28377_0:001137
G1LY11	9646_0:000437
G1PKV2	59463_0:0028a3
G1RFG7	61853_0:004904
G1T0U5	9986_0:00076b
G1WZ04	756982_1:0001b0
G1XR53	756982_1:0026f2
G2Q5D1	573729_1:00027d
G2QCX9	573729_1:001355
G2R9U9	578455_1:0019c8
G2RCS1	578455_1:001e6a
G3AKX5	619300_1:00087a
G3AR13	619300_1:0010f0
G3ARW7	619300_1:0010cd
G3B103	590646_1:0006b9
G3B187	590646_1:000632
G3BBX3	590646_1:0013eb
G3HXK9	10029_0:0030b0
G3ICB9	10029_0:004292
G3JBK4	983644_1:000dcf
G3JPR6	983644_1:001eb1
G3QLT4	9595_0:000656
G3SSF7	9785_0:002784
G3T0D1	9785_0:002e19
G3W1R8	9305_0:0026a7
G4N7J4	242507_1:001c1c
G4NFS0	242507_1:0029f0
G4TCX0	1109443_1:0022eb
G4THV0	1109443_1:001c19
G4VNR3	6183_0:001cc5
G5C6V4	10181_0:001df4
G7E351	764103_1:0002b0
G7J2U1	3880_0:003e52
G7JMG2	3880_0:004bac
G8BQJ2	1071381_1:0004be
G8BUH7	1071381_1:000a75
G8BX54	1071381_1:000c8e
G8F4Q8	9541_0:0003fd
G8JR25	931890_1:000571
G8JRR4	931890_1:00057f
G8JWT3	931890_1:001106
G9MWD7	413071_1:0017ff
G9N5S6	413071_1:000aca
G9NGN6	452589_1:002986
G9NQD6	452589_1:001ce7
H0WKE0	30611_0:004195
H0X4S2	30611_0:0014b0
H2AUT0	1071382_1:0008b2
H2AY16	1071382_1:000e59
H2B0P3	1071382_1:001223
H2MLK2	8090_0:00215b
H2P5X7	9601_0:0008fd
H3AUM2	7897_0:00234e
H3BEG2	7897_0:00060a
H6BL09	858893_1:00011a
H6BS46	858893_1:00070a
H9EQN5	9544_0:0007c9
H9IXF7	7091_0:003131
I0YHZ1	574566_0:002661
I1BL22	246409_1:003a39
I1C266	246409_1:00283f
I1GTY6	15368_0:00118c
I1I8M7	15368_0:00484a
I1IK96	15368_0:004fad
I1JEW3	3847_0:0008c4
I1KLY0	3847_0:003ebd
I1LY79	3847_0:0077f6
I2GXC2	1071380_1:0003d9
I2GZI2	1071380_1:0005cc
I2H7W4	1071380_1:001275
I3LVX7	43179_0:0005bb
I3N7Q3	43179_0:000dc3
I4Y6P5	671144_1:001145
I4Y905	671144_1:000e1d
I7MLH3	312017_1:004789
J0WV59	717982_1:00494b
J3JYC2	77166_0:002bc2
J3K1G9	246410_1:000912
J3K414	246410_1:0011cc
J3P3X8	644352_1:001fe4
J3P6S6	644352_1:002564
J4GQ18	599839_1:0014c1
J4H3J3	599839_1:0016e6
J7RH63	1071383_1:000298
J7S2J5	1071383_1:000203
J9EKL9	1172189_1:005627
J9JRG5	7029_0:00554c
J9K7U2	7029_0:000b43
K1W202	1220162_1:000ba5
K1WBR5	1072389_1:001b37
K1Y2H5	1072389_1:000ab4
K2N4L4	85056_1:0019cd
K2RD38	1126212_1:0008a5
K2S0M4	1126212_1:001044
K4AAL0	4555_0:005be2
K4B365	4081_0:00077f
K4DC11	4081_0:005c25
K5VD65	650164_1:000638
K5WA02	597362_1:000076
K5WWF1	597362_1:0010dd
K5XAM9	650164_1:000712
K7J432	7425_0:0023c6
K7TYT2	4577_0:00428b
K9G215	1170229_1:0016c6
K9GV33	1170229_1:00070a
L2FU13	1213859_1:0021d4
L2GHS6	1213859_1:000247
L5KT20	9402_0:001236
L8FWG0	658429_1:00067a
L8FZ49	658429_1:001ea6
L8GTW3	1257118_1:00243b
M0ZT45	4113_0:0019d8
M1CEZ1	4113_0:006c0d
M1CFY2	4113_0:001da9
M1VBS2	280699_0:001082
M1VX20	1111077_1:000c17
M1W4L3	1111077_1:002203
M2LUF2	717646_1:000b97
M2N4T8	717646_1:0008e9
M2QZL7	665912_1:002654
M2R7E7	914234_1:00079c
M2RB61	914234_1:00018c
M2SR04	665912_1:0029bf
M2XF33	130081_0:000f52
M2YA36	130081_0:00000f
M2YA36	130081_0:0017db
M2Z8K5	383855_1:000d3d
M2ZUE3	383855_1:001bd0
M3C291	692275_1:000e6b
M3DDX7	692275_1:000921
M3ILB6	1245528_1:000f9d
M3IRM1	1245528_1:0007cd
M3JAG9	1245528_1:00080c
M3WIT2	9685_0:00241d
M3WS96	9685_0:000ca2
M3WUN5	9685_0:003462
M3ZQR8	8083_0:002c4c
M4A045	8083_0:005348
M5FSW6	1858805_1:001db9
M5VJS3	3760_0:00527d
M5XCD6	3760_0:00082e
M7NML0	1069680_1:000d47
M7TDC7	1287681_1:002055
M7TE09	1287681_1:0012c8
M7WEY0	1130832_1:001bf1
M7WVV2	1130832_1:000ffc
M7Z0N0	4572_0:00300c
M8ANZ0	4572_0:00085a
M9M346	1151754_1:000dca
M9MBK5	1151754_1:0005a6
N1J658	546991_1:0013d2
N1JB84	546991_1:000a3e
N1PSY9	675120_1:00105b
N4V194	1213857_1:001feb
N4V6S6	1213857_1:0026b9
P31483	9606_0:0009d6
P52912	10090_0:001e7a
P70318	10090_0:002086
Q0CWS9	341663_1:0021f4
Q0D0Y6	341663_1:0027be
Q0J9Y2	39947_0:0028cb
Q0U9L9	321614_1:001213
Q0UCQ8	321614_1:001673
Q0VBZ6	9913_0:00233a
Q16NF8	7159_0:0019fe
Q1RMJ7	9913_0:000581
Q2H6Z2	306901_1:001a67
Q2HF00	306901_1:002440
Q2PFU0	9541_0:00319f
Q2R134	39947_0:00618f
Q4E625	353153_2:0036a7
Q4U9D6	5874_1:000cb6
Q4UDW7	5874_1:00058e
Q4WAR5	330879_1:0020df
Q4WSQ4	330879_1:000192
Q5ADQ1	237561_1:00092f
Q5ARJ0	227321_1:001aea
Q5BJN3	10116_0:00058c
Q5KHU8	214684_1:000a4a
Q5PQR7	10116_0:001bde
Q5R462	9601_0:00067d
Q68EU5	8355_0:001eb4
Q6BKB7	284592_1:0012ca
Q6BYF3	284592_1:0001d8
Q7QBW1	7165_0:001045
Q7ZVY0	7955_0:0017df
Q80VC6	10090_0:001199
Q8H393	39947_0:0043db
Q8IMX4	7227_0:002872
Q8SXG7	7227_0:00021a
Q95QV8	6239_0:0016f9
Q9LJH8	3702_0:00400f
Q9LQI9	3702_0:00055c
Q9NX07	9606_0:000160
Q9QZI7	10116_0:00227b
Q9SAB3	3702_0:000515
R0GM94	81985_0:0008f9
R0GWT3	81985_0:000c63
R0HYF9	81985_0:001b02
R0J3B8	671987_1:0000ef
R0KBL8	671987_1:0007d7
R1EGY4	1287680_1:001917
R1EJZ6	1287680_1:0014d2
R7T1N4	732165_1:001473
R7YQG1	1168221_1:000c81
R7YZE0	1168221_1:001894
R8BY05	1286976_1:0000f2
R8BYI0	1286976_1:000048
R9AAW3	1299270_1:001073
R9P6L0	1305764_1:00126a
R9PG30	1305764_1:001207
S2JWD1	1220926_1:0017a3
S2K1X5	1220926_1:000f89
S3C263	1262450_1:00107c
S3C9V0	1262450_1:000926
S3D785	1116229_1:000e98
S3DB11	1116229_1:001e07
S7RZR4	670483_1:0006de
S7S0L7	670483_1:000193
S7WA38	1358809_1:0001be
S7Z5N0	933388_1:00022f
S8AJS4	1284197_1:000af4
S8AX60	933388_1:001645
S8BIU3	1284197_1:001a63
S8CVF4	192259_0:0016dc
S8DE71	192259_0:0042b5
S8E704	743788_1:001583
S8EIQ2	743788_1:00080a
S9W525	653667_1:0002f8
S9YV94	419612_0:000a52
T0JUU1	1237896_1:003211
T0RNQ1	1156394_1:0029c3
T1HZV8	13249_0:002086
T1IX77	126957_0:001aa6
T1KD59	32264_0:001619
U1G2G7	1263415_1:001674
U1GD50	1263415_1:0006ba
U4KVB7	1076935_1:0004cd
U4KVY9	1076935_1:0004fe
U5GZ09	683840_1:0001c3
U5H1A5	683840_1:00047f
U7PM22	1391915_1:0019ea
U7PVF4	1391915_1:000b83
V2XIT7	1381753_1:001360
V2XXC7	1381753_1:000079
V4A175	225164_0:003c0a
V4KRP9	72664_0:005ecd
V4L5P5	72664_0:004aa6
V4LKI4	72664_0:003423
V4M6R0	72664_0:001f34
V5E7F8	1365824_1:001077
V5EVC9	1365824_1:000ddb
V5G2J9	1356009_1:001451
V5GGR6	1356009_1:0000b0
V7AY14	3885_0:0054f6
V7CI03	3885_0:001b84
V9DXZ9	1317065_1:0052b7
W0T707	1003335_1:000303
W0T9K5	1003335_1:000711
W0TH90	1003335_1:001229
W1Q8W3	871575_1:000f4b
W1QFC5	871575_1:00086d
W2S2C8	1220924_1:00187b
W2SAT8	1220924_1:0008d1
W3X1F0	1229662_1:001d1e
W3XNJ8	1229662_1:000215
W4H5E4	112090_1:000a2e
W4KEE9	747525_1:000eaf
W4KQY7	747525_1:00059a
W4XT31	7668_0:000aa0
W5JUE3	43151_0:0023fb
W5K2M6	7994_0:00177a
W5KB84	7994_0:004347
W5NDZ8	7918_0:000321
W5NXF1	9940_0:00456b
W5NXX0	9940_0:000d04
W6MH59	1382522_1:00016f
W6MH89	1382522_1:000380
W6MVW1	1382522_1:0009bc
W6Q4P7	1365484_1:0004c1
W6QIU7	1365484_1:002250
W6UDY1	6210_0:00151c
W6XX79	930089_1:001ca8
W6Y690	930089_1:00220e
W7B5Z3	138298_1:000570
W7MJV0	334819_1:000cff
W7MQ84	334819_1:002a50
W7TLC3	72520_1:0008b1
W9CPL1	1432307_1:000be9
W9CUN5	1432307_1:000517
W9RQX1	981085_0:003a52
W9RXW0	981085_0:003118
W9VIF5	1182544_1:00219a
W9VUX9	1182544_1:002334
W9XNU6	1182541_1:00225c
W9Y3P3	1182542_1:001225
W9YHE4	1182542_1:0000e4
W9YMB4	1182541_1:000cb1
X0JF09	1089451_1:002d8c
X0KWR1	1089451_1:001c3f

## Sheet: PLAAC scores
1001832_1_000113	26.332
1001833_1_002550	6.591
1001937_1_001826	6.591
10020_0_00264a	17.587
10020_0_0027b9	24.268
10029_0_0030b0	23.409
10029_0_004292	17.587
1003335_1_001229	29.774
10036_0_0000b8	17.587
10036_0_0017ba	22.2
10036_0_004dbc	17.587
10047_0_000edc	22.286
10047_0_00394a	17.587
10047_0_004825	23.219
100784_0_000d51	18.513
100784_0_002c81	20.409
10089_0_0019f5	19.979
10089_0_002242	17.587
10089_0_003834	22.187
10090_0_001e7a	19.923
10090_0_002086	17.587
10093_0_00008e	17.587
10093_0_000b4c	19.327
101020_0_0008b4	6.645
101020_0_0012aa	7.368
101020_0_0046ba	1.64
101091_1_001656	4.987
101091_1_00228a	20.407
101091_1_00233d	4.987
101127_1_000de5	18.295
10116_0_00058c	17.587
10116_0_001bde	21.632
10141_0_00227b	25.734
10141_0_004cb9	14.402
10160_0_000839	17.809
10160_0_002227	25.455
1016849_1_000258	13.861
10181_0_000874	17.766
10181_0_001df4	25.145
10181_0_00427c	4.262
10224_0_00232d	35.136
1026970_0_0009c1	17.587
1026970_0_0049b7	24.805
103372_0_00051c	30.941
103372_0_0006a5	16.609
1034331_1_0011b9	6.042
1035309_1_001086	42.551
1036611_1_00008b	19.249
1036612_1_000788	19.673
1036808_1_000ebd	16.822
103695_0_0007a9	19.856
103695_0_001189	16.098
1037660_1_001a3f	11.137
103944_0_000ecf	20.329
103944_0_0020f1	14.281
1041015_0_0020dd	20.756
1041015_0_002b8e	36.035
1041015_0_002baf	45.322
1041607_1_0013e2	20.606
104259_1_000dcb	24.747
1043002_1_0006b8	26.837
1043002_1_001c56	1.84
1043003_1_0000a1	1.84
1043003_1_001928	25.823
1043004_1_000074	7.26
1043004_1_000142	1.84
1043005_1_0013b7	26.146
1043005_1_001bfc	1.84
1043627_1_00117e	26.856
104421_0_0010a1	17.623
104421_0_0017f6	30.573
104688_0_0013da	13.433
104688_0_0013db	38.774
104688_0_001bec	19.476
1047168_1_0009af	19.617
1049336_0_0022d9	21.851
105023_0_000a57	15.915
105023_0_000f25	11.27
105023_0_00465c	16.243
1051891_1_000e2a	17.034
105231_0_002ca3	17.702
1052685_1_00006a	18.854
105487_1_000d8a	0.654
105487_1_002950	25.855
105696_1_000bdd	30.434
105696_1_00180e	46.962
106004_1_001c31	27.004
1064592_1_000870	26.679
106582_0_0019ff	26.537
106582_0_0040db	14.922
106582_0_005c0d	18.184
1069443_1_0017b5	40.59
1071378_1_0005cc	34.984
1071380_1_0005cc	38.001
1071381_1_0004be	28.31
1071382_1_001223	19.653
1071383_1_000203	15.768
1072389_1_001b37	30.787
1073089_1_00175a	19.329
1073090_1_000919	24.874
1076256_1_00057f	16.437
1076935_1_0004cd	23.481
1077348_1_0018bf	14.078
1080349_1_00115a	56.262
1081102_1_0008be	12.857
1081103_1_000c49	30.535
1081104_1_000c98	24.875
1081105_1_00217b	29.509
1081107_1_001752	23.678
1081108_1_001b38	22.724
1081109_1_0014fc	27.383
1088818_0_000d9a	1.313
1088818_0_003af0	10.807
108892_1_000cf2	12.175
108931_0_0006a8	25.045
108931_0_00374a	18.379
1089451_1_001c3f	22.564
109264_1_0011a2	23.53
109280_0_001a4b	12.292
109280_0_0029be	18.912
109280_0_002f19	17.921
109478_0_001ecc	23.915
109478_0_003c1e	17.587
1095629_1_0017ea	14.243
1095630_1_00218b	27.826
110193_0_001221	20.137
110193_0_002dd1	26.249
1105325_1_001d6a	22.414
1109443_1_0022eb	13.906
1111077_1_000c17	25.998
1116229_1_000e98	26.258
112268_0_000a48	18.73
112268_0_001535	15.777
112498_1_00125c	19.734
1126212_1_0008a5	25.21
1128425_1_0021b0	11.836
1130832_1_001bf1	14.587
113334_0_002fed	15.55
113334_0_00318b	1.688
113540_0_00257e	18.727
113540_0_002eb1	12.657
113540_0_0047b0	13.131
1136231_1_000b8f	12.276
1137138_1_0010ca	14.043
1137211_1_0012f9	18.266
1141098_1_001277	28.527
114398_0_0004c8	21.461
114398_0_002b09	28.716
114398_0_002c3d	28.716
1149755_1_0009f8	27.28
1155016_0_0030d9	28.059
1157616_1_000772	22.781
1157616_1_003a13	22.018
1157962_0_00002b	1.572
1157962_0_00016e	9.349
1159556_1_000042	29.716
1160497_1_00295d	20.369
116153_0_00134f	21.103
116153_0_00152c	26.318
1163406_1_00180b	27.388
1168221_1_000c81	32.148
1169474_1_00297d	14.952
1169540_1_003c83	13.332
1170229_1_0016c6	23.934
117179_1_00104f	26.248
1172189_1_0000f3	10.389
1172189_1_00209d	10.389
1173061_1_00082d	37.283
1173701_1_00176a	30.574
118200_0_00077f	18.113
118200_0_000b0f	16.19
1182541_1_00225c	15.108
1182542_1_001225	11.975
1182544_1_002334	14.3
1182545_1_002924	13.259
118797_0_00161a	25.602
118797_0_004331	17.587
1198029_1_000f24	21.06
120017_1_0001c3	0.703
1209926_1_00098c	29.926
1209931_1_001b92	30.848
121225_0_002152	9.108
121225_0_0021b5	14.62
1213857_1_001feb	29.556
1213859_1_000247	28.315
1214573_1_000b76	24.697
121530_0_00267e	18.736
121530_0_002964	18.016
121759_1_001629	20.253
121845_0_001d1e	17.152
121845_0_0048c7	17.042
1220162_1_000ba5	9.955
1220924_1_0008d1	19.142
1220926_1_0017a3	33.685
1220926_1_002cc1	9.072
1220926_1_002d52	9.072
122368_1_00115c	16.937
1229662_1_001d1e	29.808
1230840_0_000f25	17.587
1230840_0_0017e7	25.175
1230905_1_000a2f	23.176
1231657_1_0037cd	29.671
1237626_1_000470	11.39
1237626_1_000de7	36.173
1237896_1_003211	28.315
1245528_1_0007cd	44.443
1245748_1_0020cb	17.342
1245769_1_000655	17.066
1257118_1_001053	15.888
125878_0_001a95	15.229
125878_0_0043a7	17.57
125945_0_0010d0	34.552
125945_0_00114e	43.597
125945_0_0016cd	20.857
1262450_1_000926	29.173
1263082_1_002ca3	15.577
1263415_1_001674	22.53
1266660_1_000a22	30.09
1266666_1_0011d3	19.495
1266667_1_000f4a	19.531
1268274_1_000f42	18.248
126957_0_003a79	39.494
1274352_1_0000ad	9.746
1274352_1_000752	23.152
127582_0_0002de	24.541
127582_0_0014ed	18.824
1276143_1_00069e	28.443
1276529_1_000c19	19.617
1277687_1_00107a	18.776
1279043_1_001f8a	13.798
1280523_1_002b08	22.884
1283841_1_001c16	22.884
128390_0_0006d9	18.736
1284197_1_001a63	37.58
1286976_1_000048	26.838
1287680_1_001917	25.21
1287681_1_002055	28.929
1294385_1_00117e	43.127
1295528_1_0003df	25.014
1295531_1_0008af	25.807
1296096_1_001916	27.232
1296100_1_000e95	29.458
1296101_1_001030	15.749
1296108_1_000e71	15.956
1296109_1_000d30	15.956
1296118_1_001fb2	25.014
1296119_1_001c3d	31.664
1296121_1_0008ea	27.522
1296123_1_00086e	29.635
13037_0_000abb	22.569
13037_0_002138	16.637
130453_0_0004b8	3.716
130453_0_006aad	9.99
1305764_1_001207	4.096
1306850_1_0022bc	16.015
13146_0_00160b	14.877
13146_0_00356a	19.016
1314670_1_0008a9	3.075
1314670_1_001414	29.261
1314672_1_0002b0	12.918
1314674_1_0012c5	18.361
1314771_1_00144f	42.353
1314777_1_000ce9	18.165
1314781_1_0007ee	13.498
1314782_1_00246c	12.646
1314783_1_00022f	13.653
1314785_1_001872	13.917
1314790_1_00343f	14.426
1314790_1_003869	11.748
1314800_1_000079	10.958
1314962_1_0002d4	0.681
1316194_1_0030d5	25.293
13164_0_00007d	14.383
13164_0_000f41	28.867
132113_0_0029f0	30.941
132113_0_003b98	15.695
13249_0_0035bc	17.594
1328760_1_000132	17.603
13290_1_00023a	25.558
132908_0_0010ef	17.587
132908_0_001db9	25.175
1330018_1_000857	18.971
13333_0_001564	6.694
13333_0_0025f7	4.668
133434_0_000969	31.176
133901_0_0022b5	21.818
1340429_1_000cb0	22.013
1344414_1_001f10	31.761
1344416_1_0028fb	4.417
1344418_1_000ce9	41.944
1353009_1_000ac3	15.938
1353952_1_0004d7	22.707
1356009_1_001451	14.086
136037_0_00109c	22.111
136037_0_002a5b	24.73
13616_0_0000b0	18.19
13616_0_0002e2	24.181
136370_1_001dc9	24.836
1365484_1_002250	24.69
1365824_1_001077	1.753
1365886_1_000414	12.287
1365886_1_00141e	7.528
1367422_1_0011ba	10.804
13686_0_00019a	16.609
13686_0_0013b7	31.221
13706_1_001fab	7.327
13706_1_0024fa	19.708
13735_0_000379	18.736
13735_0_0030b5	23.665
1380566_1_001688	27.897
1381753_1_000079	17.244
1382522_1_000380	30.167
138298_1_000280	43.727
1388766_1_001210	20.612
1391915_1_0019ea	18.673
1392242_1_001a98	23.84
1392248_1_0006e0	18.787
1392250_1_000b57	21.483
1392255_1_001b37	12.572
139723_0_001957	15.777
139723_0_001b2b	16.408
1399860_1_000927	27.782
1399860_2_000340	27.236
1408157_1_00082c	26.058
1408163_1_001e7a	16.784
1410327_1_003188	5.532
1415176_0_0025ea	18.736
1415176_0_002949	23.567
1420907_1_00128d	28.625
1420909_1_0007ff	28.625
1420910_1_001908	28.625
1420915_1_002b7f	29.811
1423351_1_0004eb	22.939
142615_0_002eb4	17.956
142615_0_003c22	13.441
1427455_1_000afd	33.915
1432307_1_000be9	29.195
143302_0_00150d	17.587
143302_0_003760	23.678
143948_0_0010e7	28.867
143948_0_0021ae	14.383
143995_0_000f12	20.603
143995_0_00238c	31.147
144034_0_0011a2	16.609
144034_0_00166a	31.221
1441469_1_001011	22.684
144197_0_002541	19.405
144197_0_002933	14.922
1442368_1_000346	11.026
1442369_1_000a10	15.67
1442370_1_0021e5	9.934
1442371_1_000234	11.026
1447872_1_0011ab	18.35
1447875_1_002664	16.489
1447883_1_0013a6	15.735
1460663_1_001102	32.523
146911_0_000e5e	17.334
146911_0_00360e	22.169
1480154_0_00115a	23.76
149040_1_000a1c	26.407
150288_0_000426	21.199
150288_0_0019ef	14.623
150288_0_002542	24.037
150374_1_000296	33.68
1507135_0_0009b9	29.194
1507870_1_003a0c	19.437
1507870_1_00489d	19.157
1509407_1_001eec	22.604
1524831_1_000e64	28.625
1531966_1_000b6d	22.375
15368_0_001025	6.565
15368_0_00484a	30.748
15368_0_004fad	15.104
154538_1_002a60	16.425
156304_0_000cb8	16.259
156304_0_00264d	30.631
156563_0_003de9	18.736
1573173_1_001849	30.236
158046_1_0001ce	28.056
158383_0_0000eb	4.711
158383_0_004c2c	5.615
158441_0_00196c	26.469
158441_0_003f5b	27.267
158607_1_001122	3.244
158607_1_003131	24.697
1603295_1_000a8e	27.987
1608454_0_001cb4	25.614
1608454_0_0028cd	14.796
1608454_0_005637	17.315
1608454_0_006e20	16.355
1608454_0_0075de	16.909
1608454_0_00883a	24.007
1622147_1_0002c0	29.171
1622149_1_001510	29.171
1629725_0_001c86	27.183
1654605_1_0010e6	25.794
1658172_1_0000a4	17.494
1658174_1_0008ee	18.128
166361_0_000b09	18.961
166361_0_000b0e	18.961
166361_0_001e9a	20.066
166423_0_000e59	30.941
166423_0_0030c5	16.259
1664694_1_001e6a	15.662
1676925_0_001552	18.505
1676925_0_002bcb	14.304
168631_0_000873	0.675
1714833_1_000afd	14.229
1720309_0_003c88	34.676
1737458_0_00081e	24.864
1737458_0_002a42	17.587
1737458_0_003ece	17.587
1745343_1_002c86	27.28
174628_0_000d2e	13.433
174628_0_002893	19.196
174628_0_0029f8	37.801
1754190_1_001573	20.133
1754190_1_002221	22.824
1754191_1_00016e	26.971
1754192_1_002acd	15.031
175836_0_0011b4	8.2
175836_0_003494	18.736
176057_0_00215a	18.736
176057_0_00340a	14.64
176275_1_0025fb	23.722
176946_0_00203e	22.233
176946_0_0021ed	16.125
178035_0_0009d1	30.301
178876_1_000abe	15.956
1789683_1_000498	41.843
179993_1_000ec0	23.42
180088_1_0026d5	12.195
180498_0_000b87	16.302
180498_0_001510	2.343
180498_0_002b61	8.223
181119_0_000e01	18.736
181119_0_00347a	15.148
1813822_1_002b45	30.978
181874_1_0016cc	16.417
183478_1_000bb3	43.219
183478_1_001d7f	28.903
1835702_1_0008bd	23.423
1841481_0_004016	15.202
1841481_0_004a5c	15.287
1841481_0_0062e6	19.318
185453_0_000229	16.351
185453_0_001cf9	25.175
1858805_1_001db9	22.643
1868482_0_002e1a	25.455
1868482_0_004a3c	17.587
186990_0_001211	17.587
186990_0_001870	25.175
187382_0_0013e1	18.736
188344_0_0026fa	18.736
188379_0_0012bf	18.396
188379_0_002380	18.736
192010_1_001aee	22.099
192259_0_0016dc	1.183
196109_1_000191	29.336
197043_0_000ead	30.819
1983410_1_001f81	23.514
198730_1_00117b	30.886
198806_0_0017b8	18.736
198806_0_00355e	11.267
199890_0_000602	24.831
199890_0_000734	19.446
200316_0_001308	3.753
200316_0_00333b	5.663
200316_0_0041aa	2.295
2004951_1_000de0	28.616
2004952_1_00139a	30.135
2015173_0_000b12	31.177
2015173_0_0011f5	17.301
202946_0_002291	21.498
202946_0_003d79	18.736
206008_0_005f28	21.015
206008_0_007485	7.859
2070412_1_000b85	29.195
208452_1_000d7a	10.85
208452_1_001577	23.841
210143_0_004524	3.784
210143_0_004c76	6.505
211228_0_00067d	32.099
211228_0_00155a	18.828
212818_1_000f9c	15.953
214684_1_000a4a	16.16
214687_0_000c5c	4.897
214687_0_00191c	1.191
214687_0_00397f	0.154
214687_0_00551a	6.107
214687_0_006299	3.89
214687_0_006709	17.096
215243_1_00227f	17.468
215358_0_00038b	15.425
215358_0_000d80	17.429
215358_0_0022e6	19.375
216574_0_000e2e	20.099
216574_0_000f9e	18.736
217634_0_0003b4	19.02
217634_0_002a57	31.203
218467_0_001104	32.532
218851_0_003279	18.237
218851_0_0058a8	8.052
219809_0_00106b	16.609
219809_0_001558	30.941
222816_0_000131	16.259
222816_0_0010bd	32.689
224129_0_000efe	28.399
224129_0_0018da	20.08
225117_0_001355	10.933
225117_0_001360	10.933
225117_0_002419	1.302
225117_0_00394b	10.041
225117_0_005503	1.827
225117_0_00609a	0.776
225117_0_0060a8	0.776
225117_0_0060ac	0.776
225117_0_0061e4	4.783
225359_1_000616	16.218
225400_0_0006d6	8.452
225400_0_003f02	23.915
22663_0_00941a	11.496
227321_1_002266	20.873
229535_1_000a3d	23.934
230844_0_001309	17.587
230844_0_002850	23.099
231916_1_001903	15.022
236234_1_000f4b	23.428
237561_1_000b59	43.4
237631_1_0004e9	9.493
240176_1_0004c4	16.442
240206_0_001b1e	18.65
240206_0_0022ed	18.736
242507_1_001c1c	28.879
244447_0_002a08	24.622
244447_0_00338d	13.485
244447_0_0049d5	21.753
244447_0_004b11	20.436
245562_1_000ce9	8.16
246409_1_00283f	17.399
246410_1_000912	20.707
246437_0_001d08	25.087
246437_0_0033f1	17.587
246812_0_0021b0	8.922
253628_1_001fb6	32.084
254877_1_001b3d	22.996
259920_0_0052f2	21.518
261658_1_001392	21.558
261658_1_001542	31.381
268505_1_00185a	29.502
2711_0_00079a	7.802
27334_1_0014d2	24.69
27337_1_000d89	29.053
27342_1_001acf	13.268
2769_0_000f5e	17.072
279965_0_00312d	18.736
280699_0_00045e	4.585
28377_0_001137	15.905
284592_1_0001d8	39.497
28532_0_0015c3	1.546
28532_0_0022b0	7.958
28532_0_002e51	2.097
28573_1_000001	35.908
28588_0_001273	19.196
28588_0_0025c0	38.774
28588_0_0025c2	13.433
28612_0_000993	18.886
28612_0_000fa3	27.874
286306_0_00103a	26.639
286306_0_001796	16.609
286706_0_00206d	21.759
286706_0_003749	28.765
28737_0_0003f0	16.401
28737_0_001e96	16.401
28743_0_000352	18.443
28743_0_002155	14.133
28743_0_0031dd	16.353
28743_0_0042d0	17.052
28985_1_000bc3	27.641
29029_0_00362f	32.567
29029_0_003631	16.484
29029_0_0037e8	19.57
290292_1_000520	30.886
29030_0_000848	20.311
29030_0_000b04	44.111
29030_0_001dfb	14.718
29031_0_0003e4	8.526
29031_0_000910	5.126
29053_0_00037b	14.719
29053_0_0011c7	36.247
29058_0_0026b7	13.067
29058_0_002d56	25.262
29073_0_000138	17.587
29073_0_002ce6	23.988
29078_0_00182c	17.587
29078_0_0020a4	23.915
29088_0_000e6c	18.07
29088_0_003a9b	23.938
29088_0_003bea	17.587
291302_0_0016a0	23.988
291302_0_001ea0	17.587
29159_0_005ed8	34.159
293939_1_002111	18.586
294128_0_001129	13.55
294128_0_00408f	20.586
294746_1_000eaa	0.624
294747_1_000a53	43.299
29655_0_001490	3.306
29655_0_002b3a	3.879
29729_0_0004b0	16.704
29729_0_001fce	2.426
29729_0_00477f	6.485
29729_0_00613c	0.904
29729_0_00776a	3.784
29730_0_0002cd	16.926
29730_0_0060c8	0.904
29730_0_006c1e	6.708
29730_0_006c49	3.784
29730_0_0073b9	2.426
29760_0_000d9e	10.995
29760_0_002be2	1.998
29760_0_00332f	6.959
29845_1_0004f2	24.733
299123_0_000e49	18.736
299123_0_002961	11.738
30019_0_0029e9	27.82
30019_0_002b7d	21.78
30019_0_002b8e	44.648
30023_0_0010a6	20.311
30023_0_0036ca	34.552
30023_0_003739	41.447
30025_0_00092d	12.847
30025_0_000c69	20.857
30025_0_001000	12.349
30069_0_000ee3	18.642
30069_0_00111b	15.777
303518_0_000257	14.922
303518_0_0024db	28.293
303518_0_003ec4	18.184
303698_1_00139f	19.138
30419_0_0020fd	18.736
30455_0_00069c	20.099
30455_0_003949	18.736
30521_0_0015ce	25.882
30521_0_00327b	17.587
30538_0_000c51	17.587
30538_0_00102f	25.322
30608_0_000e73	15.98
30608_0_002efc	17.587
30611_0_0014b0	17.587
30611_0_0028f9	26.921
306901_1_001a67	19.74
30732_0_001a0c	16.928
30732_0_004400	23.57
30732_0_00484f	15.396
307491_0_002734	28.867
307491_0_002c93	14.383
3076_0_000434	14.541
307658_0_000848	30.941
307658_0_001eb2	16.609
307959_0_002500	19.717
307959_0_0025c3	5.209
307959_0_0027cd	25.614
307959_0_003b26	16.355
307959_0_0081db	16.355
307959_0_008fb8	22.855
307959_0_00915d	19.717
308745_1_00180f	25.048
31033_0_000c55	34.756
31033_0_0038d9	14.281
31033_0_004909	19.168
310752_0_001306	17.587
310752_0_001836	25.602
31234_0_003263	20.288
31234_0_005541	35.396
31271_1_000e56	43.727
315563_0_001944	28.358
315563_0_00274a	16.506
319348_0_000ff2	22.436
319348_0_004256	12.173
321146_1_000e6a	15.443
321398_0_000c71	18.513
321398_0_002c6b	14.573
321614_1_001673	32.266
321614_1_0019b2	40.024
3218_0_000936	3.615
322104_1_0005f4	35.005
32264_0_001619	14.938
32507_0_002d8c	14.922
32507_0_002f89	18.184
32507_0_003398	33.707
32536_0_000dec	25.175
32536_0_00123d	17.587
326594_0_000627	15.949
326594_0_002222	33.43
326968_0_0000c8	3.947
326968_0_000361	3.947
326968_0_004bd6	4.633
326968_0_006160	1.48
327505_1_0029e6	22.564
328815_0_002435	18.736
328815_0_003750	15.499
329046_1_002f04	12.745
330879_1_000192	13.808
331117_1_00202f	18.586
33119_0_00111a	4.414
33119_0_00372c	6.031
33119_0_007150	0.232
33203_1_0002a8	23.608
332648_1_001982	28.973
334819_1_002a50	23.11
336963_1_000e73	21.759
336983_0_000250	16.602
336983_0_001e7b	25.455
336983_0_00497d	17.587
339724_1_002437	12.755
341663_1_0027be	19.232
342668_1_000730	29.171
344612_1_00047b	19.875
345164_0_001727	17.628
345164_0_002c19	18.736
34638_0_000b57	22.956
34638_0_000ea4	23.528
34720_0_001093	16.609
34720_0_0023fe	30.941
34740_0_0016f6	23.056
34740_0_001dde	15.55
3476_0_006a94	3.806
34839_0_001833	25.455
34839_0_0049ca	17.809
348802_1_000222	15.68
34882_0_00130d	17.587
34882_0_001c4c	25.175
348901_1_0024cc	19.501
35019_0_001fea	21.788
35019_0_0030c5	14.704
352914_1_000847	43.504
35525_0_0022a0	30.13
35525_0_00486e	25.933
3555_0_003f41	6.402
3555_0_00482d	1.642
35570_0_0023d6	20.878
35570_0_0027ce	11.573
3562_0_000878	8.285
3562_0_005b36	3.167
35722_1_002aab	28.159
357750_1_0004cf	16.657
35883_0_00376b	3.679
35883_0_003fe3	4.546
35883_0_0044f7	3.678
35883_0_00453f	1.588
36022_1_000771	25.941
36050_1_002505	23.474
36300_0_000761	18.736
36300_0_0009be	20.776
36329_1_00065c	55.039
36329_1_000782	15.436
36330_1_0008dc	11.373
36330_1_000e9c	40.679
3641_0_0032c7	0.843
3641_0_004929	5.219
3649_0_001790	24.34
3649_0_002f5c	0.113
3656_0_0004f7	5.543
3656_0_003c6b	1.72
3656_0_004075	2.538
3661_0_002dd5	3.332
3661_0_003fd6	4.391
3661_0_0053d0	1.031
3661_0_0068e5	3.268
36646_1_0001f4	23.711
3673_0_00049f	2.949
3673_0_0030e0	1.383
3673_0_004081	4.505
36911_1_000ead	16.494
37001_0_000da1	12.444
37001_0_00340a	21.484
37001_0_003887	8.594
37003_0_0019e2	16.243
37003_0_004f74	16.137
3702_0_00004c	16.955
3702_0_00055c	7.784
3702_0_00400f	9.033
37040_0_0009c3	18.736
3711_0_005de3	11.371
3711_0_0073b1	9.398
3711_0_007c23	5.991
3726_0_000ad4	11.788
3726_0_006c3b	6.434
3726_0_0076f5	6.434
3726_0_00925c	6.182
3726_0_00a9ec	5.769
37293_0_001000	24.864
37293_0_003247	17.587
37293_0_004b17	22.895
37344_0_0005cf	29.479
37344_0_00118f	32.895
3750_0_0002a4	3.091
3750_0_002efe	13.509
3750_0_005e7f	0.934
3750_0_005f1b	8.178
3750_0_00a3a4	8.61
3750_0_00b79d	8.61
3760_0_00082e	8.945
3760_0_00254c	3.637
3760_0_004a8f	1.762
37621_0_0005d6	18.38
37653_0_000b52	29.424
37682_0_0062ab	25.647
37682_0_009037	13.538
37682_0_009bd7	12.814
3775_0_001332	2.686
3775_0_001bea	11.143
3775_0_004d09	7.364
378494_0_006d9b	27.004
379508_1_000bc5	46.93
379532_0_0013c8	17.587
379532_0_001e15	25.455
381198_0_002aff	18.736
381198_0_002db3	21.498
38123_0_00077e	17.635
3821_0_003804	1.011
3821_0_00445a	5.945
3821_0_006223	9.188
3827_0_00334d	9.134
3827_0_003c08	25.016
3827_0_00430f	1.611
3827_0_0047be	5.732
383855_1_000d3d	14.301
3847_0_0031c0	8.501
3847_0_003d3d	7.422
3847_0_009611	0.421
38626_0_000e83	24.181
38626_0_00126a	18.19
38654_0_0010df	16.621
38654_0_003337	21.549
3871_0_001342	10.837
3871_0_001cbf	13.097
3871_0_001ef5	13.097
3871_0_00370a	1.82
3871_0_0046a4	16.881
3871_0_005641	8.414
3871_0_005b69	8.685
3880_0_003e52	8.898
3880_0_00a5eb	10.476
3885_0_0054f6	8.878
3885_0_006233	5.945
3900_0_001676	4.127
3900_0_00431a	8.588
3914_0_002435	9.188
3914_0_005426	5.732
392613_1_000be6	16.875
39416_1_0017d4	21.207
39432_0_00083c	17.587
39432_0_00096c	24.864
39758_0_002e49	30.029
39758_0_002fb8	14.635
3981_0_000452	3.859
3981_0_0045fc	6.374
3981_0_0051cc	3.859
3983_0_00153f	5.613
3983_0_001961	3.637
3983_0_0044b6	3.637
3983_0_005d5b	1.379
398673_1_00230a	32.28
3988_0_001324	3.859
3988_0_0016a0	9.136
39947_0_0043db	3.151
39947_0_004c48	25.764
39947_0_00618f	15.959
39966_1_0000e4	17.425
401625_1_0009d8	12.21
40199_1_001e04	22.564
4039_0_0065da	1.888
4039_0_006f68	2.028
4072_0_002463	3.789
4072_0_0038f4	2.217
4072_0_006dab	20.032
407821_0_000792	30.052
407821_0_002661	10.261
4081_0_0017e7	3.681
4081_0_003391	1.583
40932_0_001600	14.383
40932_0_00173a	28.867
4097_0_000f6a	1.869
4097_0_00159d	4.123
4097_0_00c383	3.276
4097_0_00d701	4.064
4097_0_00e1a3	4.019
4098_0_0009f7	3.276
4098_0_002da3	4.064
4098_0_005f5c	4.019
4100_0_000ee7	2.883
4100_0_00ab50	5.663
4100_0_00b34c	1.559
4100_0_00d483	0.518
4100_0_00d651	5.663
4100_0_00de07	1.366
41047_1_001948	20.062
4113_0_001204	3.638
4113_0_0045ec	2.217
411798_0_0011b8	32.458
411798_0_0030d7	16.259
411798_0_0030f7	16.259
411798_0_00310b	16.259
412133_1_0121e2	11.94
413071_1_0017ff	32.28
41427_0_0000cf	16.964
41427_0_002d64	18.031
41447_0_0004fa	19.318
41447_0_000e83	15.202
41447_0_0017e1	15.287
4155_0_000246	3.915
4155_0_005bf9	6.066
416450_1_000f86	23.423
41688_1_00017c	31.897
4182_0_0014fd	1.477
418867_1_0007e9	14.908
418985_0_001709	25.764
418985_0_002f01	23.131
419612_0_004192	25.322
419612_0_004231	17.587
42026_0_00264b	43.282
42026_0_002cc9	20.915
42026_0_0031bd	12.624
420778_1_00080a	21.483
42254_0_001dd5	25.175
42254_0_0026d6	17.587
4232_0_0029f6	1.096
4232_0_004530	3.999
4232_0_0065b4	10.27
4232_0_006ffa	3.576
4232_0_009432	2.606
42345_0_0001f0	2.305
42345_0_0036ca	0.53
42345_0_003904	3.057
42345_0_005ef9	2.599
4236_0_0009e0	7.497
4236_0_008063	3.099
42514_0_001597	19.717
42514_0_004dae	22.517
425265_1_000298	1.156
426418_1_00032d	38.978
426418_1_00085c	31.088
42673_1_0031f8	22.564
429701_0_0044fc	2.935
43041_0_0000bc	18.517
43151_0_000214	27.236
43151_0_0023fb	18.486
43179_0_000dc3	17.587
43179_0_00116c	25.175
43346_0_0024a6	25.882
43346_0_004014	17.587
433476_1_0008a4	15.934
436010_1_00097c	14.746
436907_1_000dd0	25.81
43700_0_000309	16.851
43700_0_00094f	16.64
43700_0_0038b5	15.836
438502_0_00262d	23.578
438503_0_000368	24.309
441894_0_00093d	21.498
441894_0_000f61	18.736
441921_0_00102b	32.362
441921_0_00252a	16.245
441959_1_0011fd	32.116
441960_1_000fe9	31.534
4432_0_0011fe	13.393
4432_0_002668	5.56
4432_0_002928	8.157
4432_0_00377d	13.082
4432_0_00404a	4.484
44394_0_001c91	18.736
44394_0_00365a	13.401
447093_1_0015eb	12.755
447095_1_002329	16.566
45235_1_0018e3	26.195
452589_1_001ce7	32.28
45286_1_00093a	12.765
4533_0_0039e8	8.503
4533_0_004083	22.252
4533_0_004d39	19.09
45354_1_00139a	15.081
454130_1_00229a	18.412
454923_0_0013ba	16.164
454923_0_0022b9	30.667
4555_0_0043aa	24.843
4555_0_00544c	5.386
4558_0_003e92	13.585
4558_0_0052db	22.115
456900_0_001c8c	16.609
456900_0_001fb1	30.719
456999_1_001bc5	23.943
4572_0_0023f4	13.485
4577_0_0004ff	23.236
4577_0_003a84	19.642
4577_0_00428b	7.633
45779_0_001dd6	17.376
45779_0_0028cc	23.806
4615_0_00003a	13.809
4615_0_002f4b	15.847
4615_0_00444a	3.023
461836_1_0015e9	7.344
46433_1_0022ef	30.191
46433_1_006bee	1.475
4686_0_0033cd	6.719
4686_0_003889	7.772
4686_0_004c4b	8.044
472368_0_003c14	3.002
47427_1_000fb4	16.437
47428_1_00211c	16.437
482145_1_000892	19.878
482537_0_002051	14.386
482537_0_0037f9	17.587
4829_1_000bd4	22.516
4829_1_003361	24.357
48498_0_0003c3	32.726
486041_1_004375	15.996
48698_0_0011a7	15.915
48698_0_003475	15.732
48698_0_003976	28.728
48699_0_001150	15.915
48699_0_001ee5	24.136
48699_0_0058ea	15.732
48701_0_00108c	15.915
48701_0_001e90	28.728
48701_0_00576e	15.732
48709_0_00208b	29.179
48883_0_0028d3	18.736
48883_0_00342b	13.358
4909_1_0012b9	42.971
49451_0_001ab5	4.198
49451_0_004531	5.663
4950_1_0010ac	19.868
4952_1_0001bd	29.073
4955_1_0009c2	12.768
4956_1_0001bb	14.962
498019_1_0013f5	20.405
4999_1_000fa2	22.603
500485_1_000f95	18.524
5005_1_00083c	13.087
502779_1_000b5c	20.253
503106_1_0016fd	25.674
50402_0_001260	18.736
50402_0_00295b	17.994
50429_0_002ca1	29.941
50452_0_00051c	3.124
50452_0_001200	8.651
50452_0_001d3a	9.518
5061_1_000660	18.649
5075_1_00038e	24.69
5078_1_000ddd	23.977
51031_0_0018ae	2.423
51031_0_004064	27.576
51240_0_001307	3.821
51240_0_001c68	3.947
51240_0_002aa3	10.596
51240_0_006669	4.022
5127_1_0024a4	22.018
51337_0_001edf	16.954
51337_0_003a27	24.121
51338_0_0024a7	17.587
51338_0_003c9b	23.988
5141_1_001516	32.757
515849_1_002435	1.932
515849_1_002817	30.037
51655_0_000050	24.122
51655_0_000434	15.007
51655_0_00079a	15.007
516756_0_001dce	30.719
51953_0_002f9b	7.038
51953_0_004a7d	1.966
519963_1_001766	18.973
520822_0_00023d	30.941
520822_0_000790	16.609
52283_0_000022	6.26
52612_0_0040ac	17.193
52644_0_000c5a	20.099
52644_0_0010b9	18.736
52670_0_0032d5	16.137
52670_0_0037c8	15.057
5286_1_001a3d	14.587
5353_1_00279a	17.826
535359_0_0009ea	18.939
535359_0_001f80	31.631
535722_1_0016a6	21.909
54374_0_002d98	18.736
54380_0_002595	18.736
54380_0_002828	17.149
5454_1_0011c7	47.592
5454_1_001cea	34.544
546991_1_0013d2	16.788
54757_1_0003bc	46.806
5477_1_000954	29.605
5477_2_000e88	30.053
5478_1_000853	31.06
5480_1_000e41	18.256
54969_0_002a9d	21.732
54969_0_002d0e	12.322
5507_1_000e3e	22.564
5518_1_0006d6	23.42
554065_0_000e31	15.859
554155_1_0016ae	26.972
5544_1_002574	31.734
5544_2_0009bd	32.28
5551_1_000607	23.685
55661_0_000710	18.736
55661_0_002381	17.834
559295_1_000fdc	23.198
5599_1_000900	42.859
5599_1_00265b	31.434
5601_1_0024fa	12.71
56086_0_000078	30.492
56086_0_00151e	18.208
56086_0_0032ac	2.205
5627_1_000001	14.209
56313_0_0006b0	18.736
563466_1_000099	33.625
56408_1_000772	37.593
5643_1_0010b7	15.392
56484_1_000e55	24.795
566037_1_00022d	6.099
56723_0_001b89	16.436
56723_0_00442a	15.202
56723_0_004593	11.99
568069_0_0018a8	31.213
568069_0_0020c0	16.196
568076_1_000dd0	28.443
56857_0_0007ab	0.369
56857_0_002b6a	16.081
569365_1_0003ed	9.501
57068_0_000fc1	14.481
57068_0_002cc4	18.736
573508_1_0008c5	21.468
573729_1_001355	26.135
573826_1_000ce2	36.86
57397_0_000b6e	18.736
57397_0_001e53	6.801
57412_0_001306	19.748
57412_0_003402	18.736
57421_0_0005a1	18.736
574566_0_0023a8	2.467
574774_1_0016ff	27.489
574774_1_0024cf	3.399
57577_0_001301	10.458
57577_0_001e16	10.458
57577_0_004be4	2.911
57577_0_00bf39	5.166
576137_1_0033a9	31.98
578455_1_0019c8	26.17
578456_1_001361	24.059
578458_1_00044c	14.165
578459_1_00134a	22.019
578462_1_00039f	11.679
578462_1_00045f	12.936
5823_1_000775	40.746
58291_1_001b9e	20.776
58331_0_000042	6.853
58331_0_001fb9	8.269
58331_0_002f82	3.637
58331_0_004066	9.882
58331_0_0045b4	2.809
58331_0_004ea0	3.637
5849_1_000af6	9.954
5849_1_001034	44.528
5851_1_000b41	27.86
5851_1_000fe5	10.832
5854_2_000daf	13.895
5854_2_001301	54.301
5855_1_000231	28.337
5855_1_0013e6	12.224
5857_1_000638	24.343
5857_1_000bfb	9.982
5858_1_000bf9	13.49
5858_1_001108	44.951
58627_1_0008aa	41.178
588596_1_002c4c	14.012
588596_2_003176	14.012
590646_1_0013eb	2.219
591936_0_00223e	18.995
591936_0_002614	25.455
591936_0_002666	17.587
591936_0_004d21	2.878
59463_0_001d5c	23.915
59463_0_002d04	17.587
59538_0_0000f6	17.587
59538_0_00529c	25.882
595528_0_00075e	20.622
59729_0_001a50	18.736
59729_0_002f38	11.787
597362_1_000076	17.993
597456_0_0002af	16.259
597456_0_000ea3	31.164
59894_0_001aab	18.736
599839_1_0014c1	16.535
60175_1_000303	23.977
602072_1_00026a	21.496
60711_0_001ad5	17.587
60711_0_002a9b	25.455
6087_0_00068c	39.996
6087_0_001b13	43.709
609295_0_00255d	16.259
609295_0_002712	30.601
610380_0_00079c	16.259
610380_0_001108	30.854
61395_1_00062e	23.076
61621_0_003864	17.587
61621_0_003e24	25.455
61622_0_000d24	25.455
61622_0_0028ae	17.587
6183_0_00129a	5.189
6185_0_001f60	12.351
61853_0_000a2a	17.587
61853_0_002f5f	25.455
619300_1_0010f0	31.855
6198_0_000b6b	1.877
62324_0_000add	15.777
62324_0_002c6e	19.276
6238_0_00100e	33.961
6238_0_00140d	21.815
6239_0_001258	33.663
6239_0_0016f9	34.421
62625_0_0011a6	29.108
62625_0_00166f	23.617
62625_0_001cd3	7.372
62698_0_00148b	25.175
62698_0_00236c	17.587
6279_0_00085a	31.561
63057_0_0029f8	3.806
6334_0_0012fc	20.588
63459_0_001d6b	4.619
63459_0_005be6	3.814
63459_0_006562	4.025
63459_0_00b7fa	4.619
637379_1_0057c7	14.536
6412_0_000e79	35.248
6412_0_004696	25.046
644352_1_001fe4	30.491
644358_1_001f13	28.376
64459_0_000b53	24.073
64459_0_002bf2	20.747
645133_1_0020c5	30.574
64571_1_000da0	35.254
64793_0_000dc4	16.609
64793_0_001ecc	30.941
647933_1_000cc7	23.685
64838_0_000027	16.164
64838_0_0000f1	16.164
64838_0_002182	27.177
6500_0_001f4c	22.173
650164_1_000638	16.513
6526_0_0009fb	21.339
653667_1_000934	1.76
653667_1_000ecd	1.384
655827_1_002099	28.753
655863_1_001ed1	29.451
6565_0_00435e	34.217
656916_1_001a35	23.84
6573_0_000653	28.065
658429_1_00067a	31.371
660122_1_002770	23.656
663331_1_0019b8	23.685
66420_0_000f3f	15.633
66420_0_00207a	23.496
664439_1_000066	6.639
664439_1_004476	18.252
665024_1_0007c8	29.743
665079_1_00172e	27.679
665912_1_001a0f	41.68
665912_1_002654	28.587
66656_0_0012fe	2.736
66656_0_001a15	3.356
66656_0_004795	1.051
66656_0_00544d	2.324
6669_0_00117f	23.29
669874_1_0012d5	40.297
67003_1_000f35	15.85
670483_1_000193	12.659
670580_1_000053	17.214
671144_1_001145	17.302
671987_1_0007d7	25.797
675824_1_001542	17.298
67767_0_001c61	29.718
679716_1_00026d	2.263
680683_0_0019dd	14.468
680683_0_002658	22.347
6832_0_0027b5	19.321
683960_1_000dd8	16.724
6850_0_000375	18.111
6850_0_0010a4	23.278
6850_0_0010a8	23.278
6850_0_00192f	23.047
6850_0_002190	25.144
6850_0_003858	7.633
685588_1_00025e	16.966
686832_1_0006fa	9.021
688394_1_000aac	1.101
688394_1_000b53	19.577
69004_0_0026d6	19.586
69004_0_002bb1	15.777
690307_1_001362	21.459
692275_1_000921	17.238
69319_0_0004b6	17.313
69319_0_001be0	34.408
694068_1_001089	13.128
6945_0_000f74	28.711
694573_1_000ac3	0.654
694573_1_002202	26.135
6958_0_000c81	10.752
6973_0_0040f8	23.418
6973_0_005748	25.216
69771_1_000059	18.846
69820_0_0004ce	13.067
69820_0_0010f5	23.702
698492_1_0005c6	17.459
7004_0_00269e	27.485
7029_0_000b43	28.322
7029_0_00554c	14.383
703135_1_0000f5	13.689
703756_1_002a0f	32.623
7038_0_0018d1	24.39
7070_0_000193	20.177
7070_0_001f37	27.601
708187_1_001566	29.423
708197_1_002d27	30.236
7091_0_0002b1	14.025
7091_0_00178e	27.758
71139_0_001ab8	10.592
71139_0_0021d7	1.027
71139_0_006d08	2.72
71139_0_0071fc	5.452
7130_0_0004e6	22.763
7159_0_0006bc	22.706
7159_0_000b94	42.238
7160_0_00022d	15.245
7160_0_002d1e	22.793
7165_0_000254	15.777
7165_0_001045	18.399
7167_0_001071	18.276
7167_0_001a5d	32.724
7168_0_00322e	18.966
7168_0_00325f	15.468
7176_0_00313e	24.678
7176_0_0035bd	15.468
717646_1_000b97	15.891
71784_1_001b3e	24.833
717944_1_0004e7	17.965
717982_1_00005f	10.838
7200_0_001086	13.962
7200_0_0017c4	31.309
72032_1_000729	41
72036_0_003058	27.794
720590_1_000003	15.436
720590_1_00137e	54.301
7209_0_001752	32.699
7209_0_00204f	2.889
7213_0_0008de	11.79
7213_0_001dc8	20.778
7213_0_002102	41.154
7217_0_002e61	20.059
7217_0_003550	43.671
7217_0_003551	32.167
721885_1_002614	18.311
7220_0_001d38	32.567
7220_0_001d39	43.634
7220_0_001f57	20.813
7222_0_000431	42.83
7222_0_000432	29.042
7222_0_0009e1	22.701
7224_0_001089	13.509
7224_0_00108a	28.929
7224_0_003180	22.134
7227_0_002872	21.093
7227_0_002a83	43.081
7227_0_002a84	30.382
7230_0_000055	31.757
7230_0_002333	20.163
7230_0_002478	31.757
7230_0_002479	13.509
7237_0_0003be	48.622
7237_0_00069f	21.408
7244_0_00055d	22.09
7244_0_002809	27.947
7244_0_00280a	37.451
7245_0_0029e6	41.25
7245_0_0029e7	46.108
7245_0_002c16	20.813
72520_1_000165	1.119
7260_0_001fd1	24.062
7260_0_002903	54.468
7260_0_00291b	46.256
72664_0_001ca1	4.177
72664_0_004aa6	2.578
72664_0_005ecd	8.836
7274_0_0007db	18.173
7274_0_000b57	40.706
7274_0_000bbd	46.25
7282_0_0017f5	21.674
7282_0_002cc4	46.02
7282_0_00326e	12.735
732165_1_000368	14.482
73230_1_001e9e	22.951
73231_1_001efb	16.683
73337_0_001c37	17.587
73337_0_003322	25.175
7370_0_00118b	48.224
7370_0_0026ea	22.546
7375_0_00052e	34.801
7375_0_001e95	53.766
7375_0_0032df	22.456
7394_0_0006e1	13.68
7394_0_002685	21.484
7394_0_002f92	11.573
7395_0_0019ff	11.573
7395_0_001a04	13.68
7395_0_0042eb	19.428
7397_0_001c8a	11.573
7397_0_001f3a	21.484
7397_0_0024f8	14.536
741275_1_0003cc	6.629
741276_1_001363	21.384
741705_1_0004c6	22.73
742152_1_0003b7	15.739
7425_0_002683	16.473
7425_0_002806	18.425
743788_1_00080a	16.358
74533_0_001c73	25.175
74533_0_002078	17.587
745531_1_000607	13.692
7460_0_000470	15.695
7460_0_000d74	30.941
74649_0_001339	10.587
74649_0_002204	2.567
74649_0_006317	6.735
747089_1_0038f9	14.012
747525_1_00059a	17.964
747725_1_001b0a	9.213
74869_0_0027ff	9.914
74873_0_001569	16.256
7493_0_000d52	32.955
7493_0_00216b	30.15
74940_0_00021b	14.419
74940_0_001202	19.297
74940_0_0012b8	19.297
74940_0_001e0f	15.759
74940_0_0038e0	19.957
74940_0_003e5e	19.957
74940_0_00568e	18.34
74940_0_007812	16.838
7536_0_001e9e	26.274
7536_0_003a03	16.007
75366_0_003224	23.6
75366_0_00491d	25.614
75366_0_004f05	16.021
75366_0_0052e9	13.749
75366_0_0074c4	20.027
75366_0_0082aa	16.355
7539_0_000e2a	16.004
7539_0_001ab9	28.709
756982_1_0001b0	37.954
75702_0_00359b	0.771
75702_0_003cf0	2.97
75702_0_004fdd	1.307
75702_0_00589c	5.978
75702_0_0060d0	3.778
7574_0_002fe3	36.021
759272_1_001963	28.633
759273_1_000a89	30.236
76194_0_00002f	16.24
76194_0_002f58	23.806
763406_1_0010e3	3.01
763407_1_001091	4.366
763665_1_0001cd	22.711
764103_1_0001eb	2.98
765257_1_000aee	14.736
765440_1_001e43	20.495
765867_1_003287	12.338
765868_1_002122	36.27
765868_1_003041	12.753
765915_1_000ed5	6.279
7668_0_000aa0	34.335
767769_1_00145e	20.431
77044_1_000f59	31.287
77166_0_00098c	14.188
77166_0_002bc2	24.825
771870_1_0010ae	32.118
7719_0_001264	32.888
7739_0_000e62	26.518
7741_0_0055f1	33.37
7741_0_0055f3	33.37
77519_1_000c29	14.324
77519_1_00124c	37.259
78410_1_0010e3	22.393
7868_0_002d97	14.392
7868_0_003b0a	22.874
78828_0_001b58	7.255
78828_0_00316b	9.707
7897_0_00060a	21.813
7897_0_00234e	15.933
7918_0_000321	19.28
7918_0_001328	13.719
794803_1_00232a	3.399
794803_1_002413	27.489
7950_0_0000fc	20.575
7950_0_000f81	17.961
7950_0_00452a	13.795
7955_0_0017df	15.118
7955_0_00188f	24.428
7955_0_0036e9	19.437
7962_0_000cc3	6.159
7962_0_00135e	22.855
7962_0_001893	19.717
7962_0_001935	19.717
7962_0_0078e9	17.369
7962_0_00a412	16.132
79684_0_001741	17.587
79684_0_003a76	21.862
796925_1_00252e	23.006
79782_0_000f44	27.161
79782_0_0025d8	24.449
79782_0_0025dc	24.449
7994_0_004347	18.883
7994_0_00542c	27.272
7998_0_000999	18.318
7998_0_0045de	25.834
8010_0_001304	18.122
8010_0_002f49	18.981
8010_0_0031de	19.833
8019_0_000d19	19.297
8019_0_0012c9	15.759
8019_0_00229b	20.184
8019_0_002edf	14.419
8019_0_005975	18.34
8019_0_006a22	16.838
8019_0_0089db	5.921
8022_0_0004da	15.759
8022_0_001a78	18.34
8022_0_00216f	19.297
8022_0_004034	18.998
8022_0_00801b	15.788
8022_0_0096e2	16.838
8030_0_000350	14.419
8030_0_0008b8	18.34
8030_0_004e0e	16.838
8030_0_007aa8	17.024
8030_0_008503	20.184
8030_0_0093dc	19.297
8036_0_000cd7	18.34
8036_0_001577	16.838
8036_0_002fe6	19.297
8036_0_003df6	14.462
8036_0_005101	16.862
8036_0_0062c9	19.957
80379_0_0018d6	20.032
80379_0_001da9	3.789
80379_0_003b94	2.217
8078_0_0000b8	16.697
8078_0_000a37	16.447
8078_0_001946	25.494
8081_0_002402	17.479
8081_0_002fb8	16.447
8081_0_003924	27.524
8083_0_0020a3	16.225
8083_0_002c4c	17.479
8083_0_005348	38.225
8090_0_00215b	16.928
8090_0_002c16	14.159
8090_0_003680	25.038
80966_0_001920	31.552
80966_0_00234c	15.051
80966_0_003de6	19.405
80972_0_0018a1	14.922
80972_0_00214a	43.061
80972_0_004047	19.405
8128_0_0020d7	15.145
8128_0_003998	18.184
8128_0_003ab8	28.516
8153_0_001f3c	24.208
8153_0_00251c	14.922
8153_0_005848	18.184
8187_0_0019ae	15.934
8187_0_0033b4	15.202
8187_0_005c63	17.778
81972_0_001086	5.561
81972_0_0012ce	10.021
81972_0_00209f	10.45
81985_0_0008f9	9.63
81985_0_000e28	4.218
81985_0_001db9	5.158
8208_0_005470	55.865
8208_0_005b72	16.423
8208_0_005d00	15.595
8255_0_000423	16.965
8255_0_000f9c	13.677
8255_0_0028fa	16.78
83485_0_001d47	30.854
83485_0_002551	16.609
83485_0_002559	16.609
8355_0_001eb4	17.35
8355_0_002939	16.706
8355_0_004f8f	17.739
8355_0_0055c7	13.872
8364_0_00159c	17.572
8469_0_0027ef	18.736
8469_0_002c40	23.567
8478_0_000812	18.736
8478_0_00116c	23.567
8496_0_000b32	21.327
8496_0_0013cb	18.146
8502_0_0026dc	22.971
8502_0_0038bc	18.233
85066_0_00093f	5.082
85066_0_003a43	18.736
85471_1_00046b	41.461
85471_1_0004fa	10.587
857340_1_00191e	23.85
857566_1_000c76	63.069
858893_1_00011a	10.129
861557_1_002341	31.088
861557_1_002952	39.2
864141_1_0006b8	10.187
864141_1_001232	39.001
869754_1_001403	12.964
870435_1_0031cf	13.242
879819_1_0012a6	5.577
88015_0_0012f4	31.476
88015_0_003486	6.434
88036_0_00265c	1.932
88036_0_006251	1.932
880535_1_000b42	53.1
880535_1_000c98	16.069
880536_1_000a4c	15.436
880536_1_000ee3	53.69
8839_0_001eb7	18.736
8839_0_003134	21.498
88501_0_000139	16.259
88501_0_000756	31.164
885580_0_0024ca	17.809
885580_0_004285	25.455
888268_0_0053bc	12.701
8897_0_0015e1	15.314
8897_0_002d4c	18.736
8932_0_003451	16.739
8932_0_003a21	18.736
89399_0_0006d2	25.175
89399_0_000984	17.587
89399_0_004baa	10.326
89462_0_00143b	17.587
89462_0_005195	25.882
8954_0_00043c	18.736
8954_0_001470	17.628
8969_0_00077d	18.736
8996_0_0019e8	18.736
8996_0_003065	19.67
90262_1_0002fd	5.892
90262_1_003373	24.692
9031_0_001ee6	18.736
9031_0_003736	19.67
905079_1_00370b	11.813
90675_0_000439	5.77
90675_0_0023c2	6.018
90675_0_00d864	3.433
90675_0_00da03	9.835
90675_0_00e8f7	5.77
90675_0_010912	6.018
90675_0_010e42	9.835
90675_0_012848	5.219
9103_0_001fc4	18.736
9103_0_003775	19.67
9135_0_001100	18.736
9135_0_0036f5	9.406
913774_1_00155c	31.948
91411_0_000710	30.83
91411_0_000f90	16.259
914234_1_00018c	17.24
914237_1_002efb	23.155
91492_1_001e8a	17.127
9157_0_0019c6	18.736
9157_0_002f16	15.005
91626_1_0009a7	9.213
91626_1_000a41	35.465
9172_0_00272a	13.93
9172_0_002a7d	18.736
91928_1_0004a7	19.943
9209_0_001b5b	18.736
9233_0_00190d	18.736
9238_0_002031	18.736
9244_0_00040e	21.05
9244_0_001ab2	18.736
9258_0_001a29	18.736
930089_1_001ca8	29.743
930090_1_000a41	29.743
9305_0_0001ab	18.19
9305_0_000b1b	24.181
930990_1_000729	22.868
930991_1_002b75	16.805
930992_1_000014	16.986
931890_1_00057f	22.072
932674_0_0011d9	18.736
933084_1_0005b4	20.333
933388_1_00022f	22.276
933852_1_0000e8	16.083
9361_0_000341	17.587
9361_0_001df9	25.455
93625_1_002619	15.811
936435_1_000114	16.281
9365_0_0018a7	26.044
9365_0_003ded	17.587
9371_0_00110c	17.587
9371_0_002f02	24.864
93721_0_0001a0	14.478
93721_0_005862	28.867
93759_0_003eac	6.505
93759_0_006e21	3.784
93934_0_001b1c	18.736
93934_0_0031f7	19.95
9402_0_001236	25.175
9402_0_0034bb	17.587
9407_0_0015ae	17.587
9407_0_002f5e	25.175
94208_1_000aed	27.079
944288_1_000c8c	16.664
944289_1_00056a	17.206
945553_1_0010b3	18.499
946122_1_0004c7	10.461
946125_1_00045b	26.802
946125_1_001dd2	27.867
94827_0_000f65	21.489
94827_0_002d78	18.779
9483_0_0031fb	17.587
9483_0_00387c	24.864
94835_0_000a01	18.233
94835_0_001ffb	23.686
9531_0_00378b	25.455
9531_0_003b39	17.587
9541_0_001398	22.549
9541_0_0023fa	17.587
9541_0_00319f	25.455
9544_0_0025c2	17.587
9544_0_003245	25.455
9545_0_000586	17.587
9545_0_002c03	25.455
9555_0_00260e	17.587
9555_0_0031fd	25.455
9568_0_002212	25.455
9568_0_003f29	17.587
9595_0_0008a6	25.145
9595_0_0029e6	17.587
9597_0_00096f	25.455
9597_0_00264b	17.587
9598_0_00098b	25.455
9598_0_002846	17.587
9601_0_0008fd	25.455
9601_0_00272a	17.587
9606_0_0009d6	25.455
9606_0_002879	17.587
9615_0_001d44	25.175
9615_0_00404c	17.587
9646_0_000a15	16.354
9646_0_000bef	17.587
9668_0_0007ec	25.175
9668_0_00175d	17.587
9685_0_000ca2	25.175
9685_0_003462	17.587
9691_0_00020d	25.175
9691_0_001d1a	17.587
97097_0_0004fb	18.051
97097_0_00296d	18.736
9713_0_000362	23.938
9713_0_001bee	17.587
9713_0_001dd5	28.969
9733_0_000af7	17.587
9733_0_002a39	25.602
9739_0_002278	17.587
9739_0_002821	25.602
9749_0_00099f	17.587
9749_0_003fc8	25.602
9755_0_0011db	17.587
9755_0_003b1f	25.602
9785_0_002784	24.055
9785_0_00496c	17.587
9793_0_0008d4	25.175
9793_0_001ea1	17.587
9796_0_00021e	17.587
9796_0_00359a	25.175
9798_0_0002fc	17.587
9798_0_000b71	25.175
981085_0_003118	2.048
981085_0_006378	3.298
9823_0_001134	25.175
9823_0_003f81	17.587
983644_1_001eb1	26.635
9837_0_0032ad	25.322
9837_0_004180	17.587
9838_0_0006a4	17.587
9838_0_00163e	25.322
983966_1_0000a6	33.998
983967_1_00140b	52.386
98403_1_0015b6	22.758
984485_1_000d30	27.869
984487_1_000c24	24.689
985895_1_0021b5	17.75
9874_0_002915	17.587
9874_0_0045c9	22.754
990650_1_002dac	9.819
9913_0_00233a	25.882
9913_0_00492c	17.587
9915_0_002084	25.882
9915_0_004581	17.587
9925_0_0020a7	25.882
9925_0_0044f5	17.587
9938_0_000003	17.587
9938_0_002a07	25.882
9940_0_001093	25.882
9940_0_00456b	17.587
994086_1_00096f	22.308
9974_0_000868	25.175
9974_0_0018e0	17.544
9978_0_00094e	15.387
9978_0_00098b	22.962
9986_0_00076b	17.452
9986_0_000959	17.452
9994_0_00092b	25.175
9994_0_000ddf	25.175
9994_0_003827	17.587
999809_1_000480	0.615

## Sheet: RRM domain count
1001832_1_000113	3
1001833_1_002550	3
1001937_1_001826	3
10020_0_00264a	3
10020_0_0027b9	2
10029_0_0030b0	3
10029_0_004292	3
1003335_1_001229	3
10036_0_0000b8	1
10036_0_0017ba	3
10036_0_004dbc	3
10047_0_000edc	3
10047_0_00394a	3
10047_0_004825	1
100784_0_000bc0	2
100784_0_000d51	3
100784_0_002c81	2
10089_0_0019f5	3
10089_0_002242	3
10089_0_003834	3
10090_0_001e7a	3
10090_0_002086	3
10093_0_00008e	3
10093_0_000b4c	3
101020_0_0008b4	3
101020_0_0012aa	3
101020_0_0046ba	3
101091_1_001656	2
101091_1_00228a	3
101091_1_00233d	3
101127_1_000de5	3
10116_0_00058c	3
10116_0_001bde	3
10141_0_00227b	3
10141_0_004cb9	2
10160_0_000839	3
10160_0_002227	3
1016849_1_000258	3
10181_0_000874	3
10181_0_001df4	3
10181_0_00427c	2
10224_0_00232d	3
10228_0_00110d	3
1026970_0_0009c1	3
1026970_0_0049b7	3
103372_0_00051c	3
103372_0_0006a5	2
1034331_1_0011b9	3
1035309_1_001086	3
1036611_1_00008b	3
1036612_1_000788	3
1036808_1_000ebd	3
103695_0_0007a9	3
103695_0_001189	3
1037660_1_001a3f	3
103944_0_000ecf	3
103944_0_0020f1	3
1041015_0_0020dd	3
1041015_0_002b8e	2
1041015_0_002baf	2
1041607_1_0013e2	3
104259_1_000dcb	3
1043002_1_0006b8	3
1043002_1_001c56	3
1043003_1_0000a1	3
1043003_1_001928	3
1043004_1_000074	3
1043004_1_000142	3
1043005_1_0013b7	3
1043005_1_001bfc	3
1043627_1_00117e	3
104421_0_0010a1	2
104421_0_0017f6	3
104452_0_00096c	3
104452_0_002594	1
104688_0_0013da	2
104688_0_0013db	2
104688_0_001bec	3
1047168_1_0009af	3
1049336_0_0022d9	2
1049336_0_00288f	1
105023_0_000a57	3
105023_0_000f25	3
105023_0_00465c	3
1051891_1_000e2a	3
105231_0_002ca3	3
1052685_1_00006a	3
105487_1_000d8a	3
105487_1_002950	3
1055687_1_001ccb	2
1055687_2_0009a7	2
105696_1_000bdd	3
105696_1_00180e	2
106004_1_001807	1
106004_1_001c31	3
1064592_1_000870	3
106582_0_0019ff	3
106582_0_0040db	3
106582_0_005c0d	3
1068625_1_00108f	3
1069443_1_0017b5	3
1071378_1_0005cc	3
1071380_1_0005cc	3
1071381_1_0004be	3
1071382_1_001223	3
1071383_1_000203	3
1072389_1_001b37	3
1073089_1_00175a	3
1073090_1_000919	3
1076256_1_00057f	3
1076935_1_0004cd	3
1077348_1_0018bf	3
1080349_1_00115a	3
1081102_1_0008be	3
1081103_1_000c49	3
1081104_1_000c98	3
1081105_1_00217b	3
1081107_1_001752	3
1081108_1_001b38	3
1081109_1_0014fc	3
1088818_0_000d9a	3
1088818_0_003af0	3
108892_1_000cf2	3
108931_0_0006a8	3
108931_0_00374a	1
1089451_1_001c3f	3
109264_1_0011a2	3
109280_0_001a4b	3
109280_0_0029be	3
109280_0_002f19	3
109478_0_001ecc	3
109478_0_003c1e	3
1095629_1_0017ea	3
1095630_1_00218b	3
110193_0_001221	2
110193_0_002dd1	3
1105325_1_001d6a	3
1109443_1_0022eb	3
1111077_1_000c17	3
1116229_1_000e98	3
112268_0_000a48	3
112268_0_001535	2
112498_1_00125c	3
1126212_1_0008a5	3
1128425_1_0021b0	3
1130832_1_001bf1	3
113334_0_002fed	2
113334_0_00318b	3
113540_0_00257e	3
113540_0_002eb1	3
113540_0_0047b0	3
1136231_1_000b8f	3
1137138_1_0010ca	3
1137211_1_0012f9	3
1141098_1_001277	3
114398_0_0004c8	2
114398_0_002b09	2
114398_0_002c3d	3
1149755_1_0009f8	3
1151754_1_0005a6	3
1155016_0_0030d9	3
1157616_1_000772	3
1157616_1_003a13	3
1157962_0_00002b	3
1157962_0_00016e	3
1159556_1_000042	3
1160497_1_00295d	3
116153_0_00134f	2
116153_0_00152c	3
1163406_1_00180b	3
1168221_1_000c81	3
1169474_1_00297d	3
1169540_1_003c83	3
1170229_1_0016c6	3
117179_1_00104f	3
1172189_1_0000f3	1
1172189_1_00209d	1
1173061_1_00082d	3
1173701_1_00176a	3
118200_0_00077f	3
118200_0_000b0f	3
1182541_1_00225c	3
1182542_1_001225	3
1182544_1_002334	3
1182545_1_002924	3
118797_0_00161a	3
118797_0_004331	3
1198029_1_000f24	3
120017_1_0001c3	3
1206056_1_0014ec	3
1209926_1_00098c	3
1209931_1_001b92	3
121225_0_002152	2
121225_0_0021b5	3
1213857_1_001feb	3
1213859_1_000247	3
1214573_1_000b76	3
121530_0_00267e	3
121530_0_002964	3
121759_1_001629	3
1218281_0_0021cd	3
121845_0_001d1e	1
121845_0_001d1f	1
121845_0_0048c7	3
1220162_1_000ba5	3
1220924_1_0008d1	3
1220926_1_0017a3	3
1220926_1_002cc1	3
1220926_1_002d52	3
122368_1_00115c	3
1229662_1_001d1e	3
1230383_1_0005c7	3
1230840_0_000f25	3
1230840_0_0017e7	3
1230905_1_000a2f	3
1231657_1_0037cd	3
1237626_1_000470	3
1237626_1_000de7	2
1237896_1_003211	3
123851_0_000114	1
1245528_1_0007cd	3
1245748_1_0020cb	3
1245769_1_000655	3
1257118_1_001053	3
125878_0_001a95	3
125878_0_0043a7	3
125945_0_0010d0	2
125945_0_00114e	2
125945_0_0016cd	3
1262450_1_000926	3
1263082_1_000b40	3
1263082_1_002ca3	3
1263415_1_001674	3
1266660_1_000a22	3
1266666_1_0011d3	3
1266667_1_000f4a	3
1268274_1_000f42	3
126957_0_003a79	2
1274352_1_0000ad	3
1274352_1_000752	2
127582_0_0002de	3
127582_0_0014ed	3
1276143_1_00069e	3
1276529_1_000c19	3
1277687_1_00107a	3
1279043_1_001f8a	3
1280523_1_002b08	3
1283841_1_001c16	3
128390_0_0006d9	3
1284197_1_001a63	3
1286976_1_000048	3
1287680_1_001917	3
1287681_1_002055	3
1291522_0_00126f	3
1294385_1_00117e	3
1295528_1_0003df	3
1295531_1_0008af	3
1296096_1_001916	3
1296100_1_000e95	3
1296101_1_001030	3
1296108_1_000e71	3
1296109_1_000d30	3
1296118_1_001fb2	3
1296119_1_001c3d	3
1296121_1_0008ea	3
1296123_1_00086e	3
130081_0_00000f	3
130081_0_00012c	2
130081_0_0017db	3
1303197_1_001f56	3
13037_0_000abb	3
13037_0_002138	3
130453_0_0004b8	3
130453_0_006aad	3
1305733_1_000678	3
1305764_1_001207	3
1306850_1_0022bc	3
1314670_1_0008a9	3
1314670_1_001414	3
1314672_1_0002b0	3
1314674_1_0012c5	3
13146_0_00160b	2
13146_0_00356a	3
1314771_1_00144f	3
1314777_1_000ce9	3
1314781_1_0007ee	3
1314782_1_00246c	3
1314783_1_00022f	3
1314785_1_001872	3
1314790_1_00343f	3
1314790_1_003869	3
1314800_1_000079	3
1314962_1_0002d4	1
1314962_1_000469	2
1316194_1_0030d5	3
13164_0_00007d	2
13164_0_000f41	3
132113_0_0029f0	3
132113_0_003b98	2
13249_0_00300f	1
13249_0_0035bc	3
1328760_1_000132	3
132908_0_0010ef	3
132908_0_001db9	3
13290_1_00023a	3
1330018_1_000857	3
13333_0_001564	3
13333_0_0025f7	3
133434_0_000969	3
133901_0_0022b5	3
133901_0_003235	1
134006_1_001054	3
134013_1_0011f2	3
1340429_1_000cb0	3
1344414_1_001f10	3
1344416_1_0028fb	3
1344418_1_000ce9	3
1353009_1_000ac3	3
1353952_1_0004d7	3
1356009_1_001451	3
136037_0_00109c	2
136037_0_002a5b	3
136037_0_002a6d	1
13616_0_0000b0	3
13616_0_0002e2	3
136370_1_001dc9	3
1365484_1_002250	3
1365824_1_001077	3
1365886_1_000414	3
1365886_1_00141e	3
1367422_1_0011ba	3
13686_0_00019a	2
13686_0_0013b7	3
13706_1_000c5e	3
13706_1_001459	2
13706_1_001fab	3
13706_1_0024fa	3
13735_0_000379	3
13735_0_0030b5	3
1380566_1_001688	3
1381753_1_000079	3
1382522_1_000380	3
138298_1_000280	1
1388766_1_001210	3
1391915_1_0019ea	3
1392242_1_001a98	3
1392248_1_0006e0	3
1392250_1_000b57	3
1392255_1_001b37	3
139723_0_001957	1
139723_0_001b2b	3
1399860_1_000927	3
1399860_2_000340	3
1408157_1_00082c	3
1408163_1_001e7a	3
1410327_1_003188	1
1415176_0_0025ea	3
1415176_0_002949	3
1420907_1_00128d	3
1420909_1_0007ff	3
1420910_1_001908	3
1420915_1_002b7f	3
1423351_1_0004eb	3
142615_0_002eb4	3
142615_0_003c22	3
142615_0_00468f	3
1427455_1_000afd	3
1432307_1_000be9	3
143302_0_00150d	3
143302_0_003760	3
143948_0_0010e7	3
143948_0_0021ae	2
143995_0_000f12	2
143995_0_00238c	3
144034_0_0011a2	2
144034_0_00166a	3
1441469_1_001011	3
144197_0_002541	3
144197_0_002933	3
1442368_1_000346	3
1442369_1_000a10	3
1442370_1_0021e5	3
1442371_1_000234	3
1447872_1_0011ab	3
1447875_1_002664	3
1447883_1_0013a6	3
1460663_1_001102	3
146911_0_000e5e	3
146911_0_00360e	3
1480154_0_00115a	3
149040_1_000a1c	3
150288_0_000426	3
150288_0_0019ef	3
150288_0_002542	3
150374_1_000296	3
1507135_0_0009b9	3
1507870_1_003a0c	3
1507870_1_00489d	3
1509407_1_001eec	3
1509407_1_0024a8	3
1524831_1_000e64	3
1531966_1_000b6d	3
15368_0_001025	3
15368_0_00484a	3
15368_0_004fad	3
15368_0_005433	1
154538_1_002a60	3
156304_0_000cb8	2
156304_0_00264d	3
156563_0_002c6f	3
156563_0_003de9	3
156563_0_003f9e	1
1573173_1_001849	3
157538_1_000e04	3
157538_1_00142a	2
158046_1_0001ce	3
158383_0_0000eb	3
158383_0_000a7b	3
158383_0_0030a4	3
158383_0_004c2c	1
158383_0_006501	3
158383_0_0075de	2
158441_0_00196c	3
158441_0_003f5b	2
158607_1_001122	3
158607_1_003131	3
1603295_1_000091	3
1603295_1_000a8e	3
1608454_0_001cb4	3
1608454_0_0028cd	3
1608454_0_005630	1
1608454_0_005637	3
1608454_0_006e20	2
1608454_0_0075de	3
1608454_0_00883a	3
1622147_1_0002c0	3
1622149_1_001510	3
1629725_0_001c86	3
1654605_1_0010e6	3
1658172_1_0000a4	3
1658174_1_0008ee	3
166361_0_000b09	2
166361_0_000b0e	2
166361_0_001e9a	3
166423_0_000e59	3
166423_0_0030c5	2
1664694_1_001e6a	3
1676925_0_001552	3
1676925_0_002bcb	3
168631_0_000873	2
1714833_1_000afd	3
1720309_0_003c88	3
1737458_0_00081e	2
1737458_0_002a42	3
1737458_0_003ece	3
1745343_1_002c86	3
174628_0_000d2e	2
174628_0_002893	3
174628_0_0029f8	2
1754190_1_001573	3
1754190_1_002221	3
1754191_1_00016e	3
1754192_1_002acd	3
175836_0_0011b4	3
175836_0_003494	3
176057_0_00215a	3
176057_0_00340a	3
176275_1_0025fb	3
176946_0_00203e	3
176946_0_0021ed	3
178035_0_0009d1	3
178876_1_000abe	3
1789683_1_000498	3
179993_1_000ec0	3
180088_1_0026d5	3
180498_0_000b87	2
180498_0_001510	3
180498_0_0029ef	3
180498_0_002b61	3
181119_0_000e01	3
181119_0_00347a	3
1813822_1_002b45	3
181874_1_0016cc	3
183478_1_000bb3	2
183478_1_001d7f	3
1835702_1_0008bd	3
1841481_0_004016	3
1841481_0_004a5c	3
1841481_0_0062e6	3
185453_0_000229	3
185453_0_001cf9	3
1858805_1_001db9	3
1868482_0_002e1a	3
1868482_0_004a3c	3
186990_0_001211	3
186990_0_001870	3
187382_0_0013e1	3
187382_0_002919	3
188344_0_0026fa	3
188379_0_0012bf	3
188379_0_002380	3
192010_1_001aee	3
192259_0_0016dc	3
196109_1_000191	3
197043_0_000ead	3
1983410_1_001704	3
1983410_1_001f81	3
198730_1_00117b	3
198806_0_0017b8	3
198806_0_00355e	2
199890_0_000602	2
199890_0_000734	3
200316_0_001308	3
200316_0_00333b	3
200316_0_0041aa	3
2004951_1_000de0	3
2004952_1_00139a	2
2015173_0_000b12	3
2015173_0_0011f5	2
202946_0_002291	3
202946_0_003d79	3
206008_0_005f28	3
206008_0_007485	3
2070412_1_000b85	3
208452_1_000d7a	3
208452_1_001577	2
210143_0_004524	3
210143_0_004c76	3
211096_1_000722	2
211228_0_00067d	3
211228_0_00155a	2
212818_1_000f9c	3
214684_1_000a4a	3
214687_0_000c5c	3
214687_0_00191c	3
214687_0_00397f	3
214687_0_00551a	3
214687_0_006299	3
214687_0_006709	3
215243_1_00227f	3
215358_0_00038b	3
215358_0_000d80	3
215358_0_0022e6	3
216574_0_000e2e	3
216574_0_000f9e	3
217634_0_0003b4	2
217634_0_002a57	3
218467_0_001104	3
218851_0_003279	3
218851_0_0058a8	3
219809_0_00106b	2
219809_0_001558	3
222816_0_000131	2
222816_0_0010bd	3
224129_0_000efe	2
224129_0_0018da	2
225117_0_001355	3
225117_0_001360	3
225117_0_002419	3
225117_0_00394b	3
225117_0_005503	3
225117_0_00609a	3
225117_0_0060a8	3
225117_0_0060ac	3
225117_0_0061e4	3
225164_0_003c0a	2
225359_1_000616	3
225400_0_0006d6	3
225400_0_003f02	3
22663_0_000de7	1
22663_0_000e15	2
22663_0_0052eb	3
22663_0_0087a2	2
22663_0_00941a	3
227321_1_002266	3
229535_1_000a3d	3
230844_0_001309	3
230844_0_002850	3
231916_1_001903	3
236234_1_000f4b	3
237561_1_000b59	3
237631_1_0004e9	3
240176_1_0004c4	3
240206_0_001b1e	2
240206_0_0022ed	3
242507_1_001c1c	3
244447_0_002a08	3
244447_0_00338d	3
244447_0_0049d5	3
244447_0_004b11	3
245562_1_000ce9	3
246409_1_000d2a	2
246409_1_00283f	3
246410_1_000912	3
246437_0_001d08	3
246437_0_0033f1	3
246812_0_001d58	2
246812_0_001d5a	1
246812_0_0021b0	1
253628_1_001fb6	3
254877_1_001b3d	3
259920_0_0052f2	3
261658_1_001392	1
261658_1_001542	2
268505_1_00185a	3
2711_0_00079a	3
2711_0_002125	3
27334_1_0014d2	3
27337_1_000d89	3
27342_1_001acf	3
2769_0_000f5e	3
2769_0_002451	1
279965_0_000753	2
279965_0_001b90	2
279965_0_0026bb	2
279965_0_00312d	2
28005_1_0013bf	3
280463_1_003695	1
280463_1_0089ea	1
280699_0_00045e	1
280699_0_001082	1
280699_0_001183	1
28377_0_001137	3
284592_1_0001d8	3
28532_0_0015c3	3
28532_0_001d0a	1
28532_0_0022b0	3
28532_0_002e51	3
28532_0_00451a	3
28532_0_004c95	2
28573_1_000001	3
28588_0_001273	3
28588_0_0025c0	2
28588_0_0025c2	2
28612_0_000993	3
28612_0_000fa3	2
286306_0_00103a	3
286306_0_001796	1
286706_0_00206d	2
286706_0_003749	3
28737_0_0003f0	3
28737_0_000b9e	2
28737_0_001e96	3
28743_0_000352	3
28743_0_002155	2
28743_0_0031dd	3
28743_0_0042d0	3
28985_1_000bc3	3
290292_1_000520	3
29029_0_00362f	2
29029_0_003631	2
29029_0_0037e8	3
29030_0_000848	3
29030_0_000b04	2
29030_0_001dfb	2
29031_0_0003e4	1
29031_0_000910	3
29053_0_00037b	2
29053_0_0011c7	3
29058_0_0026b7	2
29058_0_002d56	3
29073_0_000138	3
29073_0_002ce6	3
29078_0_00182c	3
29078_0_0020a4	3
29088_0_000e6c	3
29088_0_003a9b	3
29088_0_003bea	3
291302_0_0016a0	3
291302_0_001ea0	3
29159_0_005ed8	3
293939_1_002111	3
294128_0_001129	3
294128_0_00408f	2
294746_1_000eaa	3
294747_1_000a53	3
29655_0_001490	3
29655_0_002b3a	3
29729_0_0004b0	3
29729_0_001fce	3
29729_0_003bc2	1
29729_0_00477f	3
29729_0_00613c	3
29729_0_00776a	3
29730_0_0002cd	3
29730_0_0016e6	1
29730_0_0060c8	3
29730_0_006c1e	3
29730_0_006c49	3
29730_0_0073b9	3
29760_0_000d9e	3
29760_0_002be2	3
29760_0_00332f	3
29833_1_0008c9	2
29845_1_0004f2	3
299123_0_000e49	3
299123_0_002961	3
30019_0_0029e9	2
30019_0_002b7d	3
30019_0_002b8e	2
30023_0_0010a6	3
30023_0_0036ca	2
30023_0_003739	2
30025_0_00092d	2
30025_0_000c69	3
30025_0_001000	2
30069_0_000ee3	3
30069_0_00111b	1
303518_0_000257	3
303518_0_0024db	3
303518_0_003ec4	3
303698_1_00139f	3
30419_0_0020fd	3
30419_0_0021c2	3
30455_0_00069c	3
30455_0_003949	2
30521_0_0015ce	3
30521_0_00327b	3
30538_0_000c51	3
30538_0_00102f	3
30608_0_000e73	3
30608_0_002efc	3
30611_0_0014b0	3
30611_0_0028f9	2
30611_0_002935	1
306901_1_001a67	3
30732_0_001a0c	3
30732_0_004400	3
30732_0_00484f	3
30732_0_0050ff	1
307491_0_002734	3
307491_0_002c93	1
3075_0_0014c9	3
307658_0_000848	3
307658_0_001eb2	2
3076_0_000434	3
307959_0_002500	3
307959_0_0025c3	2
307959_0_0027cd	3
307959_0_003b26	3
307959_0_0081db	3
307959_0_008fb8	3
307959_0_00915d	3
308745_1_00180f	2
31033_0_000c55	3
31033_0_0038d9	3
31033_0_004909	3
310752_0_001306	3
310752_0_001836	3
31234_0_003263	3
31234_0_003cbd	2
31234_0_005541	3
31271_1_000e56	1
315563_0_001944	3
315563_0_00274a	1
319348_0_000ff2	3
319348_0_004256	2
321146_1_000e6a	3
321398_0_000c71	3
321398_0_002c6b	3
321614_1_001673	3
321614_1_0019b2	2
3218_0_0008cb	3
3218_0_000936	3
322104_1_0005f4	3
32264_0_001619	3
32507_0_002d8c	3
32507_0_002f89	3
32507_0_003398	3
32536_0_000dec	3
32536_0_00123d	3
326594_0_000627	2
326594_0_002222	3
326968_0_0000c8	3
326968_0_000361	3
326968_0_004bd6	3
326968_0_006160	3
327505_1_0029e6	3
328815_0_002435	3
328815_0_003750	3
329046_1_002f04	3
330879_1_000192	3
331117_1_00202f	3
33119_0_00111a	3
33119_0_00372c	3
33119_0_005a6c	2
33119_0_007150	3
33203_1_0002a8	3
332648_1_001982	3
334819_1_002a50	3
336963_1_000e73	3
336983_0_000250	2
336983_0_001e7b	3
336983_0_00497d	3
339724_1_002437	3
341663_1_0027be	3
342668_1_000730	3
344612_1_00047b	3
345164_0_001727	3
345164_0_002c19	3
34638_0_000b57	3
34638_0_000ea4	2
34720_0_001093	2
34720_0_0023fe	3
34740_0_0016f6	3
34740_0_001dde	2
347515_1_0005bf	3
3476_0_002c13	3
3476_0_006a94	3
34839_0_001833	3
34839_0_0049ca	3
348802_1_000222	3
34882_0_00130d	3
34882_0_001c4c	3
348901_1_0024cc	3
35019_0_001a45	3
35019_0_001fea	2
35019_0_0030c5	3
352914_1_000847	1
353153_2_001ae1	3
353153_2_00222f	3
35525_0_0022a0	3
35525_0_00486e	3
3555_0_003f41	3
3555_0_00482d	3
35570_0_0023d6	3
35570_0_0027ce	2
3562_0_000878	3
3562_0_005b36	3
35722_1_001b57	3
35722_1_002aab	3
357750_1_0004cf	3
35883_0_00376b	3
35883_0_003fe3	3
35883_0_0044f7	3
35883_0_00453f	3
36022_1_000771	3
36050_1_002505	3
36300_0_000761	3
36300_0_0009be	3
36329_1_00065c	1
36329_1_000782	3
36330_1_0008dc	3
36330_1_000e9c	1
3641_0_0032c7	3
3641_0_004929	3
3649_0_001790	2
3649_0_002f5c	3
3656_0_0004f7	3
3656_0_003c6b	3
3656_0_004075	3
3661_0_00153b	3
3661_0_002dd5	3
3661_0_003fd6	3
3661_0_0053d0	3
3661_0_0068e5	3
36646_1_0001f4	3
3673_0_00049f	3
3673_0_0030e0	3
3673_0_004081	3
36911_1_000ead	3
37001_0_00340a	3
37001_0_003887	2
37003_0_0019e2	3
37003_0_004f74	3
3702_0_00004c	3
3702_0_00055c	3
3702_0_0035b5	1
3702_0_00400f	3
370354_1_00086a	3
370355_1_0011d2	3
37040_0_0009c3	3
37040_0_002fe9	3
3711_0_005de3	3
3711_0_0073b1	3
3711_0_007c23	3
3726_0_000ad4	3
3726_0_006c3b	3
3726_0_0076f5	3
3726_0_00925c	3
3726_0_00a9ec	3
37293_0_001000	3
37293_0_003247	3
37293_0_004b17	2
37344_0_0005cf	2
37344_0_00118f	3
37360_1_00159e	1
37360_1_001de9	1
3750_0_0002a4	3
3750_0_002efe	3
3750_0_005e7f	3
3750_0_005f1b	3
3750_0_006f52	3
3750_0_00b79d	2
3760_0_00082e	3
3760_0_00254c	3
3760_0_004a8f	3
37621_0_0005d3	1
37621_0_0005d6	2
37653_0_000b52	3
37682_0_0062ab	3
37682_0_009037	3
37682_0_009bd7	3
3775_0_001332	3
3775_0_001bea	3
3775_0_004d09	3
378494_0_00118d	1
378494_0_002a9d	2
378494_0_006d9b	3
379508_1_000bc5	3
379532_0_0013c8	3
379532_0_001e15	2
381198_0_002aff	3
381198_0_002db3	3
38123_0_00077e	3
3821_0_003804	3
3821_0_00445a	3
3821_0_006223	3
3827_0_00334d	3
3827_0_00430f	3
3827_0_0047be	3
383855_1_000d3d	3
3847_0_0031c0	3
3847_0_003d3d	3
3847_0_0077f6	3
3847_0_009291	3
3847_0_009611	3
38626_0_000e83	3
38626_0_00126a	3
38654_0_0010df	3
38654_0_0018bf	2
38654_0_003337	3
3871_0_00026a	3
3871_0_001342	3
3871_0_001cbf	2
3871_0_001ef5	2
3871_0_00370a	3
3871_0_0046a4	3
3871_0_005641	3
3871_0_005b69	3
3880_0_003e52	3
3880_0_0064cc	3
3880_0_00a5eb	3
3885_0_001e5a	3
3885_0_0038b0	1
3885_0_0054f6	3
3885_0_006233	3
3900_0_001676	3
3900_0_00431a	3
3900_0_0055d3	3
3914_0_002435	3
3914_0_00355e	3
3914_0_005426	3
392613_1_000be6	3
39416_1_0017d4	3
39432_0_00083c	3
39432_0_00096c	3
39758_0_002e49	3
39758_0_002fb8	2
3981_0_000452	3
3981_0_0045fc	3
3981_0_004ccf	3
3981_0_0051cc	3
3981_0_005d7c	3
3983_0_00153f	3
3983_0_001961	3
3983_0_0044b6	3
3983_0_005d5b	3
398673_1_00230a	3
3988_0_001324	3
3988_0_0016a0	3
3988_0_003a28	3
39947_0_0043db	3
39947_0_004c48	3
39947_0_00618f	3
39966_1_0000e4	3
401625_1_0009d8	2
40199_1_001e04	3
4039_0_005f02	3
4039_0_0065da	3
4039_0_006f68	3
4072_0_002463	3
4072_0_0038f4	3
4072_0_0054d6	3
4072_0_006dab	2
407821_0_000792	2
407821_0_002661	2
407821_0_002fa2	1
407821_0_00372a	1
4081_0_0017e7	3
4081_0_003391	3
4081_0_003d51	3
4081_0_005c25	3
40932_0_001600	2
40932_0_00173a	3
4097_0_000f6a	3
4097_0_00159d	3
4097_0_00c383	3
4097_0_00d701	3
4097_0_00e1a3	3
4098_0_0009f7	3
4098_0_002da3	3
4098_0_005f5c	3
4100_0_000ee7	2
4100_0_00ab50	3
4100_0_00b34c	3
4100_0_00d483	3
4100_0_00d651	3
4100_0_00de07	3
41047_1_001948	3
4113_0_001204	3
4113_0_0019d8	3
4113_0_001b8c	1
4113_0_0045ec	3
4113_0_006521	2
4113_0_006c0d	3
411798_0_0011b8	3
411798_0_0030d7	2
411798_0_0030f7	2
411798_0_00310b	2
412133_1_0121e2	1
413071_1_0017ff	3
41427_0_0000cf	2
41427_0_002d64	3
41447_0_0004fa	3
41447_0_000e83	3
41447_0_0017e1	3
4155_0_000246	3
4155_0_004b8f	3
4155_0_005bf9	3
416450_1_000f86	3
41668_1_002089	3
41688_1_00017c	3
4182_0_000dea	2
4182_0_0014fd	3
4182_0_001ef5	3
4182_0_0046ba	3
41875_0_000194	1
418867_1_0007e9	3
418985_0_001709	3
418985_0_002f01	2
419612_0_004192	3
419612_0_004231	3
42026_0_00264b	2
42026_0_002cc9	3
42026_0_0031bd	2
420778_1_00080a	3
42254_0_001dd5	3
42254_0_0026d6	3
4232_0_001fa0	1
4232_0_0029f6	3
4232_0_004530	3
4232_0_0065b4	3
4232_0_006ffa	3
4232_0_009432	3
42345_0_0001f0	3
42345_0_0036ca	1
42345_0_003904	3
42345_0_005ef9	2
423536_1_00595c	3
423536_1_005965	3
4236_0_0009e0	3
4236_0_002f0f	3
4236_0_007c16	3
4236_0_007cf3	1
4236_0_008063	3
42514_0_001597	3
42514_0_004dae	3
425265_1_000298	3
426418_1_00032d	2
426418_1_00085c	3
42673_1_0031f8	3
429131_1_00135d	3
429701_0_001754	2
429701_0_0044fc	3
429701_0_004929	2
429701_0_004968	3
43041_0_0000bc	3
43151_0_000214	2
43151_0_0023fb	3
43179_0_000dc3	3
43179_0_00116c	3
43346_0_0024a6	3
43346_0_004014	3
433476_1_0008a4	3
436010_1_00097c	3
436907_1_000dd0	3
43700_0_000309	3
43700_0_00094f	3
43700_0_0038b5	3
438502_0_00262d	3
438502_0_003e1a	1
438503_0_000368	1
441894_0_00093d	3
441894_0_000f61	3
441921_0_00102b	3
441921_0_00252a	2
441959_1_0011fd	3
441960_1_000fe9	3
4432_0_0011fe	3
4432_0_002668	3
4432_0_002928	3
4432_0_00377d	3
4432_0_00404a	3
44394_0_001c91	3
44394_0_00365a	3
447093_1_0015eb	2
447095_1_002329	2
45235_1_0018e3	3
452589_1_001ce7	3
45286_1_00093a	3
4533_0_0039e8	3
4533_0_004083	3
4533_0_004d39	3
45351_0_001c15	3
45354_1_00139a	3
454130_1_00229a	3
454923_0_0013ba	2
454923_0_0022b9	3
4555_0_0043aa	3
4555_0_00544c	3
4558_0_003e92	3
4558_0_0052db	3
4565_0_023f8c	1
456900_0_001c8c	2
456900_0_001fb1	3
456999_1_001bc5	3
4572_0_00085a	3
4572_0_0023f4	3
4572_0_003d4f	3
45779_0_001dd6	1
45779_0_0028cc	3
4577_0_0004ff	3
4577_0_003a84	3
4577_0_00428b	3
4615_0_00003a	3
4615_0_002f4b	3
4615_0_00444a	3
4615_0_005350	3
461836_1_0015e9	2
46433_1_001e6c	2
46433_1_0022ef	3
46433_1_006bee	3
46433_1_007fed	1
4686_0_0033cd	3
4686_0_003889	3
4686_0_004c4b	3
472368_0_002db7	3
472368_0_003c14	3
47427_1_000fb4	3
47428_1_00211c	3
482145_1_000892	3
482537_0_002051	3
482537_0_0037f9	3
4829_1_000bd4	3
4829_1_003361	3
48498_0_0003c3	3
486041_1_004375	3
48698_0_0011a7	3
48698_0_003475	3
48698_0_003976	3
48699_0_001150	3
48699_0_001ee5	3
48699_0_0058ea	3
48701_0_00108c	3
48701_0_001e90	3
48701_0_00576e	3
48709_0_00008b	1
48709_0_00208b	3
48883_0_0028d3	3
48883_0_00342b	3
49012_1_0012cd	3
4909_1_0012b9	3
49451_0_001ab5	3
49451_0_004531	3
49451_0_0067db	3
4950_1_0010ac	3
4952_1_0001bd	3
4955_1_0009c2	3
4956_1_0001bb	3
498019_1_0013f5	3
4999_1_000fa2	3
500485_1_000f95	3
5005_1_00083c	3
502779_1_000b5c	3
503106_1_0016fd	3
50402_0_001260	3
50402_0_00295b	3
50429_0_002ca1	3
50452_0_00051c	3
50452_0_001200	3
50452_0_001d3a	3
5061_1_000660	3
5075_1_00038e	3
5078_1_000ddd	3
51031_0_0018ae	2
51031_0_004064	3
51240_0_001307	3
51240_0_001c68	3
51240_0_002aa3	3
51240_0_006669	3
5127_1_0024a4	3
51337_0_001edf	3
51337_0_003a27	3
51338_0_0024a7	3
51338_0_003c9b	3
5141_1_001516	3
515849_1_002435	3
515849_1_002817	3
51655_0_000050	3
51655_0_000434	2
51655_0_00079a	2
516756_0_001dce	3
51953_0_002f9b	3
51953_0_004326	3
51953_0_004a7d	3
519963_1_001766	3
520822_0_00023d	3
520822_0_000790	2
52283_0_000022	3
52612_0_003686	1
52612_0_0040ac	1
52644_0_000c5a	3
52644_0_0010b9	3
52670_0_0032d5	3
52670_0_0037c8	3
5286_1_001a3d	3
535359_0_0009ea	1
535359_0_0009eb	1
535359_0_001f80	3
5353_1_00279a	3
535722_1_0016a6	3
54374_0_002b7e	3
54374_0_002d98	3
54380_0_002595	2
54380_0_002828	2
54383_0_003980	3
5454_1_0011c7	2
5454_1_001cea	3
546991_1_0013d2	3
54757_1_0003bc	1
5477_1_000954	3
5477_2_000e88	3
5478_1_000853	3
5480_1_000e41	3
54969_0_002a9d	3
54969_0_002d0e	2
5507_1_000e3e	3
5518_1_0006d6	3
554065_0_000e31	2
554155_1_0016ae	3
5544_1_002574	3
5544_2_0009bd	3
5551_1_000607	3
55661_0_000710	3
55661_0_002381	3
559295_1_000fdc	3
5599_1_000900	2
5599_1_00265b	3
5601_1_0024fa	3
56086_0_000078	3
56086_0_00151e	1
56086_0_0032ac	3
5627_1_000001	3
56313_0_0006b0	3
56313_0_000bef	2
563466_1_000099	3
56406_1_0000f1	2
56408_1_000772	3
5643_1_0010b7	3
56484_1_000e55	3
5656_1_000ac2	3
566037_1_00022d	3
5663_1_001fb3	3
5671_1_000a9e	3
56723_0_001b89	3
56723_0_00442a	3
56723_0_004593	3
5679_1_00115b	3
568069_0_0018a8	3
568069_0_0020c0	2
568076_1_000dd0	3
5684_1_000d04	3
56857_0_0007ab	3
56857_0_002b6a	3
5689_1_0001be	3
569365_1_0003ed	3
5705_1_000a6d	3
57068_0_000fc1	3
57068_0_002cc4	3
573508_1_0008c5	3
573729_1_001355	3
573826_1_000ce2	3
57397_0_000b6e	3
57397_0_001e53	3
57412_0_001306	3
57412_0_003402	3
57421_0_0005a1	3
57421_0_001c42	3
574566_0_001b8d	3
574566_0_0023a8	3
574774_1_0016ff	3
574774_1_0024cf	3
57577_0_001301	3
57577_0_001e16	3
57577_0_0040d2	3
57577_0_004be4	3
5759_1_000d4b	3
576137_1_0033a9	3
578455_1_0019c8	3
578456_1_001361	3
578458_1_00044c	3
578459_1_001026	3
578459_1_00134a	3
578462_1_00039f	3
578462_1_00045f	3
5823_1_000775	1
58291_1_001b9e	3
58331_0_000042	3
58331_0_001fb9	3
58331_0_002f82	3
58331_0_004066	3
58331_0_0045b4	3
58331_0_004ea0	3
5849_1_000af6	3
5849_1_001034	1
5851_1_000b41	1
5851_1_000fe5	3
5854_2_000daf	3
5854_2_001301	1
5855_1_000231	2
5855_1_0013e6	3
5857_1_000638	2
5857_1_000bfb	3
5858_1_000bf9	3
5858_1_001108	1
58627_1_0008aa	3
588596_1_002c4c	3
588596_2_003176	3
590646_1_0013eb	3
591936_0_00223e	2
591936_0_002614	3
591936_0_002666	3
591936_0_004d21	2
59463_0_001d5c	3
59463_0_002d04	3
59538_0_0000f6	3
59538_0_00529c	3
595528_0_00075e	3
59729_0_001a50	3
59729_0_002f38	3
597362_1_000076	3
597456_0_0002af	2
597456_0_000ea3	3
59799_1_00061c	3
59894_0_001aab	3
59894_0_002ec2	3
599839_1_0014c1	3
60175_1_000303	3
602072_1_00026a	3
60711_0_001ad5	3
60711_0_002a9b	3
6087_0_00068c	3
6087_0_001b13	3
609295_0_00255d	2
609295_0_002712	3
610380_0_00079c	2
610380_0_001108	3
61395_1_00062e	2
61621_0_003864	3
61621_0_003e24	3
61622_0_000d24	3
61622_0_0028ae	3
6183_0_00129a	2
61853_0_000a2a	3
61853_0_002f5f	3
619300_1_0010f0	3
6198_0_000b6b	1
62297_1_0018c8	3
62324_0_000add	2
62324_0_002c6e	3
6238_0_00100e	3
6238_0_00140d	3
6238_0_003cef	2
6239_0_001258	3
6239_0_0016f9	3
6239_0_00454c	2
62625_0_0011a6	3
62625_0_00166f	2
62625_0_001cd3	1
62698_0_00148b	3
62698_0_00236c	3
6279_0_00085a	3
63057_0_0029f8	3
63057_0_004c61	3
6334_0_000f13	1
6334_0_0012fc	2
6334_0_002ec7	1
63459_0_001d6b	3
63459_0_005be6	3
63459_0_006562	3
63459_0_00b7fa	3
635003_1_00464b	1
637379_1_0057c7	1
6412_0_000e35	2
6412_0_000e79	3
6412_0_004696	3
6412_0_005587	2
644352_1_001fe4	3
644358_1_001f13	3
64459_0_000b53	3
64459_0_002bf2	2
645133_1_0020c5	3
64571_1_000da0	3
647933_1_000cc7	3
64793_0_000dc4	2
64793_0_001ecc	3
64838_0_000027	2
64838_0_0000f1	3
64838_0_002182	3
6500_0_001f4c	2
650164_1_000638	3
6526_0_0009fb	3
655827_1_002099	3
655863_1_001ed1	3
6565_0_00435e	3
656916_1_0007f3	3
656916_1_001a35	3
6573_0_000653	3
658429_1_00067a	3
660122_1_002770	3
663331_1_0019b8	3
66420_0_000f3f	2
66420_0_00207a	3
664439_1_000066	3
664439_1_004476	1
665024_1_0007c8	3
665079_1_00172e	3
665912_1_001a0f	2
665912_1_002654	3
66656_0_0012fe	3
66656_0_001a15	3
66656_0_004795	3
66656_0_00544d	3
66656_0_005c08	3
6669_0_00117f	3
669874_1_0012d5	3
67003_1_000f35	3
670483_1_000193	3
670580_1_000053	3
671144_1_001145	3
671987_1_0007d7	3
675824_1_001542	3
67767_0_001c61	3
679716_1_00026d	3
680683_0_0019dd	2
680683_0_002658	3
6832_0_0027b5	3
683960_1_000dd8	3
6850_0_000375	2
6850_0_0010a4	3
6850_0_0010a8	2
6850_0_0012b4	2
6850_0_00192f	1
6850_0_002190	2
6850_0_003181	2
6850_0_003858	2
685588_1_00025e	3
686832_1_0006fa	3
688394_1_000aac	3
688394_1_000b53	3
688394_1_002180	3
69004_0_0026d6	3
69004_0_002bb1	1
690307_1_001362	3
692275_1_000921	3
69319_0_0004b6	2
69319_0_001be0	3
694068_1_001089	3
694573_1_000ac3	3
694573_1_002202	3
6945_0_000f72	1
6945_0_000f74	2
6958_0_000c81	3
6973_0_0040f7	1
6973_0_0040f8	1
6973_0_005748	3
69771_1_000059	3
69820_0_0004ce	2
69820_0_0010f5	3
698492_1_0005c6	3
7004_0_00269e	3
7004_0_003020	1
7029_0_000b43	3
7029_0_00554c	2
703135_1_0000f5	3
703756_1_002a0f	3
7038_0_0018d1	3
7070_0_000193	2
7070_0_001f37	3
70779_0_001ef3	2
70779_0_0020ee	2
708187_1_001566	3
708197_1_002d27	3
7091_0_0002b1	2
7091_0_00178e	3
71139_0_001ab8	3
71139_0_0021d7	3
71139_0_006d08	3
71139_0_0071fc	3
7130_0_0004e6	3
7130_0_002d84	2
7159_0_0006bc	3
7159_0_000b94	3
7160_0_00022d	1
7160_0_002d1e	2
7160_0_0037b5	2
7165_0_000254	2
7165_0_001045	3
7167_0_001071	3
7167_0_001a5d	2
7168_0_00322e	3
7168_0_00325f	2
717646_1_000b97	3
7176_0_00313e	3
7176_0_0035bd	1
71784_1_001b3e	3
717944_1_0004e7	3
717982_1_00005f	3
71804_1_0015ab	2
7200_0_001086	2
7200_0_0017c4	4
72032_1_000729	3
72036_0_002092	1
72036_0_003058	3
720590_1_000003	3
720590_1_00137e	1
7209_0_001752	3
7209_0_00204f	2
7213_0_0008de	2
7213_0_001dc8	3
7213_0_002102	2
7217_0_002e61	3
7217_0_003550	2
7217_0_003551	2
721885_1_002614	3
7220_0_001d38	2
7220_0_001d39	2
7220_0_001f57	3
7222_0_000431	2
7222_0_000432	2
7222_0_0009e1	3
7224_0_001089	2
7224_0_00108a	2
7224_0_003180	3
7227_0_002872	3
7227_0_002a83	2
7227_0_002a84	2
7230_0_002333	3
7230_0_002478	2
7230_0_002479	2
7237_0_0003be	2
7237_0_00069f	3
7237_0_0024e3	2
7244_0_00055d	3
7244_0_002809	2
7244_0_00280a	2
7245_0_0029e6	2
7245_0_0029e7	2
7245_0_002c16	3
72520_1_000165	2
7260_0_001fd1	3
7260_0_002903	2
7260_0_00291b	2
72664_0_001ca1	3
72664_0_004aa6	3
72664_0_005ecd	3
7274_0_0007db	3
7274_0_000b57	2
7274_0_000bbd	2
7282_0_0017f5	3
7282_0_002cc4	2
7282_0_00326e	2
732165_1_000368	3
73230_1_001e9e	2
73231_1_001efb	3
73337_0_001c37	3
73337_0_003322	3
7370_0_00118b	2
7370_0_0026ea	3
7375_0_00052e	2
7375_0_001e95	2
7375_0_0032df	3
7394_0_0006e1	2
7394_0_002685	3
7394_0_002f92	1
7395_0_0019ff	1
7395_0_001a04	1
7395_0_0042eb	2
7395_0_0042ed	1
7397_0_001c8a	1
7397_0_001f3a	3
7397_0_0024f8	2
741275_1_0003cc	3
741276_1_000e88	3
741276_1_001363	3
741705_1_0004c6	3
742152_1_0003b7	3
7425_0_002683	2
7425_0_002806	2
743788_1_00080a	3
74533_0_001c73	3
74533_0_002078	3
745531_1_000607	3
7460_0_000470	2
7460_0_000d74	3
74649_0_001339	3
74649_0_002204	3
74649_0_006317	3
747089_1_0038f9	3
747525_1_00059a	3
747725_1_001b0a	3
747725_1_001bc4	3
74869_0_002222	2
74869_0_0027ff	1
74873_0_001569	3
7493_0_000d52	2
7493_0_00216b	3
74940_0_00021b	3
74940_0_001202	3
74940_0_0012b8	3
74940_0_001e0f	3
74940_0_0038e0	3
74940_0_003e5e	3
74940_0_00568e	3
74940_0_007812	3
75058_1_00059e	1
75366_0_003224	3
75366_0_00491d	3
75366_0_004f05	3
75366_0_0052e9	3
75366_0_0074c4	2
75366_0_0082aa	3
7536_0_001e9e	3
7536_0_003a03	3
7539_0_000e2a	1
7539_0_001ab9	3
756982_1_0001b0	3
75702_0_00359b	3
75702_0_003cf0	3
75702_0_004fdd	3
75702_0_00589c	3
75702_0_0060d0	3
7574_0_002fe3	3
759272_1_001963	3
759273_1_000a89	3
76194_0_00002f	2
76194_0_002f58	3
763406_1_0010e3	3
763407_1_001091	3
763407_1_0019e5	3
763407_1_003149	3
763665_1_0001cd	3
764103_1_0001eb	3
765257_1_000aee	3
765440_1_001e43	3
765867_1_003287	3
765867_1_003506	2
765868_1_002122	2
765868_1_003041	3
765915_1_000ed5	3
7668_0_000a9c	1
7668_0_000aa0	3
766949_1_0010ea	1
767769_1_00145e	3
77044_1_000f59	3
77166_0_00098c	2
77166_0_002bc2	3
771870_1_0010ae	3
7719_0_001264	3
7739_0_000e62	3
7741_0_0055f1	4
77519_1_000c29	3
77519_1_00124c	2
78410_1_0010e3	3
7868_0_002d97	3
7868_0_003b0a	3
78828_0_001170	3
78828_0_001b58	3
78828_0_00316b	3
7897_0_00060a	3
7897_0_00234e	3
7918_0_000321	3
7918_0_001328	3
794803_1_00232a	3
794803_1_002413	3
7950_0_0000fc	3
7950_0_000f81	3
7950_0_00452a	3
7955_0_0017df	3
7955_0_00188f	3
7955_0_0036e9	3
7962_0_000cc3	1
7962_0_00135e	3
7962_0_00145d	2
7962_0_001893	3
7962_0_001935	3
7962_0_004619	3
7962_0_0078e9	3
7962_0_008d93	3
7962_0_00a412	3
79684_0_001741	3
79684_0_003a76	3
796925_1_00252e	3
79782_0_000f44	3
79782_0_0025d8	2
79782_0_0025dc	2
7994_0_004347	3
7994_0_00542c	3
7998_0_0008dd	3
7998_0_000999	3
7998_0_0045de	3
8010_0_001304	3
8010_0_002f49	3
8010_0_0031de	3
8019_0_000d19	3
8019_0_0012c9	3
8019_0_00229b	3
8019_0_002edf	3
8019_0_005975	3
8019_0_006a22	3
8019_0_0089db	1
8022_0_0004da	3
8022_0_001a78	3
8022_0_00216f	3
8022_0_004034	3
8022_0_00801b	3
8022_0_0096e2	2
8030_0_000350	3
8030_0_0008b8	3
8030_0_004e0e	3
8030_0_007aa8	3
8030_0_008503	3
8030_0_0093dc	3
8036_0_000cd7	3
8036_0_001577	3
8036_0_002fe6	3
8036_0_003df6	3
8036_0_005101	3
8036_0_0062c9	3
80379_0_0018d6	2
80379_0_001da9	3
80379_0_003b94	3
8078_0_0000b8	3
8078_0_000a37	3
8078_0_001946	3
8081_0_002402	3
8081_0_002fb8	3
8081_0_003924	3
8083_0_0020a3	3
8083_0_002c4c	3
8083_0_005348	3
8090_0_00215b	3
8090_0_002c16	3
8090_0_003680	3
80966_0_001920	3
80966_0_00234c	3
80966_0_003de6	3
80972_0_0018a1	3
80972_0_00214a	3
80972_0_004047	3
8128_0_0020d7	3
8128_0_003998	3
8128_0_003ab8	3
8153_0_001f3c	3
8153_0_00251c	3
8153_0_005848	3
8187_0_0019ae	3
8187_0_0033b4	3
8187_0_005c63	3
81972_0_001086	3
81972_0_0012ce	3
81972_0_00209f	3
81985_0_0008f9	3
81985_0_000e28	3
81985_0_001db9	3
8208_0_005470	3
8208_0_005b72	3
8208_0_005d00	3
8255_0_000423	3
8255_0_000f9c	3
8255_0_0028fa	3
83485_0_001d47	3
83485_0_002551	2
83485_0_002559	2
8355_0_001eb4	3
8355_0_002939	3
8355_0_004f8f	3
8355_0_0055c7	3
8364_0_00159c	3
8469_0_0027ef	3
8469_0_002c40	3
84753_1_0016e4	3
8478_0_000812	3
8478_0_00116c	3
8496_0_000b32	3
8496_0_0013cb	3
8502_0_0026dc	3
8502_0_0038bc	3
85056_1_0021b6	3
85057_1_000803	3
85066_0_00093f	3
85066_0_003a43	3
85471_1_00046b	1
85471_1_0004fa	3
857340_1_00191e	3
857566_1_000c76	3
858893_1_00011a	3
861557_1_002341	3
861557_1_002952	2
864141_1_0006b8	3
864141_1_001232	1
869754_1_001403	3
870435_1_0031cf	3
871575_1_000f4b	3
879819_1_0012a6	3
88015_0_0012f4	3
88015_0_003486	2
88036_0_00265c	3
88036_0_006251	3
880535_1_000b42	1
880535_1_000c98	3
880536_1_000a4c	3
880536_1_000ee3	1
8839_0_001eb7	3
8839_0_003134	3
88501_0_000139	2
88501_0_000756	3
885580_0_0024ca	3
885580_0_004285	3
888268_0_0053bc	2
8897_0_0015e1	3
8897_0_002d4c	3
8932_0_003451	3
8932_0_003a21	3
89399_0_0006d2	3
89399_0_000984	3
89399_0_004baa	3
89462_0_000360	2
89462_0_00143b	3
89462_0_005195	3
8954_0_00043c	3
8954_0_001470	3
8969_0_00077d	3
8969_0_002342	3
8996_0_0019e8	3
8996_0_003065	3
90262_1_0002fd	3
90262_1_003373	3
9031_0_001ee6	3
9031_0_003736	3
905079_1_00370b	3
90675_0_000439	3
90675_0_002066	3
90675_0_0023c2	3
90675_0_003075	1
90675_0_007215	1
90675_0_00c48d	1
90675_0_00d864	3
90675_0_00da03	3
90675_0_00e8f7	3
90675_0_010912	3
90675_0_010e42	3
90675_0_012848	3
9103_0_001fc4	3
9103_0_003775	3
9135_0_001100	3
9135_0_0036f5	3
913774_1_00155c	3
91411_0_000710	3
91411_0_000f90	2
914234_1_00018c	3
914237_1_002efb	3
91492_1_001e8a	3
9157_0_0019c6	3
9157_0_002f16	2
91626_1_0009a7	3
91626_1_000a41	3
9172_0_00272a	3
9172_0_002a7d	3
91928_1_0004a7	3
9209_0_001b5b	3
9209_0_001f06	3
9233_0_00190d	3
9238_0_001221	3
9238_0_002031	3
9244_0_00040e	3
9244_0_001ab2	3
9258_0_001a29	3
9258_0_003c51	1
929439_1_001252	3
930089_1_001ca8	3
930090_1_000a41	3
9305_0_0001ab	3
9305_0_000b1b	3
930990_1_000729	3
930991_1_002b75	3
930992_1_000014	3
931890_1_00057f	3
932674_0_0011d9	3
933084_1_0005b4	3
933388_1_00022f	3
933852_1_0000e8	3
9361_0_000341	2
9361_0_001df9	3
93625_1_002619	3
936435_1_000114	3
9365_0_0018a7	3
9365_0_003ded	3
9371_0_00110c	3
9371_0_002f02	3
93721_0_0001a0	1
93721_0_005862	3
93759_0_000b6a	2
93759_0_003eac	3
93759_0_006e21	3
93934_0_001b1c	3
93934_0_0031f7	3
9402_0_001236	3
9402_0_0034bb	3
9407_0_0015ae	3
9407_0_002f5e	3
94208_1_000aed	3
944288_1_000c8c	3
944289_1_00056a	3
945553_1_0010b3	3
946122_1_0004c7	3
946125_1_00045b	3
946125_1_001dd2	3
94827_0_000f65	3
94827_0_002d78	3
94835_0_000a01	3
94835_0_001ffb	3
9483_0_0031fb	3
9483_0_00387c	3
9531_0_00378b	3
9531_0_003b39	3
9541_0_001398	2
9541_0_0023fa	3
9541_0_00319f	3
9544_0_0025c2	3
9544_0_003245	3
9545_0_000586	3
9545_0_002c03	3
9555_0_00260e	3
9555_0_0031fd	3
9568_0_002212	3
9568_0_003f29	3
9595_0_0008a1	1
9595_0_0008a6	2
9595_0_0029e6	3
9597_0_00096f	3
9597_0_00264b	3
9598_0_00098b	3
9598_0_002846	3
9601_0_0008fd	3
9601_0_00272a	3
9606_0_0009d6	3
9606_0_002879	3
9615_0_001d44	3
9615_0_00404c	3
9646_0_000a15	3
9646_0_000bef	3
9668_0_0007ec	3
9668_0_00175d	3
9685_0_000ca2	3
9685_0_003462	3
9691_0_00020d	3
9691_0_001d1a	3
97097_0_0004fb	3
97097_0_00296d	3
9713_0_000362	3
9713_0_001bee	3
9713_0_001dd5	2
9733_0_000af7	3
9733_0_002a39	3
9739_0_002278	3
9739_0_002821	3
9749_0_00099f	3
9749_0_003fc8	3
9755_0_0011db	3
9755_0_003b1f	3
9785_0_002784	3
9785_0_00496c	3
9793_0_0008d4	3
9793_0_001ea1	3
9796_0_00021e	3
9796_0_00359a	3
9798_0_0002fc	3
9798_0_000b71	3
[truncated: 42 more rows]

## Sheet: log(fLPS P-value) for Q N bias
1001832_1:000113	6.63432
1001833_1:002550	4.30724
1001937_1:001826	4.30724
10020_0:00264a	7.1443
10020_0:0027b9	8.01403
10029_0:0030b0	8.21176
10029_0:004292	6.80743
1003335_1:001229	7.96698
10036_0:0000b8	6.80743
10036_0:0017ba	8.08783
10036_0:004dbc	6.80743
10047_0:000edc	8.01403
10047_0:00394a	6.80743
100784_0:000d51	7.38998
100784_0:002c81	6.67902
10089_0:0019f5	6.59414
10089_0:002242	6.80743
10090_0:001e7a	7.44709
10090_0:002086	6.80743
10093_0:00008e	6.80743
10093_0:000b4c	6.59414
101020_0:0008b4	8.14351
101020_0:0012aa	11.066
101020_0:0046ba	10.0244
101091_1:001656	6.22294
101091_1:00228a	11.8167
101091_1:00233d	6.22294
101127_1:000de5	4.95624
10116_0:00058c	6.80743
10116_0:001bde	7.44709
10141_0:00227b	8.6135
10141_0:004cb9	5.84164
10160_0:000839	6.80743
10160_0:002227	8.82915
1016849_1:000258	3.3535
10181_0:000874	7.1443
10181_0:001df4	8.82915
10224_0:00232d	13.3073
1026970_0:0009c1	7.1443
1026970_0:0049b7	8.01403
103372_0:00051c	8.74041
103372_0:0006a5	8.25096
1035309_1:001086	10.8306
1036611_1:00008b	5.144
1036612_1:000788	6.75572
1036808_1:000ebd	3.25034
103695_0:0007a9	6.70224
103695_0:001189	7.38998
1037660_1:001a3f	5.55627
103944_0:000ecf	6.70224
103944_0:0020f1	7.38998
1041015_0:0020dd	7.21049
1041015_0:002b8e	27.1475
1041015_0:002baf	43.4135
1041607_1:0013e2	10.2469
104259_1:000dcb	6.81474
1043002_1:0006b8	6.29602
1043002_1:001c56	3.25034
1043003_1:0000a1	3.25034
1043003_1:001928	6.29602
1043004_1:000074	6.29602
1043004_1:000142	3.25034
1043005_1:0013b7	6.29602
1043005_1:001bfc	3.25034
1043627_1:00117e	5.68634
104421_0:0010a1	8.25096
104421_0:0017f6	8.88174
104452_0:00096c	3.63808
104688_0:0013da	6.51428
104688_0:0013db	45.12
104688_0:001bec	7.11799
1047168_1:0009af	7.06243
1049336_0:0022d9	9.18997
105023_0:000a57	7.84924
105023_0:000f25	4.69336
105023_0:00465c	5.68719
1051891_1:000e2a	4.24336
105231_0:002ca3	3.80493
1052685_1:00006a	3.25034
105487_1:000d8a	3.25034
105487_1:002950	5.07181
105696_1:000bdd	7.51187
105696_1:00180e	22.4399
106004_1:001c31	12.7025
1064592_1:000870	21.1585
106582_0:0019ff	12.453
106582_0:0040db	7.84924
106582_0:005c0d	5.68719
1068625_1:00108f	3.25034
1069443_1:0017b5	13.7138
1071378_1:0005cc	23.6946
1071380_1:0005cc	14.8589
1071381_1:0004be	14.5945
1071382_1:001223	15.4487
1071383_1:000203	8.20363
1072389_1:001b37	7.52158
1073089_1:00175a	4.23988
1073090_1:000919	6.40905
1076935_1:0004cd	4.39383
1080349_1:00115a	30.0945
1081102_1:0008be	5.4769
1081103_1:000c49	6.52244
1081104_1:000c98	4.33133
1081105_1:00217b	5.27287
1081107_1:001752	4.71738
1081108_1:001b38	5.15348
1081109_1:0014fc	6.42228
1088818_0:000d9a	9.4477
1088818_0:003af0	16.8374
108931_0:0006a8	7.00555
108931_0:00374a	5.47147
1089451_1:001c3f	4.45556
109264_1:0011a2	6.15138
109280_0:001a4b	6.70224
109280_0:0029be	8.42724
109280_0:002f19	6.59568
109478_0:001ecc	7.44709
109478_0:003c1e	7.1443
1095629_1:0017ea	3.74666
1095630_1:00218b	6.85543
110193_0:001221	9.46206
110193_0:002dd1	7.11799
1105325_1:001d6a	5.15348
1111077_1:000c17	5.07125
1116229_1:000e98	8.8041
112268_0:000a48	6.09018
112268_0:001535	7.02609
112498_1:00125c	8.87582
1126212_1:0008a5	4.80521
1128425_1:0021b0	3.40583
1130832_1:001bf1	7.20336
113334_0:002fed	5.56831
113540_0:00257e	7.6216
113540_0:002eb1	7.77186
113540_0:0047b0	6.7921
1136231_1:000b8f	7.00104
1137138_1:0010ca	3.16172
1137211_1:0012f9	4.69832
1141098_1:001277	5.50059
114398_0:0004c8	12.0257
114398_0:002b09	9.16826
114398_0:002c3d	9.16826
1149755_1:0009f8	6.85543
1155016_0:0030d9	8.16412
1157616_1:000772	8.66095
1157616_1:003a13	8.66095
1157962_0:00002b	4.13094
1157962_0:00016e	5.06228
1159556_1:000042	6.52244
1160497_1:00295d	4.07417
116153_0:00134f	10.5299
116153_0:00152c	7.36341
1163406_1:00180b	6.59261
1168221_1:000c81	10.4895
1169474_1:00297d	8.70797
1169540_1:003c83	5.83239
1170229_1:0016c6	6.75449
117179_1:00104f	7.50169
1172189_1:0000f3	12.564
1172189_1:00209d	11.3536
1173061_1:00082d	23.1803
1173701_1:00176a	5.57414
118200_0:00077f	7.38998
118200_0:000b0f	6.62525
1182541_1:00225c	3.3535
1182542_1:001225	3.3535
1182544_1:002334	3.3535
1182545_1:002924	3.3535
118797_0:00161a	8.33876
118797_0:004331	7.1443
1198029_1:000f24	7.11822
120017_1:0001c3	3.56368
1209926_1:00098c	5.46395
1209931_1:001b92	5.95546
121225_0:002152	4.06606
121225_0:0021b5	6.81559
1213857_1:001feb	5.68634
1213859_1:000247	5.64859
1214573_1:000b76	4.30724
121530_0:00267e	7.38998
121530_0:002964	5.72239
121759_1:001629	8.24519
121845_0:001d1e	8.80576
121845_0:0048c7	8.24481
1220924_1:0008d1	3.42354
1220926_1:0017a3	14.4058
1220926_1:002cc1	6.56831
1220926_1:002d52	6.56831
122368_1:00115c	7.69315
1229662_1:001d1e	5.95546
1230840_0:000f25	7.1443
1230840_0:0017e7	8.82915
1230905_1:000a2f	5.16172
1231657_1:0037cd	7.90939
1237626_1:000470	6.86296
1237626_1:000de7	28.8091
1237896_1:003211	5.64859
1245528_1:0007cd	34.1873
1245748_1:0020cb	4.69832
1245769_1:000655	8.14351
1257118_1:001053	11.6308
125878_0:001a95	6.81333
125878_0:0043a7	6.81333
125945_0:0010d0	26.0175
125945_0:00114e	44.8633
125945_0:0016cd	7.07691
1262450_1:000926	5.4769
1263082_1:002ca3	7.80688
1263415_1:001674	4.86107
1266660_1:000a22	14.2603
1266666_1:0011d3	7.50169
1266667_1:000f4a	8.54745
1268274_1:000f42	4.04115
126957_0:003a79	17.4344
1274352_1:0000ad	8.82857
1274352_1:000752	18.6853
127582_0:0002de	8.82915
127582_0:0014ed	7.1443
1276143_1:00069e	6.08783
1276529_1:000c19	7.06243
1277687_1:00107a	5.4769
1279043_1:001f8a	3.3535
1280523_1:002b08	4.30724
1283841_1:001c16	4.30724
128390_0:0006d9	7.38998
1284197_1:001a63	9.85449
1286976_1:000048	6.07278
1287680_1:001917	4.80521
1287681_1:002055	6.95742
1294385_1:00117e	18.8176
1295528_1:0003df	4.65131
1295531_1:0008af	5.47147
1296096_1:001916	9.06505
1296100_1:000e95	9.37335
1296101_1:001030	4.9594
1296108_1:000e71	4.9594
1296109_1:000d30	4.9594
1296118_1:001fb2	4.65131
1296119_1:001c3d	9.61154
1296121_1:0008ea	8.93554
1296123_1:00086e	7.16247
13037_0:000abb	3.72839
13037_0:002138	5.56831
130453_0:006aad	11.4774
1305733_1:000678	3.18079
1305764_1:001207	4.84955
1306850_1:0022bc	4.14382
13146_0:00160b	4.91186
13146_0:00356a	7.38998
1314670_1:0008a9	3.25034
1314670_1:001414	6.91364
1314672_1:0002b0	5.38934
1314771_1:00144f	19.6156
1314777_1:000ce9	4.84558
1314782_1:00246c	3.10991
1314785_1:001872	3.30972
1314800_1:000079	3.25034
1314962_1:0002d4	3.8729
1316194_1:0030d5	6.75449
13164_0:00007d	8.59057
13164_0:000f41	5.96497
132113_0:0029f0	8.74041
132113_0:003b98	4.61547
13249_0:0035bc	3.72839
1328760_1:000132	6.07852
13290_1:00023a	4.8824
132908_0:0010ef	7.1443
132908_0:001db9	8.33876
13333_0:001564	9.28668
13333_0:0025f7	9.28668
133434_0:000969	20.0985
133901_0:0022b5	9.56655
1340429_1:000cb0	7.08124
1344414_1:001f10	5.923
1344416_1:0028fb	4.12546
1344418_1:000ce9	22.0296
1356009_1:001451	3.55068
136037_0:00109c	10.6519
136037_0:002a5b	12.4074
13616_0:0000b0	7.38998
13616_0:0002e2	7.87192
136370_1:001dc9	4.35892
1365484_1:002250	6.75449
1365824_1:001077	7.24147
1365886_1:000414	7.46686
1365886_1:00141e	7.46686
1367422_1:0011ba	3.3535
13686_0:00019a	8.36785
13686_0:0013b7	8.74041
13706_1:001459	4.2095
13706_1:001fab	4.89825
13706_1:0024fa	17.4264
13735_0:000379	7.38998
13735_0:0030b5	7.56607
1380566_1:001688	4.87387
1381753_1:000079	4.44358
1382522_1:000380	25.0889
138298_1:000280	47.8102
1388766_1:001210	4.07417
1391915_1:0019ea	6.75572
1392242_1:001a98	6.15138
1392248_1:0006e0	4.2845
1392250_1:000b57	6.93405
1392255_1:001b37	4.04115
139723_0:001957	7.33724
139723_0:001b2b	4.75945
1399860_1:000927	6.1125
1399860_2:000340	6.1125
1408157_1:00082c	6.50906
1408163_1:001e7a	4.12546
1410327_1:003188	10.7825
1415176_0:0025ea	7.38998
1415176_0:002949	7.56607
1420907_1:00128d	7.30199
1420909_1:0007ff	7.30199
1420910_1:001908	7.30199
1420915_1:002b7f	7.80465
1423351_1:0004eb	5.4769
142615_0:002eb4	19.605
142615_0:003c22	20.1509
142615_0:00468f	9.28668
1427455_1:000afd	19.7447
1432307_1:000be9	5.84771
143302_0:00150d	7.1443
143302_0:003760	7.56607
143948_0:0010e7	5.96497
143948_0:0021ae	8.52071
143995_0:000f12	5.87943
143995_0:00238c	8.74041
144034_0:0011a2	4.81023
144034_0:00166a	8.74041
1441469_1:001011	5.22592
144197_0:002541	5.68719
144197_0:002933	7.84924
1442368_1:000346	3.3535
1442369_1:000a10	3.4973
1442370_1:0021e5	3.3535
1442371_1:000234	3.3535
1447872_1:0011ab	4.58353
1447875_1:002664	3.90205
1447883_1:0013a6	4.29956
1460663_1:001102	8.51756
146911_0:000e5e	7.38998
146911_0:00360e	6.70224
1480154_0:00115a	20.0683
149040_1:000a1c	5.29783
150288_0:000426	7.91542
150288_0:0019ef	6.89483
150288_0:002542	6.7921
150374_1:000296	7.38998
1507135_0:0009b9	7.81389
1507870_1:003a0c	7.56639
1507870_1:00489d	7.56639
1509407_1:001eec	5.77728
1524831_1:000e64	7.30199
1531966_1:000b6d	4.30724
15368_0:001025	6.96658
15368_0:00484a	26.8085
15368_0:004fad	12.3615
154538_1:002a60	3.42136
156304_0:000cb8	4.86296
156304_0:00264d	8.74041
156563_0:002c6f	4.24336
156563_0:003de9	7.38998
1573173_1:001849	4.30724
158046_1:0001ce	8.1064
158383_0:0000eb	12.1447
158383_0:000a7b	7.96658
158383_0:004c2c	3.23523
158383_0:006501	9.28668
158441_0:00196c	8.24481
158441_0:003f5b	6.38258
158607_1:001122	4.30724
158607_1:003131	4.30724
1603295_1:000a8e	6.29602
1608454_0:001cb4	7.44709
1608454_0:0028cd	7.44709
1608454_0:005637	6.75007
1608454_0:006e20	7.6216
1608454_0:0075de	6.75007
1608454_0:00883a	6.59414
1622147_1:0002c0	7.30199
1622149_1:001510	7.30199
1629725_0:001c86	8.13674
1654605_1:0010e6	6.83003
1658172_1:0000a4	4.58353
1658174_1:0008ee	5.01059
166361_0:000b09	10.131
166361_0:000b0e	10.131
166361_0:001e9a	6.99311
166423_0:000e59	8.74041
166423_0:0030c5	4.86296
1664694_1:001e6a	4.96098
1676925_0:001552	7.6216
1676925_0:002bcb	7.77186
1714833_1:000afd	3.88339
1720309_0:003c88	15.2716
1737458_0:00081e	9.21581
1737458_0:002a42	7.1443
1737458_0:003ece	7.1443
1745343_1:002c86	6.85543
174628_0:000d2e	6.51428
174628_0:002893	6.5938
174628_0:0029f8	42.9473
1754190_1:001573	8.98506
1754190_1:002221	9.02187
1754191_1:00016e	11.8219
1754192_1:002acd	7.70797
175836_0:0011b4	4.96577
175836_0:003494	7.38998
176057_0:00215a	7.38998
176057_0:00340a	3.49134
176275_1:0025fb	4.71738
176946_0:00203e	6.70224
176946_0:0021ed	6.84986
178035_0:0009d1	7.94271
178876_1:000abe	4.9594
1789683_1:000498	16.5133
179993_1:000ec0	4.42285
180088_1:0026d5	3.25034
180498_0:000b87	5.9535
180498_0:001510	8.98674
180498_0:0029ef	3.25034
180498_0:002b61	3.50543
181119_0:000e01	7.38998
181119_0:00347a	6.67902
1813822_1:002b45	7.55408
181874_1:0016cc	4.44358
183478_1:000bb3	16.8807
183478_1:001d7f	8.49689
1835702_1:0008bd	6.75449
1841481_0:004016	7.44709
1841481_0:004a5c	7.56607
1841481_0:0062e6	5.68719
185453_0:000229	6.4437
185453_0:001cf9	8.82915
1868482_0:002e1a	8.82915
1868482_0:004a3c	7.1443
186990_0:001211	7.1443
186990_0:001870	8.33876
187382_0:0013e1	7.38998
188344_0:0026fa	7.38998
188379_0:0012bf	6.67902
188379_0:002380	7.38998
192010_1:001aee	4.45556
192259_0:0016dc	8.70797
196109_1:000191	7.17698
197043_0:000ead	8.97716
1983410_1:001f81	4.78146
198730_1:00117b	7.37841
198806_0:0017b8	7.38998
198806_0:00355e	3.80493
199890_0:000602	28.611
199890_0:000734	5.84406
200316_0:001308	3.50169
200316_0:00333b	6.72909
200316_0:0041aa	10.3524
2004951_1:000de0	6.1125
2004952_1:00139a	6.55083
2015173_0:000b12	8.88174
2015173_0:0011f5	8.36785
202946_0:002291	7.42759
202946_0:003d79	7.38998
206008_0:005f28	17.6407
206008_0:007485	12.6726
2070412_1:000b85	6.34151
208452_1:000d7a	10.2244
208452_1:001577	21.6396
210143_0:004524	8.98674
210143_0:004c76	9.28668
211096_1:000722	4.66354
211228_0:00067d	9.82594
211228_0:00155a	10.7275
212818_1:000f9c	3.6517
214684_1:000a4a	4.9594
214687_0:000c5c	15.4141
214687_0:00191c	11.0777
214687_0:00397f	10.7612
214687_0:00551a	10.3524
214687_0:006299	13.9462
214687_0:006709	22.18
215243_1:00227f	3.82711
215358_0:00038b	7.44709
215358_0:000d80	7.56607
215358_0:0022e6	5.68719
216574_0:000e2e	6.67902
216574_0:000f9e	7.38998
217634_0:0003b4	8.4466
217634_0:002a57	8.60067
218467_0:001104	13.4546
218851_0:003279	4.30724
218851_0:0058a8	13.2239
219809_0:00106b	8.25096
219809_0:001558	8.74041
222816_0:000131	4.86296
222816_0:0010bd	9.82594
224129_0:000efe	7.28853
224129_0:0018da	9.46206
225117_0:001355	3.93704
225117_0:001360	8.9393
225117_0:002419	5.24926
225117_0:00394b	9.7263
225117_0:005503	11.0777
225117_0:00609a	8.98674
225117_0:0060a8	8.98674
225117_0:0060ac	8.98674
225117_0:0061e4	6.22294
225359_1:000616	3.62178
225400_0:0006d6	6.00113
225400_0:003f02	7.44709
22663_0:000e15	4.30724
22663_0:0052eb	3.25034
22663_0:00941a	15.3937
227321_1:002266	5.73049
229535_1:000a3d	6.75449
230844_0:001309	6.80743
230844_0:002850	8.21176
236234_1:000f4b	4.80521
237561_1:000b59	24.7486
237631_1:0004e9	5.83121
240176_1:0004c4	5.71063
240206_0:001b1e	7.33724
240206_0:0022ed	7.38998
242507_1:001c1c	6.40905
244447_0:002a08	11.9698
244447_0:00338d	6.59414
244447_0:0049d5	6.28609
244447_0:004b11	6.28609
245562_1:000ce9	5.23815
246409_1:000d2a	3.94692
246409_1:00283f	8.80688
246410_1:000912	4.04115
246437_0:001d08	8.01403
246437_0:0033f1	7.1443
246812_0:001d58	3.25034
246812_0:0021b0	5.80134
253628_1:001fb6	9.6925
254877_1:001b3d	6.42228
259920_0:0052f2	8.93554
261658_1:001392	23.3087
261658_1:001542	47.0953
268505_1:00185a	5.68634
2711_0:00079a	15.4141
2711_0:002125	5.99012
27334_1:0014d2	7.1559
27337_1:000d89	5.66615
279965_0:00312d	7.38998
280699_0:001082	4.30724
28377_0:001137	6.84986
284592_1:0001d8	17.7605
28532_0:0015c3	10.3524
28532_0:0022b0	10.3524
28532_0:002e51	8.14351
28532_0:00451a	6.4769
28573_1:000001	17.0606
28588_0:001273	6.5938
28588_0:0025c0	44.1022
28588_0:0025c2	6.51428
28612_0:000993	6.5938
28612_0:000fa3	14.7066
286306_0:00103a	7.36341
286306_0:001796	4.81023
286706_0:00206d	9.82102
286706_0:003749	6.69186
28737_0:0003f0	6.4437
28737_0:001e96	6.4437
28743_0:000352	7.56607
28743_0:002155	6.70224
28743_0:0031dd	7.84924
28743_0:0042d0	5.59482
28985_1:000bc3	12.3615
29029_0:00362f	24.8928
29029_0:003631	15.0584
29029_0:0037e8	7.02609
290292_1:000520	7.37841
29030_0:000848	7.51913
29030_0:000b04	45.1377
29030_0:001dfb	15.7488
29031_0:0003e4	6.09307
29031_0:000910	5.29328
29053_0:00037b	9.64417
29053_0:0011c7	11.7471
29058_0:0026b7	5.25995
29058_0:002d56	4.33696
29073_0:000138	7.1443
29073_0:002ce6	7.56607
29078_0:00182c	7.1443
29078_0:0020a4	7.44709
29088_0:003a9b	8.33876
29088_0:003bea	7.1443
291302_0:0016a0	7.68825
291302_0:001ea0	7.1443
29159_0:005ed8	7.16247
293939_1:002111	5.41488
294128_0:001129	6.64149
294128_0:00408f	8.00568
294747_1:000a53	23.3554
29655_0:001490	10.659
29655_0:002b3a	11.9378
29729_0:0004b0	6.75572
29729_0:001fce	8.98674
29729_0:003bc2	5.4769
29729_0:00477f	5.4769
29729_0:00613c	8.14351
29729_0:00776a	8.98674
29730_0:0002cd	6.75572
29730_0:0016e6	5.4769
29730_0:0060c8	8.14351
29730_0:006c1e	5.4769
29730_0:006c49	8.98674
29730_0:0073b9	8.98674
29760_0:000d9e	12.5025
29760_0:002be2	8.98674
29760_0:00332f	10.3447
29833_1:0008c9	4.66354
29845_1:0004f2	7.1559
299123_0:000e49	7.38998
299123_0:002961	5.2805
30019_0:0029e9	21.1585
30019_0:002b7d	8.10947
30019_0:002b8e	59.4737
30023_0:0010a6	6.93667
30023_0:0036ca	26.0175
30023_0:003739	43.3331
30025_0:00092d	6.99311
30025_0:000c69	7.02609
30025_0:001000	9.33838
30069_0:000ee3	6.14291
30069_0:00111b	7.02609
303518_0:000257	7.84924
303518_0:0024db	14.1957
303518_0:003ec4	5.68719
303698_1:00139f	5.8514
30419_0:0020fd	7.38998
30455_0:00069c	6.11884
30455_0:003949	7.38998
30521_0:0015ce	8.33876
30521_0:00327b	7.1443
30538_0:000c51	7.1443
30538_0:00102f	8.33876
30608_0:000e73	7.28853
30608_0:002efc	7.1443
30611_0:0014b0	7.1443
30611_0:0028f9	9.12989
306901_1:001a67	5.4769
30732_0:001a0c	5.68719
30732_0:004400	11.6005
30732_0:00484f	6.99957
307491_0:002734	5.96497
307491_0:002c93	8.59057
3076_0:000434	3.92082
307658_0:000848	8.74041
307658_0:001eb2	5.27968
307959_0:002500	6.75007
307959_0:0027cd	7.44709
307959_0:003b26	7.6216
307959_0:0081db	7.6216
307959_0:008fb8	6.70224
307959_0:00915d	6.75007
308745_1:00180f	7.34361
31033_0:000c55	16.1798
31033_0:0038d9	5.01269
31033_0:004909	7.84924
310752_0:001306	7.1443
310752_0:001836	8.33876
31234_0:003263	5.29328
31234_0:003cbd	3.30373
31234_0:005541	10.3479
31271_1:000e56	48.8111
315563_0:001944	10.234
315563_0:00274a	7.97428
319348_0:000ff2	8.14351
319348_0:004256	9.18595
321146_1:000e6a	5.8791
321398_0:000c71	7.38998
321398_0:002c6b	6.67902
321614_1:001673	8.08783
321614_1:0019b2	16.9374
3218_0:0008cb	3.04287
3218_0:000936	11.1415
322104_1:0005f4	12.5345
32264_0:001619	3.66234
32507_0:002d8c	7.84924
32507_0:002f89	5.68719
32507_0:003398	17.4264
32536_0:000dec	8.33876
32536_0:00123d	7.1443
326594_0:000627	4.86296
326594_0:002222	10.3879
326968_0:0000c8	8.98674
326968_0:000361	8.98674
326968_0:004bd6	10.4647
326968_0:006160	5.4769
327505_1:0029e6	4.45556
328815_0:002435	7.38998
328815_0:003750	6.67902
329046_1:002f04	4.39169
330879_1:000192	4.04115
331117_1:00202f	5.41488
33119_0:00111a	6.75572
33119_0:00372c	12.8726
33119_0:005a6c	5.4769
33119_0:007150	7.80688
33203_1:0002a8	6.63432
332648_1:001982	6.77392
334819_1:002a50	4.30724
336963_1:000e73	14.9367
336983_0:000250	3.04658
336983_0:001e7b	8.82915
336983_0:00497d	7.1443
339724_1:002437	4.13094
341663_1:0027be	5.41488
342668_1:000730	7.30199
344612_1:00047b	5.36472
345164_0:001727	6.67902
345164_0:002c19	7.38998
34638_0:000b57	3.49499
34638_0:000ea4	9.52158
34720_0:001093	4.81023
34720_0:0023fe	8.74041
34740_0:0016f6	3.72839
34740_0:001dde	5.56831
3476_0:006a94	11.0777
34839_0:001833	8.82915
34839_0:0049ca	7.1443
348802_1:000222	3.51684
34882_0:00130d	7.1443
34882_0:001c4c	8.33876
348901_1:0024cc	7.69315
35019_0:001fea	6.70224
35019_0:0030c5	7.38998
352914_1:000847	56.3356
353153_2:001ae1	3.48346
353153_2:00222f	3.48346
35525_0:0022a0	25.0426
35525_0:00486e	10.1825
3555_0:00374f	4.70465
3555_0:003f41	11.0777
3555_0:00482d	10.0244
35570_0:0023d6	6.35586
35570_0:0027ce	7.42759
3562_0:000878	8.98674
3562_0:005b36	11.4171
35722_1:001b57	4.78146
35722_1:002aab	11.4394
357750_1:0004cf	7.64647
35883_0:00376b	10.0244
35883_0:003fe3	8.98674
35883_0:0044f7	6.75572
35883_0:00453f	10.0244
36022_1:000771	9.65365
36050_1:002505	4.42285
36300_0:000761	7.38998
36300_0:0009be	5.2786
36329_1:00065c	78.0364
36329_1:000782	10.9666
36330_1:0008dc	8.75523
36330_1:000e9c	64.6891
3641_0:0032c7	8.98674
3641_0:004929	5.4769
3649_0:001790	5.01011
3649_0:002f5c	8.98674
3656_0:0004f7	4.30724
3656_0:003c6b	8.98674
3656_0:004075	10.0244
3661_0:00153b	7.96658
3661_0:002dd5	10.0244
3661_0:003fd6	10.0244
3661_0:0053d0	4.30724
3661_0:0068e5	3.25034
36646_1:0001f4	6.75449
3673_0:00049f	10.0244
3673_0:0030e0	10.0244
3673_0:004081	4.30724
36911_1:000ead	6.59414
37001_0:000da1	6.51428
37001_0:00340a	6
37001_0:003887	4.60783
37003_0:0019e2	5.68719
37003_0:004f74	7.84924
3702_0:00004c	14.6698
3702_0:00055c	11.4774
3702_0:00400f	12.1799
370354_1:00086a	4.07417
37040_0:0009c3	7.38998
3711_0:005de3	11.4774
3711_0:0073b1	10.0244
3711_0:007c23	10.3524
3726_0:000ad4	10.3524
3726_0:006c3b	10.3524
3726_0:0076f5	10.3524
3726_0:00925c	7.96658
3726_0:00a9ec	9.28668
37293_0:001000	8.82915
37293_0:003247	7.1443
37293_0:004b17	5.83121
37344_0:0005cf	14.5516
37344_0:00118f	9.82594
3750_0:0002a4	11.0777
3750_0:002efe	13.9462
3750_0:005e7f	5.24926
3750_0:005f1b	10.7612
3760_0:00082e	13.9462
3760_0:00254c	8.98674
3760_0:004a8f	7.22301
37621_0:0005d6	5.19525
37653_0:000b52	11.0185
37682_0:0062ab	22.18
37682_0:009037	12.4414
37682_0:009bd7	6.36081
3775_0:001332	7.96658
3775_0:001bea	13.6007
3775_0:004d09	4.07012
378494_0:006d9b	13.8908
379508_1:000bc5	52.3648
379532_0:0013c8	7.1443
379532_0:001e15	8.82915
381198_0:002aff	7.38998
381198_0:002db3	7.42759
38123_0:00077e	8.95078
3821_0:00445a	13.7597
3821_0:006223	10.0244
3827_0:00334d	11.0777
3827_0:003c08	7.29107
3827_0:0047be	12.6135
383855_1:000d3d	5.8791
3847_0:0031c0	11.0777
3847_0:003d3d	12.6135
3847_0:009291	8.14351
3847_0:009611	3.25034
38626_0:000e83	7.87192
38626_0:00126a	7.38998
38626_0:0039d6	7.734
38654_0:0010df	6.9859
38654_0:003337	7.33724
3871_0:001342	11.8105
3871_0:00370a	10.3524
3871_0:0046a4	19.0389
3871_0:005641	11.066
3871_0:005b69	5.02145
3880_0:003e52	13.2239
3880_0:00a5eb	12.5025
3885_0:001e5a	3.25034
3885_0:0038b0	3.22199
3885_0:0054f6	10.0244
3885_0:006233	13.7597
3900_0:001676	3.25034
3900_0:00431a	11.0777
3900_0:0055d3	3.31078
3914_0:002435	10.0244
3914_0:00355e	3.25034
3914_0:005426	12.6135
392613_1:000be6	4.4364
39416_1:0017d4	5.76321
39432_0:00083c	7.1443
39432_0:00096c	8.82915
39758_0:002e49	8.84588
39758_0:002fb8	8.01403
3981_0:000452	8.98674
3981_0:0045fc	3.42136
3981_0:004ccf	3.25034
3981_0:0051cc	8.98674
3981_0:005d7c	3.25034
3983_0:00153f	3.42136
3983_0:001961	8.98674
3983_0:0044b6	8.98674
3983_0:005d5b	3.25034
398673_1:00230a	6.27335
3988_0:001324	8.98674
3988_0:0016a0	3.44478
3988_0:003a28	3.16317
39947_0:0043db	6.75572
39947_0:004c48	21.0358
39947_0:00618f	12.6253
39966_1:0000e4	3.96859
401625_1:0009d8	5.77963
40199_1:001e04	4.05581
4039_0:005f02	6.75572
4039_0:0065da	7.46686
4039_0:006f68	6.75572
4072_0:002463	6.72909
4072_0:0038f4	10.0244
4072_0:0054d6	6.75572
4072_0:006dab	6.2932
407821_0:000792	9.05335
407821_0:002661	8.13674
407821_0:00372a	3.18079
4081_0:0017e7	7.80688
4081_0:003391	10.0244
4081_0:003d51	5.4769
4081_0:005c25	6.75572
40932_0:001600	8.59057
40932_0:00173a	5.96497
4097_0:000f6a	9.24048
4097_0:00159d	6.72909
4097_0:00c383	11.4774
4097_0:00d701	9.24048
4097_0:00e1a3	6.72909
4098_0:0009f7	11.4774
4098_0:002da3	9.24048
4098_0:005f5c	6.72909
4100_0:000ee7	9.24048
4100_0:00ab50	5.57528
4100_0:00b34c	9.24048
4100_0:00d483	9.24048
4100_0:00d651	6.72909
41047_1:001948	5.77728
4113_0:001204	7.96658
4113_0:0019d8	6.75572
4113_0:0045ec	10.0244
4113_0:006c0d	5.4769
411798_0:0011b8	8.74041
411798_0:0030d7	4.86296
411798_0:0030f7	4.86296
411798_0:00310b	4.86296
412133_1:0121e2	3.87778
413071_1:0017ff	5.93817
41427_0:0000cf	7.72469
41427_0:002d64	5.94846
41447_0:0004fa	5.68719
41447_0:000e83	7.44709
41447_0:0017e1	7.56607
4155_0:000246	10.0244
4155_0:004b8f	6.75572
4155_0:005bf9	8.70797
416450_1:000f86	6.75449
41668_1:002089	3.52974
41688_1:00017c	4.79237
4182_0:000dea	3.40583
4182_0:0014fd	8.70797
4182_0:001ef5	6.75572
4182_0:0046ba	8.14351
41875_0:000194	5.4769
418867_1:0007e9	3.63808
418985_0:001709	4.30364
418985_0:002f01	10.2119
419612_0:004192	8.33876
419612_0:004231	7.1443
42026_0:00264b	39.9747
42026_0:002cc9	6.84986
42026_0:0031bd	6.99311
420778_1:00080a	4.63639
42254_0:001dd5	8.33876
42254_0:0026d6	7.1443
4232_0:0029f6	6.75572
4232_0:004530	8.14351
4232_0:0065b4	15.0307
4232_0:006ffa	10.4647
4232_0:009432	9.4477
42345_0:0001f0	11.0777
42345_0:0036ca	3.23523
42345_0:003904	6.75572
42345_0:005ef9	12.1447
4236_0:0009e0	8.70797
4236_0:002f0f	10.7612
4236_0:007c16	3.25034
4236_0:008063	11.066
42514_0:001597	7.1443
42514_0:004dae	5.09952
425265_1:000298	3.18079
426418_1:00032d	18.1725
426418_1:00085c	8.88174
42673_1:0031f8	4.45556
429131_1:00135d	5.52637
429701_0:001754	3.52974
429701_0:0044fc	8.70797
429701_0:004929	7.96658
429701_0:004968	8.14351
43041_0:0000bc	6.24834
43151_0:000214	31.1648
43151_0:0023fb	4.97469
43179_0:000dc3	7.1443
43179_0:00116c	8.82915
43346_0:0024a6	8.33876
43346_0:004014	7.1443
433476_1:0008a4	8.08783
436907_1:000dd0	10.9594
43700_0:000309	6.70224
43700_0:00094f	5.68719
43700_0:0038b5	7.44709
438502_0:00262d	8.63846
438503_0:000368	10.1132
441894_0:00093d	7.42759
441894_0:000f61	7.38998
441921_0:00102b	9.82594
441921_0:00252a	4.81023
441959_1:0011fd	8.98674
441960_1:000fe9	8.24519
4432_0:0011fe	12.5025
4432_0:002668	10.3447
4432_0:002928	7.22301
4432_0:00377d	14.7066
4432_0:00404a	10.0244
44394_0:001c91	7.38998
44394_0:00365a	6.19839
447093_1:0015eb	4.13094
447095_1:002329	4.17568
45235_1:0018e3	6.59261
452589_1:001ce7	6.27335
45286_1:00093a	4.32084
4533_0:0039e8	5.77963
4533_0:004083	17.6407
4533_0:004d39	15.5302
45354_1:00139a	4.6103
454130_1:00229a	4.61708
454923_0:0013ba	5.0195
454923_0:0022b9	12.0274
4555_0:0043aa	19.8976
4555_0:00544c	7.22301
4558_0:003e92	10.186
4558_0:0052db	17.6407
456900_0:001c8c	8.25096
456900_0:001fb1	8.74041
456999_1:001bc5	5.4769
4572_0:00085a	4.30724
4572_0:0023f4	7.15249
4572_0:003d4f	4.32221
4577_0:0004ff	18.7655
4577_0:003a84	16.8374
4577_0:00428b	11.783
45779_0:001dd6	5.44612
45779_0:0028cc	3.72839
4615_0:00003a	18.7655
4615_0:002f4b	21.0358
4615_0:00444a	4.57381
46433_1:001e6c	5.77937
46433_1:0022ef	23.3586
46433_1:006bee	7.0226
46433_1:007fed	3.22366
4686_0:0033cd	12.1799
4686_0:003889	10.3447
4686_0:004c4b	11.4171
472368_0:002db7	5.75548
472368_0:003c14	10.0244
47428_1:00211c	4.28617
482145_1:000892	5.37541
482537_0:002051	6.52259
482537_0:0037f9	7.1443
4829_1:000bd4	6.6981
4829_1:003361	7.87322
48498_0:0003c3	15.3404
486041_1:004375	3.34094
48698_0:0011a7	7.84924
48698_0:003475	4.92812
48698_0:003976	17.4264
48699_0:001150	7.84924
48699_0:001ee5	13.0212
48699_0:0058ea	4.92812
48701_0:00108c	7.84924
48701_0:001e90	17.4264
48701_0:00576e	4.92812
48709_0:00208b	6.29826
48883_0:0028d3	7.38998
48883_0:00342b	6.19839
49012_1:0012cd	3.28971
4909_1:0012b9	35.2013
49451_0:001ab5	9.24048
49451_0:004531	6.72909
49451_0:0067db	9.24048
4950_1:0010ac	10.0244
4952_1:0001bd	9.67428
4955_1:0009c2	5.59346
4956_1:0001bb	5.48004
498019_1:0013f5	8.48745
4999_1:000fa2	3.44478
500485_1:000f95	5.8716
5005_1:00083c	6.83003
502779_1:000b5c	8.24519
503106_1:0016fd	6.03344
50402_0:001260	7.38998
50402_0:00295b	5.97964
50429_0:002ca1	14.3471
50452_0:00051c	9.28668
50452_0:001200	11.783
50452_0:001d3a	9.61119
5061_1:000660	4.69832
5075_1:00038e	7.1559
5078_1:000ddd	7.1559
51031_0:0018ae	3.82623
51031_0:004064	8.06203
51240_0:001307	11.4171
51240_0:001c68	10.3447
51240_0:002aa3	10.7612
51240_0:005de1	3.25034
51240_0:006669	4.30724
5127_1:0024a4	4.45556
51337_0:001edf	7.1443
51337_0:003a27	8.01403
51338_0:0024a7	7.1443
51338_0:003c9b	7.56607
5141_1:001516	7.03344
515849_1:002435	4.30724
515849_1:002817	8.02168
51655_0:000050	3.56368
51655_0:000434	13.7597
51655_0:00079a	4.61547
516756_0:001dce	8.74041
51953_0:002f9b	12.6135
51953_0:004326	11.0777
51953_0:004a7d	12.1447
519963_1:001766	4.39577
520822_0:00023d	8.74041
520822_0:000790	5.22301
52283_0:000022	3.88306
52612_0:0040ac	4.89825
52644_0:000c5a	6.67902
52644_0:0010b9	7.38998
52670_0:0032d5	7.84924
52670_0:0037c8	4.92812
5286_1:001a3d	7.20336
5353_1:00279a	3.55114
535359_0:0009ea	6.26664
535359_0:001f80	9.92082
535722_1:0016a6	7.80688
54374_0:002d98	7.38998
54380_0:002595	7.38998
54380_0:002828	5.10226
5454_1:0011c7	21.9851
5454_1:001cea	10.4653
546991_1:0013d2	4.04115
54757_1:0003bc	45.3133
5477_1:000954	17.9642
5477_2:000e88	15.3655
5478_1:000853	9.24048
5480_1:000e41	8.70997
54969_0:002a9d	8.14351
54969_0:002d0e	4.50738
5507_1:000e3e	4.45556
5518_1:0006d6	4.42285
554065_0:000e31	22.162
554155_1:0016ae	14.9367
5544_1:002574	5.93817
5544_2:0009bd	5.93817
5551_1:000607	11.9322
55661_0:000710	7.38998
55661_0:002381	6.67902
559295_1:000fdc	5.77963
5599_1:000900	17.9594
5599_1:00265b	8.88174
5601_1:0024fa	3.3535
56086_0:000078	6.31256
56086_0:00151e	6.99957
56313_0:0006b0	7.38998
563466_1:000099	5.64859
56406_1:0000f1	4.49039
56408_1:000772	24.9578
56484_1:000e55	11.2352
56723_0:001b89	5.68719
56723_0:00442a	7.44709
56723_0:004593	6.13501
5679_1:00115b	4.30724
568069_0:0018a8	12.9718
568069_0:0020c0	10.4647
568076_1:000dd0	6.08783
56857_0:0007ab	11.4171
56857_0:002b6a	4.75945
569365_1:0003ed	3.3535
57068_0:000fc1	6.81333
57068_0:002cc4	7.38998
573508_1:0008c5	4.07417
573729_1:001355	5.47716
573826_1:000ce2	19.4737
57397_0:000b6e	7.38998
57397_0:001e53	4.96577
57412_0:001306	5.97964
57412_0:003402	7.38998
57421_0:0005a1	7.38998
57421_0:001c42	4.2019
574566_0:0023a8	8.14351
574774_1:0016ff	6.59261
574774_1:0024cf	3.25034
57577_0:001301	11.0777
57577_0:001e16	3.40406
57577_0:0040d2	3.31078
57577_0:004be4	3.25034
5759_1:000d4b	4.07417
576137_1:0033a9	8.03996
578455_1:0019c8	5.4769
578456_1:001361	8.41578
578459_1:00134a	7.50169
578462_1:00039f	7.50169
578462_1:00045f	8.9393
5823_1:000775	48.5311
58291_1:001b9e	6.62288
58331_0:000042	5.28191
58331_0:001fb9	5.70246
58331_0:002f82	11.4171
58331_0:004066	8.70797
58331_0:0045b4	4.30724
58331_0:004ea0	11.4171
5849_1:000af6	10.2651
5849_1:001034	50.6463
5851_1:000b41	25.9884
5851_1:000fe5	10.2244
5854_2:000daf	10.9666
5854_2:001301	70.8979
5855_1:000231	17.8088
5855_1:0013e6	7.94885
5857_1:000638	21.9918
5857_1:000bfb	8.15902
5858_1:000bf9	10.751
5858_1:001108	59.2554
58627_1:0008aa	20.5802
588596_1:002c4c	3.25034
588596_2:003176	3.25034
590646_1:0013eb	3.88907
591936_0:00223e	3.55114
591936_0:002614	8.82915
591936_0:002666	7.1443
591936_0:004d21	7.35174
59463_0:001d5c	7.44709
59463_0:002d04	7.1443
59538_0:0000f6	7.1443
59538_0:00529c	8.33876
595528_0:00075e	18.24
59729_0:001a50	7.38998
59729_0:002f38	4.81023
597362_1:000076	4.61013
597456_0:0002af	4.86296
597456_0:000ea3	8.74041
59894_0:001aab	7.38998
599839_1:0014c1	4.14303
60175_1:000303	6.75449
602072_1:00026a	4.69832
60711_0:001ad5	7.1443
60711_0:002a9b	8.82915
6087_0:00068c	25.5542
6087_0:001b13	26.1608
609295_0:00255d	4.86296
609295_0:002712	8.74041
610380_0:00079c	4.86296
610380_0:001108	8.74041
61395_1:00062e	4.60783
61621_0:003864	7.1443
61621_0:003e24	8.82915
61622_0:000d24	8.82915
61622_0:0028ae	7.1443
6183_0:00129a	12.549
6185_0:001f60	13.1988
61853_0:000a2a	7.1443
61853_0:002f5f	8.82915
619300_1:0010f0	22.493
6198_0:000b6b	4.47782
62324_0:000add	7.02609
62324_0:002c6e	6.24834
6238_0:00100e	10.1803
6238_0:00140d	4.36131
6238_0:003cef	3.30373
6239_0:001258	6.35566
6239_0:0016f9	9.32994
6239_0:00454c	3.30373
62625_0:0011a6	5.45284
62625_0:00166f	10.3106
62625_0:001cd3	4.97593
62698_0:00148b	8.33876
62698_0:00236c	7.1443
6279_0:00085a	11.3982
63057_0:0029f8	12.1447
63057_0:004c61	7.22301
6334_0:0012fc	5.4769
63459_0:001d6b	11.4171
63459_0:005be6	8.98674
63459_0:006562	8.98674
63459_0:00b7fa	11.4171
637379_1:0057c7	9.52841
6412_0:000e79	12.1799
6412_0:004696	5.33639
644352_1:001fe4	5.84164
644358_1:001f13	5.84164
64459_0:000b53	3.79507
64459_0:002bf2	5.57528
645133_1:0020c5	5.57414
64571_1:00071b	5.88273
64571_1:000da0	8.27124
64571_1:002c77	5.88273
64793_0:000dc4	4.75647
64793_0:001ecc	8.74041
647933_1:000cc7	11.9322
64838_0:000027	5.0195
64838_0:0000f1	5.0195
64838_0:002182	9.15372
6500_0:001f4c	7.20475
6526_0:0009fb	8.42079
653667_1:000934	3.6484
653667_1:000ecd	3.7607
655827_1:002099	5.2371
655863_1:001ed1	8.22446
6565_0:00435e	7.16247
656916_1:0007f3	3.68027
656916_1:001a35	6.15138
6573_0:000653	10.0154
658429_1:00067a	7.30199
660122_1:002770	4.45556
663331_1:0019b8	11.9322
66420_0:000f3f	5.83121
66420_0:00207a	3.72839
664439_1:004476	3.25034
665024_1:0007c8	9.32994
665079_1:00172e	6.77392
665912_1:001a0f	18.1447
665912_1:002654	9.32994
66656_0:0012fe	8.14351
66656_0:001a15	4.30724
66656_0:004795	8.98674
66656_0:00544d	8.98674
66656_0:005c08	8.98674
6669_0:00117f	5.59346
669874_1:0012d5	36.2777
67003_1:000f35	20.581
671144_1:001145	7.07562
671987_1:0007d7	8.49689
675824_1:001542	3.1189
67767_0:001c61	8.74041
680683_0:0019dd	5.56831
680683_0:002658	3.72839
683960_1:000dd8	15.3937
6850_0:000375	8.63846
6850_0:0010a4	9.61636
6850_0:0010a8	9.61636
6850_0:0012b4	3.50543
6850_0:00192f	13.0428
6850_0:002190	8.84588
6850_0:003858	5.37039
685588_1:00025e	5.04105
688394_1:000b53	13.0212
69004_0:0026d6	6.6045
69004_0:002bb1	7.02609
690307_1:001362	5.41488
692275_1:000921	8.77109
69319_0:0004b6	6.00771
69319_0:001be0	11.4174
6945_0:000f74	11.961
694573_1:000ac3	3.25034
694573_1:002202	5.07181
6958_0:000c81	6.75572
6973_0:0040f8	10.3454
6973_0:005748	12.5102
69771_1:000059	4.78146
69820_0:0004ce	5.19525
69820_0:0010f5	3.72839
698492_1:0005c6	18.7655
7004_0:002491	3.25034
7004_0:00269e	9.51201
7029_0:000b43	5.88273
7029_0:000dd2	5.06228
7029_0:001684	4.11708
7029_0:00554c	8.41128
703135_1:0000f5	3.71557
703756_1:002a0f	6.38595
7038_0:0018d1	6.91009
7070_0:000193	9.92082
7070_0:001f37	8.48559
70779_0:0020ee	4.84955
708187_1:001566	5.61083
708197_1:002d27	5.08582
7091_0:0002b1	5.64512
7091_0:00178e	3.72839
71139_0:001ab8	16.0773
71139_0:0021d7	4.48505
71139_0:0071fc	12.6135
7130_0:0004e6	3.72839
7130_0:002d84	5.4769
7159_0:0006bc	5.72262
7159_0:000b94	32.9872
7160_0:00022d	7.02609
7160_0:001d55	3.66234
7160_0:002d1e	5.66696
7160_0:003876	3.66234
7165_0:000254	14.6698
7165_0:001045	6.19566
7167_0:001071	5.49607
7167_0:001a5d	34.8671
7168_0:00322e	9.64417
7168_0:00325f	7.07691
7176_0:00313e	7.98801
7176_0:0035bd	7.7073
717646_1:000b97	4.78146
71784_1:001b3e	8.41578
717944_1:0004e7	3.42136
717982_1:00005f	3.25034
71804_1:0015ab	4.30724
7200_0:001086	6.90205
7200_0:0017c4	8.32486
72032_1:000729	7.959
72036_0:003058	8.23433
720590_1:000003	11.4689
720590_1:00137e	64.706
7209_0:001752	11.3982
7213_0:0008de	6.51428
7213_0:001dc8	6.7921
7213_0:002102	39.1618
7217_0:002e61	6.84986
7217_0:003550	38.7263
7217_0:003551	25.803
7220_0:001d38	24.8928
7220_0:001d39	46.5877
7220_0:001f57	7.33724
7222_0:000431	49.3219
7222_0:000432	22.9326
7222_0:0009e1	9.31301
7224_0:001089	7.61314
7224_0:00108a	21.1425
7224_0:003180	8.60871
7227_0:002872	7.33724
7227_0:002a83	43.8661
7227_0:002a84	22.659
7230_0:000055	22.215
7230_0:002333	7.92082
7230_0:002478	40.5137
7230_0:002479	7.61314
7237_0:0003be	48.4481
7237_0:00069f	7.61314
7244_0:00055d	8.01403
7244_0:002809	20.4229
7244_0:00280a	43.5986
7245_0:0029e6	30.0911
7245_0:0029e7	46.8661
7245_0:002c16	7.33724
72520_1:000165	4.30724
7260_0:001fd1	8.50906
7260_0:002903	41.2272
7260_0:00291b	49.3219
72664_0:001ca1	9.96457
72664_0:004aa6	9.28668
72664_0:005ecd	7.80688
7274_0:0007db	5.56831
7274_0:000b57	30.5648
7274_0:000bbd	46.4235
7282_0:0017f5	7.7073
7282_0:002cc4	46.71
7282_0:00326e	7.73779
73230_1:001e9e	4.87387
73231_1:001efb	4.17568
73337_0:001c37	7.1443
73337_0:003322	8.33876
7370_0:00118b	43.2475
7370_0:0026ea	6.28609
7375_0:00052e	23.4853
7375_0:001e95	50.124
7375_0:0032df	7.07691
7394_0:0006e1	6.51428
7394_0:002685	6
7394_0:002f92	8.01403
7395_0:0019ff	7.42759
7395_0:001a04	6.51428
7395_0:0042eb	5.48004
7397_0:001c8a	8.13709
7397_0:001f3a	6
7397_0:0024f8	6.51428
741275_1:0003cc	4.30724
741276_1:001363	11.5921
741705_1:0004c6	4.30724
7425_0:002683	4.86296
7425_0:002806	10.8277
74533_0:001c73	8.33876
74533_0:002078	7.1443
745531_1:000607	3.55114
7460_0:000470	4.61547
7460_0:000d74	8.74041
74649_0:001339	16.0773
74649_0:002204	8.98674
74649_0:006317	11.066
747089_1:0038f9	3.25034
747725_1:001b0a	6.56831
747725_1:001bc4	3.95861
74869_0:0027ff	3.25034
74873_0:001569	6.35783
7493_0:000d52	26.3471
7493_0:00216b	7.20336
74940_0:00021b	8.00568
74940_0:001202	8.08783
74940_0:0012b8	8.08783
74940_0:001e0f	7.46193
74940_0:0038e0	8.8636
74940_0:003e5e	8.8636
74940_0:00568e	8.02489
74940_0:007812	8.02489
75058_1:00059e	8.24519
7536_0:001e9e	6.1088
7536_0:003a03	3.49134
75366_0:003224	6.70224
75366_0:00491d	7.44709
75366_0:004f05	7.16247
75366_0:0052e9	7.6216
75366_0:0074c4	6.75007
75366_0:0082aa	7.6216
7539_0:000e2a	9.02835
7539_0:001ab9	9.51627
756982_1:0001b0	11.1076
75702_0:00359b	10.3447
75702_0:003cf0	4.71197
75702_0:004fdd	8.87746
75702_0:00589c	3.44478
75702_0:0060d0	4.64207
7574_0:002fe3	8.97716
759272_1:001963	5.4769
759273_1:000a89	5.2371
76194_0:00002f	6.36714
76194_0:002f58	3.72839
763406_1:0010e3	11.0777
763407_1:001091	5.99012
763407_1:003149	3.94692
763665_1:0001cd	6.64092
765867_1:003287	3.79507
765868_1:002122	15.7364
765868_1:003041	4.48505
765915_1:000ed5	3.25034
7668_0:000aa0	17.208
767769_1:00145e	5.36472
77044_1:000f59	7.50836
77166_0:00098c	5.44612
77166_0:002bc2	7.36341
771870_1:0010ae	6.27335
7719_0:001264	19.8508
7739_0:000e62	5.86075
7741_0:0055f1	12.0291
7741_0:0055f3	11.1155
77519_1:000c29	10.7084
77519_1:00124c	47.2226
78410_1:0010e3	4.4578
7868_0:002d97	6.51841
7868_0:003b0a	9.71309
78828_0:001170	9.28668
78828_0:001b58	12.6135
78828_0:00316b	16.8374
7897_0:00060a	7.87192
7897_0:00234e	6.67121
7918_0:000321	8.60995
7918_0:001328	7.77186
794803_1:00232a	3.25034
794803_1:002413	6.59261
7950_0:0000fc	8.88673
7950_0:000f81	6.70224
7950_0:00452a	7.70071
7955_0:0017df	7.6216
7955_0:00188f	6.59414
7955_0:0036e9	7.47508
7962_0:000cc3	4.07012
7962_0:00135e	6.70224
7962_0:001893	6.75007
7962_0:001935	6.75007
7962_0:0078e9	7.6216
7962_0:00a412	7.6216
79684_0:001741	6.80743
79684_0:003a76	8.21176
796925_1:00252e	4.89825
79782_0:000f44	7.7073
79782_0:0025d8	9.94769
79782_0:0025dc	9.94769
7994_0:004347	7.06459
7994_0:00542c	6.28609
7998_0:000999	8.09963
7998_0:0045de	6.59414
8010_0:001304	7.46193
8010_0:002f49	9.2583
8010_0:0031de	7.6216
8019_0:000d19	8.08783
8019_0:0012c9	7.46193
8019_0:00229b	9.38796
8019_0:002edf	8.00568
8019_0:005975	8.02489
8019_0:006a22	8.02489
8019_0:0089db	4.07012
8022_0:0004da	7.46193
8022_0:001a78	8.02489
8022_0:00216f	8.08783
8022_0:004034	8.48745
8022_0:00801b	8.00568
8022_0:0096e2	8.02489
8030_0:000350	7.55533
8030_0:0008b8	8.02489
8030_0:004e0e	8.02489
8030_0:007aa8	7.46193
8030_0:008503	9.38796
8030_0:0093dc	8.08783
8036_0:000cd7	8.02489
8036_0:001577	8.02489
8036_0:002fe6	8.08783
8036_0:003df6	7.92812
8036_0:005101	7.46193
8036_0:0062c9	8.8636
80379_0:0018d6	6.2932
80379_0:001da9	6.72909
80379_0:003b94	10.0244
8078_0:0000b8	5.68719
8078_0:000a37	7.84924
8078_0:001946	13.3183
8081_0:002402	5.68719
8081_0:002fb8	7.84924
8081_0:003924	14.5388
8083_0:0020a3	7.84924
8083_0:002c4c	5.68719
8083_0:005348	26.0206
8090_0:00215b	5.68719
8090_0:002c16	6.99957
8090_0:003680	14.1957
80966_0:001920	16.1798
80966_0:00234c	7.84924
80966_0:003de6	5.68719
80972_0:0018a1	7.84924
80972_0:00214a	29.9237
80972_0:004047	5.68719
8128_0:0020d7	7.84924
8128_0:003998	5.68719
8128_0:003ab8	14.1957
8153_0:001f3c	10.762
8153_0:00251c	7.84924
8153_0:005848	5.68719
8187_0:0019ae	7.56607
8187_0:0033b4	7.44709
8187_0:005c63	5.68719
81972_0:001086	11.4774
81972_0:0012ce	10.4647
81972_0:00209f	14.4395
81985_0:0008f9	8.9393
81985_0:001db9	11.066
8208_0:005470	44.0347
8208_0:005b72	5.59482
8208_0:005d00	7.21781
8255_0:000423	8.1064
8255_0:000f9c	6.59414
8255_0:0028fa	5.68719
83485_0:001d47	8.74041
83485_0:002551	4.81023
83485_0:002559	8.25096
8355_0:001eb4	6.7587
8355_0:002939	7.06459
8355_0:004f8f	7.50031
8355_0:0055c7	6.71534
8364_0:00159c	6.7587
8469_0:0027ef	7.38998
8469_0:002c40	7.56607
8478_0:000812	7.38998
8478_0:00116c	7.56607
8496_0:000b32	7.33724
8496_0:0013cb	7.70268
8502_0:0026dc	7.33724
8502_0:0038bc	6.67902
85057_1:000803	3.48346
85066_0:00093f	4.96577
85066_0:003a43	7.38998
85471_1:00046b	43.9539
85471_1:0004fa	10.7084
857340_1:00191e	5.30954
857566_1:000c76	67.8681
858893_1:00011a	3.3535
861557_1:002341	8.88174
861557_1:002952	19.0215
864141_1:0006b8	8.3122
864141_1:001232	65.0539
869754_1:001403	5.27968
88015_0:003486	4.30724
88036_0:00265c	8.4477
88036_0:006251	8.4477
880535_1:000b42	74.9183
880535_1:000c98	11.4689
880536_1:000a4c	9.43098
880536_1:000ee3	68.9654
8839_0:001eb7	7.38998
8839_0:003134	7.42759
88501_0:000139	4.86296
88501_0:000756	8.74041
885580_0:0024ca	7.1443
885580_0:004285	8.82915
8897_0:0015e1	5.97964
8897_0:002d4c	7.38998
8932_0:003451	6.67902
8932_0:003a21	7.38998
89399_0:0006d2	8.33876
89399_0:000984	7.1443
89399_0:004baa	9.24048
89462_0:00143b	7.1443
89462_0:005195	8.33876
8954_0:00043c	7.38998
8954_0:001470	6.67902
8969_0:00077d	7.38998
8996_0:0019e8	7.38998
8996_0:003065	7.42759
90262_1:0002fd	4.71242
90262_1:003373	7.51215
9031_0:001ee6	7.38998
9031_0:003736	7.42759
90675_0:000439	12.6135
90675_0:0023c2	11.4774
90675_0:00d864	11.4774
90675_0:00da03	10.4647
90675_0:00e8f7	12.6135
90675_0:010912	11.4774
90675_0:010e42	10.4647
90675_0:012848	11.4774
9103_0:001fc4	7.38998
9103_0:003775	7.42759
9135_0:001100	7.38998
9135_0:0036f5	5.32468
913774_1:00155c	7.61439
91411_0:000710	8.07546
91411_0:000f90	4.97224
914237_1:002efb	5.18316
91492_1:001e8a	5.0652
9157_0:0019c6	7.38998
9157_0:002f16	6.67902
91626_1:0009a7	6.56831
91626_1:000a41	11.2653
9172_0:00272a	6.19839
9172_0:002a7d	7.38998
91928_1:0004a7	4.60995
9209_0:001b5b	7.22403
9233_0:00190d	7.38998
9238_0:002031	7.38998
9244_0:00040e	6.67902
9244_0:001ab2	7.38998
9258_0:001a29	7.38998
930089_1:001ca8	9.32994
930090_1:000a41	10.1803
9305_0:0001ab	7.38998
9305_0:000b1b	7.87192
930990_1:000729	4.18006
931890_1:00057f	5.21524
932674_0:0011d9	7.38998
933084_1:0005b4	3.89654
933388_1:00022f	6.52244
9361_0:000341	7.1443
9361_0:001df9	8.82915
93625_1:002619	3.67819
9365_0:0018a7	8.33876
9365_0:003ded	7.1443
9371_0:00110c	7.1443
9371_0:002f02	7.42759
93721_0:0001a0	6.71534
93721_0:005862	5.96497
93759_0:003eac	9.28668
93759_0:006e21	8.98674
93934_0:001b1c	7.38998
93934_0:0031f7	7.42759
9402_0:001236	8.33876
9402_0:0034bb	7.1443
9407_0:0015ae	7.1443
9407_0:002f5e	8.33876
94208_1:000aed	6.59261
944289_1:00056a	3.46763
945553_1:0010b3	4.36492
946125_1:00045b	6.45967
946125_1:001dd2	6.45967
94827_0:000f65	6.81333
94827_0:002d78	7.38998
9483_0:0031fb	7.1443
9483_0:00387c	8.82915
94835_0:000a01	6.76346
94835_0:001ffb	7.33724
9531_0:00378b	8.82915
9531_0:003b39	7.1443
9541_0:001398	4.36131
9541_0:0023fa	7.1443
9541_0:00319f	8.82915
9544_0:0025c2	7.1443
9544_0:003245	8.82915
9545_0:000586	7.1443
9545_0:002c03	8.82915
9555_0:00260e	7.1443
9555_0:0031fd	8.82915
9568_0:002212	8.82915
9568_0:003f29	7.1443
9595_0:0008a6	8.82915
9595_0:0029e6	7.1443
9597_0:00096f	8.82915
9597_0:00264b	7.1443
9598_0:00098b	8.82915
9598_0:002846	7.1443
9601_0:0008fd	8.82915
9601_0:00272a	7.1443
9606_0:0009d6	8.82915
9606_0:002879	7.1443
9615_0:001d44	8.33876
9615_0:00404c	7.1443
9646_0:000a15	7.28853
9646_0:000bef	7.1443
9668_0:0007ec	8.33876
9668_0:00175d	7.1443
9685_0:000ca2	8.33876
9685_0:003462	7.1443
9691_0:00020d	8.33876
9691_0:001d1a	7.1443
97097_0:0004fb	5.97964
97097_0:00296d	7.38998
9713_0:000362	8.33876
9713_0:001bee	7.1443
9713_0:001dd5	3.31078
9733_0:000af7	7.1443
9733_0:002a39	8.33876
9739_0:002278	7.1443
9739_0:002821	8.33876
9749_0:00099f	7.1443
9749_0:003fc8	8.33876
9755_0:0011db	7.1443
9755_0:003b1f	8.33876
9785_0:002784	8.82915
9785_0:00496c	7.1443
9793_0:0008d4	8.33876
9793_0:001ea1	7.1443
9796_0:00021e	7.1443
9796_0:00359a	8.33876
9798_0:0002fc	7.1443
9798_0:000b71	8.33876
981085_0:006378	10.0244
9823_0:001134	8.33876
9823_0:003f81	7.1443
983644_1:001eb1	5.22592
9837_0:0032ad	8.33876
9837_0:004180	7.1443
9838_0:0006a4	7.1443
9838_0:00163e	8.33876
983966_1:0000a6	12.6064
983967_1:00140b	37.7994
98403_1:0015b6	5.40771
984485_1:000d30	13.7047
984487_1:000c24	7.00009
985895_1:0021b5	5.29328
9874_0:002915	7.1443
9874_0:0045c9	7.28853
990650_1:002dac	5.59346
9913_0:00233a	8.33876
9913_0:00492c	7.1443
9915_0:002084	8.33876
9915_0:004581	7.1443
9925_0:0020a7	8.33876
9925_0:0044f5	7.1443
9938_0:000003	7.1443
9938_0:002a07	8.33876
9940_0:001093	8.33876
9940_0:00456b	7.1443
994086_1:00096f	3.25034
9974_0:000868	8.33876
9974_0:0018e0	7.1443
9978_0:00094e	6.4437
9978_0:00098b	6.18749
9986_0:00076b	7.28853
9986_0:000959	7.28853
9994_0:00092b	8.82915
9994_0:000ddf	8.82915
9994_0:003827	7.1443

## Sheet: # of PLDs (LLR score>0)
1001832_1_000113	1
1001833_1_002550	1
1001937_1_001826	1
10020_0_00264a	1
10020_0_0027b9	1
10029_0_0030b0	1
10029_0_004292	1
1003335_1_001229	1
10036_0_0000b8	1
10036_0_0017ba	1
10036_0_004dbc	1
10047_0_000edc	1
10047_0_00394a	1
10047_0_004825	1
100784_0_000d51	1
100784_0_002c81	1
10089_0_0019f5	1
10089_0_002242	1
10089_0_003834	1
10090_0_001e7a	1
10090_0_002086	1
10093_0_00008e	1
10093_0_000b4c	1
101020_0_0008b4	1
101020_0_0012aa	1
101020_0_0046ba	1
101091_1_001656	1
101091_1_00228a	1
101091_1_00233d	1
101127_1_000de5	1
10116_0_00058c	1
10116_0_001bde	1
10141_0_00227b	1
10141_0_004cb9	1
10160_0_000839	1
10160_0_002227	1
1016849_1_000258	1
10181_0_000874	1
10181_0_001df4	1
10181_0_00427c	1
10224_0_00232d	1
1026970_0_0009c1	1
1026970_0_0049b7	1
103372_0_00051c	1
103372_0_0006a5	1
1034331_1_0011b9	1
1035309_1_001086	1
1036611_1_00008b	1
1036612_1_000788	1
1036808_1_000ebd	1
103695_0_0007a9	1
103695_0_001189	1
1037660_1_001a3f	1
103944_0_000ecf	1
103944_0_0020f1	1
1041015_0_0020dd	1
1041015_0_002b8e	1
1041015_0_002baf	1
1041607_1_0013e2	1
104259_1_000dcb	1
1043002_1_0006b8	1
1043002_1_001c56	1
1043003_1_0000a1	1
1043003_1_001928	1
1043004_1_000074	1
1043004_1_000142	1
1043005_1_0013b7	1
1043005_1_001bfc	1
1043627_1_00117e	1
104421_0_0010a1	1
104421_0_0017f6	1
104688_0_0013da	1
104688_0_0013db	1
104688_0_001bec	1
1047168_1_0009af	1
1049336_0_0022d9	1
105023_0_000a57	1
105023_0_000f25	1
105023_0_00465c	1
1051891_1_000e2a	1
105231_0_002ca3	1
1052685_1_00006a	1
105487_1_000d8a	1
105487_1_002950	1
105696_1_000bdd	1
105696_1_00180e	1
106004_1_001c31	1
1064592_1_000870	1
106582_0_0019ff	1
106582_0_0040db	1
106582_0_005c0d	1
1069443_1_0017b5	1
1071378_1_0005cc	1
1071380_1_0005cc	1
1071381_1_0004be	1
1071382_1_001223	1
1071383_1_000203	1
1072389_1_001b37	1
1073089_1_00175a	1
1073090_1_000919	1
1076256_1_00057f	1
1076935_1_0004cd	1
1077348_1_0018bf	1
1080349_1_00115a	1
1081102_1_0008be	1
1081103_1_000c49	1
1081104_1_000c98	1
1081105_1_00217b	1
1081107_1_001752	1
1081108_1_001b38	1
1081109_1_0014fc	1
1088818_0_000d9a	1
1088818_0_003af0	1
108892_1_000cf2	1
108931_0_0006a8	1
108931_0_00374a	1
1089451_1_001c3f	1
109264_1_0011a2	1
109280_0_001a4b	1
109280_0_0029be	1
109280_0_002f19	1
109478_0_001ecc	1
109478_0_003c1e	1
1095629_1_0017ea	1
1095630_1_00218b	1
110193_0_001221	1
110193_0_002dd1	1
1105325_1_001d6a	1
1109443_1_0022eb	1
1111077_1_000c17	1
1116229_1_000e98	1
112268_0_000a48	1
112268_0_001535	1
112498_1_00125c	1
1126212_1_0008a5	1
1128425_1_0021b0	1
1130832_1_001bf1	1
113334_0_002fed	1
113334_0_00318b	1
113540_0_00257e	1
113540_0_002eb1	1
113540_0_0047b0	1
1136231_1_000b8f	1
1137138_1_0010ca	1
1137211_1_0012f9	1
1141098_1_001277	1
114398_0_0004c8	1
114398_0_002b09	1
114398_0_002c3d	1
1149755_1_0009f8	1
1155016_0_0030d9	1
1157616_1_000772	1
1157616_1_003a13	1
1157962_0_00002b	1
1157962_0_00016e	1
1159556_1_000042	1
1160497_1_00295d	1
116153_0_00134f	1
116153_0_00152c	1
1163406_1_00180b	1
1168221_1_000c81	1
1169474_1_00297d	1
1169540_1_003c83	1
1170229_1_0016c6	1
117179_1_00104f	1
1172189_1_0000f3	1
1172189_1_00209d	1
1173061_1_00082d	1
1173701_1_00176a	1
118200_0_00077f	1
118200_0_000b0f	1
1182541_1_00225c	1
1182542_1_001225	1
1182544_1_002334	1
1182545_1_002924	1
118797_0_00161a	1
118797_0_004331	1
1198029_1_000f24	1
120017_1_0001c3	1
1209926_1_00098c	1
1209931_1_001b92	1
121225_0_002152	1
121225_0_0021b5	1
1213857_1_001feb	1
1213859_1_000247	1
1214573_1_000b76	1
121530_0_00267e	1
121530_0_002964	1
121759_1_001629	1
121845_0_001d1e	1
121845_0_0048c7	1
1220162_1_000ba5	1
1220924_1_0008d1	1
1220926_1_0017a3	1
1220926_1_002cc1	1
1220926_1_002d52	1
122368_1_00115c	1
1229662_1_001d1e	1
1230840_0_000f25	1
1230840_0_0017e7	1
1230905_1_000a2f	1
1231657_1_0037cd	1
1237626_1_000470	1
1237626_1_000de7	1
1237896_1_003211	1
1245528_1_0007cd	1
1245748_1_0020cb	1
1245769_1_000655	1
1257118_1_001053	1
125878_0_001a95	1
125878_0_0043a7	1
125945_0_0010d0	1
125945_0_00114e	1
125945_0_0016cd	1
1262450_1_000926	1
1263082_1_002ca3	1
1263415_1_001674	1
1266660_1_000a22	1
1266666_1_0011d3	1
1266667_1_000f4a	1
1268274_1_000f42	1
126957_0_003a79	1
1274352_1_0000ad	1
1274352_1_000752	1
127582_0_0002de	1
127582_0_0014ed	1
1276143_1_00069e	1
1276529_1_000c19	1
1277687_1_00107a	1
1279043_1_001f8a	1
1280523_1_002b08	1
1283841_1_001c16	1
128390_0_0006d9	1
1284197_1_001a63	1
1286976_1_000048	1
1287680_1_001917	1
1287681_1_002055	1
1294385_1_00117e	1
1295528_1_0003df	1
1295531_1_0008af	1
1296096_1_001916	1
1296100_1_000e95	1
1296101_1_001030	1
1296108_1_000e71	1
1296109_1_000d30	1
1296118_1_001fb2	1
1296119_1_001c3d	1
1296121_1_0008ea	1
1296123_1_00086e	1
13037_0_000abb	1
13037_0_002138	1
130453_0_0004b8	1
130453_0_006aad	1
1305764_1_001207	1
1306850_1_0022bc	1
1314670_1_0008a9	1
1314670_1_001414	1
1314672_1_0002b0	1
1314674_1_0012c5	1
13146_0_00160b	1
13146_0_00356a	1
1314771_1_00144f	1
1314777_1_000ce9	1
1314781_1_0007ee	1
1314782_1_00246c	1
1314783_1_00022f	1
1314785_1_001872	1
1314790_1_00343f	1
1314790_1_003869	1
1314800_1_000079	1
1314962_1_0002d4	1
1316194_1_0030d5	1
13164_0_00007d	1
13164_0_000f41	1
132113_0_0029f0	1
132113_0_003b98	1
13249_0_0035bc	1
1328760_1_000132	1
132908_0_0010ef	1
132908_0_001db9	1
13290_1_00023a	1
1330018_1_000857	1
13333_0_001564	1
13333_0_0025f7	1
133434_0_000969	1
133901_0_0022b5	1
1340429_1_000cb0	1
1344414_1_001f10	1
1344416_1_0028fb	1
1344418_1_000ce9	1
1353009_1_000ac3	1
1353952_1_0004d7	1
1356009_1_001451	1
136037_0_00109c	1
136037_0_002a5b	1
13616_0_0000b0	1
13616_0_0002e2	1
136370_1_001dc9	1
1365484_1_002250	1
1365824_1_001077	1
1365886_1_000414	1
1365886_1_00141e	1
1367422_1_0011ba	1
13686_0_00019a	1
13686_0_0013b7	1
13706_1_001fab	1
13706_1_0024fa	1
13735_0_000379	1
13735_0_0030b5	1
1380566_1_001688	1
1381753_1_000079	1
1382522_1_000380	1
138298_1_000280	1
1388766_1_001210	1
1391915_1_0019ea	1
1392242_1_001a98	1
1392248_1_0006e0	1
1392250_1_000b57	1
1392255_1_001b37	1
139723_0_001957	1
139723_0_001b2b	1
1399860_1_000927	1
1399860_2_000340	1
1408157_1_00082c	1
1408163_1_001e7a	1
1410327_1_003188	1
1415176_0_0025ea	1
1415176_0_002949	1
1420907_1_00128d	1
1420909_1_0007ff	1
1420910_1_001908	1
1420915_1_002b7f	1
1423351_1_0004eb	1
142615_0_002eb4	1
142615_0_003c22	1
1427455_1_000afd	1
1432307_1_000be9	1
143302_0_00150d	1
143302_0_003760	1
143948_0_0010e7	1
143948_0_0021ae	1
143995_0_000f12	1
143995_0_00238c	1
144034_0_0011a2	1
144034_0_00166a	1
1441469_1_001011	1
144197_0_002541	1
144197_0_002933	1
1442368_1_000346	1
1442369_1_000a10	1
1442370_1_0021e5	1
1442371_1_000234	1
1447872_1_0011ab	1
1447875_1_002664	1
1447883_1_0013a6	1
1460663_1_001102	1
146911_0_000e5e	1
146911_0_00360e	1
1480154_0_00115a	1
149040_1_000a1c	1
150288_0_000426	1
150288_0_0019ef	1
150288_0_002542	1
150374_1_000296	1
1507135_0_0009b9	1
1507870_1_003a0c	1
1507870_1_00489d	1
1509407_1_001eec	1
1524831_1_000e64	1
1531966_1_000b6d	1
15368_0_001025	1
15368_0_00484a	1
15368_0_004fad	1
154538_1_002a60	1
156304_0_000cb8	1
156304_0_00264d	1
156563_0_003de9	1
1573173_1_001849	1
158046_1_0001ce	1
158383_0_0000eb	1
158383_0_004c2c	1
158441_0_00196c	1
158441_0_003f5b	1
158607_1_001122	1
158607_1_003131	1
1603295_1_000a8e	1
1608454_0_001cb4	1
1608454_0_0028cd	1
1608454_0_005637	1
1608454_0_006e20	1
1608454_0_0075de	1
1608454_0_00883a	1
1622147_1_0002c0	1
1622149_1_001510	1
1629725_0_001c86	1
1654605_1_0010e6	1
1658172_1_0000a4	1
1658174_1_0008ee	1
166361_0_000b09	1
166361_0_000b0e	1
166361_0_001e9a	1
166423_0_000e59	1
166423_0_0030c5	1
1664694_1_001e6a	1
1676925_0_001552	1
1676925_0_002bcb	1
168631_0_000873	1
1714833_1_000afd	1
1720309_0_003c88	1
1737458_0_00081e	1
1737458_0_002a42	1
1737458_0_003ece	1
1745343_1_002c86	1
174628_0_000d2e	1
174628_0_002893	1
174628_0_0029f8	1
1754190_1_001573	1
1754190_1_002221	1
1754191_1_00016e	1
1754192_1_002acd	1
175836_0_0011b4	1
175836_0_003494	1
176057_0_00215a	1
176057_0_00340a	1
176275_1_0025fb	1
176946_0_00203e	1
176946_0_0021ed	1
178035_0_0009d1	1
178876_1_000abe	1
1789683_1_000498	1
179993_1_000ec0	1
180088_1_0026d5	1
180498_0_000b87	1
180498_0_001510	1
180498_0_002b61	1
181119_0_000e01	1
181119_0_00347a	1
1813822_1_002b45	1
181874_1_0016cc	1
183478_1_000bb3	1
183478_1_001d7f	1
1835702_1_0008bd	1
1841481_0_004016	1
1841481_0_004a5c	1
1841481_0_0062e6	1
185453_0_000229	1
185453_0_001cf9	1
1858805_1_001db9	1
1868482_0_002e1a	1
1868482_0_004a3c	1
186990_0_001211	1
186990_0_001870	1
187382_0_0013e1	1
188344_0_0026fa	1
188379_0_0012bf	1
188379_0_002380	1
192010_1_001aee	1
192259_0_0016dc	1
196109_1_000191	1
197043_0_000ead	1
1983410_1_001f81	1
198730_1_00117b	1
198806_0_0017b8	1
198806_0_00355e	1
199890_0_000602	1
199890_0_000734	1
200316_0_001308	1
200316_0_00333b	1
200316_0_0041aa	1
2004951_1_000de0	1
2004952_1_00139a	1
2015173_0_000b12	1
2015173_0_0011f5	1
202946_0_002291	1
202946_0_003d79	1
206008_0_005f28	1
206008_0_007485	1
2070412_1_000b85	1
208452_1_000d7a	1
208452_1_001577	1
210143_0_004524	1
210143_0_004c76	1
211228_0_00067d	1
211228_0_00155a	1
212818_1_000f9c	1
214684_1_000a4a	1
214687_0_000c5c	1
214687_0_00191c	1
214687_0_00397f	1
214687_0_00551a	1
214687_0_006299	1
214687_0_006709	1
215243_1_00227f	1
215358_0_00038b	1
215358_0_000d80	1
215358_0_0022e6	1
216574_0_000e2e	1
216574_0_000f9e	1
217634_0_0003b4	1
217634_0_002a57	1
218467_0_001104	1
218851_0_003279	1
218851_0_0058a8	1
219809_0_00106b	1
219809_0_001558	1
222816_0_000131	1
222816_0_0010bd	1
224129_0_000efe	1
224129_0_0018da	1
225117_0_001355	1
225117_0_001360	1
225117_0_002419	1
225117_0_00394b	1
225117_0_005503	1
225117_0_00609a	1
225117_0_0060a8	1
225117_0_0060ac	1
225117_0_0061e4	1
225359_1_000616	1
225400_0_0006d6	1
225400_0_003f02	1
22663_0_00941a	1
227321_1_002266	1
229535_1_000a3d	1
230844_0_001309	1
230844_0_002850	1
231916_1_001903	1
236234_1_000f4b	1
237561_1_000b59	1
237631_1_0004e9	1
240176_1_0004c4	1
240206_0_001b1e	1
240206_0_0022ed	1
242507_1_001c1c	1
244447_0_002a08	1
244447_0_00338d	1
244447_0_0049d5	1
244447_0_004b11	1
245562_1_000ce9	1
246409_1_00283f	1
246410_1_000912	1
246437_0_001d08	1
246437_0_0033f1	1
246812_0_0021b0	1
253628_1_001fb6	1
254877_1_001b3d	1
259920_0_0052f2	1
261658_1_001392	1
261658_1_001542	1
268505_1_00185a	1
2711_0_00079a	1
27334_1_0014d2	1
27337_1_000d89	1
27342_1_001acf	1
2769_0_000f5e	1
279965_0_00312d	1
280699_0_00045e	1
28377_0_001137	1
284592_1_0001d8	1
28532_0_0015c3	1
28532_0_0022b0	1
28532_0_002e51	1
28573_1_000001	1
28588_0_001273	1
28588_0_0025c0	1
28588_0_0025c2	1
28612_0_000993	1
28612_0_000fa3	1
286306_0_00103a	1
286306_0_001796	1
286706_0_00206d	1
286706_0_003749	1
28737_0_0003f0	1
28737_0_001e96	1
28743_0_000352	1
28743_0_002155	1
28743_0_0031dd	1
28743_0_0042d0	1
28985_1_000bc3	1
290292_1_000520	1
29029_0_00362f	1
29029_0_003631	1
29029_0_0037e8	1
29030_0_000848	1
29030_0_000b04	1
29030_0_001dfb	1
29031_0_0003e4	1
29031_0_000910	1
29053_0_00037b	1
29053_0_0011c7	1
29058_0_0026b7	1
29058_0_002d56	1
29073_0_000138	1
29073_0_002ce6	1
29078_0_00182c	1
29078_0_0020a4	1
29088_0_000e6c	1
29088_0_003a9b	1
29088_0_003bea	1
291302_0_0016a0	1
291302_0_001ea0	1
29159_0_005ed8	1
293939_1_002111	1
294128_0_001129	1
294128_0_00408f	1
294746_1_000eaa	1
294747_1_000a53	1
29655_0_001490	1
29655_0_002b3a	1
29729_0_0004b0	1
29729_0_001fce	1
29729_0_00477f	1
29729_0_00613c	1
29729_0_00776a	1
29730_0_0002cd	1
29730_0_0060c8	1
29730_0_006c1e	1
29730_0_006c49	1
29730_0_0073b9	1
29760_0_000d9e	1
29760_0_002be2	1
29760_0_00332f	1
29845_1_0004f2	1
299123_0_000e49	1
299123_0_002961	1
30019_0_0029e9	1
30019_0_002b7d	1
30019_0_002b8e	1
30023_0_0010a6	1
30023_0_0036ca	1
30023_0_003739	1
30025_0_00092d	1
30025_0_000c69	1
30025_0_001000	1
30069_0_000ee3	1
30069_0_00111b	1
303518_0_000257	1
303518_0_0024db	1
303518_0_003ec4	1
303698_1_00139f	1
30419_0_0020fd	1
30455_0_00069c	1
30455_0_003949	1
30521_0_0015ce	1
30521_0_00327b	1
30538_0_000c51	1
30538_0_00102f	1
30608_0_000e73	1
30608_0_002efc	1
30611_0_0014b0	1
30611_0_0028f9	1
306901_1_001a67	1
30732_0_001a0c	1
30732_0_004400	1
30732_0_00484f	1
307491_0_002734	1
307491_0_002c93	1
307658_0_000848	1
307658_0_001eb2	1
3076_0_000434	1
307959_0_002500	1
307959_0_0025c3	1
307959_0_0027cd	1
307959_0_003b26	1
307959_0_0081db	1
307959_0_008fb8	1
307959_0_00915d	1
308745_1_00180f	1
31033_0_000c55	1
31033_0_0038d9	1
31033_0_004909	1
310752_0_001306	1
310752_0_001836	1
31234_0_003263	1
31234_0_005541	1
31271_1_000e56	1
315563_0_001944	1
315563_0_00274a	1
319348_0_000ff2	1
319348_0_004256	1
321146_1_000e6a	1
321398_0_000c71	1
321398_0_002c6b	1
321614_1_001673	1
321614_1_0019b2	1
3218_0_000936	1
322104_1_0005f4	1
32264_0_001619	1
32507_0_002d8c	1
32507_0_002f89	1
32507_0_003398	1
32536_0_000dec	1
32536_0_00123d	1
326594_0_000627	1
326594_0_002222	1
326968_0_0000c8	1
326968_0_000361	1
326968_0_004bd6	1
326968_0_006160	1
327505_1_0029e6	1
328815_0_002435	1
328815_0_003750	1
329046_1_002f04	1
330879_1_000192	1
331117_1_00202f	1
33119_0_00111a	1
33119_0_00372c	1
33119_0_007150	1
33203_1_0002a8	1
332648_1_001982	1
334819_1_002a50	1
336963_1_000e73	1
336983_0_000250	1
336983_0_001e7b	1
336983_0_00497d	1
339724_1_002437	1
341663_1_0027be	1
342668_1_000730	1
344612_1_00047b	1
345164_0_001727	1
345164_0_002c19	1
34638_0_000b57	1
34638_0_000ea4	1
34720_0_001093	1
34720_0_0023fe	1
34740_0_0016f6	1
34740_0_001dde	1
3476_0_006a94	1
34839_0_001833	1
34839_0_0049ca	1
348802_1_000222	1
34882_0_00130d	1
34882_0_001c4c	1
348901_1_0024cc	1
35019_0_001fea	1
35019_0_0030c5	1
352914_1_000847	1
35525_0_0022a0	1
35525_0_00486e	1
3555_0_003f41	1
3555_0_00482d	1
35570_0_0023d6	1
35570_0_0027ce	1
3562_0_000878	1
3562_0_005b36	1
35722_1_002aab	1
357750_1_0004cf	1
35883_0_00376b	1
35883_0_003fe3	1
35883_0_0044f7	1
35883_0_00453f	1
36022_1_000771	1
36050_1_002505	1
36300_0_000761	1
36300_0_0009be	1
36329_1_00065c	1
36329_1_000782	1
36330_1_0008dc	1
36330_1_000e9c	1
3641_0_0032c7	1
3641_0_004929	1
3649_0_001790	1
3649_0_002f5c	1
3656_0_0004f7	1
3656_0_003c6b	1
3656_0_004075	1
3661_0_002dd5	1
3661_0_003fd6	1
3661_0_0053d0	1
3661_0_0068e5	1
36646_1_0001f4	1
3673_0_00049f	1
3673_0_0030e0	1
3673_0_004081	1
36911_1_000ead	1
37001_0_000da1	1
37001_0_00340a	1
37001_0_003887	1
37003_0_0019e2	1
37003_0_004f74	1
3702_0_00004c	1
3702_0_00055c	1
3702_0_00400f	1
37040_0_0009c3	1
3711_0_005de3	1
3711_0_0073b1	1
3711_0_007c23	1
3726_0_000ad4	1
3726_0_006c3b	1
3726_0_0076f5	1
3726_0_00925c	1
3726_0_00a9ec	1
37293_0_001000	1
37293_0_003247	1
37293_0_004b17	1
37344_0_0005cf	1
37344_0_00118f	1
3750_0_0002a4	1
3750_0_002efe	1
3750_0_005e7f	1
3750_0_005f1b	1
3750_0_00a3a4	1
3750_0_00b79d	1
3760_0_00082e	1
3760_0_00254c	1
3760_0_004a8f	1
37621_0_0005d6	1
37653_0_000b52	1
37682_0_0062ab	1
37682_0_009037	1
37682_0_009bd7	1
3775_0_001332	1
3775_0_001bea	1
3775_0_004d09	1
378494_0_006d9b	1
379508_1_000bc5	1
379532_0_0013c8	1
379532_0_001e15	1
381198_0_002aff	1
381198_0_002db3	1
38123_0_00077e	1
3821_0_003804	1
3821_0_00445a	1
3821_0_006223	1
3827_0_00334d	1
3827_0_003c08	1
3827_0_00430f	1
3827_0_0047be	1
383855_1_000d3d	1
3847_0_0031c0	1
3847_0_003d3d	1
3847_0_009611	1
38626_0_000e83	1
38626_0_00126a	1
38654_0_0010df	1
38654_0_003337	1
3871_0_001342	1
3871_0_001cbf	1
3871_0_001ef5	1
3871_0_00370a	1
3871_0_0046a4	1
3871_0_005641	1
3871_0_005b69	1
3880_0_003e52	1
3880_0_00a5eb	1
3885_0_0054f6	1
3885_0_006233	1
3900_0_001676	1
3900_0_00431a	1
3914_0_002435	1
3914_0_005426	1
392613_1_000be6	1
39416_1_0017d4	1
39432_0_00083c	1
39432_0_00096c	1
39758_0_002e49	1
39758_0_002fb8	1
3981_0_000452	1
3981_0_0045fc	1
3981_0_0051cc	1
3983_0_00153f	1
3983_0_001961	1
3983_0_0044b6	1
3983_0_005d5b	1
398673_1_00230a	1
3988_0_001324	1
3988_0_0016a0	1
39947_0_0043db	1
39947_0_004c48	1
39947_0_00618f	1
39966_1_0000e4	1
401625_1_0009d8	1
40199_1_001e04	1
4039_0_0065da	1
4039_0_006f68	1
4072_0_002463	1
4072_0_0038f4	1
4072_0_006dab	1
407821_0_000792	1
407821_0_002661	1
4081_0_0017e7	1
4081_0_003391	1
40932_0_001600	1
40932_0_00173a	1
4097_0_000f6a	1
4097_0_00159d	1
4097_0_00c383	1
4097_0_00d701	1
4097_0_00e1a3	1
4098_0_0009f7	1
4098_0_002da3	1
4098_0_005f5c	1
4100_0_000ee7	1
4100_0_00ab50	1
4100_0_00b34c	1
4100_0_00d483	1
4100_0_00d651	1
4100_0_00de07	1
41047_1_001948	1
4113_0_001204	1
4113_0_0045ec	1
411798_0_0011b8	1
411798_0_0030d7	1
411798_0_0030f7	1
411798_0_00310b	1
412133_1_0121e2	1
413071_1_0017ff	1
41427_0_0000cf	1
41427_0_002d64	1
41447_0_0004fa	1
41447_0_000e83	1
41447_0_0017e1	1
4155_0_000246	1
4155_0_005bf9	1
416450_1_000f86	1
41688_1_00017c	1
4182_0_0014fd	1
418867_1_0007e9	1
418985_0_001709	1
418985_0_002f01	1
419612_0_004192	1
419612_0_004231	1
42026_0_00264b	1
42026_0_002cc9	1
42026_0_0031bd	1
420778_1_00080a	1
42254_0_001dd5	1
42254_0_0026d6	1
4232_0_0029f6	1
4232_0_004530	1
4232_0_0065b4	1
4232_0_006ffa	1
4232_0_009432	1
42345_0_0001f0	1
42345_0_0036ca	1
42345_0_003904	1
42345_0_005ef9	1
4236_0_0009e0	1
4236_0_008063	1
42514_0_001597	1
42514_0_004dae	1
425265_1_000298	1
426418_1_00032d	1
426418_1_00085c	1
42673_1_0031f8	1
429701_0_0044fc	1
43041_0_0000bc	1
43151_0_000214	1
43151_0_0023fb	1
43179_0_000dc3	1
43179_0_00116c	1
43346_0_0024a6	1
43346_0_004014	1
433476_1_0008a4	1
436010_1_00097c	1
436907_1_000dd0	1
43700_0_000309	1
43700_0_00094f	1
43700_0_0038b5	1
438502_0_00262d	1
438503_0_000368	1
441894_0_00093d	1
441894_0_000f61	1
441921_0_00102b	1
441921_0_00252a	1
441959_1_0011fd	1
441960_1_000fe9	1
4432_0_0011fe	1
4432_0_002668	1
4432_0_002928	1
4432_0_00377d	1
4432_0_00404a	1
44394_0_001c91	1
44394_0_00365a	1
447093_1_0015eb	1
447095_1_002329	1
45235_1_0018e3	1
452589_1_001ce7	1
45286_1_00093a	1
4533_0_0039e8	1
4533_0_004083	1
4533_0_004d39	1
45354_1_00139a	1
454130_1_00229a	1
454923_0_0013ba	1
454923_0_0022b9	1
4555_0_0043aa	1
4555_0_00544c	1
4558_0_003e92	1
4558_0_0052db	1
456900_0_001c8c	1
456900_0_001fb1	1
456999_1_001bc5	1
4572_0_0023f4	1
45779_0_001dd6	1
45779_0_0028cc	1
4577_0_0004ff	1
4577_0_003a84	1
4577_0_00428b	1
4615_0_00003a	1
4615_0_002f4b	1
4615_0_00444a	1
461836_1_0015e9	1
46433_1_0022ef	1
46433_1_006bee	1
4686_0_0033cd	1
4686_0_003889	1
4686_0_004c4b	1
472368_0_003c14	1
47427_1_000fb4	1
47428_1_00211c	1
482145_1_000892	1
482537_0_002051	1
482537_0_0037f9	1
4829_1_000bd4	1
4829_1_003361	1
48498_0_0003c3	1
486041_1_004375	1
48698_0_0011a7	1
48698_0_003475	1
48698_0_003976	1
48699_0_001150	1
48699_0_001ee5	1
48699_0_0058ea	1
48701_0_00108c	1
48701_0_001e90	1
48701_0_00576e	1
48709_0_00208b	1
48883_0_0028d3	1
48883_0_00342b	1
4909_1_0012b9	1
49451_0_001ab5	1
49451_0_004531	1
4950_1_0010ac	1
4952_1_0001bd	1
4955_1_0009c2	1
4956_1_0001bb	1
498019_1_0013f5	1
4999_1_000fa2	1
500485_1_000f95	1
5005_1_00083c	1
502779_1_000b5c	1
503106_1_0016fd	1
50402_0_001260	1
50402_0_00295b	1
50429_0_002ca1	1
50452_0_00051c	1
50452_0_001200	1
50452_0_001d3a	1
5061_1_000660	1
5075_1_00038e	1
5078_1_000ddd	1
51031_0_0018ae	1
51031_0_004064	1
51240_0_001307	1
51240_0_001c68	1
51240_0_002aa3	1
51240_0_006669	1
5127_1_0024a4	1
51337_0_001edf	1
51337_0_003a27	1
51338_0_0024a7	1
51338_0_003c9b	1
5141_1_001516	1
515849_1_002435	1
515849_1_002817	1
51655_0_000050	1
51655_0_000434	1
51655_0_00079a	1
516756_0_001dce	1
51953_0_002f9b	1
51953_0_004a7d	1
519963_1_001766	1
520822_0_00023d	1
520822_0_000790	1
52283_0_000022	1
52612_0_0040ac	1
52644_0_000c5a	1
52644_0_0010b9	1
52670_0_0032d5	1
52670_0_0037c8	1
5286_1_001a3d	1
535359_0_0009ea	1
535359_0_001f80	1
5353_1_00279a	1
535722_1_0016a6	1
54374_0_002d98	1
54380_0_002595	1
54380_0_002828	1
5454_1_0011c7	1
5454_1_001cea	1
546991_1_0013d2	1
54757_1_0003bc	1
5477_1_000954	1
5477_2_000e88	1
5478_1_000853	1
5480_1_000e41	1
54969_0_002a9d	1
54969_0_002d0e	1
5507_1_000e3e	1
5518_1_0006d6	1
554065_0_000e31	1
554155_1_0016ae	1
5544_1_002574	1
5544_2_0009bd	1
5551_1_000607	1
55661_0_000710	1
55661_0_002381	1
559295_1_000fdc	1
5599_1_000900	1
5599_1_00265b	1
5601_1_0024fa	1
56086_0_000078	1
56086_0_00151e	1
56086_0_0032ac	1
5627_1_000001	1
56313_0_0006b0	1
563466_1_000099	1
56408_1_000772	1
5643_1_0010b7	1
56484_1_000e55	1
566037_1_00022d	1
56723_0_001b89	1
56723_0_00442a	1
56723_0_004593	1
568069_0_0018a8	1
568069_0_0020c0	1
568076_1_000dd0	1
56857_0_0007ab	1
56857_0_002b6a	1
569365_1_0003ed	1
57068_0_000fc1	1
57068_0_002cc4	1
573508_1_0008c5	1
573729_1_001355	1
573826_1_000ce2	1
57397_0_000b6e	1
57397_0_001e53	1
57412_0_001306	1
57412_0_003402	1
57421_0_0005a1	1
574566_0_0023a8	1
574774_1_0016ff	1
574774_1_0024cf	1
57577_0_001301	1
57577_0_001e16	1
57577_0_004be4	1
57577_0_00bf39	1
576137_1_0033a9	1
578455_1_0019c8	1
578456_1_001361	1
578458_1_00044c	1
578459_1_00134a	1
578462_1_00039f	1
578462_1_00045f	1
5823_1_000775	1
58291_1_001b9e	1
58331_0_000042	1
58331_0_001fb9	1
58331_0_002f82	1
58331_0_004066	1
58331_0_0045b4	1
58331_0_004ea0	1
5849_1_000af6	1
5849_1_001034	1
5851_1_000b41	1
5851_1_000fe5	1
5854_2_000daf	1
5854_2_001301	1
5855_1_000231	1
5855_1_0013e6	1
5857_1_000638	1
5857_1_000bfb	1
5858_1_000bf9	1
5858_1_001108	1
58627_1_0008aa	1
588596_1_002c4c	1
588596_2_003176	1
590646_1_0013eb	1
591936_0_00223e	1
591936_0_002614	1
591936_0_002666	1
591936_0_004d21	1
59463_0_001d5c	1
59463_0_002d04	1
59538_0_0000f6	1
59538_0_00529c	1
595528_0_00075e	1
59729_0_001a50	1
59729_0_002f38	1
597362_1_000076	1
597456_0_0002af	1
597456_0_000ea3	1
59894_0_001aab	1
599839_1_0014c1	1
60175_1_000303	1
602072_1_00026a	1
60711_0_001ad5	1
60711_0_002a9b	1
6087_0_00068c	1
6087_0_001b13	1
609295_0_00255d	1
609295_0_002712	1
610380_0_00079c	1
610380_0_001108	1
61395_1_00062e	1
61621_0_003864	1
61621_0_003e24	1
61622_0_000d24	1
61622_0_0028ae	1
6183_0_00129a	1
61853_0_000a2a	1
61853_0_002f5f	1
6185_0_001f60	1
619300_1_0010f0	1
6198_0_000b6b	1
62324_0_000add	1
62324_0_002c6e	1
6238_0_00100e	1
6238_0_00140d	1
6239_0_001258	1
6239_0_0016f9	1
62625_0_0011a6	1
62625_0_00166f	1
62625_0_001cd3	1
62698_0_00148b	1
62698_0_00236c	1
6279_0_00085a	1
63057_0_0029f8	1
6334_0_0012fc	1
63459_0_001d6b	1
63459_0_005be6	1
63459_0_006562	1
63459_0_00b7fa	1
637379_1_0057c7	1
6412_0_000e79	1
6412_0_004696	1
644352_1_001fe4	1
644358_1_001f13	1
64459_0_000b53	1
64459_0_002bf2	1
645133_1_0020c5	1
64571_1_000da0	1
647933_1_000cc7	1
64793_0_000dc4	1
64793_0_001ecc	1
64838_0_000027	1
64838_0_0000f1	1
64838_0_002182	1
6500_0_001f4c	1
650164_1_000638	1
6526_0_0009fb	1
653667_1_000934	1
653667_1_000ecd	1
655827_1_002099	1
655863_1_001ed1	1
6565_0_00435e	1
656916_1_001a35	1
6573_0_000653	1
658429_1_00067a	1
660122_1_002770	1
663331_1_0019b8	1
66420_0_000f3f	1
66420_0_00207a	1
664439_1_000066	1
664439_1_004476	1
665024_1_0007c8	1
665079_1_00172e	1
665912_1_001a0f	1
665912_1_002654	1
66656_0_0012fe	1
66656_0_001a15	1
66656_0_004795	1
66656_0_00544d	1
6669_0_00117f	1
669874_1_0012d5	1
67003_1_000f35	1
670483_1_000193	1
670580_1_000053	1
671144_1_001145	1
671987_1_0007d7	1
675824_1_001542	1
67767_0_001c61	1
679716_1_00026d	1
680683_0_0019dd	1
680683_0_002658	1
6832_0_0027b5	1
683960_1_000dd8	1
6850_0_000375	1
6850_0_0010a4	1
6850_0_0010a8	1
6850_0_00192f	1
6850_0_002190	1
6850_0_003858	1
685588_1_00025e	1
686832_1_0006fa	1
688394_1_000aac	1
688394_1_000b53	1
69004_0_0026d6	1
69004_0_002bb1	1
690307_1_001362	1
692275_1_000921	1
69319_0_0004b6	1
69319_0_001be0	1
694068_1_001089	1
694573_1_000ac3	1
694573_1_002202	1
6945_0_000f74	1
6958_0_000c81	1
6973_0_0040f8	1
6973_0_005748	1
69771_1_000059	1
69820_0_0004ce	1
69820_0_0010f5	1
698492_1_0005c6	1
7004_0_00269e	1
7029_0_000b43	1
7029_0_00554c	1
703135_1_0000f5	1
703756_1_002a0f	1
7038_0_0018d1	1
7070_0_000193	1
7070_0_001f37	1
708187_1_001566	1
708197_1_002d27	1
7091_0_0002b1	1
7091_0_00178e	1
71139_0_001ab8	1
71139_0_0021d7	1
71139_0_006d08	1
71139_0_0071fc	1
7130_0_0004e6	1
7159_0_0006bc	1
7159_0_000b94	1
7160_0_00022d	1
7160_0_002d1e	1
7165_0_000254	1
7165_0_001045	1
7167_0_001071	1
7167_0_001a5d	1
7168_0_00322e	1
7168_0_00325f	1
717646_1_000b97	1
7176_0_00313e	1
7176_0_0035bd	1
71784_1_001b3e	1
717944_1_0004e7	1
717982_1_00005f	1
7200_0_001086	1
7200_0_0017c4	1
72032_1_000729	1
72036_0_003058	1
720590_1_000003	1
720590_1_00137e	1
7209_0_001752	1
7209_0_00204f	1
7213_0_0008de	1
7213_0_001dc8	1
7213_0_002102	1
7217_0_002e61	1
7217_0_003550	1
7217_0_003551	1
721885_1_002614	1
7220_0_001d38	1
7220_0_001d39	1
7220_0_001f57	1
7222_0_000431	1
7222_0_000432	1
7222_0_0009e1	1
7224_0_001089	1
7224_0_00108a	1
7224_0_003180	1
7227_0_002872	1
7227_0_002a83	1
7227_0_002a84	1
7230_0_000055	1
7230_0_002333	1
7230_0_002478	1
7230_0_002479	1
7237_0_0003be	1
7237_0_00069f	1
7244_0_00055d	1
7244_0_002809	1
7244_0_00280a	1
7245_0_0029e6	1
7245_0_0029e7	1
7245_0_002c16	1
72520_1_000165	1
7260_0_001fd1	1
7260_0_002903	1
7260_0_00291b	1
72664_0_001ca1	1
72664_0_004aa6	1
72664_0_005ecd	1
7274_0_0007db	1
7274_0_000b57	1
7274_0_000bbd	1
7282_0_0017f5	1
7282_0_002cc4	1
7282_0_00326e	1
732165_1_000368	1
73230_1_001e9e	1
73231_1_001efb	1
73337_0_001c37	1
73337_0_003322	1
7370_0_00118b	1
7370_0_0026ea	1
7375_0_00052e	1
7375_0_001e95	1
7375_0_0032df	1
7394_0_0006e1	1
7394_0_002685	1
7394_0_002f92	1
7395_0_0019ff	1
7395_0_001a04	1
7395_0_0042eb	1
7397_0_001c8a	1
7397_0_001f3a	1
7397_0_0024f8	1
741275_1_0003cc	1
741276_1_001363	1
741705_1_0004c6	1
742152_1_0003b7	1
7425_0_002683	1
7425_0_002806	1
743788_1_00080a	1
74533_0_001c73	1
74533_0_002078	1
745531_1_000607	1
7460_0_000470	1
7460_0_000d74	1
74649_0_001339	1
74649_0_002204	1
74649_0_006317	1
747089_1_0038f9	1
747525_1_00059a	1
747725_1_001b0a	1
74869_0_0027ff	1
74873_0_001569	1
7493_0_000d52	1
7493_0_00216b	1
74940_0_00021b	1
74940_0_001202	1
74940_0_0012b8	1
74940_0_001e0f	1
74940_0_0038e0	1
74940_0_003e5e	1
74940_0_00568e	1
74940_0_007812	1
75366_0_003224	1
75366_0_00491d	1
75366_0_004f05	1
75366_0_0052e9	1
75366_0_0074c4	1
75366_0_0082aa	1
7536_0_001e9e	1
7536_0_003a03	1
7539_0_000e2a	1
7539_0_001ab9	1
756982_1_0001b0	1
75702_0_00359b	1
75702_0_003cf0	1
75702_0_004fdd	1
75702_0_00589c	1
75702_0_0060d0	1
7574_0_002fe3	1
759272_1_001963	1
759273_1_000a89	1
76194_0_00002f	1
76194_0_002f58	1
763406_1_0010e3	1
763407_1_001091	1
763665_1_0001cd	1
764103_1_0001eb	1
765257_1_000aee	1
765440_1_001e43	1
765867_1_003287	1
765868_1_002122	1
765868_1_003041	1
765915_1_000ed5	1
7668_0_000aa0	1
767769_1_00145e	1
77044_1_000f59	1
77166_0_00098c	1
77166_0_002bc2	1
771870_1_0010ae	1
7719_0_001264	1
7739_0_000e62	1
7741_0_0055f1	1
7741_0_0055f3	1
77519_1_000c29	1
77519_1_00124c	1
78410_1_0010e3	1
7868_0_002d97	1
7868_0_003b0a	1
78828_0_001b58	1
78828_0_00316b	1
7897_0_00060a	1
7897_0_00234e	1
7918_0_000321	1
7918_0_001328	1
794803_1_00232a	1
794803_1_002413	1
7950_0_0000fc	1
7950_0_000f81	1
7950_0_00452a	1
7955_0_0017df	1
7955_0_00188f	1
7955_0_0036e9	1
7962_0_000cc3	1
7962_0_00135e	1
7962_0_001893	1
7962_0_001935	1
7962_0_0078e9	1
7962_0_00a412	1
79684_0_001741	1
79684_0_003a76	1
796925_1_00252e	1
79782_0_000f44	1
79782_0_0025d8	1
79782_0_0025dc	1
7994_0_004347	1
7994_0_00542c	1
7998_0_000999	1
7998_0_0045de	1
8010_0_001304	1
8010_0_002f49	1
8010_0_0031de	1
8019_0_000d19	1
8019_0_0012c9	1
8019_0_00229b	1
8019_0_002edf	1
8019_0_005975	1
8019_0_006a22	1
8019_0_0089db	1
8022_0_0004da	1
8022_0_001a78	1
8022_0_00216f	1
8022_0_004034	1
8022_0_00801b	1
8022_0_0096e2	1
8030_0_000350	1
8030_0_0008b8	1
8030_0_004e0e	1
8030_0_007aa8	1
8030_0_008503	1
8030_0_0093dc	1
8036_0_000cd7	1
8036_0_001577	1
8036_0_002fe6	1
8036_0_003df6	1
8036_0_005101	1
8036_0_0062c9	1
80379_0_0018d6	1
80379_0_001da9	1
80379_0_003b94	1
8078_0_0000b8	1
8078_0_000a37	1
8078_0_001946	1
8081_0_002402	1
8081_0_002fb8	1
8081_0_003924	1
8083_0_0020a3	1
8083_0_002c4c	1
8083_0_005348	1
8090_0_00215b	1
8090_0_002c16	1
8090_0_003680	1
80966_0_001920	1
80966_0_00234c	1
80966_0_003de6	1
80972_0_0018a1	1
80972_0_00214a	1
80972_0_004047	1
8128_0_0020d7	1
8128_0_003998	1
8128_0_003ab8	1
8153_0_001f3c	1
8153_0_00251c	1
8153_0_005848	1
8187_0_0019ae	1
8187_0_0033b4	1
8187_0_005c63	1
81972_0_001086	1
81972_0_0012ce	1
81972_0_00209f	1
81985_0_0008f9	1
81985_0_000e28	1
81985_0_001db9	1
8208_0_005470	1
8208_0_005b72	1
8208_0_005d00	1
8255_0_000423	1
8255_0_000f9c	1
8255_0_0028fa	1
83485_0_001d47	1
83485_0_002551	1
83485_0_002559	1
8355_0_001eb4	1
8355_0_002939	1
8355_0_004f8f	1
8355_0_0055c7	1
8364_0_00159c	1
8469_0_0027ef	1
8469_0_002c40	1
8478_0_000812	1
8478_0_00116c	1
8496_0_000b32	1
8496_0_0013cb	1
8502_0_0026dc	1
8502_0_0038bc	1
85066_0_00093f	1
85066_0_003a43	1
85471_1_00046b	1
85471_1_0004fa	1
857340_1_00191e	1
857566_1_000c76	1
858893_1_00011a	1
861557_1_002341	1
861557_1_002952	1
864141_1_0006b8	1
864141_1_001232	1
869754_1_001403	1
870435_1_0031cf	1
879819_1_0012a6	1
88015_0_0012f4	1
88015_0_003486	1
88036_0_00265c	1
88036_0_006251	1
880535_1_000b42	1
880535_1_000c98	1
880536_1_000a4c	1
880536_1_000ee3	1
8839_0_001eb7	1
8839_0_003134	1
88501_0_000139	1
88501_0_000756	1
885580_0_0024ca	1
885580_0_004285	1
888268_0_0053bc	1
8897_0_0015e1	1
8897_0_002d4c	1
8932_0_003451	1
8932_0_003a21	1
89399_0_0006d2	1
89399_0_000984	1
89399_0_004baa	1
89462_0_00143b	1
89462_0_005195	1
8954_0_00043c	1
8954_0_001470	1
8969_0_00077d	1
8996_0_0019e8	1
8996_0_003065	1
90262_1_0002fd	1
90262_1_003373	1
9031_0_001ee6	1
9031_0_003736	1
905079_1_00370b	1
90675_0_000439	1
90675_0_0023c2	1
90675_0_00d864	1
90675_0_00da03	1
90675_0_00e8f7	1
90675_0_010912	1
90675_0_010e42	1
90675_0_012848	1
9103_0_001fc4	1
9103_0_003775	1
9135_0_001100	1
9135_0_0036f5	1
913774_1_00155c	1
91411_0_000710	1
91411_0_000f90	1
914234_1_00018c	1
914237_1_002efb	1
91492_1_001e8a	1
9157_0_0019c6	1
9157_0_002f16	1
91626_1_0009a7	1
91626_1_000a41	1
9172_0_00272a	1
9172_0_002a7d	1
91928_1_0004a7	1
9209_0_001b5b	1
9233_0_00190d	1
9238_0_002031	1
9244_0_00040e	1
9244_0_001ab2	1
9258_0_001a29	1
930089_1_001ca8	1
930090_1_000a41	1
9305_0_0001ab	1
9305_0_000b1b	1
930990_1_000729	1
930991_1_002b75	1
930992_1_000014	1
931890_1_00057f	1
932674_0_0011d9	1
933084_1_0005b4	1
933388_1_00022f	1
933852_1_0000e8	1
9361_0_000341	1
9361_0_001df9	1
93625_1_002619	1
936435_1_000114	1
9365_0_0018a7	1
9365_0_003ded	1
9371_0_00110c	1
9371_0_002f02	1
93721_0_0001a0	1
93721_0_005862	1
93759_0_003eac	1
93759_0_006e21	1
93934_0_001b1c	1
93934_0_0031f7	1
9402_0_001236	1
9402_0_0034bb	1
9407_0_0015ae	1
9407_0_002f5e	1
94208_1_000aed	1
944288_1_000c8c	1
944289_1_00056a	1
945553_1_0010b3	1
946122_1_0004c7	1
946125_1_00045b	1
946125_1_001dd2	1
94827_0_000f65	1
94827_0_002d78	1
94835_0_000a01	1
94835_0_001ffb	1
9483_0_0031fb	1
9483_0_00387c	1
9531_0_00378b	1
9531_0_003b39	1
9541_0_001398	1
9541_0_0023fa	1
9541_0_00319f	1
9544_0_0025c2	1
9544_0_003245	1
9545_0_000586	1
9545_0_002c03	1
9555_0_00260e	1
9555_0_0031fd	1
9568_0_002212	1
9568_0_003f29	1
9595_0_0008a6	1
9595_0_0029e6	1
9597_0_00096f	1
9597_0_00264b	1
9598_0_00098b	1
9598_0_002846	1
9601_0_0008fd	1
9601_0_00272a	1
9606_0_0009d6	1
9606_0_002879	1
9615_0_001d44	1
9615_0_00404c	1
9646_0_000a15	1
9646_0_000bef	1
9668_0_0007ec	1
9668_0_00175d	1
9685_0_000ca2	1
9685_0_003462	1
9691_0_00020d	1
9691_0_001d1a	1
97097_0_0004fb	1
97097_0_00296d	1
9713_0_000362	1
9713_0_001bee	1
9713_0_001dd5	1
9733_0_000af7	1
9733_0_002a39	1
9739_0_002278	1
9739_0_002821	1
9749_0_00099f	1
9749_0_003fc8	1
9755_0_0011db	1
9755_0_003b1f	1
9785_0_002784	1
9785_0_00496c	1
9793_0_0008d4	1
9793_0_001ea1	1
9796_0_00021e	1
9796_0_00359a	1
9798_0_0002fc	1
9798_0_000b71	1
981085_0_003118	1
981085_0_006378	1
9823_0_001134	1
9823_0_003f81	1
983644_1_001eb1	1
9837_0_0032ad	1
9837_0_004180	1
9838_0_0006a4	1
9838_0_00163e	1
983966_1_0000a6	1
983967_1_00140b	1
98403_1_0015b6	1
984485_1_000d30	1
984487_1_000c24	1
985895_1_0021b5	1
9874_0_002915	1
9874_0_0045c9	1
990650_1_002dac	1
9913_0_00233a	1
9913_0_00492c	1
9915_0_002084	1
9915_0_004581	1
9925_0_0020a7	1
9925_0_0044f5	1
9938_0_000003	1
9938_0_002a07	1
994086_1_00096f	1
9940_0_001093	1
9940_0_00456b	1
9974_0_000868	1
9974_0_0018e0	1
9978_0_00094e	1
9978_0_00098b	1
9986_0_00076b	1
9986_0_000959	1
9994_0_00092b	1
9994_0_000ddf	1
9994_0_003827	1
999809_1_000480	1

## Sheet: # of PLDS (LLR score≥15)
1001832_1_000113	1
10020_0_00264a	1
10020_0_0027b9	1
10029_0_0030b0	1
10029_0_004292	1
1003335_1_001229	1
10036_0_0000b8	1
10036_0_0017ba	1
10036_0_004dbc	1
10047_0_000edc	1
10047_0_00394a	1
10047_0_004825	1
100784_0_000d51	1
100784_0_002c81	1
10089_0_0019f5	1
10089_0_002242	1
10089_0_003834	1
10090_0_001e7a	1
10090_0_002086	1
10093_0_00008e	1
10093_0_000b4c	1
101091_1_00228a	1
101127_1_000de5	1
10116_0_00058c	1
10116_0_001bde	1
10141_0_00227b	1
10160_0_000839	1
10160_0_002227	1
10181_0_000874	1
10181_0_001df4	1
10224_0_00232d	1
1026970_0_0009c1	1
1026970_0_0049b7	1
103372_0_00051c	1
103372_0_0006a5	1
1035309_1_001086	1
1036611_1_00008b	1
1036612_1_000788	1
1036808_1_000ebd	1
103695_0_0007a9	1
103695_0_001189	1
103944_0_000ecf	1
1041015_0_0020dd	1
1041015_0_002b8e	1
1041015_0_002baf	1
1041607_1_0013e2	1
104259_1_000dcb	1
1043002_1_0006b8	1
1043003_1_001928	1
1043005_1_0013b7	1
1043627_1_00117e	1
104421_0_0010a1	1
104421_0_0017f6	1
104688_0_0013db	1
104688_0_001bec	1
1047168_1_0009af	1
1049336_0_0022d9	1
105023_0_000a57	1
105023_0_00465c	1
1051891_1_000e2a	1
105231_0_002ca3	1
1052685_1_00006a	1
105487_1_002950	1
105696_1_000bdd	1
105696_1_00180e	1
106004_1_001c31	1
1064592_1_000870	1
106582_0_0019ff	1
106582_0_005c0d	1
1069443_1_0017b5	1
1071378_1_0005cc	1
1071380_1_0005cc	1
1071381_1_0004be	1
1071382_1_001223	1
1071383_1_000203	1
1072389_1_001b37	1
1073089_1_00175a	1
1073090_1_000919	1
1076256_1_00057f	1
1076935_1_0004cd	1
1080349_1_00115a	1
1081103_1_000c49	1
1081104_1_000c98	1
1081105_1_00217b	1
1081107_1_001752	1
1081108_1_001b38	1
1081109_1_0014fc	1
108931_0_0006a8	1
108931_0_00374a	1
1089451_1_001c3f	1
109264_1_0011a2	1
109280_0_0029be	1
109280_0_002f19	1
109478_0_001ecc	1
109478_0_003c1e	1
1095630_1_00218b	1
110193_0_001221	1
110193_0_002dd1	1
1105325_1_001d6a	1
1111077_1_000c17	1
1116229_1_000e98	1
112268_0_000a48	1
112268_0_001535	1
112498_1_00125c	1
1126212_1_0008a5	1
113334_0_002fed	1
113540_0_00257e	1
1137211_1_0012f9	1
1141098_1_001277	1
114398_0_0004c8	1
114398_0_002b09	1
114398_0_002c3d	1
1149755_1_0009f8	1
1155016_0_0030d9	1
1157616_1_000772	1
1157616_1_003a13	1
1159556_1_000042	1
1160497_1_00295d	1
116153_0_00134f	1
116153_0_00152c	1
1163406_1_00180b	1
1168221_1_000c81	1
1170229_1_0016c6	1
117179_1_00104f	1
1173061_1_00082d	1
1173701_1_00176a	1
118200_0_00077f	1
118200_0_000b0f	1
1182541_1_00225c	1
118797_0_00161a	1
118797_0_004331	1
1198029_1_000f24	1
1209926_1_00098c	1
1209931_1_001b92	1
1213857_1_001feb	1
1213859_1_000247	1
1214573_1_000b76	1
121530_0_00267e	1
121530_0_002964	1
121759_1_001629	1
121845_0_001d1e	1
121845_0_0048c7	1
1220924_1_0008d1	1
1220926_1_0017a3	1
122368_1_00115c	1
1229662_1_001d1e	1
1230840_0_000f25	1
1230840_0_0017e7	1
1230905_1_000a2f	1
1231657_1_0037cd	1
1237626_1_000de7	1
1237896_1_003211	1
1245528_1_0007cd	1
1245748_1_0020cb	1
1245769_1_000655	1
1257118_1_001053	1
125878_0_001a95	1
125878_0_0043a7	1
125945_0_0010d0	1
125945_0_00114e	1
125945_0_0016cd	1
1262450_1_000926	1
1263082_1_002ca3	1
1263415_1_001674	1
1266660_1_000a22	1
1266666_1_0011d3	1
1266667_1_000f4a	1
1268274_1_000f42	1
126957_0_003a79	1
1274352_1_000752	1
127582_0_0002de	1
127582_0_0014ed	1
1276143_1_00069e	1
1276529_1_000c19	1
1277687_1_00107a	1
1280523_1_002b08	1
1283841_1_001c16	1
128390_0_0006d9	1
1284197_1_001a63	1
1286976_1_000048	1
1287680_1_001917	1
1287681_1_002055	1
1294385_1_00117e	1
1295528_1_0003df	1
1295531_1_0008af	1
1296096_1_001916	1
1296100_1_000e95	1
1296101_1_001030	1
1296108_1_000e71	1
1296109_1_000d30	1
1296118_1_001fb2	1
1296119_1_001c3d	1
1296121_1_0008ea	1
1296123_1_00086e	1
13037_0_000abb	1
13037_0_002138	1
1306850_1_0022bc	1
1314670_1_001414	1
1314674_1_0012c5	1
13146_0_00356a	1
1314771_1_00144f	1
1314777_1_000ce9	1
1316194_1_0030d5	1
13164_0_000f41	1
132113_0_0029f0	1
132113_0_003b98	1
13249_0_0035bc	1
1328760_1_000132	1
132908_0_0010ef	1
132908_0_001db9	1
13290_1_00023a	1
1330018_1_000857	1
133434_0_000969	1
133901_0_0022b5	1
1340429_1_000cb0	1
1344414_1_001f10	1
1344418_1_000ce9	1
1353009_1_000ac3	1
1353952_1_0004d7	1
136037_0_00109c	1
136037_0_002a5b	1
13616_0_0000b0	1
13616_0_0002e2	1
136370_1_001dc9	1
1365484_1_002250	1
13686_0_00019a	1
13686_0_0013b7	1
13706_1_0024fa	1
13735_0_000379	1
13735_0_0030b5	1
1380566_1_001688	1
1381753_1_000079	1
1382522_1_000380	1
138298_1_000280	1
1388766_1_001210	1
1391915_1_0019ea	1
1392242_1_001a98	1
1392248_1_0006e0	1
1392250_1_000b57	1
139723_0_001957	1
139723_0_001b2b	1
1399860_1_000927	1
1399860_2_000340	1
1408157_1_00082c	1
1408163_1_001e7a	1
1415176_0_0025ea	1
1415176_0_002949	1
1420907_1_00128d	1
1420909_1_0007ff	1
1420910_1_001908	1
1420915_1_002b7f	1
1423351_1_0004eb	1
142615_0_002eb4	1
1427455_1_000afd	1
1432307_1_000be9	1
143302_0_00150d	1
143302_0_003760	1
143948_0_0010e7	1
143995_0_000f12	1
143995_0_00238c	1
144034_0_0011a2	1
144034_0_00166a	1
1441469_1_001011	1
144197_0_002541	1
1442369_1_000a10	1
1447872_1_0011ab	1
1447875_1_002664	1
1447883_1_0013a6	1
1460663_1_001102	1
146911_0_000e5e	1
146911_0_00360e	1
1480154_0_00115a	1
149040_1_000a1c	1
150288_0_000426	1
150288_0_002542	1
150374_1_000296	1
1507135_0_0009b9	1
1507870_1_003a0c	1
1507870_1_00489d	1
1509407_1_001eec	1
1524831_1_000e64	1
1531966_1_000b6d	1
15368_0_00484a	1
15368_0_004fad	1
154538_1_002a60	1
156304_0_000cb8	1
156304_0_00264d	1
156563_0_003de9	1
1573173_1_001849	1
158046_1_0001ce	1
158441_0_00196c	1
158441_0_003f5b	1
158607_1_003131	1
1603295_1_000a8e	1
1608454_0_001cb4	1
1608454_0_005637	1
1608454_0_006e20	1
1608454_0_0075de	1
1608454_0_00883a	1
1622147_1_0002c0	1
1622149_1_001510	1
1629725_0_001c86	1
1654605_1_0010e6	1
1658172_1_0000a4	1
1658174_1_0008ee	1
166361_0_000b09	1
166361_0_000b0e	1
166361_0_001e9a	1
166423_0_000e59	1
166423_0_0030c5	1
1664694_1_001e6a	1
1676925_0_001552	1
1720309_0_003c88	1
1737458_0_00081e	1
1737458_0_002a42	1
1737458_0_003ece	1
1745343_1_002c86	1
174628_0_002893	1
174628_0_0029f8	1
1754190_1_001573	1
1754190_1_002221	1
1754191_1_00016e	1
1754192_1_002acd	1
175836_0_003494	1
176057_0_00215a	1
176275_1_0025fb	1
176946_0_00203e	1
176946_0_0021ed	1
178035_0_0009d1	1
178876_1_000abe	1
1789683_1_000498	1
179993_1_000ec0	1
180498_0_000b87	1
181119_0_000e01	1
181119_0_00347a	1
1813822_1_002b45	1
181874_1_0016cc	1
183478_1_000bb3	1
183478_1_001d7f	1
1835702_1_0008bd	1
1841481_0_004016	1
1841481_0_004a5c	1
1841481_0_0062e6	1
185453_0_000229	1
185453_0_001cf9	1
1858805_1_001db9	1
1868482_0_002e1a	1
1868482_0_004a3c	1
186990_0_001211	1
186990_0_001870	1
187382_0_0013e1	1
188344_0_0026fa	1
188379_0_0012bf	1
188379_0_002380	1
192010_1_001aee	1
196109_1_000191	1
197043_0_000ead	1
1983410_1_001f81	1
198730_1_00117b	1
198806_0_0017b8	1
199890_0_000602	1
199890_0_000734	1
2004951_1_000de0	1
2004952_1_00139a	1
2015173_0_000b12	1
2015173_0_0011f5	1
202946_0_002291	1
202946_0_003d79	1
206008_0_005f28	1
2070412_1_000b85	1
208452_1_001577	1
211228_0_00067d	1
211228_0_00155a	1
212818_1_000f9c	1
214684_1_000a4a	1
214687_0_006709	1
215243_1_00227f	1
215358_0_00038b	1
215358_0_000d80	1
215358_0_0022e6	1
216574_0_000e2e	1
216574_0_000f9e	1
217634_0_0003b4	1
217634_0_002a57	1
218467_0_001104	1
218851_0_003279	1
219809_0_00106b	1
219809_0_001558	1
222816_0_000131	1
222816_0_0010bd	1
224129_0_000efe	1
224129_0_0018da	1
225359_1_000616	1
225400_0_003f02	1
227321_1_002266	1
229535_1_000a3d	1
230844_0_001309	1
230844_0_002850	1
231916_1_001903	1
236234_1_000f4b	1
237561_1_000b59	1
240176_1_0004c4	1
240206_0_001b1e	1
240206_0_0022ed	1
242507_1_001c1c	1
244447_0_002a08	1
244447_0_0049d5	1
244447_0_004b11	1
246409_1_00283f	1
246410_1_000912	1
246437_0_001d08	1
246437_0_0033f1	1
253628_1_001fb6	1
254877_1_001b3d	1
259920_0_0052f2	1
261658_1_001392	1
261658_1_001542	1
268505_1_00185a	1
27334_1_0014d2	1
27337_1_000d89	1
2769_0_000f5e	1
279965_0_00312d	1
28377_0_001137	1
284592_1_0001d8	1
28573_1_000001	1
28588_0_001273	1
28588_0_0025c0	1
28612_0_000993	1
28612_0_000fa3	1
286306_0_00103a	1
286306_0_001796	1
286706_0_00206d	1
286706_0_003749	1
28737_0_0003f0	1
28737_0_001e96	1
28743_0_000352	1
28743_0_0031dd	1
28743_0_0042d0	1
28985_1_000bc3	1
290292_1_000520	1
29029_0_00362f	1
29029_0_003631	1
29029_0_0037e8	1
29030_0_000848	1
29030_0_000b04	1
29053_0_0011c7	1
29058_0_002d56	1
29073_0_000138	1
29073_0_002ce6	1
29078_0_00182c	1
29078_0_0020a4	1
29088_0_000e6c	1
29088_0_003a9b	1
29088_0_003bea	1
291302_0_0016a0	1
291302_0_001ea0	1
29159_0_005ed8	1
293939_1_002111	1
294128_0_00408f	1
294747_1_000a53	1
29729_0_0004b0	1
29730_0_0002cd	1
29845_1_0004f2	1
299123_0_000e49	1
30019_0_0029e9	1
30019_0_002b7d	1
30019_0_002b8e	1
30023_0_0010a6	1
30023_0_0036ca	1
30023_0_003739	1
30025_0_000c69	1
30069_0_000ee3	1
30069_0_00111b	1
303518_0_0024db	1
303518_0_003ec4	1
303698_1_00139f	1
30419_0_0020fd	1
30455_0_00069c	1
30455_0_003949	1
30521_0_0015ce	1
30521_0_00327b	1
30538_0_000c51	1
30538_0_00102f	1
30608_0_000e73	1
30608_0_002efc	1
30611_0_0014b0	1
30611_0_0028f9	1
306901_1_001a67	1
30732_0_001a0c	1
30732_0_004400	1
30732_0_00484f	1
307491_0_002734	1
307658_0_000848	1
307658_0_001eb2	1
307959_0_002500	1
307959_0_0027cd	1
307959_0_003b26	1
307959_0_0081db	1
307959_0_008fb8	1
307959_0_00915d	1
308745_1_00180f	1
31033_0_000c55	1
31033_0_004909	1
310752_0_001306	1
310752_0_001836	1
31234_0_003263	1
31234_0_005541	1
31271_1_000e56	1
315563_0_001944	1
315563_0_00274a	1
319348_0_000ff2	1
321146_1_000e6a	1
321398_0_000c71	1
321614_1_001673	1
321614_1_0019b2	1
322104_1_0005f4	1
32507_0_002f89	1
32507_0_003398	1
32536_0_000dec	1
32536_0_00123d	1
326594_0_000627	1
326594_0_002222	1
327505_1_0029e6	1
328815_0_002435	1
328815_0_003750	1
331117_1_00202f	1
33203_1_0002a8	1
332648_1_001982	1
334819_1_002a50	1
336963_1_000e73	1
336983_0_000250	1
336983_0_001e7b	1
336983_0_00497d	1
341663_1_0027be	1
342668_1_000730	1
344612_1_00047b	1
345164_0_001727	1
345164_0_002c19	1
34638_0_000b57	1
34638_0_000ea4	1
34720_0_001093	1
34720_0_0023fe	1
34740_0_0016f6	1
34740_0_001dde	1
34839_0_001833	1
34839_0_0049ca	1
348802_1_000222	1
34882_0_00130d	1
34882_0_001c4c	1
348901_1_0024cc	1
35019_0_001fea	1
352914_1_000847	1
35525_0_0022a0	1
35525_0_00486e	1
35570_0_0023d6	1
35722_1_002aab	1
357750_1_0004cf	1
36022_1_000771	1
36050_1_002505	1
36300_0_000761	1
36300_0_0009be	1
36329_1_00065c	1
36329_1_000782	1
36330_1_000e9c	1
3649_0_001790	1
36646_1_0001f4	1
36911_1_000ead	1
37001_0_00340a	1
37003_0_0019e2	1
37003_0_004f74	1
3702_0_00004c	1
37040_0_0009c3	1
37293_0_001000	1
37293_0_003247	1
37293_0_004b17	1
37344_0_0005cf	1
37344_0_00118f	1
37621_0_0005d6	1
37653_0_000b52	1
37682_0_0062ab	1
378494_0_006d9b	1
379508_1_000bc5	1
379532_0_0013c8	1
379532_0_001e15	1
381198_0_002aff	1
381198_0_002db3	1
38123_0_00077e	1
3827_0_003c08	1
38626_0_000e83	1
38626_0_00126a	1
38654_0_0010df	1
38654_0_003337	1
3871_0_0046a4	1
392613_1_000be6	1
39416_1_0017d4	1
39432_0_00083c	1
39432_0_00096c	1
39758_0_002e49	1
398673_1_00230a	1
39947_0_004c48	1
39947_0_00618f	1
39966_1_0000e4	1
40199_1_001e04	1
4072_0_006dab	1
407821_0_000792	1
40932_0_00173a	1
41047_1_001948	1
411798_0_0011b8	1
411798_0_0030d7	1
411798_0_0030f7	1
411798_0_00310b	1
413071_1_0017ff	1
41427_0_0000cf	1
41427_0_002d64	1
41447_0_0004fa	1
41447_0_000e83	1
41447_0_0017e1	1
416450_1_000f86	1
41688_1_00017c	1
418985_0_001709	1
418985_0_002f01	1
419612_0_004192	1
419612_0_004231	1
42026_0_00264b	1
42026_0_002cc9	1
420778_1_00080a	1
42254_0_001dd5	1
42254_0_0026d6	1
42514_0_001597	1
42514_0_004dae	1
426418_1_00032d	1
426418_1_00085c	1
42673_1_0031f8	1
43041_0_0000bc	1
43151_0_000214	1
43151_0_0023fb	1
43179_0_000dc3	1
43179_0_00116c	1
43346_0_0024a6	1
43346_0_004014	1
433476_1_0008a4	1
436907_1_000dd0	1
43700_0_000309	1
43700_0_00094f	1
43700_0_0038b5	1
438502_0_00262d	1
438503_0_000368	1
441894_0_00093d	1
441894_0_000f61	1
441921_0_00102b	1
441921_0_00252a	1
441959_1_0011fd	1
441960_1_000fe9	1
44394_0_001c91	1
447095_1_002329	1
45235_1_0018e3	1
452589_1_001ce7	1
4533_0_004083	1
4533_0_004d39	1
45354_1_00139a	1
454130_1_00229a	1
454923_0_0013ba	1
454923_0_0022b9	1
4555_0_0043aa	1
4558_0_0052db	1
456900_0_001c8c	1
456900_0_001fb1	1
456999_1_001bc5	1
45779_0_001dd6	1
45779_0_0028cc	1
4577_0_0004ff	1
4577_0_003a84	1
4615_0_002f4b	1
46433_1_0022ef	1
47427_1_000fb4	1
47428_1_00211c	1
482145_1_000892	1
482537_0_0037f9	1
4829_1_000bd4	1
4829_1_003361	1
48498_0_0003c3	1
486041_1_004375	1
48698_0_0011a7	1
48698_0_003475	1
48698_0_003976	1
48699_0_001150	1
48699_0_001ee5	1
48699_0_0058ea	1
48701_0_00108c	1
48701_0_001e90	1
48701_0_00576e	1
48709_0_00208b	1
48883_0_0028d3	1
4909_1_0012b9	1
4950_1_0010ac	1
4952_1_0001bd	1
498019_1_0013f5	1
4999_1_000fa2	1
500485_1_000f95	1
502779_1_000b5c	1
503106_1_0016fd	1
50402_0_001260	1
50402_0_00295b	1
50429_0_002ca1	1
5061_1_000660	1
5075_1_00038e	1
5078_1_000ddd	1
51031_0_004064	1
5127_1_0024a4	1
51337_0_001edf	1
51337_0_003a27	1
51338_0_0024a7	1
51338_0_003c9b	1
5141_1_001516	1
515849_1_002817	1
51655_0_000050	1
51655_0_000434	1
51655_0_00079a	1
516756_0_001dce	1
519963_1_001766	1
520822_0_00023d	1
520822_0_000790	1
52612_0_0040ac	1
52644_0_000c5a	1
52644_0_0010b9	1
52670_0_0032d5	1
52670_0_0037c8	1
535359_0_0009ea	1
535359_0_001f80	1
5353_1_00279a	1
535722_1_0016a6	1
54374_0_002d98	1
54380_0_002595	1
54380_0_002828	1
5454_1_0011c7	1
5454_1_001cea	1
546991_1_0013d2	1
54757_1_0003bc	1
5477_1_000954	1
5477_2_000e88	1
5478_1_000853	1
5480_1_000e41	1
54969_0_002a9d	1
5507_1_000e3e	1
5518_1_0006d6	1
554065_0_000e31	1
554155_1_0016ae	1
5544_1_002574	1
5544_2_0009bd	1
5551_1_000607	1
55661_0_000710	1
55661_0_002381	1
559295_1_000fdc	1
5599_1_000900	1
5599_1_00265b	1
56086_0_000078	1
56086_0_00151e	1
56313_0_0006b0	1
563466_1_000099	1
56408_1_000772	1
5643_1_0010b7	1
56484_1_000e55	1
56723_0_001b89	1
56723_0_00442a	1
568069_0_0018a8	1
568069_0_0020c0	1
568076_1_000dd0	1
56857_0_002b6a	1
57068_0_002cc4	1
573508_1_0008c5	1
573729_1_001355	1
573826_1_000ce2	1
57397_0_000b6e	1
57412_0_001306	1
57412_0_003402	1
57421_0_0005a1	1
574774_1_0016ff	1
576137_1_0033a9	1
578455_1_0019c8	1
578456_1_001361	1
578459_1_00134a	1
5823_1_000775	1
58291_1_001b9e	1
5849_1_001034	1
5851_1_000b41	1
5854_2_001301	1
5855_1_000231	1
5857_1_000638	1
5858_1_001108	1
58627_1_0008aa	1
591936_0_00223e	1
591936_0_002614	1
591936_0_002666	1
59463_0_001d5c	1
59463_0_002d04	1
59538_0_0000f6	1
59538_0_00529c	1
595528_0_00075e	1
59729_0_001a50	1
597362_1_000076	1
597456_0_0002af	1
597456_0_000ea3	1
59894_0_001aab	1
599839_1_0014c1	1
60175_1_000303	1
602072_1_00026a	1
60711_0_001ad5	1
60711_0_002a9b	1
6087_0_00068c	1
6087_0_001b13	1
609295_0_00255d	1
609295_0_002712	1
610380_0_00079c	1
610380_0_001108	1
61395_1_00062e	1
61621_0_003864	1
61621_0_003e24	1
61622_0_000d24	1
61622_0_0028ae	1
61853_0_000a2a	1
61853_0_002f5f	1
619300_1_0010f0	1
62324_0_000add	1
62324_0_002c6e	1
6238_0_00100e	1
6238_0_00140d	1
6239_0_001258	1
6239_0_0016f9	1
62625_0_0011a6	1
62625_0_00166f	1
62698_0_00148b	1
62698_0_00236c	1
6279_0_00085a	1
6334_0_0012fc	1
6412_0_000e79	1
6412_0_004696	1
644352_1_001fe4	1
644358_1_001f13	1
64459_0_000b53	1
64459_0_002bf2	1
645133_1_0020c5	1
64571_1_000da0	1
647933_1_000cc7	1
64793_0_000dc4	1
64793_0_001ecc	1
64838_0_000027	1
64838_0_0000f1	1
64838_0_002182	1
6500_0_001f4c	1
650164_1_000638	1
6526_0_0009fb	1
655827_1_002099	1
655863_1_001ed1	1
6565_0_00435e	1
656916_1_001a35	1
6573_0_000653	1
658429_1_00067a	1
660122_1_002770	1
663331_1_0019b8	1
66420_0_000f3f	1
66420_0_00207a	1
664439_1_004476	1
665024_1_0007c8	1
665079_1_00172e	1
665912_1_001a0f	1
665912_1_002654	1
6669_0_00117f	1
669874_1_0012d5	1
67003_1_000f35	1
670580_1_000053	1
671144_1_001145	1
671987_1_0007d7	1
675824_1_001542	1
67767_0_001c61	1
680683_0_002658	1
6832_0_0027b5	1
683960_1_000dd8	1
6850_0_000375	1
6850_0_0010a4	1
6850_0_0010a8	1
6850_0_00192f	1
6850_0_002190	1
685588_1_00025e	1
688394_1_000b53	1
69004_0_0026d6	1
69004_0_002bb1	1
690307_1_001362	1
692275_1_000921	1
69319_0_0004b6	1
69319_0_001be0	1
694573_1_002202	1
6945_0_000f74	1
6973_0_0040f8	1
6973_0_005748	1
69771_1_000059	1
69820_0_0010f5	1
698492_1_0005c6	1
7004_0_00269e	1
7029_0_000b43	1
703756_1_002a0f	1
7038_0_0018d1	1
7070_0_000193	1
7070_0_001f37	1
708187_1_001566	1
708197_1_002d27	1
7091_0_00178e	1
7130_0_0004e6	1
7159_0_0006bc	1
7159_0_000b94	1
7160_0_00022d	1
7160_0_002d1e	1
7165_0_000254	1
7165_0_001045	1
7167_0_001071	1
7167_0_001a5d	1
7168_0_00322e	1
7168_0_00325f	1
717646_1_000b97	1
7176_0_00313e	1
7176_0_0035bd	1
71784_1_001b3e	1
717944_1_0004e7	1
7200_0_0017c4	1
72032_1_000729	1
72036_0_003058	1
720590_1_000003	1
720590_1_00137e	1
7209_0_001752	1
7213_0_001dc8	1
7213_0_002102	1
7217_0_002e61	1
7217_0_003550	1
7217_0_003551	1
721885_1_002614	1
7220_0_001d38	1
7220_0_001d39	1
7220_0_001f57	1
7222_0_000431	1
7222_0_000432	1
7222_0_0009e1	1
7224_0_00108a	1
7224_0_003180	1
7227_0_002872	1
7227_0_002a83	1
7227_0_002a84	1
7230_0_000055	1
7230_0_002333	1
7230_0_002478	1
7237_0_0003be	1
7237_0_00069f	1
7244_0_00055d	1
7244_0_002809	1
7244_0_00280a	1
7245_0_0029e6	1
7245_0_0029e7	1
7245_0_002c16	1
7260_0_001fd1	1
7260_0_002903	1
7260_0_00291b	1
7274_0_0007db	1
7274_0_000b57	1
7274_0_000bbd	1
7282_0_0017f5	1
7282_0_002cc4	1
73230_1_001e9e	1
73231_1_001efb	1
73337_0_001c37	1
73337_0_003322	1
7370_0_00118b	1
7370_0_0026ea	1
7375_0_00052e	1
7375_0_001e95	1
7375_0_0032df	1
7394_0_002685	1
7395_0_0042eb	1
7397_0_001f3a	1
741276_1_001363	1
741705_1_0004c6	1
742152_1_0003b7	1
7425_0_002683	1
7425_0_002806	1
743788_1_00080a	1
74533_0_001c73	1
74533_0_002078	1
7460_0_000470	1
7460_0_000d74	1
747525_1_00059a	1
74873_0_001569	1
7493_0_000d52	1
7493_0_00216b	1
74940_0_001202	1
74940_0_0012b8	1
74940_0_001e0f	1
74940_0_0038e0	1
74940_0_003e5e	1
74940_0_00568e	1
74940_0_007812	1
75366_0_003224	1
75366_0_00491d	1
75366_0_004f05	1
75366_0_0074c4	1
75366_0_0082aa	1
7536_0_001e9e	1
7536_0_003a03	1
7539_0_000e2a	1
7539_0_001ab9	1
756982_1_0001b0	1
7574_0_002fe3	1
759272_1_001963	1
759273_1_000a89	1
76194_0_00002f	1
76194_0_002f58	1
763665_1_0001cd	1
765440_1_001e43	1
765868_1_002122	1
7668_0_000aa0	1
767769_1_00145e	1
77044_1_000f59	1
77166_0_002bc2	1
771870_1_0010ae	1
7719_0_001264	1
7739_0_000e62	1
7741_0_0055f1	1
7741_0_0055f3	1
77519_1_00124c	1
78410_1_0010e3	1
7868_0_003b0a	1
7897_0_00060a	1
7897_0_00234e	1
7918_0_000321	1
794803_1_002413	1
7950_0_0000fc	1
7950_0_000f81	1
7955_0_0017df	1
7955_0_00188f	1
7955_0_0036e9	1
7962_0_00135e	1
7962_0_001893	1
7962_0_001935	1
7962_0_0078e9	1
7962_0_00a412	1
79684_0_001741	1
79684_0_003a76	1
796925_1_00252e	1
79782_0_000f44	1
79782_0_0025d8	1
79782_0_0025dc	1
7994_0_004347	1
7994_0_00542c	1
7998_0_000999	1
7998_0_0045de	1
8010_0_001304	1
8010_0_002f49	1
8010_0_0031de	1
8019_0_000d19	1
8019_0_0012c9	1
8019_0_00229b	1
8019_0_005975	1
8019_0_006a22	1
8022_0_0004da	1
8022_0_001a78	1
8022_0_00216f	1
8022_0_004034	1
8022_0_00801b	1
8022_0_0096e2	1
8030_0_0008b8	1
8030_0_004e0e	1
8030_0_007aa8	1
8030_0_008503	1
8030_0_0093dc	1
8036_0_000cd7	1
8036_0_001577	1
8036_0_002fe6	1
8036_0_005101	1
8036_0_0062c9	1
80379_0_0018d6	1
8078_0_0000b8	1
8078_0_000a37	1
8078_0_001946	1
8081_0_002402	1
8081_0_002fb8	1
8081_0_003924	1
8083_0_0020a3	1
8083_0_002c4c	1
8083_0_005348	1
8090_0_00215b	1
8090_0_003680	1
80966_0_001920	1
80966_0_00234c	1
80966_0_003de6	1
80972_0_00214a	1
80972_0_004047	1
8128_0_0020d7	1
8128_0_003998	1
8128_0_003ab8	1
8153_0_001f3c	1
8153_0_005848	1
8187_0_0019ae	1
8187_0_0033b4	1
8187_0_005c63	1
8208_0_005470	1
8208_0_005b72	1
8208_0_005d00	1
8255_0_000423	1
8255_0_0028fa	1
83485_0_001d47	1
83485_0_002551	1
83485_0_002559	1
8355_0_001eb4	1
8355_0_002939	1
8355_0_004f8f	1
8364_0_00159c	1
8469_0_0027ef	1
8469_0_002c40	1
8478_0_000812	1
8478_0_00116c	1
8496_0_000b32	1
8496_0_0013cb	1
8502_0_0026dc	1
8502_0_0038bc	1
85066_0_003a43	1
85471_1_00046b	1
857340_1_00191e	1
857566_1_000c76	1
861557_1_002341	1
861557_1_002952	1
864141_1_001232	1
88015_0_0012f4	1
880535_1_000b42	1
880535_1_000c98	1
880536_1_000a4c	1
880536_1_000ee3	1
8839_0_001eb7	1
8839_0_003134	1
88501_0_000139	1
88501_0_000756	1
885580_0_0024ca	1
885580_0_004285	1
8897_0_0015e1	1
8897_0_002d4c	1
8932_0_003451	1
8932_0_003a21	1
89399_0_0006d2	1
89399_0_000984	1
89462_0_00143b	1
89462_0_005195	1
8954_0_00043c	1
8954_0_001470	1
8969_0_00077d	1
8996_0_0019e8	1
8996_0_003065	1
90262_1_003373	1
9031_0_001ee6	1
9031_0_003736	1
9103_0_001fc4	1
9103_0_003775	1
9135_0_001100	1
913774_1_00155c	1
91411_0_000710	1
91411_0_000f90	1
914234_1_00018c	1
914237_1_002efb	1
91492_1_001e8a	1
9157_0_0019c6	1
9157_0_002f16	1
91626_1_000a41	1
9172_0_002a7d	1
91928_1_0004a7	1
9209_0_001b5b	1
9233_0_00190d	1
9238_0_002031	1
9244_0_00040e	1
9244_0_001ab2	1
9258_0_001a29	1
930089_1_001ca8	1
930090_1_000a41	1
9305_0_0001ab	1
9305_0_000b1b	1
930990_1_000729	1
930991_1_002b75	1
930992_1_000014	1
931890_1_00057f	1
932674_0_0011d9	1
933084_1_0005b4	1
933388_1_00022f	1
933852_1_0000e8	1
9361_0_000341	1
9361_0_001df9	1
93625_1_002619	1
936435_1_000114	1
9365_0_0018a7	1
9365_0_003ded	1
9371_0_00110c	1
9371_0_002f02	1
93721_0_005862	1
93934_0_001b1c	1
93934_0_0031f7	1
9402_0_001236	1
9402_0_0034bb	1
9407_0_0015ae	1
9407_0_002f5e	1
94208_1_000aed	1
944288_1_000c8c	1
944289_1_00056a	1
945553_1_0010b3	1
946125_1_00045b	1
946125_1_001dd2	1
94827_0_000f65	1
94827_0_002d78	1
94835_0_000a01	1
94835_0_001ffb	1
9483_0_0031fb	1
9483_0_00387c	1
9531_0_00378b	1
9531_0_003b39	1
9541_0_001398	1
9541_0_0023fa	1
9541_0_00319f	1
9544_0_0025c2	1
9544_0_003245	1
9545_0_000586	1
9545_0_002c03	1
9555_0_00260e	1
9555_0_0031fd	1
9568_0_002212	1
9568_0_003f29	1
9595_0_0008a6	1
9595_0_0029e6	1
9597_0_00096f	1
9597_0_00264b	1
9598_0_00098b	1
9598_0_002846	1
9601_0_0008fd	1
9601_0_00272a	1
9606_0_0009d6	1
9606_0_002879	1
9615_0_001d44	1
9615_0_00404c	1
9646_0_000a15	1
9646_0_000bef	1
9668_0_0007ec	1
9668_0_00175d	1
9685_0_000ca2	1
9685_0_003462	1
9691_0_00020d	1
9691_0_001d1a	1
97097_0_0004fb	1
97097_0_00296d	1
9713_0_000362	1
9713_0_001bee	1
9713_0_001dd5	1
9733_0_000af7	1
9733_0_002a39	1
9739_0_002278	1
9739_0_002821	1
9749_0_00099f	1
9749_0_003fc8	1
9755_0_0011db	1
9755_0_003b1f	1
9785_0_002784	1
9785_0_00496c	1
9793_0_0008d4	1
9793_0_001ea1	1
9796_0_00021e	1
9796_0_00359a	1
9798_0_0002fc	1
9798_0_000b71	1
9823_0_001134	1
9823_0_003f81	1
983644_1_001eb1	1
9837_0_0032ad	1
9837_0_004180	1
9838_0_0006a4	1
9838_0_00163e	1
983966_1_0000a6	1
983967_1_00140b	1
98403_1_0015b6	1
984485_1_000d30	1
984487_1_000c24	1
985895_1_0021b5	1
9874_0_002915	1
9874_0_0045c9	1
9913_0_00233a	1
9913_0_00492c	1
9915_0_002084	1
9915_0_004581	1
9925_0_0020a7	1
9925_0_0044f5	1
9938_0_000003	1
9938_0_002a07	1
994086_1_00096f	1
9940_0_001093	1
9940_0_00456b	1
9974_0_000868	1
9974_0_0018e0	1
9978_0_00094e	1
9978_0_00098b	1
9986_0_00076b	1
9986_0_000959	1
9994_0_00092b	1
9994_0_000ddf	1
9994_0_003827	1

## Sheet: DISOPRED3 disorder fraction
1001832_1_000113	0.486373
1001833_1_002550	0.29589
1001937_1_001826	0.358811
10020_0_00264a	0.302799
10020_0_0027b9	0.390476
10029_0_0030b0	0.26969
10029_0_004292	0.30791
1003335_1_001229	0.439655
10036_0_0000b8	0.27933
10036_0_0017ba	0.314578
10036_0_004dbc	0.29771
10047_0_000edc	0.320413
10047_0_00394a	0.29771
10047_0_004825	0.150735
100784_0_000bc0	0.184
100784_0_000d51	0.321937
100784_0_002c81	0.307377
10089_0_0019f5	0.317829
10089_0_002242	0.29771
10089_0_003834	0.131579
10090_0_001e7a	0.317829
10090_0_002086	0.29771
10093_0_00008e	0.29771
10093_0_000b4c	0.320413
101020_0_0008b4	0.302956
101020_0_0012aa	0.370098
101020_0_003716	0.17378
101020_0_0046ba	0.253521
101091_1_001656	0.340426
101091_1_00228a	0.28934
101091_1_00233d	0.286645
101127_1_000de5	0.33815
10116_0_00058c	0.29771
10116_0_001bde	0.319588
10141_0_00227b	0.327366
10141_0_004cb9	0.314961
10160_0_000839	0.330789
10160_0_002227	0.290488
1016849_1_000258	0.401109
10181_0_000874	0.329787
10181_0_001df4	0.312661
10181_0_00427c	0.0366972
10224_0_00232d	0.37381
10228_0_00110d	0.21843
1026970_0_0009c1	0.302799
1026970_0_0049b7	0.325581
103372_0_00051c	0.335025
103372_0_0006a5	0.294248
1034331_1_0011b9	0.345646
1035309_1_001086	0.460251
1036611_1_00008b	0.469602
1036612_1_000788	0.349384
1036808_1_000ebd	0.261845
103695_0_0007a9	0.343511
103695_0_001189	0.298201
1037660_1_001a3f	0.34418
103944_0_000ecf	0.351145
103944_0_0020f1	0.239075
1041015_0_0020dd	0.371245
1041015_0_002b8e	0.408719
1041015_0_002baf	0.455621
1041607_1_0013e2	0.271222
104259_1_000dcb	0.465553
1043002_1_0006b8	0.43326
1043002_1_001c56	0.463178
1043003_1_0000a1	0.474806
1043003_1_001928	0.422993
1043004_1_000074	0.338542
1043004_1_000142	0.477798
1043005_1_0013b7	0.455531
1043005_1_001bfc	0.500891
1043627_1_00117e	0.416309
104421_0_0010a1	0.314286
104421_0_0017f6	0.314721
104452_0_00096c	0.29321
104452_0_002594	0.2375
104688_0_0013da	0.261818
104688_0_0013db	0.411321
104688_0_001bec	0.186695
1047168_1_0009af	0.425847
1049336_0_0022d9	0.0680628
1049336_0_00288f	0.03
105023_0_000a57	0.219638
105023_0_000f25	0.276712
105023_0_00465c	0.323907
1051891_1_000e2a	0.329545
105231_0_002ca3	0.331476
1052685_1_00006a	0.39486
105487_1_000d8a	0.45611
105487_1_002950	0.451064
1055687_1_001ccb	0.0576541
1055687_2_0009a7	0.0535714
105696_1_000bdd	0.443532
105696_1_00180e	0.559259
106004_1_001807	0.133333
106004_1_001c31	0.390187
1064592_1_000870	0.475225
106582_0_0019ff	0.238845
106582_0_0040db	0.255814
106582_0_005c0d	0.324742
1068625_1_00108f	0.316176
1069443_1_0017b5	0.30819
1071378_1_0005cc	0.406
1071380_1_0005cc	0.441614
1071381_1_0004be	0.358916
1071382_1_001223	0.31694
1071383_1_000203	0.458239
1072389_1_001b37	0.441532
1073089_1_00175a	0.393375
1073090_1_000919	0.461066
1076256_1_00057f	0.344498
1076935_1_0004cd	0.407025
1077348_1_0018bf	0.381944
1080349_1_00115a	0.4926
1081102_1_0008be	0.427208
1081103_1_000c49	0.481013
1081104_1_000c98	0.393805
1081105_1_00217b	0.447479
1081107_1_001752	0.442478
1081108_1_001b38	0.430464
1081109_1_0014fc	0.360721
1088818_0_000d9a	0.252381
1088818_0_003af0	0.286047
108892_1_000cf2	0.319149
108931_0_0006a8	0.232614
108931_0_00374a	0.288462
1089451_1_001c3f	0.458947
109264_1_0011a2	0.341004
109280_0_001a4b	0.228947
109280_0_0029be	0.316489
109280_0_002f19	0.237113
109478_0_001ecc	0.318766
109478_0_003c1e	0.336158
1095629_1_0017ea	0.378378
1095630_1_00218b	0.473373
110193_0_001221	0.261194
110193_0_002dd1	0.252717
1105325_1_001d6a	0.443709
1109443_1_0022eb	0.341346
1111077_1_000c17	0.469979
1116229_1_000e98	0.440711
112268_0_000a48	0.258696
112268_0_001535	0.304985
112498_1_00125c	0.396588
1126212_1_0008a5	0.438272
1128425_1_0021b0	0.322196
1130832_1_001bf1	0.405405
113334_0_002fed	0.215447
113334_0_00318b	0.268293
113540_0_00257e	0.290155
113540_0_002eb1	0.276119
113540_0_0047b0	0.253846
1136231_1_000b8f	0.320843
1137138_1_0010ca	0.358916
1137211_1_0012f9	0.430063
1141098_1_001277	0.407787
114398_0_0004c8	0.345972
114398_0_002b09	0.310638
114398_0_002c3d	0.390306
1149755_1_0009f8	0.491124
1151754_1_0005a6	0.311392
1155016_0_0030d9	0.251185
1157616_1_000772	0.461382
1157616_1_003a13	0.432927
1157962_0_00002b	0.168085
1157962_0_00016e	0.317895
1159556_1_000042	0.439076
1160497_1_00295d	0.356077
116153_0_00134f	0.334286
116153_0_00152c	0.270777
1163406_1_00180b	0.418972
1168221_1_000c81	0.410148
1169474_1_00297d	0.478328
1169540_1_003c83	0.461305
1170229_1_0016c6	0.461698
117179_1_00104f	0.538348
1172189_1_0000f3	0.161426
1172189_1_00209d	0.198391
1173061_1_00082d	0.359459
1173701_1_00176a	0.434783
118200_0_00077f	0.310541
118200_0_000b0f	0.186667
1182541_1_00225c	0.42437
1182542_1_001225	0.392034
1182544_1_002334	0.448133
1182545_1_002924	0.500924
118797_0_00161a	0.310078
118797_0_004331	0.302799
1198029_1_000f24	0.341772
120017_1_0001c3	0.334158
1206056_1_0014ec	0.307143
1209926_1_00098c	0.434156
1209931_1_001b92	0.426804
121225_0_002152	0.231023
121225_0_0021b5	0.366337
1213857_1_001feb	0.39666
1213859_1_000247	0.41875
1214573_1_000b76	0.436441
121530_0_00267e	0.316239
121530_0_002964	0.339394
121759_1_001629	0.434944
1218281_0_0021cd	0.204013
121845_0_001d1e	0.117371
121845_0_001d1f	0.0133333
121845_0_0048c7	0.360614
1220162_1_000ba5	0.418848
1220924_1_0008d1	0.481625
1220926_1_0017a3	0.272506
1220926_1_002cc1	0.283871
1220926_1_002d52	0.283871
122368_1_00115c	0.464876
1229662_1_001d1e	0.454733
1230383_1_0005c7	0.234568
1230840_0_000f25	0.302799
1230840_0_0017e7	0.317829
1230905_1_000a2f	0.473804
1231657_1_0037cd	0.405512
1237626_1_000470	0.301299
1237626_1_000de7	0.223124
1237896_1_003211	0.41875
123851_0_000114	0.188235
1245528_1_0007cd	0.424307
1245748_1_0020cb	0.433054
1245769_1_000655	0.421941
1257118_1_001053	0.267943
125878_0_001a95	0.317708
125878_0_0043a7	0.34873
125945_0_0010d0	0.432184
125945_0_00114e	0.382
125945_0_0016cd	0.307368
1262450_1_000926	0.408451
1263082_1_000b40	0.217822
1263082_1_001d49	0.188525
1263082_1_001ecb	0.188525
1263082_1_002959	0.230337
1263082_1_002ca3	0.306931
1263082_1_002d6b	0.232843
1263415_1_001674	0.456914
1266660_1_000a22	0.418947
1266666_1_0011d3	0.473002
1266667_1_000f4a	0.433921
1268274_1_000f42	0.352113
126957_0_003a79	0.373077
1274352_1_0000ad	0.302799
1274352_1_000752	0.310092
127582_0_0002de	0.338501
127582_0_0014ed	0.328244
1276143_1_00069e	0.41649
1276529_1_000c19	0.434874
1277687_1_00107a	0.334021
1279043_1_001f8a	0.491682
1280523_1_002b08	0.421384
1283841_1_001c16	0.421384
128390_0_0006d9	0.316239
1284197_1_001a63	0.447853
1286976_1_000048	0.451546
1287680_1_001917	0.47205
1287681_1_002055	0.394191
1291522_0_00126f	0.229358
1294385_1_00117e	0.488987
1295528_1_0003df	0.405594
1295531_1_0008af	0.354691
1296096_1_001916	0.446188
1296100_1_000e95	0.424779
1296101_1_001030	0.36092
1296108_1_000e71	0.324138
1296109_1_000d30	0.365517
1296118_1_001fb2	0.375291
1296119_1_001c3d	0.418345
1296121_1_0008ea	0.395089
1296123_1_00086e	0.439732
130081_0_00000f	0.235484
130081_0_00012c	0.209924
130081_0_0017db	0.235484
1303197_1_001f56	0.287912
13037_0_000abb	0.264781
13037_0_002138	0.347418
130453_0_0004b8	0.266833
130453_0_006aad	0.303653
1305733_1_000678	0.268519
1305764_1_001207	0.264916
1306850_1_0022bc	0.359202
1314670_1_0008a9	0.482587
1314670_1_001414	0.442387
1314672_1_0002b0	0.339024
1314674_1_0012c5	0.254545
13146_0_00160b	0.362776
13146_0_00356a	0.31339
1314771_1_00144f	0.376494
1314777_1_000ce9	0.34965
1314781_1_0007ee	0.280255
1314782_1_00246c	0.308057
1314783_1_00022f	0.344186
1314785_1_001872	0.453725
1314790_1_00343f	0.347291
1314790_1_003869	0.369305
1314800_1_000079	0.369928
1314962_1_0002d4	0.301775
1314962_1_000469	0.438247
1316194_1_0030d5	0.48125
13164_0_00007d	0.367841
13164_0_000f41	0.291237
132113_0_0029f0	0.35369
132113_0_003b98	0.21134
13249_0_00300f	0.0952381
13249_0_0035bc	0.321149
1328760_1_000132	0.450304
132908_0_0010ef	0.302799
132908_0_001db9	0.321337
13290_1_00023a	0.389908
1330018_1_000857	0.330317
13333_0_001564	0.302326
13333_0_0025f7	0.311751
133434_0_000969	0.384091
133901_0_0022b5	0.224344
133901_0_003235	0.12
134006_1_001054	0.315556
134013_1_0011f2	0.232143
1340429_1_000cb0	0.329545
1344414_1_001f10	0.462343
1344416_1_0028fb	0.252016
1344418_1_000ce9	0.365385
1353009_1_000ac3	0.356481
1353952_1_0004d7	0.279503
1356009_1_001451	0.422449
136037_0_00109c	0.378973
136037_0_002a5b	0.361179
136037_0_002a6d	0.038674
13616_0_0000b0	0.262295
13616_0_0002e2	0.334171
136370_1_001dc9	0.503846
1365484_1_002250	0.445135
1365824_1_001077	0.438202
1365886_1_000414	0.448598
1365886_1_00141e	0.473068
1367422_1_0011ba	0.352823
13686_0_00019a	0.279379
13686_0_0013b7	0.324873
13706_1_000c5e	0.152239
13706_1_001459	0.3125
13706_1_001fab	0.278195
13706_1_0024fa	0.364964
13735_0_000379	0.298201
13735_0_0030b5	0.292876
1380566_1_001688	0.458947
1381753_1_000079	0.37844
1382522_1_000380	0.414868
138298_1_000280	0.153652
1388766_1_001210	0.33049
1391915_1_0019ea	0.429952
1392242_1_001a98	0.349372
1392248_1_0006e0	0.447479
1392250_1_000b57	0.460251
1392255_1_001b37	0.410463
139723_0_001957	0.0991379
139723_0_001b2b	0.211845
1399860_1_000927	0.42348
1399860_2_000340	0.402516
1408157_1_00082c	0.409938
1408163_1_001e7a	0.476895
1410327_1_003188	0.163772
1415176_0_0025ea	0.298201
1415176_0_002949	0.298701
1420907_1_00128d	0.477137
1420909_1_0007ff	0.317986
1420910_1_001908	0.477137
1420915_1_002b7f	0.471058
1423351_1_0004eb	0.294382
142615_0_002eb4	0.338747
142615_0_003c22	0.306977
142615_0_00468f	0.266112
1427455_1_000afd	0.488613
1432307_1_000be9	0.530815
143302_0_00150d	0.302799
143302_0_003760	0.280928
143948_0_0010e7	0.304124
143948_0_0021ae	0.196667
143995_0_000f12	0.267905
143995_0_00238c	0.35369
144034_0_0011a2	0.291667
144034_0_00166a	0.327411
1441469_1_001011	0.461053
144197_0_002541	0.236152
144197_0_002933	0.224806
1442368_1_000346	0.454713
1442369_1_000a10	0.502773
1442370_1_0021e5	0.36701
1442371_1_000234	0.3625
1447872_1_0011ab	0.46856
1447875_1_002664	0.496933
1447883_1_0013a6	0.437628
1460663_1_001102	0.433735
146911_0_000e5e	0.308483
146911_0_00360e	0.323155
1480154_0_00115a	0.344468
149040_1_000a1c	0.430328
150288_0_000426	0.325269
150288_0_0019ef	0.218182
150288_0_002542	0.26943
150374_1_000296	0.473461
1507135_0_0009b9	0.310433
1507870_1_003a0c	0.5
1507870_1_00489d	0.47551
1509407_1_001eec	0.338912
1509407_1_0024a8	0.232639
1524831_1_000e64	0.472222
1531966_1_000b6d	0.390625
15368_0_001025	0.259346
15368_0_00484a	0.357616
15368_0_004fad	0.314159
15368_0_005433	0.0217391
154538_1_002a60	0.405093
156304_0_000cb8	0.23341
156304_0_00264d	0.3257
156563_0_002c6f	0.329932
156563_0_003de9	0.316239
156563_0_003f9e	0.137615
1573173_1_001849	0.356877
157538_1_000e04	0.2457
157538_1_00142a	0.198276
158046_1_0001ce	0.452282
158383_0_0000eb	0.331742
158383_0_000a7b	0.236145
158383_0_0030a4	0.254743
158383_0_004c2c	0.0806452
158383_0_006501	0.209979
158383_0_0075de	0.223443
158441_0_00196c	0.315789
158441_0_003f5b	0.318919
158607_1_001122	0.461538
158607_1_003131	0.45102
1603295_1_000091	0.446367
1603295_1_000a8e	0.453782
1608454_0_001cb4	0.259475
1608454_0_0028cd	0.246377
1608454_0_005630	0.271739
1608454_0_005637	0.239691
1608454_0_006e20	0.312883
1608454_0_0075de	0.219072
1608454_0_00883a	0.263006
1622147_1_0002c0	0.452381
1622149_1_001510	0.452381
1629725_0_001c86	0.281843
1654605_1_0010e6	0.448513
1658172_1_0000a4	0.474645
1658174_1_0008ee	0.40133
166361_0_000b09	0.374677
166361_0_000b0e	0.359331
166361_0_001e9a	0.2925
166423_0_000e59	0.369305
166423_0_0030c5	0.152975
1664694_1_001e6a	0.470817
1676925_0_001552	0.297158
1676925_0_002bcb	0.337931
168631_0_000873	0.291829
1714833_1_000afd	0.373303
1720309_0_003c88	0.29064
1737458_0_00081e	0.324042
1737458_0_002a42	0.400593
1737458_0_003ece	0.33711
1745343_1_002c86	0.4714
174628_0_000d2e	0.261818
174628_0_002893	0.171674
174628_0_0029f8	0.396947
1754190_1_001573	0.278177
1754190_1_002221	0.290865
1754191_1_00016e	0.352518
1754192_1_002acd	0.283871
175836_0_0011b4	0.216718
175836_0_003494	0.316239
176057_0_00215a	0.31339
176057_0_00340a	0.344023
176275_1_0025fb	0.440265
176946_0_00203e	0.365169
176946_0_0021ed	0.253769
178035_0_0009d1	0.335038
178876_1_000abe	0.34023
1789683_1_000498	0.433404
179993_1_000ec0	0.477895
180088_1_0026d5	0.393795
180498_0_000b87	0.476852
180498_0_001510	0.257075
180498_0_0029ef	0.268765
180498_0_002b61	0.276102
181119_0_000e01	0.29563
181119_0_00347a	0.276882
1813822_1_002b45	0.425926
181874_1_0016cc	0.415865
183478_1_000bb3	0.553819
183478_1_001d7f	0.475248
1835702_1_0008bd	0.39413
1841481_0_004016	0.235751
1841481_0_004a5c	0.328
1841481_0_0062e6	0.324742
185453_0_000229	0.312977
185453_0_001cf9	0.317829
1858805_1_001db9	0.307368
1868482_0_002e1a	0.351421
1868482_0_004a3c	0.302799
186990_0_001211	0.302799
186990_0_001870	0.321337
187382_0_0013e1	0.316239
187382_0_002919	0.236842
188344_0_0026fa	0.316239
188379_0_0012bf	0.219512
188379_0_002380	0.29563
192010_1_001aee	0.450526
192259_0_0016dc	0.315508
196109_1_000191	0.505219
197043_0_000ead	0.351621
1983410_1_001704	0.455986
1983410_1_001f81	0.461066
198730_1_00117b	0.455852
198806_0_0017b8	0.29563
198806_0_00355e	0.253731
199890_0_000602	0.383408
199890_0_000734	0.296053
200316_0_001308	0.253968
200316_0_00333b	0.200864
200316_0_0041aa	0.333333
2004951_1_000de0	0.485356
2004952_1_00139a	0.433628
2015173_0_000b12	0.307107
2015173_0_0011f5	0.312639
202946_0_002291	0.37037
202946_0_003d79	0.29563
206008_0_005f28	0.334831
206008_0_007485	0.314351
2070412_1_000b85	0.486056
208452_1_000d7a	0.293814
208452_1_001577	0.10177
210143_0_004524	0.219828
210143_0_004c76	0.254762
211096_1_000722	0.324645
211228_0_00067d	0.366412
211228_0_00155a	0.280088
212818_1_000f9c	0.418557
214684_1_000a4a	0.365517
214687_0_000c5c	0.339578
214687_0_00191c	0.274882
214687_0_00397f	0.323113
214687_0_00551a	0.307692
214687_0_006299	0.258216
214687_0_006709	0.309469
215243_1_00227f	0.473198
215358_0_00038b	0.217617
215358_0_000d80	0.304
215358_0_0022e6	0.325581
216574_0_000e2e	0.294643
216574_0_000f9e	0.316239
217634_0_0003b4	0.258004
217634_0_002a57	0.313514
218467_0_001104	0.318878
218851_0_003279	0.333333
218851_0_0058a8	0.315294
219809_0_00106b	0.30989
219809_0_001558	0.324873
222816_0_000131	0.316176
222816_0_0010bd	0.335878
224129_0_000efe	0.27027
224129_0_0018da	0.184739
225117_0_001355	0.30343
225117_0_001360	0.338902
225117_0_002419	0.280872
225117_0_00394b	0.338129
225117_0_005503	0.259953
225117_0_00609a	0.242353
225117_0_0060a8	0.237647
225117_0_0060ac	0.242353
225117_0_0061e4	0.254237
225164_0_003c0a	0.182741
225359_1_000616	0.486
225400_0_0006d6	0.273529
225400_0_003f02	0.316195
22663_0_000de7	0.0392157
22663_0_000e15	0.25
22663_0_0052eb	0.290557
22663_0_0087a2	0.159341
22663_0_00941a	0.32093
227321_1_002266	0.426778
229535_1_000a3d	0.414079
230844_0_001309	0.29771
230844_0_002850	0.310256
231916_1_001903	0.352941
236234_1_000f4b	0.40535
237561_1_000b59	0.405088
237631_1_0004e9	0.345372
240176_1_0004c4	0.400922
240206_0_001b1e	0.32687
240206_0_0022ed	0.316239
242507_1_001c1c	0.435417
244447_0_002a08	0.251948
244447_0_00338d	0.264249
244447_0_0049d5	0.301546
244447_0_004b11	0.273196
245562_1_000ce9	0.358025
246409_1_000d2a	0.25
246409_1_00283f	0.297994
246410_1_000912	0.336188
246437_0_001d08	0.310078
246437_0_0033f1	0.302799
246812_0_001d58	0.306818
246812_0_001d5a	0.178947
246812_0_0021b0	0.1
253628_1_001fb6	0.415612
254877_1_001b3d	0.46888
259920_0_0052f2	0.308707
261658_1_001392	0.152582
261658_1_001542	0.408846
268505_1_00185a	0.443515
2711_0_00079a	0.269142
2711_0_002125	0.258373
27334_1_0014d2	0.412008
27337_1_000d89	0.452229
27342_1_001acf	0.346698
2769_0_000f5e	0.274809
2769_0_002451	0.445682
279965_0_000753	0.129496
279965_0_001b90	0.122302
279965_0_0026bb	0.251799
279965_0_00312d	0.282407
28005_1_0013bf	0.102113
280463_1_003695	0.0571429
280463_1_0089ea	0.0190572
280699_0_00045e	0.0792453
280699_0_001082	0.446809
280699_0_001183	0.0835267
28377_0_001137	0.241206
284592_1_0001d8	0.383621
28532_0_0015c3	0.247642
28532_0_001d0a	0.27027
28532_0_0022b0	0.227378
28532_0_002e51	0.240385
28532_0_00451a	0.294404
28532_0_004c95	0.338369
28573_1_000001	0.462926
28588_0_001273	0.169528
28588_0_0025c0	0.467972
28588_0_0025c2	0.261818
28612_0_000993	0.161638
28612_0_000fa3	0.414352
286306_0_00103a	0.267045
286306_0_001796	0.0729927
286706_0_00206d	0.331551
286706_0_002a14	0.482955
286706_0_003749	0.348285
28737_0_0003f0	0.292621
28737_0_000b9e	0.262673
28737_0_001e96	0.319149
28743_0_000352	0.342318
28743_0_002155	0.213439
28743_0_0031dd	0.22807
28743_0_0042d0	0.319588
28985_1_000bc3	0.428571
290292_1_000520	0.445361
29029_0_00362f	0.378556
29029_0_003631	0.322339
29029_0_0037e8	0.298507
29030_0_000848	0.261702
29030_0_000b04	0.426854
29030_0_001dfb	0.385965
29031_0_0003e4	0.0678733
29031_0_000910	0.258675
29053_0_00037b	0.282974
29053_0_0011c7	0.356234
29058_0_0026b7	0.258537
29058_0_002d56	0.315385
29073_0_000138	0.302799
29073_0_002ce6	0.280928
29078_0_00182c	0.302799
29078_0_0020a4	0.361757
29088_0_000e6c	0.162413
29088_0_003a9b	0.340909
29088_0_003bea	0.302799
291302_0_0016a0	0.359813
291302_0_001ea0	0.302799
29159_0_005ed8	0.284337
293939_1_002111	0.433054
294128_0_001129	0.207364
294128_0_00408f	0.330296
294746_1_000eaa	0.38191
294747_1_000a53	0.460888
29655_0_001490	0.273148
29655_0_002b3a	0.271689
29729_0_0004b0	0.224181
29729_0_001fce	0.248815
29729_0_003bc2	0.184959
29729_0_00477f	0.322967
29729_0_00613c	0.262411
29729_0_00776a	0.224586
29730_0_0002cd	0.261965
29730_0_0016e6	0.186992
29730_0_0060c8	0.262411
29730_0_006c1e	0.258373
29730_0_006c49	0.238771
29730_0_0073b9	0.232227
29760_0_000d9e	0.263158
29760_0_002be2	0.318087
29760_0_00332f	0.264775
29833_1_0008c9	0.316038
29845_1_0004f2	0.445135
299123_0_000e49	0.29563
299123_0_002961	0.263014
30019_0_0029e9	0.331787
30019_0_002b7d	0.284211
30019_0_002b8e	0.421846
30023_0_0010a6	0.339019
30023_0_0036ca	0.473563
30023_0_003739	0.409449
30025_0_00092d	0.181159
30025_0_000c69	0.321962
30025_0_001000	0.298165
30069_0_000ee3	0.346405
30069_0_00111b	0.0595745
303518_0_000257	0.255814
303518_0_0024db	0.245431
303518_0_003ec4	0.324742
303698_1_00139f	0.482255
30419_0_0020fd	0.316239
30419_0_0021c2	0.252226
30455_0_00069c	0.253927
30455_0_003949	0.285714
30521_0_0015ce	0.337662
30521_0_00327b	0.336158
30538_0_000c51	0.302799
30538_0_00102f	0.330749
30608_0_000e73	0.2267
30608_0_002efc	0.302799
30611_0_0014b0	0.302799
30611_0_0028f9	0.326389
30611_0_002935	0.223684
306901_1_001a67	0.371981
30732_0_001a0c	0.310078
30732_0_004400	0.384211
30732_0_00484f	0.245478
30732_0_0050ff	0.225352
307491_0_002734	0.291237
307491_0_002c93	0.151079
3075_0_0014c9	0.165165
307658_0_000848	0.329949
307658_0_001eb2	0.314861
3076_0_000434	0.42344
307959_0_002500	0.262887
307959_0_0025c3	0.350694
307959_0_0027cd	0.259475
307959_0_003b26	0.24031
307959_0_0081db	0.235142
307959_0_008fb8	0.266667
307959_0_00915d	0.293814
308745_1_00180f	0.422713
31033_0_000c55	0.314433
31033_0_0038d9	0.283117
31033_0_004909	0.23057
310752_0_001306	0.336158
310752_0_001836	0.310078
31234_0_003263	0.374083
31234_0_003cbd	0.181058
31234_0_005541	0.308642
31271_1_000e56	0.0881612
315563_0_001944	0.404762
315563_0_00274a	0.151515
319348_0_000ff2	0.390852
319348_0_004256	0.299748
321146_1_000e6a	0.436853
321398_0_000c71	0.280206
321398_0_002c6b	0.255376
321614_1_001673	0.526627
321614_1_0019b2	0.504405
3218_0_0008cb	0.287703
3218_0_000936	0.345572
322104_1_0005f4	0.34141
32264_0_001619	0.25814
32507_0_002d8c	0.255814
32507_0_002f89	0.324742
32507_0_003398	0.287565
32536_0_000dec	0.321337
32536_0_00123d	0.336158
326594_0_000627	0.258824
326594_0_002222	0.368687
326968_0_0000c8	0.200472
326968_0_000361	0.246544
326968_0_004bd6	0.378313
326968_0_006160	0.265207
327505_1_0029e6	0.424036
328815_0_002435	0.316239
328815_0_003750	0.255639
329046_1_002f04	0.296203
330879_1_000192	0.342857
331117_1_00202f	0.441423
33119_0_00111a	0.238095
33119_0_00372c	0.253638
33119_0_005a6c	0.224719
33119_0_007150	0.29902
33203_1_0002a8	0.487603
332648_1_001982	0.50297
334819_1_002a50	0.416357
336963_1_000e73	0.393531
336983_0_000250	0.300613
336983_0_001e7b	0.328165
336983_0_00497d	0.302799
339724_1_002437	0.378866
341663_1_0027be	0.400835
342668_1_000730	0.452381
344612_1_00047b	0.519409
345164_0_001727	0.260766
345164_0_002c19	0.316239
34638_0_000b57	0.334247
34638_0_000ea4	0.341176
34720_0_001093	0.301471
34720_0_0023fe	0.335025
34740_0_0016f6	0.338501
34740_0_001dde	0.315364
347515_1_0005bf	0.322727
3476_0_002c13	0.213429
3476_0_006a94	0.219457
34839_0_001833	0.316195
34839_0_0049ca	0.320611
348802_1_000222	0.362173
34882_0_00130d	0.302799
34882_0_001c4c	0.331658
348837_1_0014b4	0.0338983
348901_1_0024cc	0.465021
35019_0_001a45	0.289017
35019_0_001fea	0.363636
35019_0_0030c5	0.320513
352914_1_000847	0.150485
353153_2_001ae1	0.378571
353153_2_00222f	0.326087
35525_0_0022a0	0.388889
35525_0_00486e	0.30989
3555_0_00374f	0.225589
3555_0_003f41	0.275294
3555_0_00482d	0.245238
35570_0_0023d6	0.146809
35570_0_0027ce	0.357542
3562_0_000878	0.254118
3562_0_005b36	0.259524
35722_1_001b57	0.246575
35722_1_002aab	0.261084
357750_1_0004cf	0.457732
35883_0_00376b	0.283019
35883_0_003fe3	0.3026
35883_0_0044f7	0.261728
35883_0_00453f	0.265258
36022_1_000771	0.368304
36050_1_002505	0.475789
36300_0_000761	0.316239
36300_0_0009be	0.261333
36329_1_00065c	0.181614
36329_1_000782	0.274359
36330_1_0008dc	0.221374
36330_1_000e9c	0.217391
3641_0_0032c7	0.224586
3641_0_004929	0.247002
3649_0_001790	0.36803
3649_0_002f5c	0.248815
3656_0_0004f7	0.226611
3656_0_003c6b	0.304965
3656_0_004075	0.260047
3661_0_00153b	0.245322
3661_0_002dd5	0.24
3661_0_003fd6	0.206573
3661_0_0053d0	0.293139
3661_0_0068e5	0.3
36646_1_0001f4	0.453416
3673_0_00049f	0.218824
3673_0_0030e0	0.299528
3673_0_004081	0.230088
36911_1_000ead	0.34456
37001_0_000da1	0.0540541
37001_0_00340a	0.317597
37001_0_003887	0.0782918
37003_0_0019e2	0.335917
37003_0_004f74	0.224806
3702_0_00004c	0.301624
3702_0_00055c	0.25
3702_0_0035b5	0.210526
3702_0_00400f	0.28271
370354_1_00086a	0.260586
370355_1_0011d2	0.248366
37040_0_0009c3	0.316239
37040_0_002fe9	0.219585
3711_0_005de3	0.308057
3711_0_0073b1	0.22869
3711_0_007c23	0.274463
3726_0_000ad4	0.28169
3726_0_006c3b	0.253555
3726_0_0076f5	0.253555
3726_0_00925c	0.239234
3726_0_00a9ec	0.272727
37293_0_001000	0.303342
37293_0_003247	0.270229
37293_0_004b17	0.333333
37344_0_0005cf	0.388889
37344_0_00118f	0.3257
37360_1_00159e	0.407407
37360_1_001de9	0.122699
3750_0_0002a4	0.264637
3750_0_002efe	0.338095
3750_0_005e7f	0.276029
3750_0_005f1b	0.330144
3750_0_006f52	0.218509
3750_0_00a3a4	0.0909091
3750_0_00b79d	0.293907
3760_0_00082e	0.382536
3760_0_00254c	0.261176
3760_0_004a8f	0.297101
37621_0_0005d3	0.116279
37621_0_0005d6	0.410095
37653_0_000b52	0.353234
37682_0_0062ab	0.328125
37682_0_009037	0.3
37682_0_009bd7	0.295082
3775_0_001332	0.246445
3775_0_001bea	0.358277
3775_0_004d09	0.255422
378494_0_00118d	0.05
378494_0_002a9d	0.261194
378494_0_006d9b	0.304239
379508_1_000bc5	0.401993
379532_0_0013c8	0.302799
379532_0_001e15	0.386997
381198_0_002aff	0.316239
381198_0_002db3	0.357143
38123_0_00077e	0.285
3821_0_003804	0.246973
3821_0_00445a	0.295508
3821_0_006223	0.289655
3827_0_00334d	0.248292
3827_0_003c08	0.387543
3827_0_00430f	0.247002
3827_0_0047be	0.269504
383855_1_000d3d	0.486542
3847_0_0031c0	0.275229
3847_0_003d3d	0.293144
3847_0_0077f6	0.233577
3847_0_009291	0.22542
3847_0_009611	0.230583
38626_0_000e83	0.334171
38626_0_00126a	0.292621
38626_0_0039d6	0.238602
38654_0_0010df	0.289786
38654_0_0018bf	0.259036
38654_0_003337	0.301724
3871_0_00026a	0.247573
3871_0_001342	0.287016
3871_0_001cbf	0.483376
3871_0_001ef5	0.483376
3871_0_00370a	0.248804
3871_0_0046a4	0.246014
3871_0_005641	0.263158
3871_0_005b69	0.28066
3880_0_003e52	0.272109
3880_0_0064cc	0.269136
3880_0_00a5eb	0.21028
3885_0_001e5a	0.252427
3885_0_0038b0	0.133333
3885_0_0054f6	0.298851
3885_0_006233	0.257075
3900_0_001676	0.213568
3900_0_00431a	0.275
3900_0_0055d3	0.207254
3900_0_00936b	0.141256
3914_0_002435	0.305046
3914_0_00355e	0.235437
3914_0_005426	0.25
392613_1_000be6	0.45539
39416_1_0017d4	0.531062
39432_0_00083c	0.302799
39432_0_00096c	0.299742
39758_0_002e49	0.34949
39758_0_002fb8	0.179688
3981_0_000452	0.267139
3981_0_0045fc	0.278571
3981_0_004ccf	0.225728
3981_0_0051cc	0.250591
3981_0_005d7c	0.30563
3983_0_00153f	0.300716
3983_0_001961	0.233491
3983_0_0044b6	0.255319
3983_0_005d5b	0.242718
398673_1_00230a	0.444206
3988_0_001324	0.222222
3988_0_0016a0	0.272727
3988_0_003a28	0.237864
39947_0_0043db	0.273364
39947_0_004c48	0.294643
39947_0_00618f	0.291855
39966_1_0000e4	0.368664
401625_1_0009d8	0.387387
40199_1_001e04	0.480851
4039_0_005f02	0.241975
4039_0_0065da	0.274005
4039_0_006f68	0.25495
4072_0_002463	0.236842
4072_0_0038f4	0.255981
4072_0_0054d6	0.265356
4072_0_006dab	0.53406
407821_0_000792	0.224771
407821_0_002661	0.229167
407821_0_002fa2	0.175439
407821_0_00372a	0.158076
4081_0_0017e7	0.277512
4081_0_003391	0.232057
4081_0_003d51	0.255474
4081_0_005c25	0.283582
40932_0_001600	0.31738
40932_0_00173a	0.291237
4097_0_000f6a	0.316425
4097_0_00159d	0.272076
4097_0_00c383	0.327711
4097_0_00d701	0.265356
4097_0_00e1a3	0.288783
4098_0_0009f7	0.327711
4098_0_002da3	0.262899
4098_0_005f5c	0.281623
4100_0_000ee7	0.351032
4100_0_00ab50	0.288783
4100_0_00b34c	0.305825
4100_0_00d483	0.246973
4100_0_00d651	0.266515
4100_0_00de07	0.217277
41047_1_001948	0.440501
4113_0_001204	0.277512
4113_0_0019d8	0.300995
4113_0_001b8c	0.145299
4113_0_0045ec	0.251196
4113_0_006521	0.0694444
4113_0_006c0d	0.250608
411798_0_000c42	0.144177
411798_0_0011b8	0.347716
411798_0_0030d7	0.203804
411798_0_0030f7	0.233415
411798_0_00310b	0.175439
412133_1_0121e2	0.409253
413071_1_0017ff	0.456103
41427_0_0000cf	0.191011
41427_0_002d64	0.221239
41447_0_0004fa	0.324742
41447_0_000e83	0.235751
41447_0_0017e1	0.330667
4155_0_000246	0.330969
4155_0_004b8f	0.257353
4155_0_005bf9	0.305361
416450_1_000f86	0.438155
41668_1_002089	0.282958
41688_1_00017c	0.427435
4182_0_000dea	0.0758621
4182_0_0014fd	0.279621
4182_0_001ef5	0.276543
4182_0_0046ba	0.249383
41875_0_000194	0.56328
418867_1_0007e9	0.388759
418985_0_001709	0.334204
418985_0_002f01	0.240343
419612_0_004192	0.330749
419612_0_004231	0.336158
42026_0_00264b	0.413386
42026_0_002cc9	0.336864
42026_0_0031bd	0.299639
420778_1_00080a	0.351474
42254_0_001dd5	0.325581
42254_0_0026d6	0.336158
4232_0_001fa0	0.109312
4232_0_0029f6	0.271144
4232_0_004530	0.291045
4232_0_0065b4	0.291765
4232_0_006ffa	0.252336
4232_0_009432	0.258216
42345_0_0001f0	0.301887
42345_0_0036ca	0.1875
42345_0_003904	0.263529
42345_0_005ef9	0.413386
423536_1_00595c	0.235
423536_1_005965	0.181141
4236_0_0009e0	0.275058
4236_0_002f0f	0.231293
4236_0_007c16	0.253731
4236_0_007cf3	0.00632911
4236_0_008063	0.3025
42514_0_001597	0.240838
42514_0_004dae	0.288235
425265_1_000298	0.227964
426418_1_00032d	0.571106
426418_1_00085c	0.458599
42673_1_0031f8	0.461053
429131_1_00135d	0.308204
429701_0_001754	0.121951
429701_0_0044fc	0.267139
429701_0_004929	0.173913
429701_0_004968	0.255528
43041_0_0000bc	0.283843
43151_0_000214	0.404306
43151_0_0023fb	0.24406
43179_0_000dc3	0.302799
43179_0_00116c	0.316195
43346_0_0024a6	0.316195
43346_0_004014	0.336158
433476_1_0008a4	0.433761
436010_1_00097c	0.290023
436907_1_000dd0	0.440181
43700_0_000309	0.298429
43700_0_00094f	0.275773
43700_0_0038b5	0.238342
438502_0_00262d	0.245327
438502_0_003e1a	0.09
438503_0_000368	0.237705
441894_0_00093d	0.250518
441894_0_000f61	0.316239
441921_0_00102b	0.340967
441921_0_00252a	0.167247
441959_1_0011fd	0.451346
441960_1_000fe9	0.484472
4432_0_0011fe	0.286697
4432_0_002668	0.25
4432_0_002928	0.251163
4432_0_00377d	0.309633
4432_0_00404a	0.263529
44394_0_001c91	0.29563
44394_0_00365a	0.341463
447093_1_0015eb	0.305842
447095_1_002329	0.353623
45235_1_0018e3	0.422619
452589_1_001ce7	0.424893
45286_1_00093a	0.359155
4533_0_0039e8	0.286082
4533_0_004083	0.301124
4533_0_004d39	0.301124
45351_0_001c15	0.20339
45354_1_00139a	0.364078
454130_1_00229a	0.449275
454923_0_0013ba	0.157895
454923_0_0022b9	0.309645
4555_0_0043aa	0.340045
4555_0_00544c	0.316742
4558_0_003e92	0.29638
4558_0_0052db	0.308036
4565_0_006ee1	0.252941
4565_0_012349	0.344697
4565_0_0200f0	0.046875
4565_0_0202d7	0.0711974
4565_0_023f8c	0.0977444
456900_0_001c8c	0.292035
456900_0_001fb1	0.319797
456999_1_001bc5	0.315668
4572_0_00085a	0.279597
4572_0_0023f4	0.245192
4572_0_003d4f	0.161398
45779_0_001dd6	0.15082
45779_0_0028cc	0.30179
4577_0_0004ff	0.361607
4577_0_003a84	0.373333
4577_0_00428b	0.283482
4615_0_00003a	0.351981
4615_0_002f4b	0.269147
4615_0_00444a	0.291005
4615_0_005350	0.210702
461836_1_0015e9	0.288274
46433_1_001e6c	0.250804
46433_1_0022ef	0.29902
46433_1_006bee	0.227197
46433_1_007fed	0.182213
4686_0_0033cd	0.268235
4686_0_003889	0.259524
4686_0_004c4b	0.284706
472368_0_002db7	0.261084
472368_0_003c14	0.300236
47427_1_000fb4	0.358354
47428_1_00211c	0.3925
4795_1_006ca9	0.314587
482145_1_000892	0.359485
482537_0_002051	0.199495
482537_0_0037f9	0.302799
4829_1_000bd4	0.262857
4829_1_003361	0.394813
48498_0_0003c3	0.37931
486041_1_004375	0.321513
48698_0_0011a7	0.224806
48698_0_003475	0.320413
48698_0_003976	0.376963
48699_0_001150	0.224806
48699_0_001ee5	0.369393
48699_0_0058ea	0.320413
48701_0_00108c	0.224806
48701_0_001e90	0.376963
48701_0_00576e	0.320413
48709_0_00008b	0.159091
48709_0_00208b	0.384615
48883_0_0028d3	0.316239
48883_0_00342b	0.241848
49012_1_0012cd	0.245478
4909_1_0012b9	0.287815
49451_0_001ab5	0.270936
49451_0_004531	0.274463
49451_0_0067db	0.273608
4950_1_0010ac	0.42928
4952_1_0001bd	0.467213
4955_1_0009c2	0.381643
4956_1_0001bb	0.413625
498019_1_0013f5	0.37246
4999_1_000fa2	0.364269
500485_1_000f95	0.496982
5005_1_00083c	0.39196
502779_1_000b5c	0.456929
503106_1_0016fd	0.480962
50402_0_001260	0.316239
50402_0_00295b	0.179063
50429_0_00282e	0.272727
50429_0_002ca1	0.383663
50452_0_00051c	0.253589
50452_0_001200	0.2723
50452_0_001d3a	0.281324
5061_1_000660	0.402923
5075_1_00038e	0.436853
5078_1_000ddd	0.438923
51031_0_0018ae	0.18648
51031_0_004064	0.281174
51240_0_001307	0.261792
51240_0_001c68	0.254945
51240_0_002aa3	0.362981
51240_0_005de1	0.288344
51240_0_006669	0.235012
5127_1_0024a4	0.461053
51337_0_001edf	0.30791
51337_0_003a27	0.315245
51338_0_0024a7	0.302799
51338_0_003c9b	0.311054
5141_1_001516	0.383838
515849_1_002435	0.429329
515849_1_002817	0.485477
51655_0_000050	0.33162
51655_0_000434	0.293651
51655_0_00079a	0.208226
516756_0_001dce	0.310433
51953_0_002f9b	0.255814
51953_0_004326	0.329384
51953_0_004a7d	0.325472
519963_1_001766	0.412731
520822_0_00023d	0.335025
520822_0_000790	0.330935
52283_0_000022	0.319095
52612_0_003686	0.0825959
52612_0_0040ac	0.191126
52644_0_000c5a	0.294643
52644_0_0010b9	0.316239
52670_0_0032d5	0.222222
52670_0_0037c8	0.335917
5286_1_001a3d	0.353808
535359_0_0009ea	0.392241
535359_0_0009eb	0.184615
535359_0_001f80	0.326531
5353_1_00279a	0.426606
535722_1_0016a6	0.459566
54374_0_002b7e	0.191336
54374_0_002d98	0.316239
54380_0_002595	0.32
54380_0_002828	0.328814
54383_0_003980	0.240678
5454_1_0011c7	0.584416
5454_1_001cea	0.484787
546991_1_0013d2	0.345382
54757_1_0003bc	0.106599
5477_1_000954	0.478166
5477_2_000e88	0.477974
5478_1_000853	0.460432
5480_1_000e41	0.318087
54969_0_002a9d	0.227273
54969_0_002d0e	0.401813
5507_1_000e3e	0.458947
5518_1_0006d6	0.468354
554065_0_000e31	0.365559
554155_1_0016ae	0.456693
5544_1_002574	0.45182
5544_2_0009bd	0.456103
5551_1_000607	0.450787
55661_0_000710	0.310541
55661_0_002381	0.222222
559295_1_000fdc	0.423341
5599_1_000900	0.495682
5599_1_00265b	0.438272
5601_1_0024fa	0.422917
56086_0_000078	0.263415
56086_0_00151e	0.162651
56086_0_0032ac	0.29661
5627_1_000001	0.384615
56313_0_0006b0	0.316239
56313_0_000bef	0.184
563466_1_000099	0.405858
56406_1_0000f1	0.315166
56408_1_000772	0.31291
5643_1_0010b7	0.334204
56484_1_000e55	0.348485
5656_1_000ac2	0.385604
566037_1_00022d	0.415344
5663_1_001fb3	0.296117
5671_1_000a9e	0.368889
56723_0_001b89	0.283505
56723_0_00442a	0.233161
56723_0_004593	0.229333
5679_1_00115b	0.32598
568069_0_0018a8	0.330377
568069_0_0020c0	0.329049
568076_1_000dd0	0.419287
5684_1_000d04	0.223844
56857_0_0007ab	0.244681
56857_0_002b6a	0.255528
5689_1_0001be	0.341686
569365_1_0003ed	0.358149
5705_1_000a6d	0.285377
57068_0_000fc1	0.360882
57068_0_002cc4	0.316239
573508_1_0008c5	0.276688
573729_1_001355	0.447106
573826_1_000ce2	0.389558
57397_0_000b6e	0.316239
57397_0_001e53	0.25
57412_0_001306	0.260989
57412_0_003402	0.316239
57421_0_0005a1	0.316239
57421_0_001c42	0.242515
574566_0_001b8d	0.166038
574566_0_0023a8	0.278409
574774_1_0016ff	0.39876
574774_1_0024cf	0.482871
57577_0_001301	0.345455
57577_0_001e16	0.334165
57577_0_0040d2	0.173575
57577_0_004be4	0.208219
57577_0_00bf39	0.444444
5759_1_000d4b	0.286645
576137_1_0033a9	0.486166
578455_1_0019c8	0.461078
578456_1_001361	0.387179
578458_1_00044c	0.37844
578459_1_001026	0.267241
578459_1_00134a	0.43662
578462_1_00039f	0.321503
578462_1_00045f	0.345238
5823_1_000775	0.120603
58291_1_001b9e	0.298883
58331_0_000042	0.342432
58331_0_001fb9	0.343066
58331_0_002f82	0.198113
58331_0_004066	0.261468
58331_0_0045b4	0.2494
58331_0_004ea0	0.198113
5849_1_000af6	0.251282
5849_1_001034	0.115681
5851_1_000b41	0.0926316
5851_1_000fe5	0.316195
5854_2_000daf	0.274359
5854_2_001301	0.136674
5855_1_000231	0.210843
5855_1_0013e6	0.262087
5857_1_000638	0.118026
5857_1_000bfb	0.265625
5858_1_000bf9	0.257653
5858_1_001108	0.138425
58627_1_0008aa	0.439914
588596_1_002c4c	0.323256
588596_2_003176	0.319149
590646_1_0013eb	0.359244
591936_0_00223e	0.392523
591936_0_002614	0.328165
591936_0_002666	0.302799
591936_0_004d21	0.246914
59463_0_001d5c	0.322997
59463_0_002d04	0.336158
59538_0_0000f6	0.336158
59538_0_00529c	0.329923
595528_0_00075e	0.236842
59729_0_001a50	0.27957
59729_0_002f38	0.251908
597362_1_000076	0.438202
597456_0_0002af	0.253363
597456_0_000ea3	0.358779
59799_1_00061c	0.320548
59894_0_001aab	0.344311
59894_0_002ec2	0.239631
599839_1_0014c1	0.437788
60175_1_000303	0.534196
602072_1_00026a	0.393305
60711_0_001ad5	0.302799
60711_0_002a9b	0.328165
6087_0_00068c	0.306733
6087_0_001b13	0.362468
609295_0_00255d	0.275184
609295_0_002712	0.31
610380_0_00079c	0.262899
610380_0_001108	0.347716
61395_1_00062e	0.304843
61621_0_003864	0.329208
61621_0_003e24	0.318519
61622_0_000d24	0.328165
61622_0_0028ae	0.302799
6183_0_00129a	0.104015
61853_0_000a2a	0.336158
61853_0_002f5f	0.394541
6185_0_001f60	0.0766871
619300_1_0010f0	0.281837
6198_0_000b6b	0.0420168
62297_1_0018c8	0.343182
62324_0_000add	0.295181
62324_0_002c6e	0.28976
6238_0_00100e	0.299505
6238_0_00140d	0.366505
6238_0_003cef	0.138776
6239_0_001258	0.383908
6239_0_0016f9	0.312958
6239_0_00454c	0.177384
62625_0_0011a6	0.381201
62625_0_00166f	0.355844
62625_0_001cd3	0.250591
62698_0_00148b	0.325581
62698_0_00236c	0.302799
6279_0_00085a	0.336493
63057_0_0029f8	0.225951
63057_0_004c61	0.274157
6334_0_000f13	0.0252525
6334_0_0012fc	0.201133
6334_0_002ec7	0.056701
63459_0_001d6b	0.258294
63459_0_005be6	0.261792
63459_0_006562	0.254717
63459_0_00b7fa	0.255924
635003_1_00464b	0.245902
637379_1_0057c7	0.362319
6412_0_000e35	0.153439
6412_0_000e79	0.405728
6412_0_004696	0.266344
6412_0_005587	0.266272
644352_1_001fe4	0.465839
644358_1_001f13	0.450617
64459_0_000b53	0.337629
64459_0_002bf2	0.280749
645133_1_0020c5	0.438923
64571_1_0004af	0.210682
64571_1_00071b	0.215842
64571_1_000da0	0.303347
64571_1_002c77	0.213307
647933_1_000cc7	0.464968
64793_0_000dc4	0.205882
64793_0_001ecc	0.34264
64838_0_000027	0.447174
64838_0_0000f1	0.360544
64838_0_002182	0.336735
6500_0_001afa	0.356643
6500_0_001f4c	0.446224
650164_1_000638	0.373239
6526_0_0009fb	0.398126
653667_1_000934	0.113006
653667_1_000ecd	0.0699894
655827_1_002099	0.429213
655863_1_001ed1	0.519427
6565_0_00435e	0.329114
656916_1_0007f3	0.229032
656916_1_001a35	0.345733
6573_0_000653	0.376443
658429_1_00067a	0.462302
660122_1_002770	0.473684
663331_1_0019b8	0.449219
66420_0_000f3f	0.255754
66420_0_00207a	0.275064
66420_0_002529	0.256739
664439_1_000066	0.314642
664439_1_004476	0.0909091
665024_1_0007c8	0.453947
665079_1_00172e	0.486056
665912_1_001a0f	0.547368
665912_1_002654	0.467456
66656_0_0012fe	0.286396
66656_0_001a15	0.176056
66656_0_004795	0.257075
66656_0_00544d	0.267139
66656_0_005c08	0.269953
6669_0_00117f	0.259366
669874_1_0012d5	0.404145
67003_1_000f35	0.411255
670483_1_000193	0.376168
670580_1_000053	0.407323
671144_1_001145	0.384434
671987_1_0007d7	0.475248
675824_1_001542	0.418224
67767_0_00191c	0.0417335
67767_0_001c61	0.307107
679716_1_00026d	0.420814
680683_0_0019dd	0.271277
680683_0_002658	0.341902
6832_0_0027b5	0.312834
683960_1_000dd8	0.358242
6850_0_000375	0.327913
6850_0_0010a4	0.35369
6850_0_0010a8	0.348315
6850_0_0012b4	0.288066
6850_0_00192f	0.165803
6850_0_002190	0.33871
6850_0_003181	0.286219
6850_0_003858	0.0432432
685588_1_00025e	0.326622
686832_1_0006fa	0.342857
688394_1_000aac	0.321526
688394_1_000b53	0.259901
688394_1_002180	0.228501
69004_0_0026d6	0.353579
69004_0_002bb1	0.139535
690307_1_001362	0.438413
692275_1_000921	0.414784
69319_0_0004b6	0.318408
69319_0_001be0	0.343511
694068_1_001089	0.328605
694573_1_000ac3	0.454389
694573_1_002202	0.43617
6945_0_000f72	0.137097
6945_0_000f74	0.170279
6958_0_000c81	0.292776
6973_0_0040f7	0.17284
6973_0_0040f8	0.113208
6973_0_005748	0.360697
69771_1_000059	0.384134
69820_0_0004ce	0.25122
69820_0_0010f5	0.308483
698492_1_0005c6	0.403341
7004_0_002491	0.0869565
7004_0_00269e	0.351485
7004_0_003020	0.292994
7029_0_000b43	0.298201
7029_0_000dd2	0.0413724
7029_0_001684	0.0290473
7029_0_00554c	0.433333
703135_1_0000f5	0.374713
703756_1_002a0f	0.425926
7038_0_0018d1	0.3575
7070_0_000193	0.341026
7070_0_001f37	0.29589
70779_0_001ef3	0.0757098
70779_0_0020ee	0.198225
70779_0_00358f	0.4869
708187_1_001566	0.443983
708197_1_002d27	0.373518
7091_0_0002b1	0.288382
7091_0_00178e	0.332506
71139_0_001ab8	0.285377
71139_0_0021d7	0.258294
71139_0_006d08	0.191489
71139_0_0071fc	0.284038
7130_0_0004e6	0.350617
7130_0_002d84	0.327338
7159_0_0006bc	0.272727
7159_0_000b94	0.368421
7160_0_00022d	0.149856
7160_0_001d55	0.222958
7160_0_002d1e	0.0728477
7160_0_0037b5	0.180082
7160_0_003876	0.222958
7165_0_000254	0.35443
7165_0_001045	0.335512
7167_0_001071	0.228942
7167_0_001a5d	0.38041
7168_0_00322e	0.241315
7168_0_00325f	0.26703
717646_1_000b97	0.433333
7176_0_00313e	0.295405
7176_0_0035bd	0.172535
71784_1_001b3e	0.330116
717944_1_0004e7	0.408676
717982_1_00005f	0.245902
71804_1_0015ab	0.291429
7200_0_001086	0.199357
7200_0_0017c4	0.310413
72032_1_000729	0.45102
72036_0_002092	0.0377358
72036_0_003058	0.274788
720590_1_000003	0.289744
720590_1_00137e	0.176201
7209_0_001752	0.338863
7209_0_00204f	0.22327
7213_0_0008de	0.189091
7213_0_001dc8	0.178879
7213_0_002102	0.344168
7217_0_002e61	0.266949
7217_0_003550	0.418146
7217_0_003551	0.413395
721885_1_002614	0.356974
7220_0_001d38	0.453917
7220_0_001d39	0.360784
7220_0_001f57	0.309979
7222_0_000431	0.453333
7222_0_000432	0.446712
7222_0_0009e1	0.276151
7224_0_001089	0.30662
7224_0_00108a	0.462243
7224_0_003180	0.253669
7227_0_002872	0.280255
7227_0_002a83	0.372745
7227_0_002a84	0.43287
7230_0_000055	0.616162
7230_0_002333	0.304622
7230_0_002478	0.457875
7230_0_002479	0.326816
7237_0_0003be	0.467961
7237_0_00069f	0.328326
7237_0_0024e3	0.219653
7244_0_00055d	0.352321
7244_0_002809	0.455172
7244_0_00280a	0.465116
7245_0_0029e6	0.443182
7245_0_0029e7	0.40275
7245_0_002c16	0.265393
72520_1_000165	0.213534
7260_0_001fd1	0.3
7260_0_002903	0.474725
7260_0_00291b	0.448669
72664_0_001ca1	0.295508
72664_0_004aa6	0.291866
72664_0_005ecd	0.258993
7274_0_0007db	0.260684
7274_0_000b57	0.443182
7274_0_000bbd	0.430862
7282_0_0017f5	0.333333
7282_0_002cc4	0.462891
7282_0_00326e	0.205776
732165_1_000368	0.406566
73230_1_001e9e	0.358166
73231_1_001efb	0.440162
73337_0_001c37	0.302799
73337_0_003322	0.325581
7370_0_00118b	0.468254
7370_0_0026ea	0.259657
7375_0_00052e	0.258065
7375_0_001e95	0.445759
7375_0_0032df	0.2
7394_0_0006e1	0.0611511
7394_0_002685	0.315451
7394_0_002f92	0.131783
7395_0_0019ff	0.129771
7395_0_001a04	0.0176991
7395_0_0042eb	0.306878
7395_0_0042ed	0.137255
7397_0_001c8a	0.139098
7397_0_001f3a	0.313305
7397_0_0024f8	0.111913
741275_1_0003cc	0.279343
741276_1_000e88	0.480843
741276_1_001363	0.371429
741705_1_0004c6	0.368182
742152_1_0003b7	0.348584
7425_0_002683	0.26253
7425_0_002806	0.297826
743788_1_00080a	0.371429
74533_0_001c73	0.321337
74533_0_002078	0.302799
745531_1_000607	0.353222
7460_0_000470	0.273319
7460_0_000d74	0.35369
74649_0_001339	0.301498
74649_0_002204	0.24
74649_0_006317	0.330882
747089_1_0038f9	0.319149
747525_1_00059a	0.358209
747725_1_001b0a	0.283871
747725_1_001bc4	0.214286
74869_0_002222	0.260638
74869_0_0027ff	0.121951
74873_0_001569	0.193833
7493_0_000d52	0.351085
7493_0_00216b	0.363868
74940_0_00021b	0.298289
74940_0_001202	0.303571
74940_0_0012b8	0.303571
74940_0_001e0f	0.282555
74940_0_0038e0	0.29771
74940_0_003e5e	0.29771
74940_0_00568e	0.296675
74940_0_007812	0.253197
75058_1_00059e	0.588235
75366_0_003224	0.276353
75366_0_00491d	0.259475
75366_0_004f05	0.237598
75366_0_0052e9	0.245478
75366_0_0074c4	0.312303
75366_0_0082aa	0.211765
7536_0_001e9e	0.303191
7536_0_003a03	0.336
7539_0_000e2a	0.14218
7539_0_001ab9	0.214477
756982_1_0001b0	0.452716
75702_0_00359b	0.205821
75702_0_003cf0	0.244552
75702_0_004fdd	0.23445
75702_0_00589c	0.291765
75702_0_0060d0	0.25
7574_0_002fe3	0.358396
759272_1_001963	0.50823
759273_1_000a89	0.469307
76194_0_00002f	0.255696
76194_0_002f58	0.287918
763406_1_0010e3	0.338798
763407_1_001091	0.300505
763407_1_0019e5	0.222997
763407_1_003149	0.252525
763665_1_0001cd	0.391209
764103_1_0001eb	0.339943
765257_1_000aee	0.330882
765440_1_001e43	0.316372
765867_1_003287	0.311346
765867_1_003506	0.0887574
765868_1_002122	0.547461
765868_1_003041	0.32626
765915_1_000ed5	0.274238
7668_0_000a9c	0.149533
7668_0_000aa0	0.229698
766949_1_0010ea	0.211864
767769_1_00145e	0.377083
77044_1_000f59	0.480493
77166_0_00098c	0.363889
77166_0_002bc2	0.317204
771870_1_0010ae	0.443548
7719_0_001264	0.408805
7739_0_000e62	0.293255
7741_0_0055f1	0.401766
7741_0_0055f3	0.386364
77519_1_000c29	0.324873
77519_1_00124c	0.134361
78410_1_0010e3	0.467456
7868_0_002d97	0.268542
7868_0_003b0a	0.328042
78828_0_001170	0.296209
78828_0_001b58	0.254118
78828_0_00316b	0.319728
7897_0_00060a	0.265664
7897_0_00234e	0.319693
7918_0_000321	0.199475
7918_0_001328	0.320408
794803_1_00232a	0.483713
794803_1_002413	0.384298
7950_0_0000fc	0.294118
7950_0_000f81	0.227011
7950_0_00452a	0.293532
7955_0_0017df	0.204134
7955_0_00188f	0.244898
7955_0_0036e9	0.2575
7962_0_000cc3	0.260377
7962_0_00135e	0.276163
7962_0_00145d	0.273859
7962_0_001893	0.252577
7962_0_001935	0.25
7962_0_004619	0.325843
7962_0_0078e9	0.196382
7962_0_008d93	0.234615
7962_0_00a412	0.252577
79684_0_001741	0.29771
79684_0_003a76	0.310256
796925_1_00252e	0.319048
79782_0_000f44	0.36409
79782_0_0025d8	0.454795
79782_0_0025dc	0.447514
7994_0_004347	0.289817
7994_0_00542c	0.257971
7998_0_0008dd	0.247839
7998_0_000999	0.202046
7998_0_0045de	0.262248
8010_0_001304	0.273839
8010_0_002f49	0.35369
8010_0_0031de	0.26615
8019_0_000d19	0.303571
8019_0_0012c9	0.282555
8019_0_00229b	0.267241
8019_0_002edf	0.298289
8019_0_005975	0.296675
8019_0_006a22	0.258312
8019_0_0089db	0.320513
8022_0_0004da	0.282555
8022_0_001a78	0.296675
8022_0_00216f	0.303571
8022_0_004034	0.252874
8022_0_00801b	0.290954
8022_0_0096e2	0.344828
8030_0_000350	0.264637
8030_0_0008b8	0.296675
8030_0_004e0e	0.250639
8030_0_007aa8	0.277641
8030_0_008503	0.285347
8030_0_0093dc	0.298469
8036_0_000cd7	0.296675
8036_0_001577	0.263427
8036_0_002fe6	0.267857
8036_0_003df6	0.307317
8036_0_005101	0.277641
8036_0_0062c9	0.231552
80379_0_0018d6	0.550409
80379_0_001da9	0.236842
80379_0_003b94	0.255981
8078_0_0000b8	0.286082
8078_0_000a37	0.224806
8078_0_001946	0.346561
8081_0_002402	0.330749
8081_0_002fb8	0.22739
8081_0_003924	0.362924
8083_0_0020a3	0.21447
8083_0_002c4c	0.330749
8083_0_005348	0.350515
8090_0_00215b	0.30491
8090_0_002c16	0.258398
8090_0_003680	0.37859
80966_0_001920	0.356589
80966_0_00234c	0.260234
80966_0_003de6	0.330749
80972_0_0018a1	0.232558
80972_0_00214a	0.326582
80972_0_004047	0.332474
8128_0_0020d7	0.260982
8128_0_003998	0.324742
8128_0_003ab8	0.250653
8153_0_001f3c	0.234828
8153_0_00251c	0.255814
8153_0_005848	0.324742
8187_0_0019ae	0.320955
8187_0_0033b4	0.238342
8187_0_005c63	0.324742
81972_0_001086	0.269048
81972_0_0012ce	0.291866
81972_0_00209f	0.290023
81985_0_0008f9	0.252358
81985_0_000e28	0.243056
81985_0_001db9	0.268692
8208_0_005470	0.339024
8208_0_005b72	0.227273
8208_0_005d00	0.226221
8255_0_000423	0.242667
8255_0_000f9c	0.241071
8255_0_0028fa	0.319588
83485_0_001d47	0.332487
83485_0_002551	0.301471
83485_0_002559	0.294248
8355_0_001eb4	0.366667
8355_0_002939	0.245283
8355_0_004f8f	0.373333
8355_0_0055c7	0.343049
8364_0_00159c	0.315385
8469_0_0027ef	0.30597
8469_0_002c40	0.353448
84753_1_0016e4	0.300752
8478_0_000812	0.298201
8478_0_00116c	0.298701
8496_0_000b32	0.257143
8496_0_0013cb	0.278195
8502_0_0026dc	0.241558
8502_0_0038bc	0.256219
85056_1_0021b6	0.349057
85057_1_000803	0.325472
85066_0_00093f	0.274286
85066_0_003a43	0.316239
85471_1_00046b	0.0666667
85471_1_0004fa	0.248082
857340_1_00191e	0.461216
857566_1_000c76	0.458427
858893_1_00011a	0.441909
861557_1_002341	0.436214
861557_1_002952	0.51865
864141_1_0006b8	0.295165
864141_1_001232	0.2
869754_1_001403	0.297814
870435_1_0031cf	0.35049
871575_1_000f4b	0.331429
879819_1_0012a6	0.335859
88015_0_0012f4	0.358209
88015_0_003486	0.309148
88036_0_00265c	0.248826
88036_0_006251	0.248826
880535_1_000b42	0.169683
880535_1_000c98	0.274359
880536_1_000a4c	0.285311
880536_1_000ee3	0.189616
8839_0_001eb7	0.316239
8839_0_003134	0.365994
88501_0_000139	0.136674
88501_0_000756	0.340967
885580_0_0024ca	0.320611
885580_0_004285	0.297158
888268_0_0053bc	0.353293
8897_0_0015e1	0.298942
8897_0_002d4c	0.316239
8932_0_003451	0.375
8932_0_003a21	0.316239
89399_0_0006d2	0.325581
89399_0_000984	0.302799
89399_0_004baa	0.281623
89462_0_000360	0.257143
89462_0_00143b	0.302439
89462_0_005195	0.316195
8954_0_00043c	0.316239
8954_0_001470	0.294643
8969_0_00077d	0.316239
8969_0_002342	0.211806
8996_0_0019e8	0.29563
8996_0_003065	0.24933
90262_1_0002fd	0.269592
90262_1_003373	0.369628
9031_0_001ee6	0.29563
9031_0_003736	0.272727
905079_1_00370b	0.234091
90675_0_000439	0.259346
90675_0_002066	0.216495
90675_0_0023c2	0.230952
90675_0_003075	0.315668
90675_0_007215	0.160714
90675_0_00c48d	0.195266
90675_0_00d864	0.245238
90675_0_00da03	0.326975
90675_0_00e8f7	0.261682
90675_0_010912	0.259524
90675_0_010e42	0.245863
90675_0_012848	0.250585
9103_0_001fc4	0.316239
9103_0_003775	0.318066
9135_0_001100	0.29563
9135_0_0036f5	0.290816
913774_1_00155c	0.483168
91411_0_000710	0.337596
91411_0_000f90	0.232099
914234_1_00018c	0.342984
914237_1_002efb	0.449304
91492_1_001e8a	0.468619
9157_0_0019c6	0.29563
9157_0_002f16	0.374486
91626_1_0009a7	0.287097
91626_1_000a41	0.295673
9172_0_00272a	0.301408
9172_0_002a7d	0.29563
91928_1_0004a7	0.412863
9209_0_001b5b	0.315508
9209_0_001f06	0.176895
9233_0_00190d	0.316239
9238_0_001221	0.256849
9238_0_002031	0.316239
9244_0_00040e	0.25974
9244_0_001ab2	0.316239
9258_0_001a29	0.260486
9258_0_003c51	0.162963
929439_1_001252	0.349057
930089_1_001ca8	0.436475
930090_1_000a41	0.419223
9305_0_0001ab	0.283951
9305_0_000b1b	0.334963
930990_1_000729	0.394558
930991_1_002b75	0.392111
930992_1_000014	0.360465
931890_1_00057f	0.367299
932674_0_0011d9	0.316239
933084_1_0005b4	0.351942
933388_1_00022f	0.433884
933852_1_0000e8	0.320166
9361_0_000341	0.29682
9361_0_001df9	0.328165
93625_1_002619	0.350562
936435_1_000114	0.280534
9365_0_0018a7	0.333333
9365_0_003ded	0.320611
9371_0_00110c	0.302799
9371_0_002f02	0.283505
93721_0_0001a0	0.142145
93721_0_005862	0.291237
93759_0_000b6a	0.179856
93759_0_003eac	0.254762
93759_0_006e21	0.190871
93934_0_001b1c	0.308483
93934_0_0031f7	0.270777
9402_0_001236	0.321337
9402_0_0034bb	0.302799
9407_0_0015ae	0.302799
9407_0_002f5e	0.321337
94208_1_000aed	0.436759
944288_1_000c8c	0.283262
944289_1_00056a	0.409195
945553_1_0010b3	0.448124
946122_1_0004c7	0.387991
946125_1_00045b	0.45
946125_1_001dd2	0.456914
94827_0_000f65	0.301587
94827_0_002d78	0.310541
94835_0_000a01	0.259352
94835_0_001ffb	0.264935
9483_0_0031fb	0.302799
9483_0_00387c	0.303342
9531_0_00378b	0.328165
9531_0_003b39	0.302799
9541_0_001398	0.398754
9541_0_0023fa	0.302799
9541_0_00319f	0.328165
9544_0_0025c2	0.302799
9544_0_003245	0.326478
9545_0_000586	0.336158
9545_0_002c03	0.326478
9555_0_00260e	0.302799
9555_0_0031fd	0.328165
9568_0_002212	0.328165
9568_0_003f29	0.302799
9595_0_0008a1	0.217949
9595_0_0008a6	0.314685
9595_0_0029e6	0.302799
[truncated: 81 more rows]

## Sheet: IUPRED2a disorder fraction
1001832_1_000113	0.331933
1001833_1_002550	0.131868
1001937_1_001826	0.195745
10020_0_00264a	0.178571
10020_0_0027b9	0.229299
10029_0_0030b0	0.117225
10029_0_004292	0.206799
1003335_1_001229	0.382289
10036_0_0000b8	0.157303
10036_0_0017ba	0.182051
10036_0_004dbc	0.178571
10047_0_000edc	0.163212
10047_0_00394a	0.178571
10047_0_004825	0.0701107
100784_0_000bc0	0.120968
100784_0_000d51	0.134286
100784_0_002c81	0.0987654
10089_0_0019f5	0.163212
10089_0_002242	0.178571
10089_0_003834	0.0817942
10090_0_001e7a	0.163212
10090_0_002086	0.178571
10093_0_00008e	0.178571
10093_0_000b4c	0.181347
101020_0_0008b4	0.165432
101020_0_0012aa	0.228501
101020_0_003716	0.149847
101020_0_0046ba	0.190588
101091_1_001656	0.390374
101091_1_00228a	0.29771
101091_1_00233d	0.254902
101127_1_000de5	0.313043
10116_0_00058c	0.178571
10116_0_001bde	0.170543
10141_0_00227b	0.189744
10141_0_004cb9	0.0869565
10160_0_000839	0.183673
10160_0_002227	0.162371
1016849_1_000258	0.308333
10181_0_000874	0.186667
10181_0_001df4	0.176166
10181_0_00427c	0.0691244
10224_0_00232d	0.188544
10228_0_00110d	0.0616438
1026970_0_0009c1	0.170918
1026970_0_0049b7	0.163212
103372_0_00051c	0.282443
103372_0_0006a5	0.436807
1034331_1_0011b9	0.304233
1035309_1_001086	0.337526
1036611_1_00008b	0.289916
1036612_1_000788	0.43722
1036808_1_000ebd	0.2625
103695_0_0007a9	0.206633
103695_0_001189	0.0953608
1037660_1_001a3f	0.654135
103944_0_000ecf	0.196429
103944_0_0020f1	0.115979
1041015_0_0020dd	0.154839
1041015_0_002b8e	0.068306
1041015_0_002baf	0.205534
1041607_1_0013e2	0.257261
104259_1_000dcb	0.313808
1043002_1_0006b8	0.208333
1043002_1_001c56	0.223301
1043003_1_0000a1	0.234951
1043003_1_001928	0.18913
1043004_1_000074	0.122715
1043004_1_000142	0.217082
1043005_1_0013b7	0.206522
1043005_1_001bfc	0.208929
1043627_1_00117e	0.307527
104421_0_0010a1	0.447137
104421_0_0017f6	0.26972
104452_0_00096c	0.232198
104452_0_002594	0.341772
104688_0_0013da	0.0875912
104688_0_0013db	0.132325
104688_0_001bec	0.11828
1047168_1_0009af	0.360934
1049336_0_0022d9	0.0498688
105023_0_000a57	0.0958549
105023_0_000f25	0.156593
105023_0_00465c	0.113402
1051891_1_000e2a	0.236902
105231_0_002ca3	0.178771
1052685_1_00006a	0.199063
105487_1_000d8a	0.237931
105487_1_002950	0.33049
1055687_1_001ccb	0.0978044
1055687_2_0009a7	0.0994036
105696_1_000bdd	0.341564
105696_1_00180e	0.541744
106004_1_001807	0.470437
106004_1_001c31	0.274005
1064592_1_000870	0.354402
106582_0_0019ff	0.147368
106582_0_0040db	0.0829016
106582_0_005c0d	0.162791
1068625_1_00108f	0.373464
1069443_1_0017b5	0.427646
1071378_1_0005cc	0.402806
1071380_1_0005cc	0.419149
1071381_1_0004be	0.29638
1071382_1_001223	0.391781
1071383_1_000203	0.373303
1072389_1_001b37	0.323232
1073089_1_00175a	0.280083
1073090_1_000919	0.289528
1076256_1_00057f	0.275779
1076935_1_0004cd	0.327122
1077348_1_0018bf	0.218097
1080349_1_00115a	0.42161
1081102_1_0008be	0.246411
1081103_1_000c49	0.295983
1081104_1_000c98	0.277162
1081105_1_00217b	0.269474
1081107_1_001752	0.288248
1081108_1_001b38	0.311947
1081109_1_0014fc	0.236948
1088818_0_000d9a	0.136038
1088818_0_003af0	0.184149
108892_1_000cf2	0.199052
108931_0_0006a8	0.180288
108931_0_00374a	0.135135
1089451_1_001c3f	0.301688
109264_1_0011a2	0.27044
109280_0_001a4b	0.0738786
109280_0_0029be	0.0906667
109280_0_002f19	0.152455
109478_0_001ecc	0.188144
109478_0_003c1e	0.203966
1095629_1_0017ea	0.27088
1095630_1_00218b	0.33004
110193_0_001221	0.394015
110193_0_002dd1	0.220708
1105325_1_001d6a	0.320796
1109443_1_0022eb	0.279518
1111077_1_000c17	0.253112
1116229_1_000e98	0.364356
112268_0_000a48	0.139434
112268_0_001535	0.0911765
112498_1_00125c	0.40812
1126212_1_0008a5	0.356701
1128425_1_0021b0	0.23445
1130832_1_001bf1	0.278325
113334_0_002fed	0.187755
113334_0_00318b	0.247706
113540_0_00257e	0.109091
113540_0_002eb1	0.122195
113540_0_0047b0	0.0848329
1136231_1_000b8f	0.138498
1137138_1_0010ca	0.309955
1137211_1_0012f9	0.259414
1141098_1_001277	0.308008
114398_0_0004c8	0.225653
114398_0_002b09	0.303419
114398_0_002c3d	0.2711
1149755_1_0009f8	0.33004
1151754_1_0005a6	0.230964
1155016_0_0030d9	0.168646
1157616_1_000772	0.346232
1157616_1_003a13	0.344196
1157962_0_00002b	0.157783
1157962_0_00016e	0.291139
1159556_1_000042	0.286316
1160497_1_00295d	0.194444
116153_0_00134f	0.169054
116153_0_00152c	0.247312
1163406_1_00180b	0.332673
1168221_1_000c81	0.360169
1169474_1_00297d	0.55969
1169540_1_003c83	0.264438
1170229_1_0016c6	0.292531
117179_1_00104f	0.443131
1172189_1_0000f3	0.155462
1172189_1_00209d	0.158602
1173061_1_00082d	0.168022
1173701_1_00176a	0.29668
118200_0_00077f	0.165714
118200_0_000b0f	0.0855615
1182541_1_00225c	0.298947
1182542_1_001225	0.287815
1182544_1_002334	0.301455
1182545_1_002924	0.289583
118797_0_00161a	0.178756
118797_0_004331	0.178571
1198029_1_000f24	0.175127
120017_1_0001c3	0.372208
1206056_1_0014ec	0.494033
1209926_1_00098c	0.28866
1209931_1_001b92	0.305785
121225_0_002152	0.0331126
121225_0_0021b5	0.230769
1213857_1_001feb	0.288703
1213859_1_000247	0.290188
1214573_1_000b76	0.301486
121530_0_00267e	0.134286
121530_0_002964	0.203647
121759_1_001629	0.33892
1218281_0_0021cd	0.191275
121845_0_001d1e	0.259434
121845_0_001d1f	0.0405405
121845_0_0048c7	0.174359
1220162_1_000ba5	0.170604
1220924_1_0008d1	0.321705
1220926_1_0017a3	0.363415
1220926_1_002cc1	0.294498
1220926_1_002d52	0.294498
122368_1_00115c	0.341615
1229662_1_001d1e	0.294845
1230383_1_0005c7	0.19195
1230840_0_000f25	0.178571
1230840_0_0017e7	0.158031
1230905_1_000a2f	0.349315
1231657_1_0037cd	0.362919
1237626_1_000470	0.195312
1237626_1_000de7	0.544715
1237896_1_003211	0.290188
123851_0_000114	0.130952
1245528_1_0007cd	0.333333
1245748_1_0020cb	0.287212
1245769_1_000655	0.291755
1257118_1_001053	0.323741
125878_0_001a95	0.109661
125878_0_0043a7	0.25
125945_0_0010d0	0.294931
125945_0_00114e	0.0541082
125945_0_0016cd	0.158228
1262450_1_000926	0.308235
1263082_1_000b40	0.347395
1263082_1_001d49	0.181818
1263082_1_001ecb	0.157025
1263082_1_002959	0.361582
1263082_1_002ca3	0.215881
1263082_1_002d6b	0.152334
1263415_1_001674	0.329317
1266660_1_000a22	0.350211
1266666_1_0011d3	0.339827
1266667_1_000f4a	0.370861
1268274_1_000f42	0.235887
126957_0_003a79	0.204633
1274352_1_0000ad	0.219388
1274352_1_000752	0.448529
127582_0_0002de	0.163212
127582_0_0014ed	0.178571
1276143_1_00069e	0.298729
1276529_1_000c19	0.353684
1277687_1_00107a	0.167355
1279043_1_001f8a	0.277083
1280523_1_002b08	0.304622
1283841_1_001c16	0.304622
128390_0_0006d9	0.134286
1284197_1_001a63	0.354508
1286976_1_000048	0.32438
1287680_1_001917	0.365145
1287681_1_002055	0.316008
1291522_0_00126f	0.0298851
1294385_1_00117e	0.379691
1295528_1_0003df	0.25
1295531_1_0008af	0.174312
1296096_1_001916	0.346067
1296100_1_000e95	0.390244
1296101_1_001030	0.165899
1296108_1_000e71	0.179724
1296109_1_000d30	0.175115
1296118_1_001fb2	0.231308
1296119_1_001c3d	0.307175
1296121_1_0008ea	0.326622
1296123_1_00086e	0.302013
130081_0_00000f	0.00970874
130081_0_00012c	0.0745698
130081_0_0017db	0.00970874
1303197_1_001f56	0.539648
13037_0_000abb	0.208763
13037_0_002138	0.131765
130453_0_0004b8	0.205
130453_0_006aad	0.235698
1305733_1_000678	0.139319
1305764_1_001207	0.334928
1306850_1_0022bc	0.246667
1314670_1_0008a9	0.225914
1314670_1_001414	0.340206
1314672_1_0002b0	0.220049
1314674_1_0012c5	0.218679
13146_0_00160b	0.18038
13146_0_00356a	0.162857
1314771_1_00144f	0.47505
1314777_1_000ce9	0.252336
1314781_1_0007ee	0.246809
1314782_1_00246c	0.213777
1314783_1_00022f	0.128205
1314785_1_001872	0.190045
1314790_1_00343f	0.182716
1314790_1_003869	0.180288
1314800_1_000079	0.241627
1314962_1_0002d4	0.422619
1314962_1_000469	0.468
1316194_1_0030d5	0.300626
13164_0_00007d	0.209713
13164_0_000f41	0.118863
132113_0_0029f0	0.262755
132113_0_003b98	0.131783
13249_0_00300f	0.0384615
13249_0_0035bc	0.227749
1328760_1_000132	0.27439
132908_0_0010ef	0.17602
132908_0_001db9	0.167526
13290_1_00023a	0.442573
1330018_1_000857	0.37415
13333_0_001564	0.153846
13333_0_0025f7	0.201923
133434_0_000969	0.22779
133901_0_0022b5	0.246411
133901_0_003235	0.0135135
134006_1_001054	0.465479
134013_1_0011f2	0.36689
1340429_1_000cb0	0.193732
1344414_1_001f10	0.322851
1344416_1_0028fb	0.252525
1344418_1_000ce9	0.166265
1353009_1_000ac3	0.220418
1353952_1_0004d7	0.412863
1356009_1_001451	0.267894
136037_0_00109c	0.213235
136037_0_002a5b	0.192118
13616_0_0000b0	0.0798122
13616_0_0002e2	0.224181
136370_1_001dc9	0.339114
1365484_1_002250	0.298755
1365824_1_001077	0.382883
1365886_1_000414	0.351288
1365886_1_00141e	0.326291
1367422_1_0011ba	0.307071
13686_0_00019a	0.431111
13686_0_0013b7	0.290076
13706_1_000c5e	0.185629
13706_1_001459	0.173913
13706_1_001fab	0.467337
13706_1_0024fa	0.173171
13735_0_000379	0.115979
13735_0_0030b5	0.124339
1380566_1_001688	0.295359
1381753_1_000079	0.266667
1382522_1_000380	0.0336538
138298_1_000280	0.479798
1388766_1_001210	0.192308
1391915_1_0019ea	0.263923
1392242_1_001a98	0.266247
1392248_1_0006e0	0.311579
1392250_1_000b57	0.27044
1392255_1_001b37	0.256048
139723_0_001957	0.0865801
139723_0_001b2b	0.383124
1399860_1_000927	0.436975
1399860_2_000340	0.273109
1408157_1_00082c	0.263485
1408163_1_001e7a	0.247917
1410327_1_003188	0.0995025
1415176_0_0025ea	0.115979
1415176_0_002949	0.125
1420907_1_00128d	0.338645
1420909_1_0007ff	0.353026
1420910_1_001908	0.330677
1420915_1_002b7f	0.334
1423351_1_0004eb	0.216216
142615_0_002eb4	0.204651
142615_0_003c22	0.121212
142615_0_00468f	0.147619
1427455_1_000afd	0.375519
1432307_1_000be9	0.364542
143302_0_00150d	0.178571
143302_0_003760	0.167959
143948_0_0010e7	0.126615
143948_0_0021ae	0.247492
143995_0_000f12	0.287234
143995_0_00238c	0.25
144034_0_0011a2	0.238329
144034_0_00166a	0.290076
1441469_1_001011	0.267932
144197_0_002541	0.0906433
144197_0_002933	0.0958549
1442368_1_000346	0.28125
1442369_1_000a10	0.30625
1442370_1_0021e5	0.272727
1442371_1_000234	0.292276
1447872_1_0011ab	0.341463
1447875_1_002664	0.338115
1447883_1_0013a6	0.32377
1460663_1_001102	0.344064
146911_0_000e5e	0.103093
146911_0_00360e	0.204082
1480154_0_00115a	0.278243
149040_1_000a1c	0.238193
150288_0_000426	0.121294
150288_0_0019ef	0.0572917
150288_0_002542	0.14026
150374_1_000296	0.3
1507135_0_0009b9	0.25
1507870_1_003a0c	0.531697
1507870_1_00489d	0.523517
1509407_1_001eec	0.266247
1509407_1_0024a8	0.0731707
1524831_1_000e64	0.333996
1531966_1_000b6d	0.210291
15368_0_001025	0.166276
15368_0_00484a	0.205752
15368_0_004fad	0.2949
154538_1_002a60	0.25058
156304_0_000cb8	0.41055
156304_0_00264d	0.262755
156563_0_002c6f	0.136519
156563_0_003de9	0.134286
156563_0_003f9e	0.00925926
1573173_1_001849	0.26257
157538_1_000e04	0.482759
157538_1_00142a	0.0692641
158046_1_0001ce	0.33264
158383_0_0000eb	0.143541
158383_0_000a7b	0.135266
158383_0_0030a4	0.0896739
158383_0_004c2c	0.102703
158383_0_006501	0.130952
158383_0_0075de	0.139706
158441_0_00196c	0.233945
158441_0_003f5b	0.127371
158607_1_001122	0.248288
158607_1_003131	0.276074
1603295_1_000091	0.190641
1603295_1_000a8e	0.330526
1608454_0_001cb4	0.0789474
1608454_0_0028cd	0.0755814
1608454_0_005630	0.351648
1608454_0_005637	0.136951
1608454_0_006e20	0.126154
1608454_0_0075de	0.129199
1608454_0_00883a	0.0608696
1622147_1_0002c0	0.33002
1622149_1_001510	0.33002
1629725_0_001c86	0.195652
1654605_1_0010e6	0.396789
1658172_1_0000a4	0.325203
1658174_1_0008ee	0.331111
166361_0_000b09	0.274611
166361_0_000b0e	0.209497
166361_0_001e9a	0.238095
166423_0_000e59	0.247596
166423_0_0030c5	0.150568
1664694_1_001e6a	0.34308
1676925_0_001552	0.11399
1676925_0_002bcb	0.126728
168631_0_000873	0.34375
1714833_1_000afd	0.278912
1720309_0_003c88	0.190123
1737458_0_00081e	0.164336
1737458_0_002a42	0.169643
1737458_0_003ece	0.09375
1745343_1_002c86	0.33004
174628_0_000d2e	0.0875912
174628_0_002893	0.11828
174628_0_0029f8	0.198853
1754190_1_001573	0.216346
1754190_1_002221	0.212048
1754191_1_00016e	0.245192
1754192_1_002acd	0.116505
175836_0_0011b4	0.0714286
175836_0_003494	0.134286
176057_0_00215a	0.134286
176057_0_00340a	0.204678
176275_1_0025fb	0.288248
176946_0_00203e	0.230986
176946_0_0021ed	0.100756
178035_0_0009d1	0.251282
178876_1_000abe	0.165899
1789683_1_000498	0.400424
179993_1_000ec0	0.312236
180088_1_0026d5	0.241627
180498_0_000b87	0.459397
180498_0_001510	0.189125
180498_0_0029ef	0.179612
180498_0_002b61	0.151163
181119_0_000e01	0.121134
181119_0_00347a	0.097035
1813822_1_002b45	0.305155
181874_1_0016cc	0.325301
183478_1_000bb3	0.586087
183478_1_001d7f	0.371032
1835702_1_0008bd	0.338235
1841481_0_004016	0.109091
1841481_0_004a5c	0.125668
1841481_0_0062e6	0.155039
185453_0_000229	0.178571
185453_0_001cf9	0.160622
1858805_1_001db9	0.360759
1868482_0_002e1a	0.181347
1868482_0_004a3c	0.178571
186990_0_001211	0.178571
186990_0_001870	0.167526
187382_0_0013e1	0.134286
187382_0_002919	0.0924092
188344_0_0026fa	0.134286
188379_0_0012bf	0.100543
188379_0_002380	0.121134
192010_1_001aee	0.295359
192259_0_0016dc	0.160858
196109_1_000191	0.271967
197043_0_000ead	0.1575
1983410_1_001704	0.227513
1983410_1_001f81	0.312115
198730_1_00117b	0.300412
198806_0_0017b8	0.121134
198806_0_00355e	0.310861
199890_0_000602	0.251685
199890_0_000734	0.167033
200316_0_001308	0.140584
200316_0_00333b	0.162338
200316_0_0041aa	0.164649
2004951_1_000de0	0.30608
2004952_1_00139a	0.390533
2015173_0_000b12	0.282443
2015173_0_0011f5	0.428889
202946_0_002291	0.128571
202946_0_003d79	0.121134
206008_0_005f28	0.204955
206008_0_007485	0.214612
2070412_1_000b85	0.335329
208452_1_000d7a	0.224806
208452_1_001577	0.527716
210143_0_004524	0.172786
210143_0_004c76	0.145585
211096_1_000722	0.175772
211228_0_00067d	0.260204
211228_0_00155a	0.440789
212818_1_000f9c	0.260331
214684_1_000a4a	0.191244
214687_0_000c5c	0.161972
214687_0_00191c	0.142518
214687_0_00397f	0.158392
214687_0_00551a	0.182243
214687_0_006299	0.145882
214687_0_006709	0.166667
215243_1_00227f	0.3125
215358_0_00038b	0.109091
215358_0_000d80	0.13369
215358_0_0022e6	0.165803
216574_0_000e2e	0.122388
216574_0_000f9e	0.134286
217634_0_0003b4	0.318868
217634_0_002a57	0.249322
218467_0_001104	0.130435
218851_0_003279	0.157518
218851_0_0058a8	0.207547
219809_0_00106b	0.45815
219809_0_001558	0.274809
222816_0_000131	0.253071
222816_0_0010bd	0.265306
224129_0_000efe	0.227119
224129_0_0018da	0.197581
225117_0_001355	0.214286
225117_0_001360	0.208134
225117_0_002419	0.167476
225117_0_00394b	0.209135
225117_0_005503	0.185446
225117_0_00609a	0.193396
225117_0_0060a8	0.169811
225117_0_0060ac	0.193396
225117_0_0061e4	0.169903
225164_0_003c0a	0.158163
225359_1_000616	0.288577
225400_0_0006d6	0.0884956
225400_0_003f02	0.190722
22663_0_000de7	0.111842
22663_0_0052eb	0.145631
22663_0_0087a2	0.0110497
22663_0_00941a	0.193473
227321_1_002266	0.274633
229535_1_000a3d	0.307054
230844_0_001309	0.178571
230844_0_002850	0.177378
231916_1_001903	0.252358
236234_1_000f4b	0.350515
237561_1_000b59	0.360784
237631_1_0004e9	0.307692
240176_1_0004c4	0.274827
240206_0_001b1e	0.143333
240206_0_0022ed	0.134286
242507_1_001c1c	0.296451
244447_0_002a08	0.1875
244447_0_00338d	0.0675325
244447_0_0049d5	0.134367
244447_0_004b11	0.136951
245562_1_000ce9	0.220297
246409_1_000d2a	0.110553
246409_1_00283f	0.218391
246410_1_000912	0.261803
246437_0_001d08	0.173575
246437_0_0033f1	0.178571
246812_0_001d58	0.390805
246812_0_001d5a	0.106383
246812_0_0021b0	0.0960699
253628_1_001fb6	0.30444
254877_1_001b3d	0.301455
259920_0_0052f2	0.124339
261658_1_001392	0.117647
261658_1_001542	0.518359
268505_1_00185a	0.29979
2711_0_00079a	0.2
2711_0_002125	0.115108
27334_1_0014d2	0.307054
27337_1_000d89	0.282979
27342_1_001acf	0.198582
2769_0_000f5e	0.216837
2769_0_002451	0.589385
279965_0_000753	0.0217391
279965_0_001b90	0.0144928
279965_0_0026bb	0.26087
279965_0_00312d	0.162791
28005_1_0013bf	0.113074
280463_1_0089ea	0.151606
280699_0_00045e	0.172023
280699_0_001082	0.534884
280699_0_001183	0.134884
28377_0_001137	0.093199
284592_1_0001d8	0.233261
28532_0_0015c3	0.21513
28532_0_001d0a	0.0181818
28532_0_0022b0	0.169767
28532_0_002e51	0.2
28532_0_00451a	0.187805
28532_0_004c95	0.39697
28573_1_000001	0.325301
28588_0_001273	0.122581
28588_0_0025c0	0.26738
28588_0_0025c2	0.0875912
28612_0_000993	0.116631
28612_0_000fa3	0.317865
286306_0_00103a	0.230441
286306_0_001796	0.21978
286706_0_00206d	0.225201
286706_0_002a14	0.502857
286706_0_003749	0.18254
28737_0_0003f0	0.183673
28737_0_000b9e	0.148148
28737_0_001e96	0.162667
28743_0_000352	0.0945946
28743_0_002155	0.0912698
28743_0_0031dd	0.0498534
28743_0_0042d0	0.126615
28985_1_000bc3	0.378947
290292_1_000520	0.28719
29029_0_00362f	0.298246
29029_0_003631	0.321321
29029_0_0037e8	0.145299
29030_0_000848	0.159915
29030_0_000b04	0.0502008
29030_0_001dfb	0.238281
29031_0_0003e4	0.131818
29031_0_000910	0.287975
29053_0_00037b	0.233173
29053_0_0011c7	0.285714
29058_0_0026b7	0.266504
29058_0_002d56	0.195373
29073_0_000138	0.178571
29073_0_002ce6	0.162791
29078_0_00182c	0.178571
29078_0_0020a4	0.19171
29088_0_000e6c	0.153488
29088_0_003a9b	0.164557
29088_0_003bea	0.178571
291302_0_0016a0	0.149883
291302_0_001ea0	0.178571
29159_0_005ed8	0.229469
293939_1_002111	0.289308
294128_0_001129	0.231068
294128_0_00408f	0.273973
294746_1_000eaa	0.178841
294747_1_000a53	0.292373
29655_0_001490	0.146172
29655_0_002b3a	0.17849
29729_0_0004b0	0.166667
29729_0_001fce	0.199525
29729_0_003bc2	0.389002
29729_0_00477f	0.153477
29729_0_00613c	0.184834
29729_0_00776a	0.172986
29730_0_0002cd	0.174242
29730_0_0016e6	0.380855
29730_0_0060c8	0.184834
29730_0_006c1e	0.153477
29730_0_006c49	0.182464
29730_0_0073b9	0.185273
29760_0_000d9e	0.172018
29760_0_002be2	0.22619
29760_0_00332f	0.189573
29833_1_0008c9	0.200946
29845_1_0004f2	0.307054
299123_0_000e49	0.121134
299123_0_002961	0.104396
30019_0_0029e9	0.239535
30019_0_002b7d	0.147679
30019_0_002b8e	0.120755
30023_0_0010a6	0.15812
30023_0_0036ca	0.299539
30023_0_003739	0.061144
30025_0_00092d	0.0872727
30025_0_000c69	0.149573
30025_0_001000	0.378254
30069_0_000ee3	0.150655
30069_0_00111b	0.0854701
303518_0_000257	0.0829016
303518_0_0024db	0.167539
303518_0_003ec4	0.162791
303698_1_00139f	0.303347
30419_0_0020fd	0.134286
30419_0_0021c2	0.0803571
30455_0_00069c	0.0761155
30455_0_003949	0.165919
30521_0_0015ce	0.179688
30521_0_00327b	0.203966
30538_0_000c51	0.178571
30538_0_00102f	0.173575
30608_0_000e73	0.0959596
30608_0_002efc	0.178571
30611_0_0014b0	0.178571
30611_0_0028f9	0.202091
30611_0_002935	0.0133333
306901_1_001a67	0.464891
30732_0_001a0c	0.126943
30732_0_004400	0.150396
30732_0_00484f	0.101036
30732_0_0050ff	0.0283688
307491_0_002734	0.118863
307491_0_002c93	0.202166
3075_0_0014c9	0.0932331
307658_0_000848	0.282443
307658_0_001eb2	0.262626
3076_0_000434	0.128788
307959_0_002500	0.147287
307959_0_0025c3	0.38676
307959_0_0027cd	0.0818713
307959_0_003b26	0.0932642
307959_0_0081db	0.0984456
307959_0_008fb8	0.0755814
307959_0_00915d	0.126615
308745_1_00180f	0.376582
31033_0_000c55	0.144703
31033_0_0038d9	0.260417
31033_0_004909	0.142857
310752_0_001306	0.203966
310752_0_001836	0.178756
31234_0_003263	0.419118
31234_0_003cbd	0.0614525
31234_0_005541	0.262376
31271_1_000e56	0.472222
315563_0_001944	0.24821
315563_0_00274a	0.300676
319348_0_000ff2	0.240476
319348_0_004256	0.209596
321146_1_000e6a	0.381743
321398_0_000c71	0.121134
321398_0_002c6b	0.137466
321614_1_001673	0.369565
321614_1_0019b2	0.620309
3218_0_0008cb	0.104651
3218_0_000936	0.214286
322104_1_0005f4	0.253863
32264_0_001619	0.156177
32507_0_002d8c	0.0829016
32507_0_002f89	0.162791
32507_0_003398	0.184416
32536_0_000dec	0.167526
32536_0_00123d	0.203966
326594_0_000627	0.273585
326594_0_002222	0.283544
326968_0_0000c8	0.106383
326968_0_000361	0.159353
326968_0_004bd6	0.198068
326968_0_006160	0.160976
327505_1_0029e6	0.322727
328815_0_002435	0.134286
328815_0_003750	0.20603
329046_1_002f04	0.111675
330879_1_000192	0.0940695
331117_1_00202f	0.287212
33119_0_00111a	0.221957
33119_0_00372c	0.183333
33119_0_005a6c	0.225352
33119_0_007150	0.179361
33203_1_0002a8	0.308489
332648_1_001982	0.335317
334819_1_002a50	0.139665
336963_1_000e73	0.486486
336983_0_000250	0.369231
336983_0_001e7b	0.178756
336983_0_00497d	0.178571
339724_1_002437	0.121447
341663_1_0027be	0.299163
342668_1_000730	0.33002
344612_1_00047b	0.297917
345164_0_001727	0.117506
345164_0_002c19	0.134286
34638_0_000b57	0.181319
34638_0_000ea4	0.19764
34720_0_001093	0.253071
34720_0_0023fe	0.282443
34740_0_0016f6	0.217617
34740_0_001dde	0.256757
347515_1_0005bf	0.523918
3476_0_002c13	0.161058
3476_0_006a94	0.1678
34839_0_001833	0.162371
34839_0_0049ca	0.181122
348802_1_000222	0.324597
34882_0_00130d	0.178571
34882_0_001c4c	0.163728
348901_1_0024cc	0.327835
35019_0_001a45	0.194203
35019_0_001fea	0.246032
35019_0_0030c5	0.113111
352914_1_000847	0.513382
353153_2_001ae1	0.515513
353153_2_00222f	0.532688
35525_0_0022a0	0.324675
35525_0_00486e	0.138767
3555_0_00374f	0.246622
3555_0_003f41	0.238208
3555_0_00482d	0.162291
35570_0_0023d6	0.1258
35570_0_0027ce	0.0728291
3562_0_000878	0.221698
3562_0_005b36	0.171838
35722_1_001b57	0.274914
35722_1_002aab	0.320988
357750_1_0004cf	0.330579
35883_0_00376b	0.21513
35883_0_003fe3	0.194313
35883_0_0044f7	0.14604
35883_0_00453f	0.214118
36022_1_000771	0.252796
36050_1_002505	0.310127
36300_0_000761	0.134286
36300_0_0009be	0.128342
36329_1_00065c	0.503371
36329_1_000782	0.210797
36330_1_0008dc	0.163265
36330_1_000e9c	0.575758
3641_0_0032c7	0.201422
3641_0_004929	0.177885
3649_0_001790	0.399254
3649_0_002f5c	0.173397
3656_0_0004f7	0.17381
3656_0_003c6b	0.170616
3656_0_004075	0.182464
3661_0_00153b	0.147619
3661_0_002dd5	0.160377
3661_0_003fd6	0.185882
3661_0_0053d0	0.166667
3661_0_0068e5	0.143198
36646_1_0001f4	0.304979
3673_0_00049f	0.160377
3673_0_0030e0	0.146572
3673_0_004081	0.157428
36911_1_000ead	0.205195
37001_0_000da1	0.115646
37001_0_00340a	0.107527
37001_0_003887	0.0392857
37003_0_0019e2	0.124352
37003_0_004f74	0.119171
3702_0_00004c	0.188372
3702_0_00055c	0.238663
3702_0_0035b5	0.0681818
3702_0_00400f	0.227166
370354_1_00086a	0.163399
370355_1_0011d2	0.108197
37040_0_0009c3	0.134286
37040_0_002fe9	0.0684524
3711_0_005de3	0.213777
3711_0_0073b1	0.233333
3711_0_007c23	0.179426
3726_0_000ad4	0.207059
3726_0_006c3b	0.211401
3726_0_0076f5	0.211401
3726_0_00925c	0.239808
3726_0_00a9ec	0.227818
37293_0_001000	0.18299
37293_0_003247	0.2263
37293_0_004b17	0.41875
37344_0_0005cf	0.443255
37344_0_00118f	0.267857
37360_1_00159e	0.695167
3750_0_0002a4	0.197183
3750_0_002efe	0.205251
3750_0_005e7f	0.167476
3750_0_005f1b	0.194245
3750_0_006f52	0.180412
3750_0_00a3a4	0.204082
3750_0_00b79d	0.251799
3760_0_00082e	0.216667
3760_0_00254c	0.20283
3760_0_004a8f	0.169492
37621_0_0005d3	0.0546875
37621_0_0005d6	0.129747
37653_0_000b52	0.221945
37682_0_0062ab	0.194631
37682_0_009037	0.285078
37682_0_009bd7	0.21831
3775_0_001332	0.211401
3775_0_001bea	0.2
3775_0_004d09	0.181159
378494_0_002a9d	0.150376
378494_0_006d9b	0.195
379508_1_000bc5	0.40599
379532_0_0013c8	0.178571
379532_0_001e15	0.236025
381198_0_002aff	0.134286
381198_0_002db3	0.107463
38123_0_00077e	0.223058
3821_0_003804	0.17233
3821_0_00445a	0.180095
3821_0_006223	0.230415
3827_0_00334d	0.232877
3827_0_003c08	0.09375
3827_0_00430f	0.158654
3827_0_0047be	0.168246
383855_1_000d3d	0.375519
3847_0_0031c0	0.229885
3847_0_003d3d	0.196682
3847_0_0077f6	0.121951
3847_0_009291	0.180288
3847_0_009611	0.177616
38626_0_000e83	0.224181
38626_0_00126a	0.0867347
38626_0_0039d6	0.283105
38654_0_0010df	0.111111
38654_0_0018bf	0.287009
38654_0_003337	0.144092
3871_0_00026a	0.053528
3871_0_001342	0.242009
3871_0_001cbf	0.146154
3871_0_001ef5	0.146154
3871_0_00370a	0.17506
3871_0_0046a4	0.200913
3871_0_005641	0.215596
3871_0_005b69	0.189125
3880_0_003e52	0.220455
3880_0_0064cc	0.173267
3880_0_00a5eb	0.159251
3885_0_001e5a	0.16545
3885_0_0038b0	0.171642
3885_0_0054f6	0.223502
3885_0_006233	0.153664
3900_0_001676	0.178841
3900_0_00431a	0.223235
3900_0_0055d3	0.174026
3900_0_00936b	0.0898876
3914_0_002435	0.22069
3914_0_00355e	0.172749
3914_0_005426	0.144208
392613_1_000be6	0.32216
39416_1_0017d4	0.353414
39432_0_00083c	0.178571
39432_0_00096c	0.183938
39758_0_002e49	0.194373
39758_0_002fb8	0.109804
3981_0_000452	0.218009
3981_0_0045fc	0.198091
3981_0_004ccf	0.124088
3981_0_0051cc	0.2109
3981_0_005d7c	0.126344
3983_0_00153f	0.179426
3983_0_001961	0.224586
3983_0_0044b6	0.206161
3983_0_005d5b	0.138686
398673_1_00230a	0.309677
3988_0_001324	0.218009
3988_0_0016a0	0.184652
3988_0_003a28	0.167883
39947_0_0043db	0.180328
39947_0_004c48	0.210291
39947_0_00618f	0.240363
39966_1_0000e4	0.267898
401625_1_0009d8	0.252708
40199_1_001e04	0.319829
4039_0_005f02	0.14604
4039_0_0065da	0.213615
4039_0_006f68	0.116625
4072_0_002463	0.17506
4072_0_0038f4	0.203837
4072_0_0054d6	0.162562
4072_0_006dab	0.510929
407821_0_000792	0.359447
407821_0_002661	0.272251
407821_0_002fa2	0.150442
407821_0_00372a	0.0758621
4081_0_0017e7	0.16307
4081_0_003391	0.201439
4081_0_003d51	0.131707
4081_0_005c25	0.137157
40932_0_001600	0.179293
40932_0_00173a	0.118863
4097_0_000f6a	0.150121
4097_0_00159d	0.181818
4097_0_00c383	0.147343
4097_0_00d701	0.125616
4097_0_00e1a3	0.181818
4098_0_0009f7	0.147343
4098_0_002da3	0.135468
4098_0_005f5c	0.179426
4100_0_000ee7	0.295858
4100_0_00ab50	0.181818
4100_0_00b34c	0.158151
4100_0_00d483	0.152913
4100_0_00d651	0.148402
4100_0_00de07	0.141732
41047_1_001948	0.282427
4113_0_001204	0.17506
4113_0_0019d8	0.15212
4113_0_001b8c	0.344828
4113_0_0045ec	0.196643
4113_0_006521	0.0930233
4113_0_006c0d	0.129268
411798_0_000c42	0.239593
411798_0_0011b8	0.284987
411798_0_0030d7	0.223433
411798_0_0030f7	0.253695
411798_0_00310b	0.306338
412133_1_0121e2	0.578571
413071_1_0017ff	0.311159
41427_0_0000cf	0.120301
41427_0_002d64	0.13082
41447_0_0004fa	0.155039
41447_0_000e83	0.109091
41447_0_0017e1	0.125668
4155_0_000246	0.196682
4155_0_004b8f	0.142506
4155_0_005bf9	0.271028
416450_1_000f86	0.336134
41668_1_002089	0.125806
41688_1_00017c	0.286853
4182_0_000dea	0.0138889
4182_0_0014fd	0.187648
4182_0_001ef5	0.14604
4182_0_0046ba	0.168317
41875_0_000194	0.764286
418867_1_0007e9	0.169014
418985_0_001709	0.248691
418985_0_002f01	0.202586
419612_0_004192	0.170984
419612_0_004231	0.203966
42026_0_00264b	0.0650888
42026_0_002cc9	0.174098
42026_0_0031bd	0.0978261
420778_1_00080a	0.2
42254_0_001dd5	0.168394
42254_0_0026d6	0.203966
4232_0_001fa0	0.113821
4232_0_0029f6	0.162095
4232_0_004530	0.142145
4232_0_0065b4	0.186321
4232_0_006ffa	0.206089
4232_0_009432	0.167059
42345_0_0001f0	0.184397
42345_0_0036ca	0.151832
42345_0_003904	0.207547
42345_0_005ef9	0.027668
423536_1_00595c	0.308271
423536_1_005965	0.368159
4236_0_0009e0	0.170561
4236_0_002f0f	0.152273
4236_0_007c16	0.17207
4236_0_008063	0.162907
42514_0_001597	0.11811
42514_0_004dae	0.106195
425265_1_000298	0.189024
426418_1_00032d	0.739819
426418_1_00085c	0.36383
42673_1_0031f8	0.301688
429131_1_00135d	0.511111
429701_0_001754	0.118881
429701_0_0044fc	0.184834
429701_0_004929	0.0873362
429701_0_004968	0.155172
43041_0_0000bc	0.170678
43151_0_000214	0.119904
43151_0_0023fb	0.188312
43179_0_000dc3	0.178571
43179_0_00116c	0.159794
43346_0_0024a6	0.193299
43346_0_004014	0.203966
433476_1_0008a4	0.299786
436010_1_00097c	0.304651
436907_1_000dd0	0.361991
43700_0_000309	0.0892388
43700_0_00094f	0.121447
43700_0_0038b5	0.0961039
438502_0_00262d	0.107728
438502_0_003e1a	0.125628
438503_0_000368	0.115226
441894_0_00093d	0.0850622
441894_0_000f61	0.134286
441921_0_00102b	0.293367
441921_0_00252a	0.293706
441959_1_0011fd	0.286307
441960_1_000fe9	0.290456
4432_0_0011fe	0.174713
4432_0_002668	0.184397
4432_0_002928	0.165501
4432_0_00377d	0.156322
4432_0_00404a	0.150943
44394_0_001c91	0.121134
44394_0_00365a	0.127717
447093_1_0015eb	0.141379
447095_1_002329	0.415698
45235_1_0018e3	0.33002
452589_1_001ce7	0.313978
45286_1_00093a	0.468235
4533_0_0039e8	0.232558
4533_0_004083	0.211712
4533_0_004d39	0.238739
45351_0_001c15	0.0425532
45354_1_00139a	0.233577
454130_1_00229a	0.311203
454923_0_0013ba	0.31338
454923_0_0022b9	0.246819
4555_0_0043aa	0.201794
4555_0_00544c	0.185941
4558_0_003e92	0.256236
4558_0_0052db	0.210291
4565_0_006ee1	0.139053
4565_0_012349	0.505703
4565_0_0202d7	0.372771
456900_0_001c8c	0.436807
456900_0_001fb1	0.282443
456999_1_001bc5	0.207852
4572_0_00085a	0.229798
4572_0_0023f4	0.178313
4572_0_003d4f	0.137037
45779_0_001dd6	0.0460526
45779_0_0028cc	0.207692
4577_0_0004ff	0.221477
4577_0_003a84	0.198218
4577_0_00428b	0.174497
4615_0_00003a	0.156542
4615_0_002f4b	0.164474
4615_0_00444a	0.188329
4615_0_005350	0.00671141
461836_1_0015e9	0.443719
46433_1_001e6c	0.325282
46433_1_0022ef	0.39312
46433_1_006bee	0.240864
46433_1_007fed	0.336957
4686_0_0033cd	0.160377
4686_0_003889	0.167064
4686_0_004c4b	0.188679
472368_0_002db7	0.14321
472368_0_003c14	0.194313
47427_1_000fb4	0.271845
47428_1_00211c	0.295739
4795_1_006ca9	0.34331
482145_1_000892	0.433763
482537_0_002051	0.0962025
482537_0_0037f9	0.178571
4829_1_000bd4	0.292264
4829_1_003361	0.33526
48498_0_0003c3	0.0864198
486041_1_004375	0.246445
48698_0_0011a7	0.111399
48698_0_003475	0.124352
48698_0_003976	0.181102
48699_0_001150	0.111399
48699_0_001ee5	0.145503
48699_0_0058ea	0.124352
48701_0_00108c	0.111399
48701_0_001e90	0.181102
48701_0_00576e	0.124352
48709_0_00008b	0.152672
48709_0_00208b	0.159036
48883_0_0028d3	0.134286
48883_0_00342b	0.100817
49012_1_0012cd	0.196891
4909_1_0012b9	0.28
49451_0_001ab5	0.138272
49451_0_004531	0.188995
49451_0_0067db	0.152913
4950_1_0010ac	0.373134
4952_1_0001bd	0.152709
4955_1_0009c2	0.365617
4956_1_0001bb	0.358537
498019_1_0013f5	0.230769
4999_1_000fa2	0.346512
500485_1_000f95	0.304435
5005_1_00083c	0.198992
502779_1_000b5c	0.345216
503106_1_0016fd	0.339357
50402_0_001260	0.134286
50402_0_00295b	0.0635359
50429_0_00282e	0.641892
50429_0_002ca1	0.148883
50452_0_00051c	0.194245
50452_0_001200	0.218824
50452_0_001d3a	0.194313
5061_1_000660	0.276151
5075_1_00038e	0.327801
5078_1_000ddd	0.30083
51031_0_0018ae	0.13785
51031_0_004064	0.257353
51240_0_001307	0.196217
51240_0_001c68	0.196035
51240_0_002aa3	0.156627
51240_0_005de1	0.0553846
51240_0_006669	0.146635
5127_1_0024a4	0.299578
51337_0_001edf	0.203966
51337_0_003a27	0.165803
51338_0_0024a7	0.178571
51338_0_003c9b	0.170103
5141_1_001516	0.402834
515849_1_002435	0.246018
515849_1_002817	0.336798
51655_0_000050	0.265464
51655_0_000434	0.289125
51655_0_00079a	0.0927835
516756_0_001dce	0.25
51953_0_002f9b	0.198135
51953_0_004326	0.166271
51953_0_004a7d	0.146572
519963_1_001766	0.314815
520822_0_00023d	0.282443
520822_0_000790	0.3125
52283_0_000022	0.0503778
52612_0_003686	0.0591716
52612_0_0040ac	0.0205479
52644_0_000c5a	0.122388
52644_0_0010b9	0.134286
52670_0_0032d5	0.0984456
52670_0_0037c8	0.139896
5286_1_001a3d	0.278325
535359_0_0009ea	0.337662
535359_0_0009eb	0.40625
535359_0_001f80	0.304348
5353_1_00279a	0.229885
535722_1_0016a6	0.316206
54374_0_002b7e	0.101449
54374_0_002d98	0.134286
54380_0_002595	0.140562
54380_0_002828	0.210884
54383_0_003980	0.122449
5454_1_0011c7	0.581784
5454_1_001cea	0.347561
546991_1_0013d2	0.219316
54757_1_0003bc	0.458015
5477_1_000954	0.286652
5477_2_000e88	0.291391
5478_1_000853	0.370192
5480_1_000e41	0.178571
54969_0_002a9d	0.192721
54969_0_002d0e	0.069697
5507_1_000e3e	0.301688
5518_1_0006d6	0.312896
554065_0_000e31	0.124242
554155_1_0016ae	0.307692
5544_1_002574	0.311159
5544_2_0009bd	0.311159
5551_1_000607	0.303748
55661_0_000710	0.134286
55661_0_002381	0.0896739
559295_1_000fdc	0.40367
5599_1_000900	0.583045
5599_1_00265b	0.346392
5601_1_0024fa	0.283925
56086_0_000078	0.168704
56086_0_00151e	0.0969697
56086_0_0032ac	0.164306
5627_1_000001	0.170561
56313_0_0006b0	0.134286
56313_0_000bef	0.120968
563466_1_000099	0.312369
56406_1_0000f1	0.16152
56408_1_000772	0.464912
5643_1_0010b7	0.219895
56484_1_000e55	0.210412
5656_1_000ac2	0.57732
566037_1_00022d	0.318302
5663_1_001fb3	0.437956
5671_1_000a9e	0.52784
56723_0_001b89	0.142119
56723_0_00442a	0.109091
56723_0_004593	0.120321
5679_1_00115b	0.5086
568069_0_0018a8	0.255556
568069_0_0020c0	0.229381
568076_1_000dd0	0.30042
5684_1_000d04	0.487805
56857_0_0007ab	0.162047
56857_0_002b6a	0.152709
5689_1_0001be	0.525114
569365_1_0003ed	0.306452
5705_1_000a6d	0.456265
57068_0_000fc1	0.104972
57068_0_002cc4	0.134286
573508_1_0008c5	0.181223
573729_1_001355	0.3
573826_1_000ce2	0.374245
57397_0_000b6e	0.134286
57397_0_001e53	0.125333
57412_0_001306	0.118457
57412_0_003402	0.134286
57421_0_0005a1	0.134286
57421_0_001c42	0.129129
574566_0_001b8d	0.0113636
574566_0_0023a8	0.022792
574774_1_0016ff	0.320911
574774_1_0024cf	0.243464
57577_0_001301	0.230068
57577_0_001e16	0.2375
57577_0_0040d2	0.174026
57577_0_004be4	0.175824
57577_0_00bf39	0.31677
5759_1_000d4b	0.156863
576137_1_0033a9	0.348515
578455_1_0019c8	0.3
578456_1_001361	0.205656
578458_1_00044c	0.137931
578459_1_001026	0.325648
578459_1_00134a	0.367059
578462_1_00039f	0.23431
578462_1_00045f	0.274354
5823_1_000775	0.471033
58291_1_001b9e	0.196078
58331_0_000042	0.263682
58331_0_001fb9	0.231707
58331_0_002f82	0.20331
58331_0_004066	0.206897
58331_0_0045b4	0.161058
58331_0_004ea0	0.20331
5849_1_000af6	0.18509
5849_1_001034	0.417526
5851_1_000b41	0.533755
5851_1_000fe5	0.219072
5854_2_000daf	0.203085
5854_2_001301	0.490868
5855_1_000231	0.305835
5855_1_0013e6	0.188776
5857_1_000638	0.522581
5857_1_000bfb	0.203655
5858_1_000bf9	0.186701
5858_1_001108	0.45933
58627_1_0008aa	0.232258
588596_1_002c4c	0.200466
588596_2_003176	0.184834
590646_1_0013eb	0.294737
591936_0_00223e	0.453125
591936_0_002614	0.178756
591936_0_002666	0.178571
591936_0_004d21	0.194215
59463_0_001d5c	0.181347
59463_0_002d04	0.203966
59538_0_0000f6	0.203966
59538_0_00529c	0.184615
595528_0_00075e	0.342606
59729_0_001a50	0.107817
59729_0_002f38	0.202677
597362_1_000076	0.283784
597456_0_0002af	0.406742
597456_0_000ea3	0.260204
59799_1_00061c	0.453297
59894_0_001aab	0.123123
59894_0_002ec2	0.210162
599839_1_0014c1	0.249423
60175_1_000303	0.291667
602072_1_00026a	0.293501
60711_0_001ad5	0.178571
60711_0_002a9b	0.178756
6087_0_00068c	0.1775
6087_0_001b13	0.177835
609295_0_00255d	0.251232
609295_0_002712	0.300752
610380_0_00079c	0.248768
610380_0_001108	0.284987
61395_1_00062e	0.268571
61621_0_003864	0.163772
61621_0_003e24	0.259901
61622_0_000d24	0.178756
61622_0_0028ae	0.178571
6183_0_00129a	0.0914077
61853_0_000a2a	0.203966
61853_0_002f5f	0.231343
6185_0_001f60	0.233846
619300_1_0010f0	0.357741
6198_0_000b6b	0.207865
62297_1_0018c8	0.523918
62324_0_000add	0.0996979
62324_0_002c6e	0.146288
6238_0_00100e	0.310174
6238_0_00140d	0.403893
6238_0_003cef	0.0286885
6239_0_001258	0.417051
6239_0_0016f9	0.348039
6239_0_00454c	0.0266667
62625_0_0011a6	0.264398
62625_0_00166f	0.208333
62625_0_001cd3	0.334123
62698_0_00148b	0.168394
62698_0_00236c	0.178571
6279_0_00085a	0.159145
63057_0_0029f8	0.192825
63057_0_004c61	0.162162
6334_0_0012fc	0.139205
63459_0_001d6b	0.194774
63459_0_005be6	0.21513
63459_0_006562	0.238771
63459_0_00b7fa	0.175772
635003_1_00464b	0.703297
637379_1_0057c7	0.313953
6412_0_000e35	0.037234
6412_0_000e79	0.279904
6412_0_004696	0.131068
6412_0_005587	0.10119
644352_1_001fe4	0.33195
644358_1_001f13	0.315464
64459_0_000b53	0.21447
64459_0_002bf2	0.225201
645133_1_0020c5	0.29668
64571_1_0004af	0.0654762
64571_1_00071b	0.10119
64571_1_000da0	0.412998
64571_1_002c77	0.1
647933_1_000cc7	0.312766
64793_0_000dc4	0.250614
64793_0_001ecc	0.279898
64838_0_000027	0.23399
64838_0_0000f1	0.220455
64838_0_002182	0.253197
6500_0_001afa	0.556338
6500_0_001f4c	0.350917
650164_1_000638	0.237647
6526_0_0009fb	0.234742
653667_1_000934	0.310566
653667_1_000ecd	0.285563
655827_1_002099	0.301802
655863_1_001ed1	0.35041
6565_0_00435e	0.256345
656916_1_0007f3	0.0323625
656916_1_001a35	0.267544
6573_0_000653	0.296296
658429_1_00067a	0.328032
660122_1_002770	0.316456
663331_1_0019b8	0.318982
66420_0_000f3f	0.166667
66420_0_00207a	0.21134
66420_0_002529	0.559126
664439_1_000066	0.1625
664439_1_004476	0.406393
665024_1_0007c8	0.481319
665079_1_00172e	0.345309
665912_1_001a0f	0.586995
665912_1_002654	0.371542
66656_0_0012fe	0.138756
66656_0_001a15	0.0752941
66656_0_004795	0.160757
66656_0_00544d	0.172986
66656_0_005c08	0.164706
6669_0_00117f	0.179191
669874_1_0012d5	0.0883117
67003_1_000f35	0.62256
670483_1_000193	0.185012
670580_1_000053	0.201835
671144_1_001145	0.158392
671987_1_0007d7	0.369048
675824_1_001542	0.187354
67767_0_00191c	0.0675241
67767_0_001c61	0.274809
679716_1_00026d	0.492063
680683_0_0019dd	0.256
680683_0_002658	0.221649
6832_0_0027b5	0.190349
683960_1_000dd8	0.132159
6850_0_000375	0.105978
6850_0_0010a4	0.130102
6850_0_0010a8	0.121127
6850_0_0012b4	0.177686
6850_0_00192f	0.135417
6850_0_002190	0.187702
6850_0_003181	0.0425532
6850_0_003858	0.244565
685588_1_00025e	0.289238
686832_1_0006fa	0.186246
688394_1_000aac	0.300546
688394_1_000b53	0.270471
688394_1_002180	0.275862
69004_0_0026d6	0.15
69004_0_002bb1	0.0916667
690307_1_001362	0.280335
692275_1_000921	0.351852
69319_0_0004b6	0.304239
69319_0_001be0	0.25
694068_1_001089	0.191943
694573_1_000ac3	0.237931
694573_1_002202	0.332623
6945_0_000f72	0.0813008
6945_0_000f74	0.0776398
6958_0_000c81	0.201905
6973_0_0040f7	0.0625
6973_0_0040f8	0.123223
6973_0_005748	0.164589
69771_1_000059	0.303347
69820_0_0004ce	0.266504
69820_0_0010f5	0.193299
698492_1_0005c6	0.138756
7004_0_002491	0.0242718
7004_0_00269e	0.238213
7004_0_003020	0.198718
7029_0_000b43	0.118557
7029_0_000dd2	0.0505051
7029_0_001684	0.0984115
7029_0_00554c	0.136038
703135_1_0000f5	0.25576
703756_1_002a0f	0.305155
7038_0_0018d1	0.26817
7070_0_000193	0.269923
7070_0_001f37	0.195055
70779_0_001ef3	0.25
70779_0_0020ee	0.00890208
70779_0_00358f	0.2407
708187_1_001566	0.303534
708197_1_002d27	0.261386
7091_0_0002b1	0.0873181
7091_0_00178e	0.233831
71139_0_001ab8	0.165485
71139_0_0021d7	0.152019
71139_0_006d08	0.111374
71139_0_0071fc	0.16
7130_0_0004e6	0.235149
7130_0_002d84	0.310469
7159_0_0006bc	0.117778
7159_0_000b94	0.178499
7160_0_00022d	0.231214
7160_0_001d55	0.327434
7160_0_002d1e	0.0166113
7160_0_0037b5	0.219945
7160_0_003876	0.327434
7165_0_000254	0.233503
7165_0_001045	0.200873
7167_0_001071	0.179654
7167_0_001a5d	0.0821918
7168_0_00322e	0.496241
7168_0_00325f	0.117486
717646_1_000b97	0.356994
7176_0_00313e	0.151316
7176_0_0035bd	0.257951
71784_1_001b3e	0.255319
717944_1_0004e7	0.267735
717982_1_00005f	0.164319
71804_1_0015ab	0.465517
7200_0_001086	0.0870968
7200_0_0017c4	0.234252
72032_1_000729	0.370143
72036_0_003058	0.119318
720590_1_000003	0.210797
720590_1_00137e	0.46789
7209_0_001752	0.182898
7209_0_00204f	0.0504732
7213_0_0008de	0.109489
7213_0_001dc8	0.12095
7213_0_002102	0.260536
7217_0_002e61	0.176221
7217_0_003550	0.0632411
7217_0_003551	0.0833333
721885_1_002614	0.170616
7220_0_001d38	0.286374
7220_0_001d39	0.0491159
7220_0_001f57	0.157447
7222_0_000431	0.276718
7222_0_000432	0.256818
7222_0_0009e1	0.169811
7224_0_001089	0.101399
7224_0_00108a	0.256881
7224_0_003180	0.178571
7227_0_002872	0.159574
7227_0_002a83	0.0582329
7227_0_002a84	0.276102
7230_0_002333	0.185263
7230_0_002478	0.47156
7230_0_002479	0.0616246
7237_0_0003be	0.149805
7237_0_00069f	0.15914
7237_0_0024e3	0.331395
7244_0_00055d	0.175476
7244_0_002809	0.264977
7244_0_00280a	0.246602
7245_0_0029e6	0.0774487
7245_0_0029e7	0.0590551
7245_0_002c16	0.157447
72520_1_000165	0.135542
7260_0_001fd1	0.162047
7260_0_002903	0.092511
7260_0_00291b	0.232381
72664_0_001ca1	0.227488
72664_0_004aa6	0.244604
72664_0_005ecd	0.213942
7274_0_0007db	0.154176
7274_0_000b57	0.0797267
7274_0_000bbd	0.060241
7282_0_0017f5	0.159483
7282_0_002cc4	0.152642
7282_0_00326e	0.0652174
732165_1_000368	0.237975
73230_1_001e9e	0.425287
73231_1_001efb	0.329268
73337_0_001c37	0.178571
73337_0_003322	0.168394
7370_0_00118b	0.222664
7370_0_0026ea	0.133333
7375_0_00052e	0.109914
7375_0_001e95	0.20751
7375_0_0032df	0.127932
7394_0_0006e1	0.104693
7394_0_002685	0.105376
7394_0_002f92	0.0389105
7395_0_0019ff	0.0344828
7395_0_001a04	0.0755556
7395_0_0042eb	0.145889
7395_0_0042ed	0.0788177
7397_0_001c8a	0.045283
7397_0_001f3a	0.105376
7397_0_0024f8	0.119565
741275_1_0003cc	0.202353
741276_1_000e88	0.15739
741276_1_001363	0.226562
741705_1_0004c6	0.305239
742152_1_0003b7	0.0786026
7425_0_002683	0.210526
7425_0_002806	0.457516
743788_1_00080a	0.152745
74533_0_001c73	0.167526
74533_0_002078	0.178571
745531_1_000607	0.215311
7460_0_000470	0.134783
7460_0_000d74	0.262755
74649_0_001339	0.165103
74649_0_002204	0.200472
74649_0_006317	0.253071
747089_1_0038f9	0.184834
747525_1_00059a	0.23192
747725_1_001b0a	0.288026
747725_1_001bc4	0.14717
74869_0_002222	0.197861
74869_0_0027ff	0.104294
74873_0_001569	0.139073
7493_0_000d52	0.486166
7493_0_00216b	0.27551
74940_0_00021b	0.171569
74940_0_001202	0.0792839
74940_0_0012b8	0.0792839
74940_0_001e0f	0.179803
74940_0_0038e0	0.0739796
74940_0_003e5e	0.0739796
74940_0_00568e	0.102564
74940_0_007812	0.074359
75058_1_00059e	0.490683
75366_0_003224	0.0714286
75366_0_00491d	0.0789474
75366_0_004f05	0.136126
75366_0_0052e9	0.108808
75366_0_0074c4	0.117089
75366_0_0082aa	0.0707965
7536_0_001e9e	0.168
7536_0_003a03	0.136364
7539_0_000e2a	0.147619
7539_0_001ab9	0.25
756982_1_0001b0	0.360887
75702_0_00359b	0.190476
75702_0_003cf0	0.191748
75702_0_004fdd	0.199041
75702_0_00589c	0.198113
75702_0_0060d0	0.171084
7574_0_002fe3	0.135678
759272_1_001963	0.31134
759273_1_000a89	0.293651
76194_0_00002f	0.185279
76194_0_002f58	0.206186
763406_1_0010e3	0.0657534
763407_1_001091	0.253165
763407_1_0019e5	0.0979021
763407_1_003149	0.135135
763665_1_0001cd	0.202643
764103_1_0001eb	0.0994318
765257_1_000aee	0.201474
765440_1_001e43	0.201774
765867_1_003287	0.137566
765867_1_003506	0.0654762
765868_1_002122	0.626106
765868_1_003041	0.109043
765915_1_000ed5	0.176667
7668_0_000a9c	0.00943396
7668_0_000aa0	0.176744
766949_1_0010ea	0.017094
767769_1_00145e	0.283925
77044_1_000f59	0.306584
77166_0_00098c	0.253482
77166_0_002bc2	0.148248
771870_1_0010ae	0.414141
7719_0_001264	0.470588
7739_0_000e62	0.428571
7741_0_0055f1	0.165929
7741_0_0055f3	0.333333
77519_1_000c29	0.226463
77519_1_00124c	0.490066
78410_1_0010e3	0.351779
7868_0_002d97	0.102564
7868_0_003b0a	0.145889
78828_0_001170	0.149644
78828_0_001b58	0.195755
78828_0_00316b	0.161364
7897_0_00060a	0.0427136
7897_0_00234e	0.0948718
7918_0_000321	0.0763158
7918_0_001328	0.128834
794803_1_00232a	0.247961
794803_1_002413	0.320911
7950_0_0000fc	0.115385
7950_0_000f81	0.100865
7950_0_00452a	0.214464
7955_0_0017df	0.0880829
7955_0_00188f	0.108187
7955_0_0036e9	0.0977444
7962_0_000cc3	0.0265152
7962_0_00135e	0.0641399
7962_0_00145d	0.194444
7962_0_001893	0.136951
7962_0_001935	0.131783
7962_0_004619	0.0929577
7962_0_0078e9	0.0777202
7962_0_008d93	0.135135
7962_0_00a412	0.0852713
79684_0_001741	0.178571
79684_0_003a76	0.177378
796925_1_00252e	0.138425
79782_0_000f44	0.2125
79782_0_0025d8	0.222527
79782_0_0025dc	0.221607
7994_0_004347	0.115183
7994_0_00542c	0.0872093
7998_0_0008dd	0.219653
7998_0_000999	0.128205
7998_0_0045de	0.104046
8010_0_001304	0.171569
8010_0_002f49	0.0994898
8010_0_0031de	0.0932642
8019_0_000d19	0.0792839
8019_0_0012c9	0.179803
8019_0_00229b	0.0778098
8019_0_002edf	0.171569
8019_0_005975	0.102564
8019_0_006a22	0.0820513
8019_0_0089db	0.0515021
8022_0_0004da	0.179803
8022_0_001a78	0.102564
8022_0_00216f	0.0792839
8022_0_004034	0.0835735
8022_0_00801b	0.17402
8022_0_0096e2	0.0846154
8030_0_000350	0.164319
8030_0_0008b8	0.102564
8030_0_004e0e	0.0717949
8030_0_007aa8	0.17734
8030_0_008503	0.0592784
8030_0_0093dc	0.0767263
8036_0_000cd7	0.102564
8036_0_001577	0.0769231
8036_0_002fe6	0.0946292
8036_0_003df6	0.183374
8036_0_005101	0.179803
8036_0_0062c9	0.0790816
80379_0_0018d6	0.505464
80379_0_001da9	0.17506
80379_0_003b94	0.203837
8078_0_0000b8	0.144703
8078_0_000a37	0.0932642
8078_0_001946	0.177719
8081_0_002402	0.121762
8081_0_002fb8	0.0829016
8081_0_003924	0.209424
8083_0_0020a3	0.0829016
8083_0_002c4c	0.129534
8083_0_005348	0.191214
8090_0_00215b	0.124352
8090_0_002c16	0.101036
8090_0_003680	0.180628
80966_0_001920	0.158031
80966_0_00234c	0.085044
80966_0_003de6	0.121762
80972_0_0018a1	0.0958549
80972_0_00214a	0.19797
80972_0_004047	0.121447
8128_0_0020d7	0.0829016
8128_0_003998	0.162791
8128_0_003ab8	0.167539
8153_0_001f3c	0.12963
8153_0_00251c	0.0829016
8153_0_005848	0.162791
8187_0_0019ae	0.130319
8187_0_0033b4	0.101299
8187_0_005c63	0.142119
81972_0_001086	0.245823
81972_0_0012ce	0.208633
81972_0_00209f	0.225581
81985_0_0008f9	0.191489
81985_0_000e28	0.238979
81985_0_001db9	0.241218
8208_0_005470	0.264059
8208_0_005b72	0.145299
8208_0_005d00	0.0850515
8255_0_000423	0.0641711
8255_0_000f9c	0.0872483
8255_0_0028fa	0.129199
83485_0_001d47	0.274809
83485_0_002551	0.253071
83485_0_002559	0.436807
8355_0_001eb4	0.136247
8355_0_002939	0.0783784
8355_0_004f8f	0.231626
8355_0_0055c7	0.217978
8364_0_00159c	0.128535
8469_0_0027ef	0.0947631
8469_0_002c40	0.14121
84753_1_0016e4	0.231156
8478_0_000812	0.115979
8478_0_00116c	0.125
8496_0_000b32	0.127604
8496_0_0013cb	0.100503
8502_0_0026dc	0.135417
8502_0_0038bc	0.0997506
85056_1_0021b6	0.524823
85057_1_000803	0.51773
85066_0_00093f	0.106017
85066_0_003a43	0.134286
85471_1_00046b	0.398458
85471_1_0004fa	0.197436
857340_1_00191e	0.327731
857566_1_000c76	0.227477
858893_1_00011a	0.274428
861557_1_002341	0.346392
861557_1_002952	0.578292
864141_1_0006b8	0.186224
864141_1_001232	0.579961
869754_1_001403	0.156164
870435_1_0031cf	0.199017
871575_1_000f4b	0.0630372
879819_1_0012a6	0.205063
88015_0_0012f4	0.346633
88015_0_003486	0.0917722
88036_0_00265c	0.235294
88036_0_006251	0.235294
880535_1_000b42	0.482993
880535_1_000c98	0.208226
880536_1_000a4c	0.235127
880536_1_000ee3	0.49095
8839_0_001eb7	0.134286
8839_0_003134	0.127168
88501_0_000139	0.465753
88501_0_000756	0.260204
885580_0_0024ca	0.181122
885580_0_004285	0.163212
888268_0_0053bc	0.0570571
8897_0_0015e1	0.172414
8897_0_002d4c	0.134286
8932_0_003451	0.161194
8932_0_003a21	0.134286
89399_0_0006d2	0.168394
89399_0_000984	0.178571
89399_0_004baa	0.203349
89462_0_000360	0.259615
89462_0_00143b	0.161369
89462_0_005195	0.193299
8954_0_00043c	0.134286
8954_0_001470	0.107463
8969_0_00077d	0.134286
8969_0_002342	0.142857
8996_0_0019e8	0.121134
8996_0_003065	0.077957
90262_1_0002fd	0.245283
90262_1_003373	0.321839
9031_0_001ee6	0.123711
9031_0_003736	0.0647482
905079_1_00370b	0.455581
90675_0_000439	0.236534
90675_0_002066	0.152455
90675_0_0023c2	0.24105
90675_0_003075	0.542725
90675_0_007215	0.175627
90675_0_00c48d	0.148368
90675_0_00d864	0.24105
90675_0_00da03	0.256831
90675_0_00e8f7	0.236534
90675_0_010912	0.25537
90675_0_010e42	0.182464
90675_0_012848	0.237089
9103_0_001fc4	0.134286
9103_0_003775	0.0688776
9135_0_001100	0.121134
9135_0_0036f5	0.143223
913774_1_00155c	0.319444
91411_0_000710	0.258974
91411_0_000f90	0.217822
914234_1_00018c	0.232143
914237_1_002efb	0.342629
91492_1_001e8a	0.295597
9157_0_0019c6	0.121134
9157_0_002f16	0.140496
91626_1_0009a7	0.28479
91626_1_000a41	0.356627
9172_0_00272a	0.0960452
9172_0_002a7d	0.121134
91928_1_0004a7	0.307692
9209_0_001b5b	0.0938338
9209_0_001f06	0.0978261
9233_0_00190d	0.134286
9238_0_001221	0.0893471
9238_0_002031	0.134286
9244_0_00040e	0.111979
9244_0_001ab2	0.134286
9258_0_001a29	0.137168
9258_0_003c51	0.0223881
929439_1_001252	0.520095
930089_1_001ca8	0.342916
930090_1_000a41	0.348361
9305_0_0001ab	0.0891089
9305_0_000b1b	0.220588
930990_1_000729	0.284091
930991_1_002b75	0.265116
930992_1_000014	0.25641
931890_1_00057f	0.294537
932674_0_0011d9	0.134286
933084_1_0005b4	0.248175
933388_1_00022f	0.308489
933852_1_0000e8	0.328571
9361_0_000341	0.212766
9361_0_001df9	0.160622
93625_1_002619	0.288288
936435_1_000114	0.133843
9365_0_0018a7	0.19171
9365_0_003ded	0.153061
9371_0_00110c	0.178571
9371_0_002f02	0.118863
93721_0_0001a0	0.44
93721_0_005862	0.118863
93759_0_000b6a	0.202166
93759_0_003eac	0.143198
93759_0_006e21	0.180873
93934_0_001b1c	0.110825
93934_0_0031f7	0.0887097
9402_0_001236	0.167526
9402_0_0034bb	0.17602
9407_0_0015ae	0.178571
9407_0_002f5e	0.167526
94208_1_000aed	0.338614
944288_1_000c8c	0.113978
944289_1_00056a	0.251152
945553_1_0010b3	0.311947
946122_1_0004c7	0.233796
946125_1_00045b	0.338677
946125_1_001dd2	0.361446
94827_0_000f65	0.129973
94827_0_002d78	0.134286
94835_0_000a01	0.1
94835_0_001ffb	0.140625
9483_0_0031fb	0.178571
9483_0_00387c	0.18299
9531_0_00378b	0.178756
9531_0_003b39	0.178571
9541_0_001398	0.428125
9541_0_0023fa	0.178571
9541_0_00319f	0.178756
9544_0_0025c2	0.178571
9544_0_003245	0.177835
9545_0_000586	0.203966
9545_0_002c03	0.177835
9555_0_00260e	0.178571
9555_0_0031fd	0.178756
9568_0_002212	0.178756
9568_0_003f29	0.178571
9595_0_0008a6	0.178947
9595_0_0029e6	0.178571
9597_0_00096f	0.18299
9597_0_00264b	0.178571
9598_0_00098b	0.18299
9598_0_002846	0.178571
9601_0_0008fd	0.18299
9601_0_00272a	0.178571
9606_0_0009d6	0.183938
9606_0_002879	0.178571
9615_0_001d44	0.171285
9615_0_00404c	0.178571
9646_0_000a15	0.0959596
9646_0_000bef	0.203966
9668_0_0007ec	0.168766
9668_0_00175d	0.178571
9685_0_000ca2	0.167526
9685_0_003462	0.178571
[truncated: 65 more rows]
