# Supplementary material for: Deep conservation of prion-like composition in the eukaryotic prion-former Pub1/Tia1 family and its relatives
Source: PeerJ. 2020 Apr 17;8:e9023. doi: 10.7717/peerj.9023 (PMC7169965; doi:10.7717/peerj.9023)
Supplement: Supplemental Information 6 [file peerj-08-9023-s006.xlsx]

## Sheet: List of data
List of data used in Figure 2:
UniProt IDs
PLAAC log-likelihood Scores
RRM (RNA-binding) domain count
log(LPS P-value) for Q N bias
# of PLDs (prion-like domains) with LLR score >0
# of PLDs (prion-like domains) with LLR score ≥15
DISOPRED3 intrinisic disorder fraction
IUPRED2a intrinsic disorder fraction

## Sheet: UniProt IDs
A0A017SDP4	1388766_1:001391
A0A017SGN3	1388766_1:001210
A0A022Q454	4155_0:005bf9
A0A022QBR2	4155_0:004d36
A0A022QH14	4155_0:004b8f
A0A024TM69	157072_1:002d30
A0A059AC18	71139_0:007167
A0A059AIF6	71139_0:0071fc
A0A059CFF8	71139_0:00273f
A0A059CUW2	71139_0:0021d7
A0A059LDQ6	1291522_0:00126f
A0A059LG44	1291522_0:000fcd
A0A060SB13	5643_1:0005f9
A0A060SJL5	5643_1:0010b7
A0A061BH18	36022_1:000771
A0A061GD25	3641_0:0032c7
A0A061H5S5	1277687_1:00107a
A0A061HCK6	1277687_1:00103e
A0A061HH59	1268274_1:000ac9
A0A061HHC7	1268274_1:000f42
A0A061ITX1	429131_1:001669
A0A063C755	1159556_1:0006dc
A0A063C7M0	1159556_1:00070d
A0A063CCM7	1159556_1:000042
A0A066V4Z5	1037660_1:001a3f
A0A066VHX7	1037660_1:0016db
A0A066XGH5	1173701_1:00163b
A0A066XL10	1173701_1:00176a
A0A067BV60	695850_1:003adb
A0A067G765	2711_0:000b62
A0A067L2Q6	180498_0:001c19
A0A067MUZ1	930990_1:00197f
A0A067MYS1	930990_1:000729
A0A067NRC6	1137138_1:0012fa
A0A067NRM5	1137138_1:0010ca
A0A067QCH2	933084_1:0005b4
A0A067QNC1	933084_1:00011a
A0A067QTH3	136037_0:002a5b
A0A067RG39	136037_0:000848
A0A067TPN1	685588_1:000740
A0A067TSA4	685588_1:00025e
A0A068S7C3	1263082_1:0021ba
A0A068SFD5	1263082_1:002ca3
A0A072NZV2	1182545_1:002a9c
A0A072P191	1182545_1:002924
A0A074RY82	1423351_1:000eca
A0A074SAH0	1423351_1:0004eb
A0A074SW91	99158_1:001a94
A0A074VMC3	1043003_1:001928
A0A074VT43	1043003_1:001bd4
A0A074X233	1043004_1:0008ed
A0A074X794	1043004_1:000074
A0A074XSL8	1043002_1:00144e
A0A074YDH7	1043005_1:0013b7
A0A074YGR4	1043005_1:001d96
A0A074YN39	1043002_1:0006b8
A0A074ZB88	6198_0:002cbe
A0A074ZET3	6198_0:002140
A0A075APE6	988480_1:001442
A0A077ZVR1	5949_1:000a52
A0A081CEB6	84753_1:000df8
A0A084GHP2	563466_1:000099
A0A084QHW2	1283841_1:001c16
A0A084QSW7	1283841_1:000e16
A0A084WA20	74873_0:001569
A0A086T477	857340_1:00191e
A0A086TH00	857340_1:000c40
A0A087GB48	50452_0:0043cb
A0A087H0L0	50452_0:001d3a
A0A087HAU6	50452_0:001b6b
A0A087HP76	50452_0:00051c
A0A087SGG3	3075_0:000918
A0A087T8N1	407821_0:0013ab
A0A087V0K5	407821_0:000792
A0A087XVR2	48698_0:003976
A0A090M516	70448_0:000635
A0A091CT66	885580_0:004285
A0A091E2W8	885580_0:0003b4
A0A091GYG2	175836_0:0011b4
A0A091RHH6	54374_0:002b7e
A0A093R662	9209_0:001f06
A0A094ARR7	1420907_1:002068
A0A094AU72	1420906_1:000f57
A0A094CK65	1420909_1:0028c4
A0A094CQ06	1420910_1:001908
A0A094CY99	1420910_1:002178
A0A094DJL7	1420909_1:0007ff
A0A094DRI6	1420907_1:00128d
A0A094H4D3	1420915_1:002b7f
A0A094I3L2	1420915_1:000ca4
A0A096MLY3	9555_0:0003e3
A0A096N0R2	9555_0:0031fd
A0A096NTZ2	9555_0:00260e
A0A0A1SM53	1531966_1:000b6d
A0A0A1T9R0	1531966_1:00232e
A0A0A2JER2	27334_1:002692
A0A0A2JLJ9	27334_1:0014d2
A0A0A2LD59	40296_1:002171
A0A0B0MQL8	29729_0:003f27
A0A0B1P9Y7	52586_1:0003c7
A0A0B2WZC7	1081103_1:001c39
A0A0B2X3C7	1081103_1:000c49
A0A0B4I542	1276143_1:00069e
A0A0B4IGA5	1276143_1:001ec3
A0A0B7MX49	35722_1:00060c
A0A0B7NGP5	35722_1:002aab
A0A0C2XMU6	946122_1:00062b
A0A0C2XN96	946122_1:0004c7
A0A0C3AJ01	933852_1:0038ad
A0A0C3AQA3	1036808_1:000ebd
A0A0C3BCG0	933852_1:0000e8
A0A0C3BVM9	686832_1:00362b
A0A0C3C4Q6	765440_1:001e43
A0A0C3CGY9	686832_1:0006fa
A0A0C3E5I9	1036808_1:001cae
A0A0C3F8U1	765440_1:003e76
A0A0C3HMG0	913774_1:0014ef
A0A0C3HPS9	913774_1:00155c
A0A0C3LKV7	1051891_1:0031f1
A0A0C3P4E7	870435_1:0031cf
A0A0C3PIZ4	870435_1:000405
A0A0C3QHD9	1051891_1:000e2a
A0A0C3SD47	745531_1:000607
A0A0C3SEE4	745531_1:0009fd
A0A0C4DU66	644358_1:000b60
A0A0C4E679	644358_1:001f13
A0A0C4EZL4	630390_1:001122
A0A0C7MXA6	1245769_1:000a19
A0A0C7N433	1245769_1:000655
A0A0C7N538	1245769_1:000bdf
A0A0C9M7C8	91626_1:00170d
A0A0C9N408	91626_1:000a41
A0A0C9SLL5	664439_1:004476
A0A0C9W349	990650_1:002dac
A0A0C9WW64	1095629_1:001969
A0A0C9WX29	1095629_1:0017ea
A0A0C9Z2S4	765257_1:001f25
A0A0C9ZHC7	765257_1:000aee
A0A0C9ZLL2	930992_1:002beb
A0A0D0BJE1	930992_1:000014
A0A0D0D411	930991_1:002b75
A0A0D0DW96	930991_1:001b31
A0A0D1CDX8	237631_1:0004e9
A0A0D1E733	237631_1:0005c6
A0A0D1WD53	1016849_1:0005af
A0A0D1WVS6	212818_1:000f9c
A0A0D1XGM8	1016849_1:000258
A0A0D1Z7Y2	253628_1:0002ed
A0A0D1ZHK8	212818_1:0010ff
A0A0D1ZZ16	569365_1:0003ed
A0A0D2A0M1	253628_1:001fb6
A0A0D2A1D1	569365_1:00020f
A0A0D2BQD3	91928_1:0004a7
A0A0D2C502	91928_1:000e38
A0A0D2CFP3	5601_1:0024eb
A0A0D2D889	215243_1:00227f
A0A0D2DUH4	215243_1:000956
A0A0D2E858	1442368_1:000346
A0A0D2F1T5	348802_1:000270
A0A0D2F9F6	5601_1:0024fa
A0A0D2FIX7	348802_1:000222
A0A0D2GN84	1442369_1:002aa7
A0A0D2GU25	1442368_1:0011a6
A0A0D2I6P2	1442371_1:002c4c
A0A0D2JGN9	1442369_1:000a10
A0A0D2KKU5	1442371_1:000234
A0A0D2MN64	145388_0:002e0a
A0A0D2PFU5	945553_1:00006d
A0A0D2Q3H4	945553_1:0010b3
A0A0D2V7T4	29730_0:006c1e
A0A0D7A648	1128425_1:0021b0
A0A0D7AK33	1128425_1:000978
A0A0D7BHR5	1314674_1:0012c5
A0A0D7BL19	1314674_1:001026
A0A0D9QG90	5857_1:00118f
A0A0D9RRJ6	60711_0:002a9b
A0A0D9S809	60711_0:0038cf
A0A0F4GGZ3	1047168_1:0016d5
A0A0F4GSU3	1047168_1:0009af
A0A0F4YJ69	1408163_1:001e7a
A0A0F4YQP5	1408163_1:0014fb
A0A0F4ZE17	72032_1:000729
A0A0F4ZH44	72032_1:0012c6
A0A0F7TH11	104259_1:0001b7
A0A0F7VDZ7	104259_1:000dcb
A0A0F7ZPT0	1043627_1:00117e
A0A0F8C311	215358_0:00282a
A0A0F8UHQ5	308745_1:00180f
A0A0F8V369	308745_1:001de9
A0A0F9XC86	5544_1:002574
A0A0F9ZKI1	5544_1:001bce
A0A0G2EA33	158046_1:0001ce
A0A0G2EAD5	158046_1:00013e
A0A0G2HS23	1214573_1:0026cc
A0A0G2HXD4	1214573_1:000b76
A0A0G4EYC6	1169540_1:0011ed
A0A0G4IRQ5	37360_1:000e3b
A0A0G4LU72	100787_1:00238c
A0A0G4MXN6	100787_1:004962
A0A0H2RAN0	27342_1:003037
A0A0H2SAS1	27342_1:001acf
A0A0J1B2Q3	879819_1:0012a6
A0A0J8B4H2	3555_0:005bcc
A0A0J8B6R4	3555_0:00584e
A0A0K6FNK3	456999_1:0004c9
A0A0K6G5V6	456999_1:001bc5
A0A0K8LBP7	91492_1:0012b3
A0A0K8LL41	91492_1:001e8a
A0A0K9PBY9	29655_0:002b3a
A0A0K9PNI6	29655_0:0017b8
A0A0K9PRY9	29655_0:001490
A0A0K9QSW8	3562_0:005a5c
A0A0K9RCW7	3562_0:000878
A0A0L0C8H6	7375_0:001d70
A0A0L0CJB3	7375_0:0032df
A0A0L0DCE6	461836_1:0015e9
A0A0L0FB30	667725_0:00345b
A0A0L0HBS9	645134_1:0019c1
A0A0L0N7F5	1163406_1:0008ea
A0A0L0NF27	1163406_1:00180b
A0A0L0S5Y7	578462_1:003a15
A0A0L0TDA3	578462_1:00039f
A0A0L0VAW8	1165861_1:0026bd
A0A0L0VB87	1165861_1:002660
A0A0L1HR93	183478_1:001d7f
A0A0L1HZS4	183478_1:0004b5
A0A0L1IWE2	1509407_1:001eec
A0A0L1JFV3	1509407_1:000597
A0A0L6V6C8	27349_1:002103
A0A0L6VBW1	27349_1:001a14
A0A0L6WDF0	1306850_1:0022bc
A0A0L6WT65	1306850_1:000ea6
A0A0L7L3K6	104452_0:0024ff
A0A0L7LP39	104452_0:00096c
A0A0L8HY21	37653_0:000b52
A0A0L9TN88	3914_0:000464
A0A0L9UH47	3914_0:002435
A0A0M8MX32	77020_1:0006a4
A0A0M8N258	150374_1:000296
A0A0M8N513	150374_1:00107f
A0A0M8NWH3	229535_1:000a3d
A0A0M8NZE8	229535_1:001e3a
A0A0M9EUQ5	179993_1:000993
A0A0M9F373	179993_1:000ec0
A0A0N1NXS1	1664694_1:000b71
A0A0N7L9N2	401625_1:0009d8
A0A0P1A6W8	4781_1:000352
A0A0P1BAK3	401625_1:0002d9
A0A0P7BL91	78410_1:002c7f
A0A0P7BQ64	78410_1:0010e3
A0A0P7V364	113540_0:002eb1
A0A0Q9WC12	7244_0:00055d
A0A0S4IJM5	75058_1:000027
A0A0S6XI54	1603295_1:001113
A0A0S6XMT4	1603295_1:000a8e
A0A0S7DJD4	293939_1:000ab3
A0A0S7E7P6	293939_1:002111
A0A0T6AXQ7	1629725_0:001c86
A0A0T6B143	1629725_0:0016f1
A0A0U1LJ80	28573_1:000001
A0A0U1M845	28573_1:0021a5
A0A0U5G837	454130_1:002692
A0A0U5GWG7	454130_1:00229a
A0A0U9HR63	105231_0:0032ce
A0A0V0QHC6	266149_1:00053e
A0A0W4ZV29	1408657_1:00084f
A0A0W7W2D3	398673_1:00230a
A0A101M850	48697_1:002733
A0A109FHJ2	1305733_1:000bab
A0A109FK72	1305733_1:000678
A0A131ZT01	52283_0:000022
A0A132AJC5	52283_0:0024d8
A0A135LI44	5078_1:000ddd
A0A135LSI4	5078_1:00044f
A0A135UHP1	1209931_1:001b92
A0A135US31	1209931_1:0014c8
A0A136JG37	196109_1:00080f
A0A136JJA2	196109_1:000191
A0A137NS57	796925_1:00252e
A0A137QRK8	1714833_1:000afd
A0A139A5K9	1344416_1:0028fb
A0A139A8R3	1344416_1:0024ba
A0A139HKV8	321146_1:0018c6
A0A139HQ59	321146_1:000e6a
A0A150GUR4	33097_0:000f7d
A0A151GHX6	98403_1:0015b6
A0A151GPL8	98403_1:0009e1
A0A151P516	8496_0:000b32
A0A151R3U3	3821_0:006223
A0A151UAI9	3821_0:0000c2
A0A151W4W2	39966_1:0026c5
A0A151WDQ2	39966_1:0000e4
A0A162IR74	1081108_1:001b38
A0A162NKX3	763407_1:0019e5
A0A162WIV6	5454_1:0023ac
A0A162ZNV1	5454_1:001cea
A0A163JTG7	4829_1:000bd4
A0A164S939	1314777_1:001f80
A0A164XBW6	1314777_1:000ce9
A0A165E9G1	1314785_1:0019e7
A0A165EDD4	1314785_1:001872
A0A165I2I2	1328760_1:0009ae
A0A165JH05	1353952_1:0004d7
A0A165JLA3	1314781_1:0024da
A0A165JXF4	1328760_1:000132
A0A165PMH7	1314781_1:0007ee
A0A165PYW3	1314782_1:00246c
A0A165R5K1	1314783_1:001351
A0A165UEL4	1314783_1:00022f
A0A165VBM8	1314782_1:0006d8
A0A166L2B9	1314672_1:000594
A0A166LLE1	1314672_1:0002b0
A0A166SJV8	708197_1:002d27
A0A166U5Z9	1081109_1:000ec2
A0A166UVL9	708197_1:001f67
A0A166V431	436010_1:00097c
A0A167CVV2	1573173_1:0029ba
A0A167M4T6	1081102_1:0014fd
A0A167NML5	1081104_1:001433
A0A167QB22	1330018_1:000857
A0A167QPG9	763407_1:0006f2
A0A167QXK9	1081102_1:0008be
A0A167RPX7	1081104_1:000c98
A0A167TFF2	436010_1:007c27
A0A168EZ27	1081109_1:0014fc
A0A168GQ23	1081108_1:001cd0
A0A168GXH8	747725_1:002b57
A0A168K669	747725_1:001bc4
A0A168NLQ9	4829_1:000502
A0A175VX04	100816_1:001e71
A0A176VUG4	1480154_0:002667
A0A176WDG9	1480154_0:00115a
A0A177C1X2	1460663_1:00304f
A0A177CNQ4	1460663_1:001102
A0A177EB52	1805483_1:0005b3
A0A177UYX8	117179_1:00104f
A0A177UZ26	117179_1:001051
A0A178AD61	765868_1:003041
A0A178ALA4	765868_1:002695
A0A178DLW0	765867_1:003287
A0A178DU32	765867_1:0028ab
A0A178ZSD0	1367422_1:0011ba
A0A178ZYH7	1367422_1:00015f
A0A179FRG9	1380566_1:001688
A0A179FSX1	1380566_1:0014ba
A0A179HWZ4	33203_1:0002a8
A0A179I1S0	33203_1:00019f
A0A180G8L5	630390_1:002935
A0A182F6J4	7167_0:001071
A0A182GMC9	7160_0:002628
A0A182H6P1	7160_0:0037b5
A0A182IKZ8	41427_0:002d64
A0A182KH25	43041_0:0000bc
A0A182NGD6	7168_0:00322e
A0A182P868	199890_0:000734
A0A182QN73	69004_0:0026d6
A0A182RYA3	62324_0:002c6e
A0A182SI13	74869_0:002222
A0A182W2R2	112268_0:000a48
A0A182XVI1	30069_0:000ee3
A0A194Q7M0	66420_0:00207a
A0A194S936	578459_1:00073f
A0A194V2B8	694573_1:0015bb
A0A194VBP1	694573_1:002202
A0A194VIV6	105487_1:002950
A0A194VNN1	105487_1:000579
A0A194XP09	149040_1:000a1c
A0A194XR03	149040_1:0007ad
A0A197JCC9	1314771_1:00370f
A0A197K363	1314771_1:00144f
A0A1A0H507	869754_1:0015a4
A0A1A0H6W3	869754_1:001403
A0A1A0H956	869754_1:001151
A0A1A6AD72	1296121_1:0008ea
A0A1A8W0I3	864141_1:000077
A0A1A9UG38	7395_0:000410
A0A1A9WM21	37001_0:002073
A0A1A9X1B3	37001_0:00340a
A0A1B0DKW3	29031_0:0022f4
A0A1B0GMD7	29031_0:000910
A0A1B1E239	208452_1:000e31
A0A1B6QEI9	4558_0:001e1f
A0A1B7NGU4	1314800_1:000390
A0A1B7NJA4	1314800_1:000079
A0A1B7NRK1	1658172_1:0000a4
A0A1B7NVH5	1658172_1:001b36
A0A1B7T9Y6	766949_1:0010ea
A0A1B7TG81	766949_1:0010b0
A0A1B8AKT7	36050_1:002505
A0A1B8ALW7	36050_1:001c19
A0A1B8C4M3	1622147_1:001e0b
A0A1B8CPR7	1622147_1:0002c0
A0A1B8E5U6	1524831_1:000e64
A0A1B8E8I8	1524831_1:000bc2
A0A1B8ELN4	1622149_1:00226a
A0A1B8EWB6	1622149_1:001510
A0A1B8G8H1	342668_1:002654
A0A1B8GVR7	342668_1:000730
A0A1B9G620	1296100_1:000e95
A0A1B9HWJ7	1296096_1:001916
A0A1C7MPF0	5627_1:000001
A0A1C7N4S4	101091_1:00228a
A0A1C7NN85	101091_1:001b8d
A0A1D2MJK6	48709_0:0033c5
A0A1D2MYK2	48709_0:00208b
A0A1D2VB38	1344418_1:00165e
A0A1D2VHW3	1344418_1:000ce9
A0A1D3CU12	88456_1:000ac9
A0A1D5PQ11	9031_0:003736
A0A1D8PHZ3	237561_1:0008f9
A0A1D8PKD0	237561_1:000b59
A0A1E1K9P2	914237_1:000b36
A0A1E1KHC9	914237_1:002efb
A0A1E3B7E1	573508_1:0008c5
A0A1E3BU97	573508_1:000399
A0A1E3IDN8	1295531_1:0008af
A0A1E3NG18	763406_1:0010e3
A0A1E3NQL4	763406_1:000534
A0A1E3NZX6	683960_1:0012c6
A0A1E3P0Z6	683960_1:000dd8
A0A1E3P8B1	683960_1:000893
A0A1E3PK19	857566_1:000c76
A0A1E3PSJ4	857566_1:000214
A0A1E3Q229	675824_1:001542
A0A1E3QES4	675824_1:0002b1
A0A1E3QNX8	984486_1:000e9f
A0A1E3QUX0	984486_1:00070f
A0A1E3QVT2	984486_1:0005cd
A0A1E4RIG6	984485_1:000d30
A0A1E4RNZ6	984485_1:00064f
A0A1E4RP90	984485_1:000614
A0A1E4S6H9	983966_1:000685
A0A1E4S6Q9	983966_1:000569
A0A1E4S8G1	983966_1:0000a6
A0A1E4SI98	984487_1:000c24
A0A1E4SIP5	984487_1:000d76
A0A1E4SKX1	984487_1:000836
A0A1E4SUF8	983967_1:00140b
A0A1E4SYV5	983967_1:000d8d
A0A1E4THK5	767744_1:00071d
A0A1E4TPS3	669874_1:0012d5
A0A1E4TRE0	669874_1:001083
A0A1E4TYI2	669874_1:0006a6
A0A1E5R1D3	56408_1:000404
A0A1E5RDP5	56408_1:000d06
A0A1E5RLM9	211096_1:000722
A0A1E5RM63	211096_1:0006cd
A0A1E5RN13	56408_1:000772
A0A1E5V8I5	888268_0:00445e
A0A1E5VM05	888268_0:00321c
A0A1F5LU47	1835702_1:0008bd
A0A1F7ZUX0	109264_1:001fe7
A0A1F8A524	109264_1:0011a2
A0A1G4AUB4	1209926_1:00098c
A0A1G4BB32	1209926_1:00255b
A0A1G4IN69	1266660_1:0000c5
A0A1G4J2R0	1230905_1:0003f4
A0A1G4JEH0	1266660_1:000a22
A0A1G4JJR6	1230905_1:000a2f
A0A1G4JM77	1266660_1:000d10
A0A1G4K708	1266666_1:000a00
A0A1G4KA57	1230905_1:000e45
A0A1G4KLV0	1266666_1:0011d3
A0A1G4M9P0	4955_1:0004e9
A0A1G4MBG7	4955_1:000716
A0A1G4MDD1	4955_1:0009c2
A0A1I8MA04	7370_0:000545
A0A1I8MD80	7370_0:0026ea
A0A1I8P6I4	35570_0:0023d6
A0A1I8QEM2	35570_0:001057
A0A1J1I3I0	568069_0:0018a8
A0A1J1J2Z5	568069_0:004b8b
A0A1J4JLW2	1144522_1:0044d7
A0A1J4MQY3	857276_1:0002f4
A0A1J6IPV2	49451_0:000872
A0A1J6KDD4	49451_0:0067db
A0A1J7FVA8	3871_0:006ce1
A0A1J7J3I4	1408157_1:0002c0
A0A1J7JK10	1408157_1:00082c
A0A1J8QEI9	180088_1:0026d5
A0A1J8R144	180088_1:00093a
A0A1J9PAP3	1447872_1:0011ab
A0A1J9Q381	1447872_1:001e19
A0A1J9RS59	236234_1:00091c
A0A1J9S3X3	236234_1:000f4b
A0A1L0BQU5	45354_1:000c3e
A0A1L0DVU7	45354_1:00139a
A0A1L0GGA3	45354_1:001263
A0A1L7WDL7	576137_1:002390
A0A1L7WWW6	576137_1:0033a9
A0A1L8FIA8	8355_0:004f8f
A0A1L9P740	1036611_1:00008b
A0A1L9Q4I9	1036611_1:003288
A0A1L9RHH5	1073089_1:001ce0
A0A1L9RK30	1073089_1:00175a
A0A1L9SLW8	1073090_1:000db2
A0A1L9SRS9	1073090_1:000919
A0A1L9T3Q3	1036612_1:002ba4
A0A1L9TW10	1036612_1:000788
A0A1L9U4K3	767769_1:002e38
A0A1L9UPT0	767769_1:00145e
A0A1L9V579	1160497_1:00295d
A0A1L9VJ05	1160497_1:001642
A0A1L9WJ20	690307_1:0023b1
A0A1L9WVB9	690307_1:001362
A0A1M2VUT8	154538_1:002f39
A0A1M2VYC5	154538_1:002a60
A0A1Q3B783	3775_0:001bea
A0A1Q3C7H9	3775_0:004d09
A0A1Q3D1I4	3775_0:007446
A0A1Q3EGW2	5353_1:001caf
A0A1Q3EQ42	5353_1:00279a
A0A1Q5SZX3	1316194_1:0030d5
A0A1Q5ULF8	1316194_1:0003e4
A0A1Q8RBC9	708187_1:001566
A0A1Q8S4H9	708187_1:000e76
A0A1R3H6U2	93759_0:006e21
A0A1R3H9X1	210143_0:004c76
A0A1R3HJW6	210143_0:004524
A0A1R3IDF5	210143_0:002ef9
A0A1R3JAJ0	93759_0:003eac
A0A1R3KBG2	93759_0:001f2e
A0A1R3R981	602072_1:0025be
A0A1R3S2C5	602072_1:00026a
A0A1S2YAH1	3827_0:00334d
A0A1S2YP22	3827_0:004a54
A0A1S2ZLP5	9365_0:0018a7
A0A1S3AGT3	9365_0:003ded
A0A1S3ASS8	3656_0:000934
A0A1S3BBK1	3656_0:0018de
A0A1S3CBS9	3656_0:0004f7
A0A1S3FNE0	10020_0:00264a
A0A1S3H4V6	7574_0:002fe3
A0A1S3KYH3	8030_0:004e0e
A0A1S3LRR1	8030_0:0008b8
A0A1S3N2Y2	8030_0:007aa8
A0A1S3ZHE5	4097_0:00a29b
A0A1S4AID1	4097_0:00c383
A0A1S4B5J1	4097_0:00d701
A0A1S4ER17	121845_0:0048c7
A0A1S8VW87	1357716_1:000e7c
A0A1U7LQG7	1198029_1:0002e4
A0A1U7LUH3	1198029_1:000f24
A0A1U7RM56	38654_0:0010df
A0A1U7U3T5	1868482_0:002e1a
A0A1U8AH62	4432_0:002668
A0A1U8ATB1	4432_0:00377d
A0A1U8B3J2	4432_0:00404a
A0A1U8DHL9	38654_0:003337
A0A1U8E1L3	4072_0:0054d6
A0A1U8E8H9	4072_0:004c34
A0A1U8QCD3	4432_0:004aa8
A0A1U8QCD3	4432_0:004ac0
A0A1V1T102	1813822_1:000fa9
A0A1V1TLJ3	1813822_1:002b45
A0A1V2L8T6	36022_1:000909
A0A1V2LBG7	36022_1:000577
A0A1V6P7C7	69771_1:0014a4
A0A1V6PNM2	69771_1:000059
A0A1V6Q9K2	416450_1:000f86
A0A1V6SAN7	29845_1:0004f2
A0A1V6SST9	254877_1:001b3d
A0A1V6TC57	303698_1:00139f
A0A1V6TU54	303698_1:000636
A0A1V6V797	36646_1:0001f4
A0A1V6XMC9	60175_1:0023bf
A0A1V6Z845	60175_1:000303
A0A1V8SED5	1507870_1:003a0c
A0A1V8SSS6	1507870_1:00227b
A0A1V8TGB0	1507870_1:00489d
A0A1V9XLR9	418985_0:001709
A0A1W2TLL7	77044_1:000f59
A0A1W2TTW8	77044_1:0027e1
A0A1W4UJM5	30025_0:000c69
A0A1W4VY44	30025_0:0039f0
A0A1W4WBU3	224129_0:000efe
A0A1W4WS99	224129_0:00124b
A0A1W5D0Z5	136370_1:001264
A0A1W5D8D3	136370_1:001dc9
A0A1X0P9U2	67003_1:000c1c
A0A1X2INV5	90262_1:003373
A0A1X2ITS3	90262_1:002681
A0A1X7QX82	1789683_1:00054f
A0A1X7QZC9	1789683_1:000498
A0A1X7R0E9	1789683_1:000cdf
A0A1Y1HU69	105231_0:002ca3
A0A1Y1JKM3	77519_1:000b45
A0A1Y1U5H4	4999_1:000fa2
A0A1Y1V387	1754191_1:0019e0
A0A1Y1VNT7	1754191_1:00016e
A0A1Y1VPL6	1754192_1:002acd
A0A1Y1W0H6	1754192_1:002158
A0A1Y1W4C7	61395_1:00062e
A0A1Y1WMW5	61395_1:00025b
A0A1Y1X8J3	1314790_1:00343f
A0A1Y1ZI90	1231657_1:0037cd
A0A1Y1ZZX9	1231657_1:00197a
A0A1Y2ANL6	71784_1:001b3e
A0A1Y2AVD6	71784_1:00140d
A0A1Y2BWJ4	329046_1:0029c9
A0A1Y2DT87	1141098_1:0030f8
A0A1Y2EEB5	1141098_1:001277
A0A1Y2EHP8	106004_1:001c31
A0A1Y2EVF0	1754190_1:002221
A0A1Y2EVY4	56484_1:000e93
A0A1Y2EXZ3	56484_1:000e55
A0A1Y2FMQ0	1754190_1:00349b
A0A1Y2G189	106004_1:001141
A0A1Y2GVK9	64571_1:000259
A0A1Y2H5F2	64571_1:000da0
A0A1Y2I3T7	765915_1:000ed5
A0A1Y3BPF7	6958_0:000c81
A0A1Z5T4X1	1157616_1:000772
A0A1Z5T8Q6	1157616_1:002eb0
A0A1Z5TAH2	1157616_1:003a13
A0A200Q838	56857_0:0013b9
A0A200R987	56857_0:002b6a
A0A218WA14	22663_0:0090c5
A0A218WPH4	22663_0:0052eb
A0A225VEI6	4795_1:005377
A0A226EE70	158441_0:002017
A0A251RCH6	3760_0:000e4c
A0A251SW59	4232_0:00a26a
A0A251SZH5	4232_0:009432
A0A251UFP3	4232_0:004530
A0A286XY85	10141_0:002c25
A0A2A9PKP3	268505_1:00185a
A1CG16	344612_1:0012a9
A1CPS3	344612_1:00047b
A1D2M1	331117_1:00202f
A1D9A1	331117_1:0015cb
A3GHN7	322104_1:0000ec
A3LPW5	322104_1:0005f4
A3LYF9	322104_1:001314
A5DAX0	294746_1:0015f3
A5DFE5	294746_1:000eaa
A5DG56	294746_1:000fc8
A5DYN8	379508_1:000d28
A5DZJ4	379508_1:000bc5
A5E095	379508_1:000c6c
A6R452	339724_1:0011f2
A6XPE0	339724_1:002437
A7EDE9	665079_1:00172e
A7SUY1	45351_0:001c15
A7TIQ2	436907_1:000dd0
A7TL20	436907_1:000aaf
A8J9D3	3055_0:000ecb
A8N215	240176_1:0004c4
A8P6C2	240176_1:001aa4
A8PXF1	425265_1:000a1f
A8QAB9	425265_1:000298
A8WU77	6238_0:00100e
B0CQR0	486041_1:004375
B0W1B9	7176_0:0046ac
B0X286	7176_0:00313e
B2AB24	515849_1:00031c
B2AXL7	515849_1:002817
B2W558	426418_1:001b16
B2WJA6	426418_1:00085c
B3M300	7217_0:002e61
B3MU28	7217_0:000cf2
B3S2W8	10228_0:00110d
B4JCL3	7222_0:00322e
B4KER1	7230_0:001b3a
B4LT66	7244_0:001cb6
B4MZL2	7260_0:0017dd
B4NBP3	7260_0:001fd1
B5RU82	284592_1:001081
B5Y3S2	556484_1:00142d
B6GX81	500485_1:000f95
B6HKW0	500485_1:00060b
B6JVQ9	402676_1:00067c
B6QIL7	441960_1:000fe9
B6QUZ2	441960_1:0000d4
B7PEN0	6945_0:00134a
B8MK25	441959_1:0011fd
B8MTZ4	441959_1:00024f
B9R7H3	3988_0:004fb2
B9SPT6	3988_0:0016a0
C0NB22	447093_1:0021a8
C0NJ33	447093_1:0015eb
C0P488	4577_0:004ca6
C1E2L1	296587_0:00098e
C1GWP5	502779_1:000b5c
C1H800	502779_1:0019cc
C1N8W7	564608_0:00024b
C3XZQ6	7739_0:000e62
C3Y1C3	7739_0:001091
C4JKF1	336963_1:000613
C4JQK9	336963_1:000e73
C5DHD6	559295_1:0008cf
C5DMQ9	559295_1:000fdc
C5E2Q4	559295_1:001359
C5FJQ7	554155_1:0016ae
C5M772	294747_1:0005d4
C5MAD6	294747_1:000a53
C5MHV3	294747_1:00166e
C5Y6G8	4558_0:003e92
C5YIB3	4558_0:0052db
C6KTC9	36329_1:0009a7
C7YZ27	660122_1:002770
C7Z6D6	660122_1:000c0f
C8VTL0	227321_1:002266
D0NDJ0	403677_1:002402
D6WSZ4	7070_0:001f37
D6WTQ2	7070_0:002065
D7FKJ7	2880_1:0027c9
D7KFE8	81972_0:001086
D7KLE3	81972_0:0012ce
D7L979	81972_0:002281
D8LZT3	12968_1:0006a8
D8PMT7	578458_1:00044c
D8PNH0	578458_1:00020a
D8RFQ2	88036_0:00265c
D8RFQ2	88036_0:006251
D8S2T9	88036_0:004587
D8S8E3	88036_0:004c4c
D8U0H6	3068_0:0019e8
E1ZC41	554065_0:000e31
E2B9M2	610380_0:0007db
E2QV44	9615_0:0005d9
E2RA41	9615_0:00404c
E3K203	418459_1:002e76
E3KGH9	418459_1:002025
E3M4U4	31234_0:005541
E3QR17	645133_1:0020c5
E3QSL7	645133_1:002321
E3S320	861557_1:002341
E3S5C1	861557_1:002686
E4UN35	535722_1:0016a6
E4UZV4	535722_1:00092a
E5A2D1	985895_1:001ee3
E5A5K9	985895_1:0021b5
E6ZTN3	999809_1:000480
E6ZTX5	999809_1:00053f
E9EC78	655827_1:001d34
E9EEN3	655827_1:002099
E9G432	6669_0:00117f
E9QJJ0	7955_0:0036e9
F0XQR0	655863_1:001b0f
F0XUR4	655863_1:001ed1
F0YDQ5	44056_1:001980
F1A5R1	5786_1:002f78
F1NY49	9031_0:003736
F2Z4H8	9913_0:00492c
F2Z5F9	9823_0:003f81
F4P4G8	684364_1:0012f9
F4R4E1	747676_1:0001c9
F4RHW8	747676_1:001441
F6HQD9	29760_0:000978
F6R176	9796_0:000a57
F7EW50	9483_0:0031fb
F7F4Y9	13616_0:002b89
F7HVM3	9483_0:001eb7
F7VQV6	771870_1:001e0e
F7W137	771870_1:0010ae
F8PF42	936435_1:000114
F8PQK5	936435_1:000bdc
F9W6H4	1068625_1:0000ab
F9W6H4	1068625_2:0012cc
G0SC42	759272_1:0014aa
G0SFK3	759272_1:001963
G0V9T1	1064592_1:000870
G0VJ13	1064592_1:0012d0
G0W6G7	1071378_1:0005cc
G0W7T2	1071378_1:000709
G0WCI0	1071378_1:000cbe
G1KTF2	28377_0:001137
G1LY11	9646_0:000437
G1PKV2	59463_0:0028a3
G1RFG7	61853_0:004904
G1T0U5	9986_0:00076b
G1WZ04	756982_1:0001b0
G1XR53	756982_1:0026f2
G2Q5D1	573729_1:00027d
G2QCX9	573729_1:001355
G2R9U9	578455_1:0019c8
G2RCS1	578455_1:001e6a
G3AKX5	619300_1:00087a
G3AR13	619300_1:0010f0
G3ARW7	619300_1:0010cd
G3B103	590646_1:0006b9
G3B187	590646_1:000632
G3BBX3	590646_1:0013eb
G3HXK9	10029_0:0030b0
G3ICB9	10029_0:004292
G3JBK4	983644_1:000dcf
G3JPR6	983644_1:001eb1
G3QLT4	9595_0:000656
G3SSF7	9785_0:002784
G3T0D1	9785_0:002e19
G3W1R8	9305_0:0026a7
G4N7J4	242507_1:001c1c
G4NFS0	242507_1:0029f0
G4TCX0	1109443_1:0022eb
G4THV0	1109443_1:001c19
G4VNR3	6183_0:001cc5
G5C6V4	10181_0:001df4
G7E351	764103_1:0002b0
G7J2U1	3880_0:003e52
G7JMG2	3880_0:004bac
G8BQJ2	1071381_1:0004be
G8BUH7	1071381_1:000a75
G8BX54	1071381_1:000c8e
G8F4Q8	9541_0:0003fd
G8JR25	931890_1:000571
G8JRR4	931890_1:00057f
G8JWT3	931890_1:001106
G9MWD7	413071_1:0017ff
G9N5S6	413071_1:000aca
G9NGN6	452589_1:002986
G9NQD6	452589_1:001ce7
H0WKE0	30611_0:004195
H0X4S2	30611_0:0014b0
H2AUT0	1071382_1:0008b2
H2AY16	1071382_1:000e59
H2B0P3	1071382_1:001223
H2MLK2	8090_0:00215b
H2P5X7	9601_0:0008fd
H3AUM2	7897_0:00234e
H3BEG2	7897_0:00060a
H6BL09	858893_1:00011a
H6BS46	858893_1:00070a
H9EQN5	9544_0:0007c9
H9IXF7	7091_0:003131
I0YHZ1	574566_0:002661
I1BL22	246409_1:003a39
I1C266	246409_1:00283f
I1GTY6	15368_0:00118c
I1I8M7	15368_0:00484a
I1IK96	15368_0:004fad
I1JEW3	3847_0:0008c4
I1KLY0	3847_0:003ebd
I1LY79	3847_0:0077f6
I2GXC2	1071380_1:0003d9
I2GZI2	1071380_1:0005cc
I2H7W4	1071380_1:001275
I3LVX7	43179_0:0005bb
I3N7Q3	43179_0:000dc3
I4Y6P5	671144_1:001145
I4Y905	671144_1:000e1d
I7MLH3	312017_1:004789
J0WV59	717982_1:00494b
J3JYC2	77166_0:002bc2
J3K1G9	246410_1:000912
J3K414	246410_1:0011cc
J3P3X8	644352_1:001fe4
J3P6S6	644352_1:002564
J4GQ18	599839_1:0014c1
J4H3J3	599839_1:0016e6
J7RH63	1071383_1:000298
J7S2J5	1071383_1:000203
J9EKL9	1172189_1:005627
J9JRG5	7029_0:00554c
J9K7U2	7029_0:000b43
K1W202	1220162_1:000ba5
K1WBR5	1072389_1:001b37
K1Y2H5	1072389_1:000ab4
K2N4L4	85056_1:0019cd
K2RD38	1126212_1:0008a5
K2S0M4	1126212_1:001044
K4AAL0	4555_0:005be2
K4B365	4081_0:00077f
K4DC11	4081_0:005c25
K5VD65	650164_1:000638
K5WA02	597362_1:000076
K5WWF1	597362_1:0010dd
K5XAM9	650164_1:000712
K7J432	7425_0:0023c6
K7TYT2	4577_0:00428b
K9G215	1170229_1:0016c6
K9GV33	1170229_1:00070a
L2FU13	1213859_1:0021d4
L2GHS6	1213859_1:000247
L5KT20	9402_0:001236
L8FWG0	658429_1:00067a
L8FZ49	658429_1:001ea6
L8GTW3	1257118_1:00243b
M0ZT45	4113_0:0019d8
M1CEZ1	4113_0:006c0d
M1CFY2	4113_0:001da9
M1VBS2	280699_0:001082
M1VX20	1111077_1:000c17
M1W4L3	1111077_1:002203
M2LUF2	717646_1:000b97
M2N4T8	717646_1:0008e9
M2QZL7	665912_1:002654
M2R7E7	914234_1:00079c
M2RB61	914234_1:00018c
M2SR04	665912_1:0029bf
M2XF33	130081_0:000f52
M2YA36	130081_0:00000f
M2YA36	130081_0:0017db
M2Z8K5	383855_1:000d3d
M2ZUE3	383855_1:001bd0
M3C291	692275_1:000e6b
M3DDX7	692275_1:000921
M3ILB6	1245528_1:000f9d
M3IRM1	1245528_1:0007cd
M3JAG9	1245528_1:00080c
M3WIT2	9685_0:00241d
M3WS96	9685_0:000ca2
M3WUN5	9685_0:003462
M3ZQR8	8083_0:002c4c
M4A045	8083_0:005348
M5FSW6	1858805_1:001db9
M5VJS3	3760_0:00527d
M5XCD6	3760_0:00082e
M7NML0	1069680_1:000d47
M7TDC7	1287681_1:002055
M7TE09	1287681_1:0012c8
M7WEY0	1130832_1:001bf1
M7WVV2	1130832_1:000ffc
M7Z0N0	4572_0:00300c
M8ANZ0	4572_0:00085a
M9M346	1151754_1:000dca
M9MBK5	1151754_1:0005a6
N1J658	546991_1:0013d2
N1JB84	546991_1:000a3e
N1PSY9	675120_1:00105b
N4V194	1213857_1:001feb
N4V6S6	1213857_1:0026b9
P31483	9606_0:0009d6
P52912	10090_0:001e7a
P70318	10090_0:002086
Q0CWS9	341663_1:0021f4
Q0D0Y6	341663_1:0027be
Q0J9Y2	39947_0:0028cb
Q0U9L9	321614_1:001213
Q0UCQ8	321614_1:001673
Q0VBZ6	9913_0:00233a
Q16NF8	7159_0:0019fe
Q1RMJ7	9913_0:000581
Q2H6Z2	306901_1:001a67
Q2HF00	306901_1:002440
Q2PFU0	9541_0:00319f
Q2R134	39947_0:00618f
Q4E625	353153_2:0036a7
Q4U9D6	5874_1:000cb6
Q4UDW7	5874_1:00058e
Q4WAR5	330879_1:0020df
Q4WSQ4	330879_1:000192
Q5ADQ1	237561_1:00092f
Q5ARJ0	227321_1:001aea
Q5BJN3	10116_0:00058c
Q5KHU8	214684_1:000a4a
Q5PQR7	10116_0:001bde
Q5R462	9601_0:00067d
Q68EU5	8355_0:001eb4
Q6BKB7	284592_1:0012ca
Q6BYF3	284592_1:0001d8
Q7QBW1	7165_0:001045
Q7ZVY0	7955_0:0017df
Q80VC6	10090_0:001199
Q8H393	39947_0:0043db
Q8IMX4	7227_0:002872
Q8SXG7	7227_0:00021a
Q95QV8	6239_0:0016f9
Q9LJH8	3702_0:00400f
Q9LQI9	3702_0:00055c
Q9NX07	9606_0:000160
Q9QZI7	10116_0:00227b
Q9SAB3	3702_0:000515
R0GM94	81985_0:0008f9
R0GWT3	81985_0:000c63
R0HYF9	81985_0:001b02
R0J3B8	671987_1:0000ef
R0KBL8	671987_1:0007d7
R1EGY4	1287680_1:001917
R1EJZ6	1287680_1:0014d2
R7T1N4	732165_1:001473
R7YQG1	1168221_1:000c81
R7YZE0	1168221_1:001894
R8BY05	1286976_1:0000f2
R8BYI0	1286976_1:000048
R9AAW3	1299270_1:001073
R9P6L0	1305764_1:00126a
R9PG30	1305764_1:001207
S2JWD1	1220926_1:0017a3
S2K1X5	1220926_1:000f89
S3C263	1262450_1:00107c
S3C9V0	1262450_1:000926
S3D785	1116229_1:000e98
S3DB11	1116229_1:001e07
S7RZR4	670483_1:0006de
S7S0L7	670483_1:000193
S7WA38	1358809_1:0001be
S7Z5N0	933388_1:00022f
S8AJS4	1284197_1:000af4
S8AX60	933388_1:001645
S8BIU3	1284197_1:001a63
S8CVF4	192259_0:0016dc
S8DE71	192259_0:0042b5
S8E704	743788_1:001583
S8EIQ2	743788_1:00080a
S9W525	653667_1:0002f8
S9YV94	419612_0:000a52
T0JUU1	1237896_1:003211
T0RNQ1	1156394_1:0029c3
T1HZV8	13249_0:002086
T1IX77	126957_0:001aa6
T1KD59	32264_0:001619
U1G2G7	1263415_1:001674
U1GD50	1263415_1:0006ba
U4KVB7	1076935_1:0004cd
U4KVY9	1076935_1:0004fe
U5GZ09	683840_1:0001c3
U5H1A5	683840_1:00047f
U7PM22	1391915_1:0019ea
U7PVF4	1391915_1:000b83
V2XIT7	1381753_1:001360
V2XXC7	1381753_1:000079
V4A175	225164_0:003c0a
V4KRP9	72664_0:005ecd
V4L5P5	72664_0:004aa6
V4LKI4	72664_0:003423
V4M6R0	72664_0:001f34
V5E7F8	1365824_1:001077
V5EVC9	1365824_1:000ddb
V5G2J9	1356009_1:001451
V5GGR6	1356009_1:0000b0
V7AY14	3885_0:0054f6
V7CI03	3885_0:001b84
V9DXZ9	1317065_1:0052b7
W0T707	1003335_1:000303
W0T9K5	1003335_1:000711
W0TH90	1003335_1:001229
W1Q8W3	871575_1:000f4b
W1QFC5	871575_1:00086d
W2S2C8	1220924_1:00187b
W2SAT8	1220924_1:0008d1
W3X1F0	1229662_1:001d1e
W3XNJ8	1229662_1:000215
W4H5E4	112090_1:000a2e
W4KEE9	747525_1:000eaf
W4KQY7	747525_1:00059a
W4XT31	7668_0:000aa0
W5JUE3	43151_0:0023fb
W5K2M6	7994_0:00177a
W5KB84	7994_0:004347
W5NDZ8	7918_0:000321
W5NXF1	9940_0:00456b
W5NXX0	9940_0:000d04
W6MH59	1382522_1:00016f
W6MH89	1382522_1:000380
W6MVW1	1382522_1:0009bc
W6Q4P7	1365484_1:0004c1
W6QIU7	1365484_1:002250
W6UDY1	6210_0:00151c
W6XX79	930089_1:001ca8
W6Y690	930089_1:00220e
W7B5Z3	138298_1:000570
W7MJV0	334819_1:000cff
W7MQ84	334819_1:002a50
W7TLC3	72520_1:0008b1
W9CPL1	1432307_1:000be9
W9CUN5	1432307_1:000517
W9RQX1	981085_0:003a52
W9RXW0	981085_0:003118
W9VIF5	1182544_1:00219a
W9VUX9	1182544_1:002334
W9XNU6	1182541_1:00225c
W9Y3P3	1182542_1:001225
W9YHE4	1182542_1:0000e4
W9YMB4	1182541_1:000cb1
X0JF09	1089451_1:002d8c
X0KWR1	1089451_1:001c3f

## Sheet: PLAAC scores
1001832_1_0019b3	22.506
1001833_1_000408	35.447
1001937_1_001538	24.326
10020_0_000694	14.996
10020_0_0023da	1.529
10029_0_000ca1	15.932
10029_0_00306f	1.529
1003335_1_000303	43.453
1003335_1_000711	35.222
10036_0_00210a	1.529
10036_0_0030c4	15.932
10047_0_002ccb	17.168
10047_0_004126	1.205
100784_0_0008bb	20.752
100784_0_0034e9	0.616
100784_0_003538	3.818
100787_1_004962	25.954
100816_1_001e71	14.385
10089_0_000f89	1.529
10089_0_0011c7	15.932
10090_0_001199	15.932
10090_0_001399	1.529
10093_0_001c43	15.932
10093_0_001c7b	1.205
101020_0_000908	9.081
101020_0_00152f	28.451
101020_0_001a2a	33.743
101020_0_001cdf	31.464
101020_0_002556	33.686
101091_1_00037c	8.515
101091_1_001b8d	21.633
101127_1_001d6f	1.987
10116_0_0020c5	1.529
10116_0_00227b	15.932
10141_0_002c25	15.932
10141_0_00489d	1.205
10160_0_002fba	1.529
10160_0_003d81	15.932
1016849_1_0005af	21.44
10181_0_0007a5	1.529
10224_0_001a6f	20.089
10224_0_001a7a	15.783
10224_0_001a7e	24.395
10228_0_001412	33.443
1026970_0_000d5d	1.529
1026970_0_00348e	16.741
103372_0_000357	1.325
1034331_1_000546	34.346
1035309_1_000ad4	23.121
1036611_1_003288	9.256
1036612_1_002ba4	9.256
1036808_1_001cae	10.299
103695_0_0017dd	1.529
103695_0_00270a	18.518
103944_0_0000f0	19.314
103944_0_001fb2	1.529
1041015_0_0016b5	10.945
1041607_1_00056f	36.257
1041607_1_0008de	25.858
104259_1_0001b7	11.417
1043002_1_00144e	21.882
1043003_1_001bd4	17.806
1043004_1_0008ed	20.696
1043005_1_001d96	18.647
1043627_1_00032b	19.509
104421_0_001232	2.871
104452_0_0024ff	6.608
104688_0_000c61	12.301
1047168_1_0016d5	26.172
1049336_0_001c6c	24.788
105023_0_0023e2	34.021
105023_0_002631	16.379
1051891_1_0031f1	7.518
1052685_1_00088a	6.309
105487_1_000579	22.782
105696_1_0008a5	20.847
106004_1_001141	27.548
1064592_1_0012d0	20.145
106582_0_0003be	32.55
106582_0_004397	17.436
1069443_1_000c94	10.858
1069443_1_000fb2	45.314
1069680_1_000d47	14.391
1071378_1_000709	13.034
1071380_1_0003d9	11.331
1071380_1_001275	40.594
1071381_1_000a75	15.508
1071381_1_000c8e	2.189
1071382_1_0008b2	19.984
1071382_1_000e59	13.16
1071383_1_000298	17.286
1072389_1_000ab4	36.384
1073089_1_001ce0	11.417
1073090_1_000db2	11.417
1076935_1_0004fe	19.054
1077348_1_00015f	1.37
1080349_1_0004de	21.61
1080349_1_0012a1	14.517
1081102_1_0014fd	21.408
1081103_1_001c39	17.037
1081104_1_001433	16.899
1081105_1_00172e	17.037
1081107_1_00003c	16.39
1081108_1_001cd0	16.899
1081109_1_000ec2	16.528
1088818_0_000e11	21.524
1088818_0_001009	9.829
1088818_0_002bae	6.593
1088818_0_0037e0	11.492
1088818_0_003c15	24.473
1088818_0_0042ef	20.865
108892_1_001a47	6.296
1089451_1_002d8c	21.183
109264_1_001fe7	11.417
109280_0_002c5c	30.996
109280_0_00479e	10.924
109478_0_003012	1.529
109478_0_003108	15.932
1095629_1_001969	7.874
1095630_1_00412e	14.159
110193_0_001da5	4.981
1105325_1_00190e	16.899
1109443_1_001c19	10.347
1111077_1_002203	15.519
1116229_1_001e07	29.274
112498_1_00137a	23.196
1126212_1_001044	10.339
1128425_1_000978	7.028
1130832_1_000ffc	27.908
113334_0_00088d	1.704
113540_0_0011a1	23.186
113540_0_002637	39.77
1136231_1_000a7b	16.479
1136231_1_000c05	10.201
1137138_1_0012fa	9.268
1137211_1_002cd9	10.497
1141098_1_0030f8	24.982
114398_0_002087	22.656
1144522_1_004250	28.345
1149755_1_002406	13.695
1155016_0_0024ce	0.919
1157616_1_0007ef	15.452
1157616_1_002eb0	15.129
1157962_0_002291	10.602
1159556_1_0006dc	15.421
1160497_1_001642	12.552
1163406_1_0008ea	26.98
1165861_1_002660	6.904
1165861_1_00266e	3.054
1168221_1_001894	17.329
1169474_1_0012ce	15.667
1169474_1_004c95	3.962
1169540_1_0011ed	0.108
1169540_1_004083	7.166
1170229_1_00070a	11.55
1172189_1_002586	29.118
1172189_1_004238	8.182
1172189_1_005627	23.728
1173061_1_00068c	10.789
1173061_1_001444	54.174
1173701_1_00163b	24.94
118200_0_00125d	7.52
118200_0_0027ee	13.799
1182541_1_000cb1	17.532
1182542_1_0000e4	15.452
1182544_1_00219a	20.168
1182545_1_002a9c	22.682
118797_0_001d2f	1.205
118797_0_002dad	15.932
1198029_1_0002e4	8.703
1209926_1_00255b	23.797
1209931_1_0014c8	24.811
1213857_1_0026b9	23.839
1213859_1_0021d4	22.26
1214573_1_0026cc	23.767
121530_0_000158	5.675
121530_0_00295f	20.752
121759_1_001f3a	12.515
121845_0_000e90	1.745
1220924_1_00187b	19.292
1220926_1_000f89	13.164
1220926_1_002753	46.472
122368_1_002ee4	22.32
1229662_1_000215	25.882
1230840_0_000c08	15.932
1230840_0_002d60	1.205
1230905_1_0003f4	20.534
1230905_1_000e45	3.187
1231657_1_00197a	15.672
123851_0_00306e	8.807
1245528_1_00080c	19.604
1245528_1_000f9d	12.589
1245748_1_001b1f	11.417
1245769_1_000a19	21.982
1245769_1_000bdf	47.138
1257118_1_00243b	3.261
125878_0_00332f	3.73
125945_0_001b59	11.484
1262450_1_00107c	26.455
1263082_1_001e76	3.66
1263082_1_0021ba	8.151
1263415_1_0006ba	20.912
1266660_1_0000c5	9.665
1266660_1_000d10	39.58
1266666_1_0002b5	41.939
1266666_1_000a00	45.837
1266667_1_0003b3	36.214
1266667_1_00095f	24.644
1268274_1_000ac9	19.002
126957_0_001aa6	23.497
127582_0_00103c	0.765
127582_0_001c78	15.932
1276143_1_001ec3	16.491
1276529_1_000284	26.172
1279043_1_0020b9	19.622
1280523_1_001799	25.645
1283841_1_000e16	25.645
128390_0_002bca	20.752
128390_0_0039f1	5.288
1284197_1_000af4	19.892
1286976_1_0000f2	25.733
1287680_1_0014d2	16.508
1287681_1_0012c8	25.813
1294385_1_0000be	25.738
1294385_1_00089c	12.495
1296121_1_000503	7.009
12968_1_001724	31.603
1299270_1_001073	30.427
130453_0_000a7a	27.574
130453_0_001d9e	9.295
130453_0_003552	30.815
130453_0_004b02	18.889
130453_0_0068fc	19.65
130453_0_0082c5	28.671
1306850_1_000ea6	5.741
13146_0_000ba2	17.695
13146_0_0025c7	6.674
13146_0_003725	0.961
1314670_1_000784	21.271
1314672_1_00092a	38.862
1314674_1_001026	19.02
1314771_1_00370d	13.74
1314771_1_00370f	53.266
1314777_1_001f80	10.093
1314781_1_0024da	33.857
1314782_1_0006d8	6.742
1314783_1_001351	10.826
1314785_1_0019e7	6.668
1314800_1_000390	6.155
1316194_1_0003e4	11.417
13164_0_001f6f	29.591
13164_0_002b5c	30.364
132113_0_003ab9	1.569
13249_0_002086	16.026
1328760_1_0009ae	9.41
132908_0_000e08	15.932
132908_0_0025fe	1.529
13333_0_000300	30.081
13333_0_001745	11.04
13333_0_0020c3	32.782
133434_0_000248	14.227
133901_0_0032ab	7.257
1340429_1_001ef5	1.901
1344414_1_0007e2	19.348
1344416_1_0024ba	3.803
1344418_1_00165e	13.259
1353009_1_001024	17.335
1356009_1_0000b0	9.26
1357716_1_000e7c	2.187
136037_0_000848	1.54
13616_0_002b89	16.774
13616_0_003ed2	1.529
136370_1_001264	26.113
1365484_1_0004c1	11.55
1365886_1_000339	19.944
1365886_1_00085c	20.958
1365886_1_00105e	32.531
1365886_1_0022aa	30.134
1367422_1_00015f	19.982
13686_0_0018b1	1.634
13706_1_0029b9	18.938
13735_0_000508	20.45
13735_0_003038	1.205
13735_0_004962	6.825
1380566_1_0014ba	16.771
1381753_1_001360	3.296
1381753_1_00178c	11.192
1382522_1_00016f	9.771
1382522_1_0009bc	12.462
1388766_1_001391	12.42
1391915_1_000b83	24.359
1392242_1_002b62	11.417
1392248_1_000dd2	11.417
1392250_1_001ec2	11.417
1392255_1_002936	8.697
1399860_1_001b75	16.093
1399860_2_00059f	16.093
1408157_1_0002c0	16.85
1408163_1_0014fb	12.226
1408657_1_00084f	15.804
1408658_1_0004f2	14.441
1410327_1_002186	31.176
1410327_1_0028f0	11.633
1415176_0_0019ac	6.894
1415176_0_0022d4	20.288
1415176_0_0031f1	1.529
1420906_1_000f57	22.934
1420907_1_002068	22.213
1420909_1_0028c4	22.934
1420910_1_002178	23.588
1420915_1_000ca4	22.61
1423351_1_000eca	19.261
142615_0_0007b1	5.127
142615_0_000d7a	7.542
142615_0_000e6e	33.947
142615_0_001309	7.381
142615_0_002762	20.776
142615_0_00482e	6.396
142615_0_0054d4	12.374
142615_0_0057ca	21.986
1427455_1_000df2	60.745
1427455_1_00110a	29.81
1432307_1_000517	32.537
143302_0_000d60	1.529
143302_0_000f4f	18.567
143948_0_0012aa	28.846
143995_0_000bff	3.03
144034_0_002a9d	1.634
1441469_1_00223d	10.221
144197_0_00021c	22.488
144197_0_003453	30.885
1442368_1_0011a6	18.084
1442369_1_002aa7	12.564
1442370_1_000618	17.635
1442371_1_002c4c	23.663
1447872_1_001e19	12.515
1447875_1_001192	12.515
1447883_1_0020de	10.91
145388_0_000053	8.661
145388_0_002e0a	18.716
1460663_1_00304f	15.787
146911_0_000c81	2.719
146911_0_0014d4	21.28
146911_0_004843	1.529
1480154_0_002667	20.909
149040_1_0007ad	29.701
150288_0_002d1e	8.381
150288_0_0043f2	23.919
150374_1_00107f	22.208
1507870_1_00227b	37.554
1507870_1_003c01	40.352
1509407_1_000597	11.417
1524831_1_000bc2	23.258
1531966_1_00232e	24.365
15368_0_0010ef	9.508
15368_0_00118c	39.191
15368_0_0046ae	26.213
15368_0_004806	7.528
15368_0_004c7c	16.456
15368_0_00616f	11.712
15368_0_0061df	23.998
154538_1_002f39	10.251
156563_0_00087d	5.992
156563_0_002d7e	10.863
1573173_1_0029ba	23.797
158046_1_00013e	10.982
158383_0_000c85	32.27
158383_0_001735	31.266
158383_0_00188a	28.093
158383_0_003e8c	10.937
158383_0_004266	38.421
158383_0_0049dd	36.205
158383_0_004dbd	25.155
158383_0_00581c	10.867
158383_0_007288	25.549
158383_0_00825d	25.069
158383_0_00920d	28.496
158441_0_002017	25.411
158607_1_00010e	23.538
1603295_1_001113	18.779
1608454_0_001f45	31.098
1608454_0_00619a	5.002
1608454_0_009dcd	32.335
1622147_1_001e0b	23.288
1622149_1_00226a	22.344
1654605_1_0007bd	26.145
1658172_1_001b36	12.515
1658174_1_0006bb	12.515
166423_0_0001bd	1.709
1664694_1_000b71	27.4
1676925_0_002003	26.484
1676925_0_0020eb	39.647
1676925_0_0052c1	8.791
168631_0_000b48	2.675
1720309_0_000a98	5.765
1720309_0_0034ac	34.059
1737458_0_00199a	15.932
1737458_0_002846	1.529
1745343_1_000deb	29.982
174628_0_0012ab	10.761
1754190_1_0033f4	0.774
175836_0_0030d7	8.049
175836_0_00355f	19.558
176057_0_001aa5	18.932
176057_0_003144	5.128
176275_1_0023ef	17.627
176946_0_0004c3	0.48
176946_0_0014cd	1.529
176946_0_0032b9	19.314
178035_0_0021ae	3.782
1789683_1_00054f	25.288
179993_1_000993	20.558
180088_1_00093a	6.155
180498_0_001acc	26.172
180498_0_001c19	30.387
180498_0_004b6c	33.954
180498_0_004d68	4.677
180498_0_0052f1	32.02
181119_0_001d00	5.992
181119_0_002c68	18.279
1813822_1_000fa9	22.227
181874_1_0021ab	8.56
1841481_0_001536	30.146
1841481_0_004b6c	35.805
185453_0_001b3d	15.932
185453_0_002180	1.205
1868482_0_000f4d	1.529
1868482_0_003a6d	15.932
186990_0_0003fd	15.932
186990_0_002a9a	1.529
187382_0_000da1	4.216
187382_0_003279	20.752
188344_0_0002dc	4.438
188344_0_0003a1	20.752
188379_0_001890	4.978
188379_0_00316e	20.795
192010_1_0030d4	21.183
192259_0_001e23	4.169
192259_0_0026a8	8.333
192259_0_002953	27.857
192259_0_0042b5	38.061
196109_1_00080f	33.033
197043_0_003da9	6.638
1983410_1_0005ec	23.404
198730_1_001212	10.746
198806_0_000fe3	4.978
198806_0_0025bd	20.795
200316_0_000f17	7.004
200316_0_001009	36.582
200316_0_001288	5.663
200316_0_002105	30.46
200316_0_002427	44.294
200316_0_002bbd	40.451
200316_0_003dd9	31.105
200316_0_004bee	16.747
200324_1_0012a4	1.664
2004951_1_000368	17.654
2004952_1_0019fb	17.115
2015173_0_001907	2.764
202946_0_000157	6.847
202946_0_000ab7	19.353
206008_0_000540	12.129
206008_0_001470	7.69
206008_0_0016bc	17.997
206008_0_0057cd	27.691
206008_0_006203	9.131
206008_0_00623a	26.494
206008_0_0079e3	24.391
206008_0_007d0d	8.616
206008_0_008a0c	24.391
2070412_1_002143	21.702
210143_0_002d07	8.938
210143_0_002ef9	25.43
210143_0_00331e	35.971
210143_0_0038ae	32.84
210143_0_003e4e	6.359
211096_1_0006cd	24.221
211228_0_0006aa	2.851
212818_1_0010ff	19.679
214687_0_001a7f	16.104
214687_0_001bf4	0.568
214687_0_003283	4.767
214687_0_00359c	5.499
214687_0_003b19	27.136
214687_0_004a9a	9.347
214687_0_004e22	29.886
214687_0_00589f	10.551
214687_0_005bb6	26.476
214687_0_00603c	6.568
214687_0_00666e	25.62
215243_1_000956	16.973
215358_0_00282a	27.672
215358_0_005600	34.537
216574_0_001862	5.288
216574_0_001d0a	20.752
216574_0_002112	1.284
218851_0_001703	40.299
218851_0_001a3e	17.868
218851_0_002baf	27.557
218851_0_00593b	27.048
219809_0_0011c4	1
222816_0_00001a	1.196
225117_0_0010b1	21.912
225117_0_001cfa	34.589
225117_0_001e3e	23.95
225117_0_001fcb	13.548
225117_0_00380f	25.623
225117_0_003f67	27.052
225117_0_00462e	27.75
225117_0_004c51	9.606
225117_0_005121	6.903
225117_0_007cd3	6.903
225117_0_007cd4	6.903
225164_0_0043f2	2.713
225359_1_000da7	15.439
225400_0_001e30	1.529
225400_0_004237	15.932
22663_0_002e9d	29.137
22663_0_004876	26.415
22663_0_006cf9	17.091
22663_0_007d35	11.823
22663_0_0087f3	10.12
22663_0_0090c5	10.383
227321_1_001aea	8.28
229535_1_001e3a	11.55
230844_0_000af8	1.529
230844_0_000f79	15.932
231916_1_001828	12.568
236234_1_00091c	15.962
237561_1_0008f9	17.769
237561_1_00092f	31.413
240176_1_001aa4	5.426
240206_0_0016f2	21.385
240206_0_001f2d	3.962
240206_0_003414	0.961
242507_1_0029f0	29.531
244447_0_0040be	25.535
244447_0_00472e	35.478
245562_1_0015a8	12.619
246410_1_0011cc	12.947
246437_0_00086f	5.055
246437_0_003fa1	9.672
253628_1_0002ed	14.063
259920_0_0011f6	18.248
259920_0_001751	7.909
259920_0_00469f	1.045
259920_0_004ef0	15.636
261658_1_000def	28.636
261658_1_002740	41.783
266149_1_00053e	66.732
269621_1_000328	7.101
2711_0_000b62	25.905
2711_0_000b6b	7.274
2711_0_0016bb	25.643
2711_0_00208d	27.298
2711_0_0028ec	30.437
2711_0_0044bc	1.651
27334_1_002692	11.55
27337_1_000f1f	25.954
27342_1_003037	2.871
27349_1_001a14	1.384
2769_0_000264	21.845
279965_0_002331	20.795
279965_0_002ad8	6.379
28377_0_000c05	1.529
28377_0_0015af	3.437
28377_0_0042fd	13.642
284592_1_001081	13.425
284592_1_0012ca	36.146
28532_0_000137	31.887
28532_0_001f21	12.313
28532_0_0026ad	10.06
28532_0_002a1a	19.764
28532_0_00356a	26.795
28532_0_0056aa	12.331
28532_0_00604e	31.14
28532_0_00660b	9.659
28573_1_0021a5	11.7
28588_0_000c9e	13.538
28612_0_004669	14.674
286306_0_002a4a	2.243
286306_0_00356b	2.243
286706_0_001933	18.679
28737_0_000842	1.205
28737_0_000f1e	15.932
28743_0_001e27	16.171
28743_0_002063	28.559
28985_1_0004bc	54.457
28985_1_00104a	33.015
29029_0_000a20	10.372
290292_1_0010be	10.746
29030_0_00159c	11.678
29031_0_0022f4	5.955
29058_0_000b65	11.512
29058_0_000b69	7.119
29073_0_001f06	15.298
29073_0_0020eb	1.205
29078_0_002230	15.932
29078_0_0031f7	1.205
29088_0_000fdb	1.529
29088_0_001663	14.407
291302_0_0005a2	15.932
291302_0_002398	1.529
29159_0_001061	24.654
293939_1_000ab3	11.417
294128_0_002926	19.898
294746_1_000fc8	11.486
294746_1_0015f3	31.929
294747_1_0005d4	16.683
294747_1_00166e	28.147
29655_0_001642	12.63
29655_0_0017b8	31.463
29655_0_002cdc	26.01
29655_0_003fe6	10.198
296587_0_00098e	11.192
29729_0_00064f	5.708
29729_0_001446	12.637
29729_0_0016fb	22.099
29729_0_001e15	0.829
29729_0_002b06	30.264
29729_0_002d14	31.354
29729_0_003f27	21.623
29729_0_004220	19.723
29729_0_004ff4	28.308
29729_0_0057be	19.435
29729_0_005f36	17.539
29729_0_0077f4	23.856
29729_0_007d18	34.713
29730_0_000536	6.826
29730_0_00104f	22.472
29730_0_001b4f	12.637
29730_0_00232e	21.876
29730_0_002d13	30.264
29730_0_005218	31.354
29730_0_00587f	20.291
29730_0_0063a0	19.064
29730_0_006d47	17.344
29730_0_0077c6	28.308
29730_0_007f82	34.08
29730_0_0088ff	25.971
29760_0_000978	35.901
29760_0_0019b3	7.56
29760_0_0052b2	27.847
29760_0_005aa1	30.94
29833_1_000993	27.494
299123_0_000529	5.992
299123_0_000cef	21.863
30019_0_000720	8.087
30023_0_00178d	10.189
30025_0_0039f0	11.407
303518_0_002af9	32.55
303518_0_005168	17.436
303698_1_000636	11.52
30419_0_00263a	5.497
30419_0_003182	20.752
30455_0_0006e4	5.288
30455_0_003889	20.752
30521_0_00110f	0.765
30521_0_001cea	15.932
30538_0_000288	15.932
30538_0_0039c3	1.529
3055_0_000ac6	40.21
30608_0_000728	15.932
30608_0_002510	1.529
30611_0_00070e	1.205
30611_0_004195	15.932
30732_0_00069a	19.306
30732_0_0018ff	31.801
307491_0_0010bc	28.439
307491_0_00242b	28.439
3076_0_00227f	9.711
307658_0_0005e3	1.634
307959_0_007735	32.335
307959_0_0084a7	31.098
308745_1_001de9	8.924
31033_0_003d96	34.261
31033_0_00452f	17.922
310752_0_000d9e	15.932
310752_0_001b05	1.529
312017_1_004789	36.873
315563_0_000375	17.901
319348_0_001429	12.52
319348_0_002e8b	22.558
321146_1_0018c6	23.807
321398_0_000b0e	5.142
321398_0_002b45	20.752
321614_1_001213	17.059
3218_0_001095	22.649
3218_0_0029bb	21.785
3218_0_002a11	21.785
322104_1_0000ec	16.741
322104_1_001314	20.74
32507_0_0040d9	33.787
32507_0_005140	19.048
32536_0_0014e0	15.932
32536_0_0044d0	1.205
326968_0_000969	31.265
326968_0_000a0d	29.689
326968_0_000c4f	8.871
326968_0_000f2b	36.009
326968_0_0029e0	30.556
327505_1_000e19	21.183
328815_0_002296	5.142
328815_0_002c2d	19.515
329046_1_0029c9	44.308
330879_1_0020df	11.417
33097_0_000f7d	14.566
331117_1_0015cb	11.417
33119_0_00022a	15
33119_0_0009f2	37.783
33119_0_001d49	37.566
33119_0_002eac	0.547
33119_0_0035f1	25.401
33119_0_005d53	8.473
33119_0_005f20	32.182
33119_0_007161	7.206
33203_1_00019f	20.114
332648_1_000255	25.31
334819_1_000cff	21.183
336963_1_000613	12.859
336983_0_001cdd	1.205
336983_0_003075	15.932
339724_1_0011f2	11.17
341663_1_0021f4	11.417
342668_1_002654	22.034
344612_1_0012a9	11.417
345164_0_000495	20.752
345164_0_000b8c	6.214
34638_0_001686	26.285
34638_0_002b53	37.733
34720_0_000ea8	1.325
34740_0_001777	2.302
3476_0_00545f	24.456
3476_0_006119	28.154
3476_0_007a31	26.283
3476_0_008212	35.709
34839_0_0029a5	15.791
34839_0_003453	1.529
348802_1_000270	20.202
34882_0_000dd9	15.932
34882_0_003e3b	1.529
348901_1_000ca3	22.822
35019_0_0002fe	1.529
35019_0_0009bd	17.141
352472_1_0028c2	31.585
352472_1_002fb4	48.614
35525_0_0070cd	17.46
3555_0_001e8b	7.48
3555_0_002133	30.963
3555_0_004b6f	41.237
3555_0_005bcc	38.933
35570_0_001057	9.421
3562_0_000785	10.12
3562_0_0052b3	45.125
3562_0_005a5c	32.865
3562_0_005e40	26.373
35722_1_00060c	38.555
35722_1_0016a8	19.64
357750_1_000676	22.6
35883_0_001f82	21.687
35883_0_0040d1	26.507
35883_0_00507b	16.955
35883_0_005897	12.529
35883_0_005cd6	5.24
35883_0_006fd3	45.482
35883_0_007818	36.356
35883_0_0086c0	11.67
36022_1_000577	17.07
36022_1_000909	23.248
36050_1_001c19	21.572
361077_1_000631	12.721
36300_0_001a26	20.752
36300_0_0031c1	5.288
3641_0_000ed8	34.239
3641_0_00351c	34.131
3641_0_003cc6	29.531
3641_0_003fcd	24.702
3641_0_004c1f	8.083
3649_0_000a9c	34.2
3649_0_0017be	32.953
3649_0_001aaa	6.382
3649_0_001ffe	27.304
3649_0_00205b	36.301
3656_0_000070	29.907
3656_0_0000f0	29.142
3656_0_000934	3.096
3656_0_0018de	17.763
3656_0_002b35	13.964
3656_0_0039dc	39.313
3661_0_000d33	14.23
3661_0_001801	8.119
3661_0_002154	33.726
3661_0_00332c	27.418
3661_0_003452	27.4
3661_0_003552	3.952
3661_0_00439b	28.396
3661_0_00456a	16.395
3661_0_005030	35.835
3661_0_005c95	4.997
3673_0_000168	16.985
3673_0_001ce9	25.666
3673_0_001da9	28.057
3673_0_0027e7	22.267
3673_0_00321d	40.472
3673_0_00409e	4.384
36911_1_000e9d	0.582
36911_1_00107d	9.441
37001_0_0019ed	8.117
37001_0_002073	7.825
37001_0_003809	4.912
37003_0_00291e	28.96
37003_0_0039c4	20.268
3702_0_000515	29.953
3702_0_000b82	35.849
3702_0_001358	9.832
3702_0_001956	9.832
3702_0_00372f	32.729
3702_0_004b93	32.662
3702_0_005c43	22.102
3702_0_006704	12.798
37040_0_00220c	5.288
37040_0_003894	20.752
3711_0_00009c	24.064
3711_0_00020c	31.291
3711_0_002f4d	25.5
3711_0_002f59	9.796
3711_0_003289	33.616
3711_0_0041a8	22.353
3711_0_004648	28.215
3711_0_00560a	35.584
3711_0_006d52	29.106
3711_0_00732f	29.971
3711_0_008650	24.055
3711_0_008b89	13.508
3711_0_009498	13.21
3711_0_00962d	29.324
3726_0_0001d4	6.512
3726_0_0008cb	6.512
3726_0_000926	37.56
3726_0_002c7e	12.875
3726_0_002eae	26.503
3726_0_0033be	26.503
3726_0_004a15	33.616
3726_0_004c49	26.512
3726_0_006b01	24.897
3726_0_007ab9	13.593
3726_0_0089d4	30.403
3726_0_008c06	29.652
3726_0_008e39	30.403
3726_0_0093eb	15.722
3726_0_00a473	27.758
3726_0_00a474	27.758
3726_0_00b75a	32.091
37293_0_002958	1.529
37293_0_004942	15.932
37344_0_0004b4	4.698
3750_0_0012f6	27.43
3750_0_002c33	5.989
3750_0_0040e8	28.936
3750_0_0057b4	29.536
3750_0_005a02	27.417
3750_0_007293	9.296
3750_0_008002	27.413
3750_0_008164	28.936
3750_0_0098ce	26.931
3750_0_00a3f1	27.417
3750_0_00ab3f	9.296
3760_0_000e4c	26.9
3760_0_002e62	24.601
3760_0_0031d4	25.401
3760_0_003347	7.644
3760_0_00527d	35.689
37621_0_002b4f	35.456
37653_0_000114	19.142
37682_0_0013c1	22.892
37682_0_00144c	6.718
37682_0_001874	15.155
37682_0_001a13	36.987
37682_0_002a4d	10.339
37682_0_0058a8	23.805
37682_0_006cfe	2.322
37682_0_00af79	17.108
3775_0_000241	32.383
3775_0_000cd3	7.535
3775_0_002f74	37.432
3775_0_003103	24.099
3775_0_007446	42.548
378494_0_003a79	6.432
379508_1_000c6c	30.769
379508_1_000d28	19.043
379532_0_0002ce	1.529
379532_0_001cf1	15.932
379532_0_004952	14.45
381198_0_002ad3	20.149
381198_0_002e32	2.497
3821_0_0000c2	26.234
3821_0_000640	30.168
3821_0_002498	18.705
3821_0_003348	32.028
3821_0_00435c	9.869
3821_0_0046df	5.286
3827_0_000755	10.397
3827_0_000ab4	22.717
3827_0_00224f	10.624
3827_0_002cfb	2.111
3827_0_00314f	11.268
3827_0_00324e	2.654
3827_0_00374b	13.618
3827_0_0037da	12.933
3827_0_004288	32.922
3827_0_004a54	25.553
383855_1_001bd0	22.952
3847_0_0008c4	31.292
3847_0_002213	13.582
3847_0_003328	14.551
3847_0_0039b2	26.451
3847_0_003ebd	30.789
3847_0_006505	6.721
3847_0_006e99	6.287
3847_0_00736b	29.181
3847_0_007b28	7.159
3847_0_007e7d	13.915
3847_0_008647	7.327
3847_0_008c1b	29.43
3847_0_009972	31.497
3847_0_009991	12.183
38626_0_000ae7	16.774
38626_0_003d52	1.529
38654_0_001483	21.202
38654_0_001dff	9.18
38654_0_003bf7	1.205
3871_0_0013d4	9.993
3871_0_001571	22.343
3871_0_002080	20.029
3871_0_002202	33.574
3871_0_0040a0	21.3
3871_0_004665	22.863
3871_0_004bb5	23.904
3871_0_005112	7.269
3871_0_005f94	25.682
3871_0_0069bc	32.501
3871_0_006ce1	22.329
3871_0_0077d2	11.675
3880_0_0008ec	14.418
3880_0_001e80	25.025
3880_0_002700	11.72
3880_0_0035ee	8.465
3880_0_004bac	40.121
3880_0_005121	30.279
3885_0_0002ad	7.636
3885_0_001b84	2.734
3885_0_001f1a	29.409
3885_0_003012	10.633
3885_0_003967	25.44
3885_0_00583f	13.847
3885_0_006594	6.865
3900_0_001103	16.178
3900_0_001cdf	31.727
3900_0_004bb7	4.831
3900_0_0057c4	13.252
3900_0_00820d	5.254
3914_0_000464	28.719
3914_0_000728	25.942
3914_0_000735	9.244
3914_0_002ac1	13.101
3914_0_0042e4	27.203
3914_0_00453a	14.688
3914_0_005a0e	8.579
392613_1_000153	8.119
39416_1_00031e	11.783
39432_0_001896	1.529
39432_0_004b27	15.932
39758_0_004cf4	6.031
3981_0_00092b	3.922
3981_0_001c94	29.674
3981_0_0027cc	19.045
3981_0_004e8b	1.379
3981_0_005dd5	32.409
3981_0_0064f5	27.438
3981_0_007c7b	20.788
3981_0_008478	30.724
3983_0_002027	30.936
3983_0_0023f3	22.551
3983_0_0055bb	3.52
3983_0_00571f	24.349
3983_0_0064ea	28.325
3983_0_006729	26.563
398673_1_000831	24.868
3988_0_002583	29.408
3988_0_0032a0	36.47
3988_0_00337c	38.226
3988_0_004279	6.675
3988_0_004fb2	31.386
39947_0_00137d	8.392
39947_0_0023f9	10.571
39947_0_00280b	24.083
39947_0_0028cb	27.384
39947_0_0047ae	31.727
39947_0_005304	29.123
39947_0_005826	14.839
39966_1_001830	7.176
39966_1_0026c5	5.558
40199_1_00296a	22.564
402676_1_0003ab	7.793
402676_1_00067c	11.903
40296_1_002171	11.55
4039_0_00018e	23.22
4039_0_000ba4	28.094
4039_0_002c4a	29.9
4039_0_0045ed	10.743
4039_0_004ce0	7.489
4039_0_00633c	35.53
4039_0_006c10	31.647
4039_0_00746b	44.244
4039_0_007a06	12.126
4072_0_00151b	31.138
4072_0_0028a4	38.362
4072_0_002b89	12.254
4072_0_004c34	40.841
4072_0_005f2c	3.994
4072_0_00774c	39.5
407821_0_0013ab	21.231
4081_0_00077f	37.443
4081_0_00159c	31.768
4081_0_001882	34.796
4081_0_0028a3	11.829
4081_0_003f87	33.941
4081_0_004f1d	29.903
4081_0_0050f7	40.565
4081_0_0055a5	8.783
40932_0_003a63	27.903
4097_0_000f80	34.825
4097_0_000fe4	42.046
4097_0_003f9e	32.193
4097_0_004110	33.653
4097_0_004131	8.783
4097_0_004c4d	33.085
4097_0_006826	16.502
4097_0_00694a	39.254
4097_0_007eb0	34.013
4097_0_008470	36.46
4097_0_00a29b	46.815
4097_0_00a819	31.712
4097_0_00a97e	35.506
4097_0_00c5e4	7.203
4097_0_00d15d	8.237
4097_0_00d773	46.815
4097_0_00df0e	15.222
4097_0_00ef16	8.128
4098_0_000320	33.653
4098_0_000846	46.815
4098_0_0024b8	8.237
4098_0_004289	39.254
4098_0_004591	16.502
4098_0_004991	35.506
4098_0_006125	36.46
4098_0_006b86	32.171
4098_0_007807	7.203
4100_0_000599	36.111
4100_0_0006f2	39.279
4100_0_002dfd	32.375
4100_0_00318a	15.265
4100_0_003ef8	6.107
4100_0_003f5b	14.297
4100_0_004dfd	42.046
4100_0_00529a	33.219
4100_0_0060bf	34.186
4100_0_009649	33.653
4100_0_00b55c	10.296
4100_0_00c0e0	18.354
4100_0_00cadd	21.516
4100_0_00ce39	29.92
4100_0_00deb4	27.271
41047_1_000428	11.417
4113_0_00130d	41.362
4113_0_001d37	36.674
4113_0_001da9	45.416
4113_0_002413	31.725
4113_0_00297e	42.09
4113_0_003404	31.412
4113_0_003c91	14.787
4113_0_0055a5	8.149
411798_0_001ce9	1.654
411798_0_002e6b	2.87
413071_1_000aca	20.844
41447_0_00185d	31.139
41447_0_0021c6	34.569
4155_0_00001c	8.843
4155_0_000f34	39.24
4155_0_002108	37.308
4155_0_002750	10.182
4155_0_002fda	26.032
4155_0_0043c3	20.469
4155_0_004d36	9.632
41688_1_000339	16.191
4182_0_002ac6	5.952
4182_0_002f58	12.459
4182_0_00359c	33.435
4182_0_004390	31.445
4182_0_004d7c	33.556
4182_0_0051b5	19.48
418459_1_002e76	4.165
418459_1_002f7d	7.926
418867_1_000d63	9.8
418985_0_001259	23.3
419612_0_000a52	15.932
419612_0_003d92	1.529
42026_0_001aaf	13.91
42254_0_000085	1.529
42254_0_000b6d	17.331
4232_0_0008d0	26.008
4232_0_002685	9.157
4232_0_00405e	20.044
4232_0_006321	16.614
4232_0_008523	40.269
4232_0_008527	32.323
4232_0_00a26a	7.353
4232_0_00a4a1	2.212
4232_0_00cc85	35.242
42345_0_000d45	5.771
42345_0_002540	28.711
42345_0_002cb0	31.518
42345_0_002f79	15.104
42345_0_0044ec	23.273
42345_0_00514e	4.713
42345_0_005323	16.277
423536_1_0003b4	8.706
423536_1_002f3f	11.669
4236_0_0008ac	31.958
4236_0_00501a	14.205
4236_0_0052ca	37.534
4236_0_005d0b	13.306
4236_0_0069e1	12.04
4236_0_00775a	29.196
4236_0_008403	31.401
4236_0_0085bf	22.498
42514_0_001a54	31.206
42514_0_002ba1	18.375
426418_1_001b16	22.997
42673_1_001d9e	21.183
429701_0_0007b9	12.821
429701_0_0017b7	30.696
429701_0_001a70	36.153
429701_0_003842	13.904
429701_0_003a26	26.265
429701_0_00758e	8.388
43179_0_0005bb	15.932
43179_0_0046a7	1.529
431895_0_001922	4.305
43346_0_00349c	0.765
43346_0_004c99	15.932
433476_1_0003a2	41.489
433476_1_001352	21.527
436010_1_007c27	10.512
436907_1_000aaf	28.476
43700_0_003223	26.141
43700_0_00350d	20.866
438502_0_003472	5.082
438502_0_003e1b	23.786
438503_0_0017c2	15.132
441894_0_000dad	20.752
441894_0_0021d1	5.288
441921_0_0026ae	5.485
441959_1_00024f	10.746
441960_1_0000d4	10.746
4432_0_0004d5	25.959
4432_0_002f0b	4.1
4432_0_00443e	32.197
4432_0_004529	29.64
4432_0_004aa8	33.636
4432_0_004ac0	33.636
44394_0_000673	5.992
44394_0_0029e0	20.752
447093_1_0021a8	11.17
447095_1_0013c9	12.515
45235_1_00036a	22.501
452589_1_002986	24.82
45286_1_00046c	28.39
45286_1_00114f	24.223
4533_0_001b1d	5.155
4533_0_0023d0	10.515
4533_0_002476	25.628
4533_0_00370c	31.531
4533_0_003ca5	23.773
4533_0_004352	14.293
45351_0_001a31	33.257
45351_0_002569	7.144
45354_1_000c3e	9.694
45354_1_001263	27.433
454130_1_002692	8.456
454923_0_002739	0.395
4555_0_00004e	12.352
4555_0_00148e	34.559
4555_0_00152a	15.574
4555_0_0041a2	25.491
4555_0_004907	27.04
4555_0_004f2c	9.131
4555_0_005a58	7.305
4555_0_005be2	24.391
4555_0_006a72	0.199
4558_0_0002e9	23.973
4558_0_000a68	9.208
4558_0_001417	2.542
4558_0_0014fc	18.994
4558_0_001e1f	33.307
4558_0_00329d	15.68
4558_0_00443d	11.061
4558_0_00497f	26.006
4558_0_00517c	27.176
4565_0_007e4d	2.139
456900_0_0009f5	1.325
4572_0_0000b0	10.947
4572_0_000182	15.155
4572_0_0019aa	17.108
4572_0_002235	21.621
4572_0_00300c	38.116
4572_0_0033df	2.406
4572_0_00422a	21.57
4577_0_00036b	8.803
4577_0_0016ae	29.485
4577_0_001838	39.864
4577_0_00254a	13.806
4577_0_003d27	11.041
4577_0_00449f	27.227
4577_0_004c87	12.073
4577_0_004ca6	22.766
4577_0_0051bc	27.348
4577_0_006759	17.485
4577_0_00866a	6.188
4577_0_008715	22.881
45779_0_00349a	4.339
4615_0_0009ca	11.631
4615_0_00122d	23.407
4615_0_0019db	9.355
4615_0_002289	27.357
4615_0_002d57	20.414
4615_0_002ee3	7.058
4615_0_004396	10.564
4615_0_004f99	20.414
46433_1_0053ae	21.099
4686_0_0018fc	25.578
4686_0_001b14	9.664
4686_0_003dc6	30.586
4686_0_004b06	34.528
472368_0_0012d8	44.564
472368_0_003549	15.148
472368_0_0054a0	29.515
472368_0_0060e8	5.064
472368_0_0070ce	26.961
472368_0_008679	9.954
482145_1_001d37	11.417
482537_0_000c62	1.529
482537_0_000f5b	15.932
4829_1_000502	46.023
4829_1_001391	3.224
4829_1_0013f9	3.622
483514_1_000a48	0.022
483514_1_000fc1	0.218
48498_0_001ac0	3.757
48498_0_003683	37.893
48697_1_002733	11.55
48698_0_003570	28.437
48698_0_0054eb	17.333
48699_0_0045b6	28.437
48699_0_006023	17.333
48701_0_003d82	28.437
48701_0_0059aa	17.333
48709_0_0033c5	22.778
48883_0_0010e4	5.992
48883_0_0025c0	20.752
4909_1_0000eb	29.608
4909_1_00093d	19.326
4922_1_0006a4	6.553
4922_1_00083f	2.559
49451_0_000872	35.877
49451_0_002567	31.559
49451_0_004229	7.203
49451_0_004437	8.237
49451_0_00559a	42.046
49451_0_005665	36.601
49451_0_0063eb	46.815
49451_0_0064e9	33.178
49451_0_006655	15.222
4950_1_000bdc	9.316
4950_1_00111d	34.94
4952_1_0009b0	16.804
4955_1_0004e9	0.887
4955_1_000716	22.38
4956_1_000147	54.272
4956_1_0005ce	32.371
498019_1_000dad	19.767
498019_1_000eca	15.582
500485_1_00060b	11.55
502779_1_0019cc	12.515
503106_1_000f41	29.584
50402_0_001a2c	4.438
50402_0_00271f	20.795
50429_0_001e0b	4.406
50429_0_0044c3	35.977
50452_0_000097	29.284
50452_0_001b6b	29.81
50452_0_001dc6	18.352
50452_0_001ffb	32.229
50452_0_003103	6.915
50452_0_003a20	30.537
50452_0_004203	14.191
50452_0_0043cb	30.832
5061_1_001ca9	10.497
5075_1_003243	11.55
5078_1_00044f	11.55
51240_0_000985	28.386
51240_0_000baa	27.189
51240_0_0013f7	36.059
51240_0_00224d	34.438
51240_0_0035a5	21.393
51240_0_004828	24.698
51240_0_00575b	27.027
51240_0_0062fe	6.363
51240_0_0077e1	24.596
5127_1_001a2d	20.961
51337_0_001bb0	1.529
51337_0_0043ac	17.168
51338_0_000e9b	15.932
5141_1_0018bb	11.378
515849_1_00031c	15.202
51655_0_000aef	11.703
516756_0_0012ff	0.473
51953_0_00002d	29.438
51953_0_0028cc	31.767
51953_0_002a58	5.129
51953_0_00473d	5.023
51953_0_005c0d	22.305
51953_0_006200	25.006
51953_0_0063d2	19.028
519963_1_00017a	9.45
520822_0_002502	1.325
52283_0_001de4	10.064
52586_1_0003c7	13.899
52612_0_003246	8.119
52644_0_002299	5.288
52644_0_002899	20.752
52644_0_002cfc	1.284
52670_0_004883	17.673
5286_1_001d45	2.376
5353_1_001caf	10.015
535722_1_00092a	17.721
54374_0_0014c6	5.498
54374_0_002248	20.795
54380_0_002b8f	20.752
54380_0_002df8	4.978
54383_0_001287	20.752
54383_0_003306	3.818
5454_1_0023ac	21.79
546991_1_000a3e	19.002
5477_1_000536	45.387
5477_1_0007c0	44.712
5477_2_000bf7	49.285
5477_2_0013ad	42.526
5478_1_0008d4	30.153
5478_1_000e24	31.882
5480_1_000308	18.266
5480_1_000dbb	22.61
54969_0_000c9d	22.289
5507_1_0015a4	21.183
5518_1_0011f6	20.558
5544_1_001bce	21.002
5544_2_0005da	21.002
5551_1_0018b6	17.721
55661_0_0026ff	6.538
55661_0_002a9d	20.795
559295_1_0008cf	25.742
559295_1_001359	41.082
5599_1_00159b	24.089
5601_1_0024eb	20.369
56086_0_002638	31.822
5627_1_0025d6	3.78
56313_0_00191a	4.978
56313_0_00349a	20.752
56406_1_0004b9	27.019
56408_1_000404	15.816
56408_1_000d06	20.253
5643_1_0005f9	14.733
564608_0_00024b	21.335
56484_1_000e93	34.077
566037_1_0000d1	5.197
566037_1_000a5a	33.39
56723_0_000111	35.15
56723_0_003372	24.932
568076_1_00185d	16.491
56857_0_0013b9	25.975
56857_0_001767	9.482
56857_0_001c2f	36.821
56857_0_0043fd	32.899
56857_0_004b27	8.579
569365_1_00020f	20.98
57068_0_00053f	20.752
57068_0_003a5a	5.142
573729_1_00027d	14.212
573826_1_0008c4	15.612
573826_1_000ef8	27.899
57397_0_003250	5.831
57397_0_0034a1	22.151
57412_0_000ee0	20.752
57412_0_001bcc	7.988
57421_0_00086b	6.745
57421_0_002e44	21.591
574774_1_002e6f	19.427
57577_0_0010f9	5.461
57577_0_0011c1	20.738
57577_0_00204d	39.536
57577_0_002323	9.807
57577_0_003f58	28.793
576137_1_002390	29.563
578455_1_001e6a	13.766
578458_1_00020a	9.813
578459_1_00073f	2.249
578462_1_003a15	16.312
578462_1_003b96	29.561
5786_1_000a52	6.221
5786_1_002f78	20.76
58291_1_00050f	0.202
58291_1_000cf9	3.532
58291_1_001b23	1.901
58331_0_00042b	21.705
58331_0_004226	35.206
58331_0_0042c8	9.695
58331_0_0042d0	24.542
58331_0_006fbb	19.542
58331_0_008f2b	19.687
58331_0_0093a6	9.695
58331_0_009a73	44.673
58331_0_00acd3	8.748
58627_1_00091c	32.942
58627_1_000ea6	16.075
588596_1_001ca5	9.684
588596_2_001e1d	9.684
590646_1_000632	6.362
590646_1_0006b9	15.241
591936_0_000942	1.529
591936_0_002034	15.932
5932_1_001654	1.967
59463_0_0028a3	15.932
59463_0_002def	1.529
5949_1_000a52	25.791
5949_1_002b6b	28.895
5949_1_0039b4	26.267
59538_0_001422	15.932
59538_0_004c1d	1.205
595528_0_001da5	52.711
59729_0_0009cd	5.142
59729_0_002f81	20.915
597362_1_0010dd	15.187
597456_0_0012b6	4.202
59894_0_000bd5	5.992
59894_0_002ff4	20.752
599839_1_0016e6	3.251
60175_1_0023bf	11.55
602072_1_0025be	11.417
60711_0_002583	1.529
60711_0_0038cf	15.932
6087_0_000219	7.308
609295_0_001b2c	2.764
610380_0_0007db	3.613
61395_1_00025b	8.111
61621_0_004270	15.932
61621_0_004d4e	1.529
61622_0_003194	15.932
61622_0_004bd6	1.529
61853_0_001b01	1.205
61853_0_004904	15.932
619300_1_00087a	17.125
619300_1_0010cd	25.461
62625_0_002175	20.424
62625_0_002176	20.424
62698_0_000909	14.372
62698_0_002784	0.765
630390_1_002935	7.878
630390_1_002946	4.679
63057_0_000386	36.852
63057_0_000f1d	24.675
63057_0_004ede	26.779
63057_0_007bc8	33.161
63459_0_001a94	22.951
63459_0_0022f2	24.476
63459_0_00387b	44.626
63459_0_003b14	38.016
63459_0_0049d5	7.913
63459_0_006487	38.688
63459_0_007de7	8.136
63459_0_007ff3	34.118
644352_1_002564	26.787
644358_1_000b60	28.196
64459_0_00013a	2.358
645133_1_002321	24.94
645134_1_0019c1	15.928
64571_1_000259	5.437
64571_1_00025b	21.415
64793_0_0006a4	1.634
6500_0_0036f5	11.045
650164_1_000712	10.854
6526_0_002865	7.252
6526_0_0029f6	5.299
653667_1_0002f8	0.405
655827_1_001d34	14.868
655863_1_001b0f	23.14
6565_0_001052	27.9
656916_1_002e1a	11.417
6573_0_002c9e	10.715
658429_1_001ea6	23.753
660122_1_000c0f	18.274
663331_1_000205	17.721
66420_0_000e1c	8.725
664439_1_00094b	5.533
665024_1_002ba2	22.643
665079_1_000894	24.39
665912_1_0029bf	22.643
66656_0_00023d	21.923
66656_0_000d0f	35.165
66656_0_001789	24.631
66656_0_001957	3.386
66656_0_001c17	6.823
66656_0_002b78	31.652
66656_0_0048c0	28.713
66656_0_004fb3	24.521
66656_0_00545a	28.469
66656_0_0061ad	34.46
66656_0_006ab0	5.847
6669_0_0044d2	17.031
667725_0_0016d4	24.436
667725_0_003f89	6.339
669874_1_0006a6	29.234
669874_1_001083	13.958
670386_1_00155f	30.774
670483_1_0006de	14.604
670580_1_0022dd	4.923
671144_1_000e1d	9.919
671987_1_0000ef	21.629
675120_1_00105b	25.944
675824_1_0002b1	14.646
67767_0_0003ca	2.871
680683_0_00163d	15.509
6832_0_001972	23.084
683840_1_00047f	9.34
683960_1_000893	23.936
683960_1_0012c6	13.148
684364_1_0012f9	7.778
6850_0_000289	18.097
685588_1_000740	6.336
686832_1_00362b	0.953
688394_1_00179a	1.254
688394_1_002735	8.283
688394_1_002ce3	5.201
690307_1_0023b1	11.417
692275_1_000e6b	28.251
694068_1_001c2f	3.902
694573_1_0015bb	22.782
6958_0_002260	11.289
6973_0_004791	2.862
69771_1_0014a4	11.417
69820_0_0000d6	10.274
698492_1_000c51	13.874
7029_0_003f0e	33.272
7029_0_004852	21.763
7029_0_005e6e	27.584
703135_1_001284	11.314
703756_1_0034be	23.797
70448_0_000635	11.759
70779_0_0005ac	4.113
70779_0_0027bf	34.536
708187_1_000e76	22.526
708197_1_001f67	24.541
7091_0_003131	1.705
71139_0_00273f	34.877
71139_0_003be1	24.759
71139_0_004052	21.161
71139_0_004c0a	39.672
71139_0_007167	9.472
71139_0_0086c6	30.303
7130_0_001383	7.921
7159_0_0019fe	6.18
7160_0_001633	4.68
7160_0_002628	3.767
7176_0_0046ac	10.461
717646_1_0008e9	24.694
717944_1_000dbe	10.935
717982_1_00494b	15.369
71804_1_001923	49.973
7200_0_000429	6.353
7200_0_0014c2	6.353
72032_1_0012c6	22.797
7213_0_0016aa	14.054
7217_0_000cf2	13.06
721885_1_0012e2	4.95
7220_0_002cfb	9.175
7222_0_00322e	22.099
7224_0_0020e4	12.097
7227_0_00021a	13.19
7230_0_001b3a	13.018
7237_0_001e2d	12.421
7244_0_001cb6	12.13
7245_0_000231	11.498
7260_0_0017dd	17.95
72664_0_0007ca	28.766
72664_0_001f34	29.445
72664_0_003423	34.527
72664_0_003761	10.873
72664_0_004bbc	22.768
72664_0_005aee	32.845
72664_0_005b90	14.287
7274_0_002844	11.193
7282_0_0004d2	11.787
732165_1_001473	16.402
73230_1_00171a	12.515
73231_1_000daf	12.515
73337_0_00171a	15.932
73337_0_001d12	1.529
7370_0_000545	9.223
7375_0_001d70	8.712
7394_0_00219d	5.773
7395_0_000410	6.305
7397_0_00049b	6.305
741275_1_00111a	7.289
741276_1_001662	14.257
741705_1_002afd	6.688
742152_1_0021de	6.567
743788_1_001583	7.659
74533_0_004541	15.932
74533_0_0046d5	1.205
745531_1_0009fd	12.95
7460_0_00196f	1.709
74649_0_002a91	10.499
74649_0_003a63	8.088
74649_0_0041b8	32.438
74649_0_004c77	21.76
74649_0_004cf2	27.025
74649_0_005f19	32.059
74649_0_005f2b	28.44
747089_1_004977	9.684
747525_1_000eaf	4.414
747725_1_000a26	19.208
747725_1_002b57	17.401
7493_0_002cdd	0.103
74940_0_000c2a	26.428
74940_0_003509	34.275
74940_0_003ce2	26.428
74940_0_003ed0	27.514
74940_0_006b27	34.98
74940_0_0072dd	26.126
74940_0_009fbe	25.684
7536_0_004685	14.598
75366_0_000261	31.098
75366_0_002b17	32.335
756982_1_0026f2	24.005
75702_0_0003c5	19.486
75702_0_0007ca	36.216
75702_0_001e5c	3.582
75702_0_0029d5	25.031
75702_0_00381b	25.15
75702_0_003833	28.435
75702_0_005d16	35.359
75702_0_006878	31.463
759272_1_0014aa	12.679
759273_1_002e2c	23.797
76194_0_00141d	7.888
763406_1_000534	14.034
763406_1_000acc	58.263
763665_1_0006ba	8.498
764103_1_0002b0	5.3
765257_1_001f25	8.76
765440_1_003e76	9.737
765867_1_0028ab	19.437
765868_1_002695	19.053
765915_1_000ce5	27.34
7668_0_0011ef	25.352
766949_1_0010b0	28.392
767744_1_00071d	4.223
767769_1_002e38	10.497
77044_1_0027e1	25.364
77166_0_002726	18.949
771870_1_001e0e	9.899
7719_0_0000bd	21.361
7739_0_001091	42.172
7741_0_00446d	39.379
78410_1_002c7f	20.272
7868_0_00167e	18.219
7868_0_00232d	16.118
78828_0_0018b4	32.879
78828_0_001bfc	8.133
78828_0_001ebc	6.998
78828_0_0025ba	21.243
78828_0_003def	26.044
78828_0_0043a2	24.145
78828_0_0043f2	4.432
7897_0_003430	21.551
7897_0_003776	1.529
7918_0_0019d2	14.514
7918_0_0021b2	21.649
794803_1_00168b	18.513
7950_0_0032a1	36.969
7950_0_003b61	0.058
7950_0_00527f	10.796
7955_0_0006d8	31.01
7962_0_0055d9	31.509
7962_0_005743	29.237
79684_0_001ada	1.529
79684_0_001c0d	15.932
79782_0_001dfc	44.776
7994_0_00177a	33.292
7994_0_001b4b	16.506
7994_0_003d63	1.859
7994_0_006123	0.058
7998_0_0040c2	32.289
8010_0_000a3f	35.692
8010_0_002202	18.495
8010_0_0047d7	26.482
8019_0_000927	23.106
8019_0_0034f0	27.443
8019_0_0045d1	27.514
8019_0_00644c	36.419
8019_0_006c21	34.614
8019_0_007a0f	24.183
8022_0_000c48	27.443
8022_0_0010e7	26.428
8022_0_002dfd	34.614
8022_0_005540	25.416
8022_0_006e49	27.514
8022_0_0093c2	36.419
8030_0_00109d	28.679
8030_0_0016fc	35.182
8030_0_002454	29.604
8030_0_005fd2	31.677
8030_0_005fe7	25.493
8030_0_006349	25.493
8030_0_009d4b	26.91
8036_0_001895	24.417
8036_0_003f8f	36.419
8036_0_0060d3	34.614
8036_0_006cd3	26.277
8036_0_007847	25.537
8036_0_007c65	24.869
80379_0_002be2	13.779
80379_0_006a02	3.431
8078_0_00227e	14.76
8078_0_005b7f	28.119
8081_0_002c2c	17.333
8081_0_003ffb	29.962
8083_0_001714	29.071
8083_0_003338	17.333
8090_0_0026d2	18.79
8090_0_003e14	31.191
80966_0_002a4a	32.877
80966_0_005045	23.455
80972_0_0006ba	31.841
80972_0_000719	24.725
8128_0_0051db	32.55
8128_0_0060c6	20.521
8153_0_003708	32.55
8153_0_0045c5	17.436
8187_0_001488	33.774
8187_0_003649	23.198
81972_0_000842	29.449
81972_0_00094f	16.19
81972_0_000ad9	36.998
81972_0_002281	30.966
81972_0_004e2f	12.79
81972_0_005b36	33.762
81972_0_006567	11.174
81972_0_006d7b	31.971
81985_0_000ab6	34.626
81985_0_000c22	16.484
81985_0_000c63	30.226
81985_0_001b02	33.419
81985_0_00429e	11.759
81985_0_0056bb	32.168
81985_0_005c09	8.843
81985_0_005f3a	22.803
8208_0_003a46	29.019
8208_0_00483a	22.356
8255_0_000630	37.306
8255_0_00224e	25.737
83485_0_00279e	2.764
8355_0_005572	18.269
8364_0_00301d	11.717
8469_0_000813	5.076
8469_0_002a04	20.288
8469_0_002c19	1.529
8478_0_0011fb	1.205
8478_0_0012c3	18.763
8478_0_00505b	3.191
8496_0_000290	21.202
8496_0_0020af	1.529
8496_0_002b89	9.18
8502_0_0004f1	9.098
8502_0_0029c4	21.202
85057_1_0008ed	18.23
85066_0_001307	4.348
85066_0_0029fe	19.515
857340_1_000c40	19.244
857566_1_000214	11.311
858893_1_00070a	16.004
861557_1_002686	22.717
869754_1_001151	11.845
869754_1_0015a4	16.246
870435_1_000405	3.21
871575_1_000433	10.827
871575_1_00086d	11.191
88015_0_003450	17.9
88015_0_0040fe	20.211
88036_0_0036c6	12.067
88036_0_004587	1.713
88036_0_0049cc	18.931
88036_0_004c4c	1.76
88036_0_005bc9	12.067
88036_0_00609d	18.931
88036_0_006e5f	4.695
8839_0_003164	20.149
88501_0_0010e8	4.372
885580_0_0003b4	15.932
885580_0_0018ce	1.529
888268_0_001750	18.873
888268_0_001ab4	23.294
888268_0_0023c6	12.862
888268_0_00321c	9.566
888268_0_00598e	34.279
8897_0_0000e9	20.795
8897_0_0023a2	6.811
8932_0_00270c	20.795
8932_0_0030fe	4.71
89399_0_00176e	15.932
89399_0_003006	1.529
89399_0_004c49	28.23
89399_0_004cdc	27.535
89399_0_004e5d	32.37
89399_0_00502a	13.743
89462_0_004989	15.932
89462_0_004d2b	1.529
8954_0_001779	6.214
8954_0_00232a	20.752
8969_0_00083a	20.752
8969_0_001281	5.288
8969_0_003206	1.284
8996_0_000be8	4.892
8996_0_0031d8	20.119
90262_1_002681	33.159
9031_0_000de4	5.988
9031_0_0037d8	20.119
90675_0_000602	34.877
90675_0_001355	25.408
90675_0_001b1f	32.187
90675_0_001b5e	36.317
90675_0_002563	14.566
90675_0_006f16	10.694
90675_0_009a80	32.722
90675_0_00a214	24.32
90675_0_00a528	7.061
90675_0_00ad4b	34.851
90675_0_00c0da	34.851
90675_0_00c436	9.074
90675_0_00db21	29.885
90675_0_00dd11	13.872
90675_0_00def9	37.83
90675_0_00e91e	33.05
90675_0_0102ae	13.872
90675_0_010673	30.95
90675_0_0113b2	38.54
90675_0_011bce	24.954
90675_0_011df0	4.124
90675_0_011ec0	35.423
90675_0_013260	7.061
90675_0_01365a	10.65
9103_0_001114	5.988
9103_0_003827	16.732
9135_0_0000c3	5.992
9135_0_002f7e	20.752
913774_1_0014ef	22.104
914234_1_00079c	6.094
914237_1_000b36	36.857
91492_1_0012b3	11.417
9157_0_00088e	5.992
9157_0_002fdd	18.279
91626_1_00170d	15.338
9172_0_0002b1	5.992
9172_0_003961	20.311
91928_1_000e38	17.283
9209_0_002048	20.752
9209_0_002c80	5.288
9233_0_000e44	5.288
9233_0_0014ed	20.752
9238_0_0015da	20.752
9238_0_002231	4.978
9244_0_002187	10.473
9244_0_00259f	19.881
9258_0_00096f	1.529
9258_0_004433	16.29
930089_1_00220e	22.643
930090_1_0015f0	22.643
9305_0_001897	1.529
9305_0_0026a7	15.131
930990_1_00197f	12.031
930991_1_001b31	6.556
930992_1_002beb	12.962
931890_1_000571	28.487
931890_1_001106	21.69
932674_0_001a97	19.515
932674_0_002480	5.992
933084_1_00011a	14.274
933388_1_001645	11.417
933852_1_00118a	10.238
933852_1_003234	3.302
9361_0_001478	15.932
9361_0_00225b	1.529
93625_1_003646	1.158
936435_1_000bdc	5.727
9365_0_001bf8	15.932
9371_0_001e80	15.932
9371_0_00367b	0.765
93721_0_001b80	29.45
93721_0_002e6c	29.45
93759_0_001f2e	24.682
93759_0_005813	8.938
93759_0_005ddc	24.562
93759_0_0071b3	32.722
93759_0_007541	6.359
93934_0_000cc1	7.978
93934_0_003201	17.587
9402_0_000e3d	1.529
9402_0_003fb3	15.932
9407_0_0027b0	1.529
9407_0_00499c	15.932
94208_1_001208	23.253
944288_1_000434	6.751
944289_1_001ad8	12.071
945553_1_00006d	13.483
946122_1_00062b	11.786
946125_1_00072b	29.541
946362_0_0002e8	11.432
94827_0_001946	6.072
94827_0_0029bd	19.227
9483_0_00050b	1.529
9483_0_001eb7	15.932
94835_0_00063c	10.235
94835_0_001bdf	21.202
94835_0_002795	1.529
9531_0_001261	1.529
9531_0_001aa3	15.932
9541_0_0003fd	15.932
9541_0_003be5	1.529
9544_0_0007c9	15.932
9544_0_003a96	1.529
9545_0_001ca4	15.932
9545_0_00250c	1.529
9545_0_002518	1.529
9555_0_0003e3	15.932
9555_0_0007c1	15.932
9555_0_003a89	1.529
9568_0_001bf9	15.932
9595_0_000656	15.932
9595_0_00272b	1.529
9597_0_0006b2	15.932
9597_0_002320	1.529
9598_0_000407	15.932
9598_0_0027f1	1.529
9601_0_00067d	15.932
9601_0_0025ba	1.529
9606_0_000160	15.932
9606_0_00257e	1.529
9615_0_0005d9	15.932
9615_0_0020e2	1.529
9646_0_000437	15.005
9646_0_00118c	1.529
9668_0_00062d	15.932
9668_0_0027df	1.529
9685_0_00241d	15.932
9685_0_0039f6	1.529
9691_0_004193	1.529
9691_0_004405	15.932
97097_0_0020c0	20.752
97097_0_003069	5.288
9713_0_00270d	14.407
9733_0_000c2a	15.932
9733_0_0024ae	0.765
9739_0_0018be	0.765
9739_0_001fb8	15.932
9749_0_003331	1.529
9749_0_00336a	15.187
9749_0_00339d	15.187
9755_0_001ee8	15.932
9755_0_00391c	0.765
9785_0_000ef2	1.205
9785_0_002e19	15.932
9793_0_002624	15.932
9793_0_0047bd	1.529
9796_0_000a57	15.932
9796_0_00444b	1.529
9798_0_000728	1.529
9798_0_001498	15.932
9798_0_00278f	9.422
981085_0_0015df	27.914
981085_0_002f91	19.078
981085_0_003a52	20.414
[truncated: 43 more rows]

## Sheet: RRM domain count
1001832_1_0019b3	3
1001833_1_000408	3
1001937_1_001538	3
10020_0_000694	2
10020_0_0023da	3
10029_0_000ca1	2
10029_0_00306f	3
1003335_1_000303	3
1003335_1_000711	3
10036_0_00210a	3
10036_0_0030c4	2
10047_0_002ccb	2
10047_0_004126	3
100784_0_0008bb	2
100784_0_0034e9	3
100784_0_003538	1
100787_1_004962	6
100816_1_001e71	3
10089_0_000f89	3
10089_0_0011c7	2
10090_0_001199	2
10090_0_001399	5
10093_0_001c43	2
10093_0_001c7b	3
101020_0_000908	3
101020_0_00152f	3
101020_0_001a2a	3
101020_0_001cdf	3
101020_0_002556	3
101091_1_00037c	3
101091_1_001b8d	3
101127_1_001d6f	3
10116_0_0020c5	3
10116_0_00227b	2
10141_0_002c25	2
10141_0_00489d	3
10160_0_002fba	3
10160_0_003d81	2
1016849_1_0005af	3
10181_0_0007a5	3
10181_0_001f8e	3
10224_0_001a6f	2
10224_0_001a7a	1
10224_0_001a7e	2
10228_0_001412	2
1026970_0_000d5d	3
1026970_0_00348e	2
103372_0_000357	2
1034331_1_0000e6	2
1034331_1_000546	3
1035309_1_000ad4	3
1036611_1_003288	3
1036612_1_002ba4	3
1036808_1_001cae	2
103695_0_0017dd	3
103695_0_00270a	2
103695_0_003cf7	1
1037660_1_0016db	2
103944_0_0000f0	2
103944_0_001fb2	3
103944_0_002ad9	1
1041015_0_0016b5	2
1041607_1_00056f	3
1041607_1_0008de	3
104259_1_0001b7	3
1043002_1_00144e	3
1043003_1_001bd4	3
1043004_1_0008ed	3
1043005_1_001d96	3
1043627_1_00032b	3
104421_0_001232	2
104452_0_0024ff	2
104688_0_000c61	2
1047168_1_0016d5	3
1049336_0_001c6c	2
105023_0_00112c	3
105023_0_0023e2	2
105023_0_002631	2
1051891_1_0031f1	2
105231_0_0032ce	3
1052685_1_00088a	2
105487_1_000579	3
105696_1_0008a5	3
106004_1_001141	2
1064592_1_0012d0	3
106582_0_0003be	2
106582_0_0013e2	3
106582_0_004397	2
1069443_1_000c94	3
1069443_1_000fb2	3
1069680_1_000d47	3
1071378_1_000709	3
1071378_1_000cbe	2
1071380_1_0003d9	1
1071380_1_001275	3
1071381_1_000a75	2
1071381_1_000c8e	3
1071382_1_0008b2	3
1071382_1_000e59	3
1071383_1_000298	3
1072389_1_000ab4	3
1073089_1_001ce0	3
1073090_1_000db2	3
1076256_1_002f15	2
1076935_1_0004fe	3
1080349_1_0004de	2
1080349_1_0012a1	3
1081102_1_0014fd	3
1081103_1_001c39	3
1081104_1_001433	3
1081105_1_00172e	3
1081107_1_00003c	3
1081108_1_001cd0	3
1081109_1_000ec2	3
1088818_0_000e11	3
1088818_0_001009	3
1088818_0_002bae	3
1088818_0_0037e0	3
1088818_0_003c15	3
1088818_0_0042ef	3
1088818_0_0043ae	2
1088818_0_00444a	3
108892_1_001a47	2
108931_0_00020e	2
108931_0_001f3b	2
1089451_1_002d8c	3
109264_1_001fe7	3
109280_0_0021df	3
109280_0_002c5c	2
109280_0_00479e	2
109478_0_003012	3
109478_0_003108	2
1095629_1_001969	2
1095629_1_00237b	1
1095630_1_00412e	3
110193_0_001da5	2
110365_1_00015b	1
110365_1_001125	1
1105325_1_00190e	3
1109443_1_001c19	2
1111077_1_002203	3
1116229_1_001e07	3
112498_1_00137a	3
1126212_1_001044	3
1128425_1_000978	2
1128425_1_001c19	1
1128425_1_001c2b	1
1130832_1_000ffc	2
113334_0_00088d	2
113334_0_000c2d	1
113540_0_0011a1	1
113540_0_001837	3
113540_0_002637	2
113540_0_004233	3
1136231_1_000a7b	3
1136231_1_000c05	3
1137138_1_0012fa	2
1137211_1_002cd9	3
1141098_1_0030f8	3
114398_0_002087	2
1144522_1_000cbe	3
1144522_1_004250	1
1144522_1_0044d7	3
1149755_1_002406	3
1155016_0_0024ce	2
1156394_1_0029c3	1
1157616_1_0007ef	3
1157616_1_002eb0	3
1157962_0_002291	2
1159556_1_0006dc	1
1159556_1_00070d	2
1160497_1_001642	3
116153_0_000b9c	2
1163406_1_0008ea	3
1165861_1_002660	2
1165861_1_00266e	1
1168221_1_001894	3
1169474_1_0012ce	3
1169474_1_004c95	1
1169540_1_0011ed	3
1170229_1_00070a	3
1172189_1_002586	2
1172189_1_004238	1
1172189_1_005627	2
1173061_1_00068c	3
1173061_1_001444	3
1173701_1_00163b	3
118200_0_00125d	1
118200_0_0027ee	2
118200_0_0028d3	3
1182541_1_000cb1	3
1182542_1_0000e4	3
1182544_1_00219a	3
1182545_1_002a9c	3
118797_0_001d2f	3
118797_0_002dad	2
1198029_1_0002e4	3
1209926_1_00255b	3
1209931_1_0014c8	3
121225_0_000cee	2
1213857_1_0026b9	3
1213859_1_0021d4	3
1214573_1_000802	1
1214573_1_0026cc	3
121530_0_000158	1
121530_0_001484	3
121530_0_00295f	2
121759_1_001f3a	3
121845_0_000e90	2
121845_0_002216	1
1220924_1_00187b	3
1220926_1_000f89	3
1220926_1_002753	3
1220926_1_002cce	3
122368_1_002ee4	3
1229662_1_000215	3
1230383_1_000481	1
1230840_0_000c08	2
1230840_0_002d60	3
1230905_1_0003f4	3
1230905_1_000e45	2
1231657_1_00197a	3
123851_0_00306e	2
1245528_1_00080c	3
1245528_1_000f9d	3
1245748_1_001b1f	3
1245769_1_000a19	3
1245769_1_000bdf	2
1257118_1_00243b	3
1257118_1_00243f	1
125878_0_00332f	1
125878_0_00334c	3
125945_0_001b59	2
1262450_1_00107c	3
1263082_1_001e76	3
1263082_1_0021ba	3
1263415_1_0006ba	3
1266660_1_0000c5	2
1266660_1_000d10	3
1266666_1_0002b5	3
1266666_1_000a00	2
1266667_1_0003b3	2
1266667_1_00095f	3
1268274_1_000ac9	3
126957_0_001aa6	2
127582_0_00103c	4
127582_0_001c78	2
1276143_1_001ec3	3
1276529_1_000284	3
1279043_1_0020b9	3
1280523_1_001799	3
1283841_1_000e16	3
128390_0_002bca	2
128390_0_0032e4	3
128390_0_0039f1	1
1284197_1_000af4	3
1286976_1_0000f2	3
1287680_1_0014d2	3
1287681_1_0012c8	3
1287681_1_00223e	1
1291522_0_000fcd	3
1294385_1_0000be	2
1294385_1_00089c	3
1296100_1_000bcc	1
1296121_1_000503	1
1296123_1_001a3b	1
12968_1_001724	1
1299270_1_001073	2
13037_0_00272b	2
130453_0_000a7a	3
130453_0_001d9e	3
130453_0_003552	3
130453_0_004b02	3
130453_0_0068fc	3
130453_0_0082c5	3
1305733_1_000bab	1
1306850_1_000ea6	2
1314670_1_000784	3
1314672_1_000561	1
1314672_1_000594	1
1314672_1_00092a	2
1314674_1_001026	2
13146_0_000ba2	2
13146_0_0025c7	1
13146_0_003725	3
1314771_1_00370d	3
1314771_1_00370f	3
1314777_1_001f80	2
1314781_1_0024da	2
1314782_1_0006d8	2
1314783_1_001351	2
1314785_1_0019e7	2
1314800_1_000390	2
1316194_1_0003e4	3
13164_0_001f6f	2
13164_0_002b5c	2
132113_0_003ab9	2
13249_0_002086	2
1328760_1_0009ae	3
132908_0_000e08	2
132908_0_0025fe	3
13333_0_000300	3
13333_0_001745	3
13333_0_0020c3	3
133434_0_000248	2
133901_0_0032ab	2
1340429_1_0003f2	3
1340429_1_001af3	3
1340429_1_001ef5	3
1344414_1_0007e2	3
1344416_1_0024ba	3
1344418_1_00165e	2
1353009_1_001024	2
1356009_1_0000b0	3
1357716_1_000e7c	3
136037_0_000848	2
13616_0_002b89	2
13616_0_003ed2	3
136370_1_001264	3
1365484_1_0004c1	3
1365886_1_000339	3
1365886_1_00085c	3
1365886_1_00105e	3
1365886_1_0022aa	3
1367422_1_00015f	3
13686_0_0018b1	2
13706_1_0018e1	3
13706_1_0029b9	3
13735_0_000508	2
13735_0_003038	3
13735_0_004962	1
1380566_1_0014ba	3
1381753_1_001360	2
1381753_1_00178c	2
1382522_1_00016f	2
1382522_1_0009bc	3
1388766_1_001391	3
1391915_1_000b83	3
1392242_1_002b62	3
1392248_1_000dd2	3
1392250_1_001ec2	3
1392255_1_002936	3
1399860_1_001b75	3
1399860_2_00059f	3
1408157_1_0002c0	3
1408157_1_001656	1
1408157_1_0021d4	1
1408163_1_0014fb	3
1408657_1_00084f	3
1408658_1_0004f2	3
1410327_1_002186	1
1410327_1_0028f0	3
1415176_0_0019ac	1
1415176_0_0022d4	1
1415176_0_0031f1	3
1420906_1_000f57	3
1420907_1_002068	3
1420909_1_0028c4	3
1420910_1_002178	3
1420915_1_000ca4	3
1423351_1_000eca	2
142615_0_0007b1	3
142615_0_000d7a	3
142615_0_000e6e	3
142615_0_001309	2
142615_0_002762	3
142615_0_00482e	3
142615_0_0054d4	3
142615_0_0057ca	3
1427455_1_000df2	3
1427455_1_00110a	3
1432307_1_000517	3
143302_0_000d60	3
143302_0_000f4f	2
143948_0_0012aa	1
143948_0_002e2d	1
143995_0_000bff	2
144034_0_002a9d	2
1441469_1_00223d	3
144197_0_00021c	2
144197_0_002ca4	3
144197_0_003453	2
1442368_1_0011a6	3
1442369_1_002aa7	3
1442370_1_000618	3
1442371_1_002c4c	3
1447872_1_001e19	3
1447875_1_001192	3
1447883_1_0020de	3
145388_0_000053	2
145388_0_002abe	2
145388_0_002e0a	2
1460663_1_00304f	3
146911_0_000c81	1
146911_0_0014d4	2
146911_0_004843	3
1480154_0_002667	3
149040_1_0007ad	3
150288_0_001f8f	3
150288_0_002d1e	2
150288_0_0043f2	2
150374_1_00107f	3
1507135_0_0028b5	2
1507870_1_00227b	3
1507870_1_003c01	3
1509407_1_000597	3
1524831_1_000bc2	3
1531966_1_00232e	3
15368_0_0010ef	3
15368_0_00116f	3
15368_0_00118c	3
15368_0_0046ae	3
15368_0_004806	3
15368_0_004c7c	3
15368_0_00616f	3
15368_0_0061df	3
154538_1_002f39	2
156304_0_000c2f	2
156563_0_00087d	1
156563_0_002d7e	2
156563_0_00335a	3
1573173_1_0029ba	3
158046_1_00013e	3
158383_0_000c85	2
158383_0_001735	3
158383_0_00188a	3
158383_0_003e8c	3
158383_0_004266	3
158383_0_0049dd	3
158383_0_004dbd	3
158383_0_00581c	3
158383_0_007288	3
158383_0_00825d	3
158383_0_00920d	3
158441_0_002017	2
158607_1_00010e	3
1603295_1_001113	3
1608454_0_001f45	2
1608454_0_00222d	2
1608454_0_00619a	3
1608454_0_009dcd	2
1622147_1_001e0b	3
1622149_1_00226a	3
1629725_0_0016f1	2
1654605_1_0007bd	3
1658172_1_001b36	3
1658174_1_0006bb	3
166361_0_002ab5	2
166423_0_0001bd	2
1664694_1_000b71	3
1676925_0_002003	1
1676925_0_0020eb	2
1676925_0_0025a4	3
1676925_0_0052c1	2
1676925_0_005b2b	3
168631_0_000b48	2
1720309_0_000a98	3
1720309_0_0034ac	2
1737458_0_00199a	2
1737458_0_002846	3
1745343_1_000deb	3
174628_0_0012ab	2
1754190_1_0033f4	3
1754190_1_00349b	3
1754191_1_0019e0	3
1754192_1_002158	3
175836_0_000c9d	3
175836_0_0030d7	1
175836_0_00355f	2
176057_0_001aa5	2
176057_0_003144	1
176057_0_003415	3
176275_1_0023ef	3
176946_0_0004c3	1
176946_0_0014cd	3
176946_0_0032b9	2
178035_0_0021ae	2
1789683_1_00054f	3
1789683_1_000cdf	3
179993_1_000993	3
180088_1_00093a	2
180498_0_001acc	3
180498_0_001c19	3
180498_0_004b6c	3
180498_0_004d68	3
180498_0_0052f1	3
1805483_1_00032d	1
181119_0_001d00	1
181119_0_002c68	2
181119_0_002f4f	3
1813822_1_000fa9	3
181874_1_0021ab	2
1841481_0_001536	2
1841481_0_003fd8	3
1841481_0_004b6c	2
185453_0_001b3d	2
185453_0_002180	3
1868482_0_000f4d	3
1868482_0_003a6d	2
186990_0_0003fd	2
186990_0_002a9a	3
187382_0_000da1	1
187382_0_001ce5	3
187382_0_003279	2
188344_0_0002dc	1
188344_0_0003a1	2
188344_0_00255c	2
188379_0_001037	3
188379_0_001890	1
188379_0_00316e	2
192010_1_0030d4	3
192259_0_001e23	3
192259_0_0026a8	3
192259_0_002953	3
192259_0_0042b5	3
196109_1_00080f	3
197043_0_0005c8	1
197043_0_003da9	2
1983410_1_0005ec	3
198730_1_001212	3
198806_0_000fe3	1
198806_0_0025bd	2
198806_0_002c61	3
200316_0_000f17	3
200316_0_001009	3
200316_0_001288	3
200316_0_002105	3
200316_0_002427	3
200316_0_002bbd	3
200316_0_003dd9	3
200316_0_004bee	3
200324_1_00128f	2
200324_1_0012a4	1
200324_1_0063e5	2
2004951_1_000368	3
2004952_1_0019fb	3
2015173_0_001907	2
2020962_1_00024f	1
202946_0_000157	1
202946_0_000a14	3
202946_0_000ab7	2
206008_0_000540	3
206008_0_001470	3
206008_0_0016bc	3
206008_0_0057cd	3
206008_0_006203	3
206008_0_00623a	3
206008_0_0079e3	3
206008_0_007d0d	3
206008_0_008a0c	3
2070412_1_002143	3
210143_0_002d07	3
210143_0_002ef9	3
210143_0_00331e	3
210143_0_0038ae	3
210143_0_003e4e	3
211096_1_0006cd	3
211228_0_0006aa	2
212818_1_0010ff	3
214687_0_001a7f	3
214687_0_001bf4	3
214687_0_003283	3
214687_0_00359c	1
214687_0_003b19	3
214687_0_004a9a	3
214687_0_004e22	3
214687_0_00589f	3
214687_0_005bb6	3
214687_0_00603c	3
214687_0_00666e	3
215243_1_000956	3
215358_0_001af9	3
215358_0_00282a	2
215358_0_005600	2
216574_0_001862	1
216574_0_001d0a	2
216574_0_002112	3
217634_0_001779	2
218467_0_003e7a	2
218467_0_0046d1	2
218851_0_001703	3
218851_0_001a3e	3
218851_0_002baf	3
218851_0_00593b	3
219809_0_0011c4	2
222816_0_00001a	2
224129_0_00124b	2
225117_0_0010b1	3
225117_0_001cfa	3
225117_0_001e3e	3
225117_0_001fcb	3
225117_0_00380f	3
225117_0_003f67	3
225117_0_00462e	3
225117_0_004c51	3
225117_0_005121	3
225117_0_007cd3	3
225117_0_007cd4	3
225164_0_0043f2	1
225359_1_000da7	3
225400_0_001e30	3
225400_0_004237	1
22663_0_002028	2
22663_0_002e9d	3
22663_0_004876	2
22663_0_006cf9	3
22663_0_007d35	3
22663_0_0087f3	3
22663_0_0090c5	3
227321_1_001aea	3
229535_1_001e3a	3
230844_0_000af8	3
230844_0_000f79	2
231916_1_001828	2
236234_1_00091c	3
237561_1_0008f9	3
237561_1_00092f	3
240176_1_001aa4	2
240206_0_0016f2	2
240206_0_001f2d	1
240206_0_003414	3
242507_1_0029f0	3
244447_0_000520	3
244447_0_0040be	2
244447_0_00472e	2
245562_1_0015a8	3
246409_1_003a39	2
246410_1_0011cc	3
246437_0_00086f	3
246437_0_003fa1	2
246812_0_001ea1	2
253628_1_0002ed	3
259920_0_0011f6	2
259920_0_001751	2
259920_0_00469f	3
259920_0_004ef0	2
261658_1_000402	1
261658_1_000def	1
261658_1_002740	3
266149_1_00053e	2
269621_1_000328	2
2711_0_000b62	3
2711_0_000b6b	3
2711_0_0016bb	3
2711_0_00208d	3
2711_0_0028ec	3
2711_0_0044bc	2
27334_1_002692	3
27337_1_000f1f	3
27342_1_003037	2
27349_1_001a14	2
27349_1_004b71	1
2769_0_000264	3
279965_0_0002d2	3
279965_0_002331	2
279965_0_002ad8	1
28377_0_000c05	3
28377_0_0015af	1
28377_0_0042fd	2
284592_1_001081	3
284592_1_0012ca	3
28532_0_000137	3
28532_0_001f21	3
28532_0_0026ad	3
28532_0_002a1a	3
28532_0_00356a	3
28532_0_0056aa	3
28532_0_00604e	3
28532_0_00660b	3
28573_1_0021a5	3
28588_0_000c9e	2
28612_0_004669	2
286306_0_002a4a	2
286306_0_00356b	2
286706_0_001933	2
286706_0_0037dd	1
28737_0_000842	3
28737_0_000f1e	2
28743_0_001a7d	3
28743_0_001e27	2
28743_0_002063	2
28985_1_0004bc	3
28985_1_00104a	3
290292_1_0010be	3
29029_0_000a20	2
29030_0_00159c	2
29031_0_0022f4	2
29053_0_000eeb	2
29058_0_000b65	2
29058_0_000b69	2
29073_0_001f06	2
29073_0_0020eb	3
29078_0_002230	2
29078_0_0031f7	3
29088_0_000fdb	3
29088_0_001663	2
291302_0_0005a2	2
291302_0_002398	3
29159_0_001061	2
293939_1_000ab3	3
294128_0_002926	2
294746_1_000fc8	3
294746_1_0015f3	3
294747_1_0005d4	3
294747_1_00166e	3
2951_1_002e2b	2
2951_1_004408	2
29655_0_001642	3
29655_0_0017b8	3
29655_0_002692	1
29655_0_002cdc	3
29655_0_003fe6	3
296587_0_00098e	3
29729_0_00064f	3
29729_0_001446	3
29729_0_0016fb	3
29729_0_001e15	3
29729_0_002b06	3
29729_0_002d14	3
29729_0_003f27	3
29729_0_004220	3
29729_0_004ff4	3
29729_0_0057be	3
29729_0_005f36	3
29729_0_0077f4	3
29729_0_007d18	3
29730_0_000536	3
29730_0_00104f	3
29730_0_001b4f	3
29730_0_00232e	3
29730_0_002d13	3
29730_0_005218	3
29730_0_00587f	3
29730_0_0063a0	3
29730_0_006d47	3
29730_0_0077c6	3
29730_0_007f82	3
29730_0_0088ff	3
29760_0_000978	3
29760_0_0019b3	3
29760_0_0052b2	3
29760_0_005aa1	3
29833_1_000993	3
299123_0_000529	1
299123_0_000cef	2
299123_0_00191f	3
30019_0_000720	2
30023_0_00178d	2
30025_0_0039f0	2
303518_0_002af9	2
303518_0_002b04	2
303518_0_004965	3
303518_0_005168	2
303698_1_000636	3
30419_0_0004dc	3
30419_0_00263a	1
30419_0_003182	2
30455_0_0006e4	1
30455_0_002c5f	3
30455_0_003889	2
30521_0_00110f	3
30521_0_001cea	2
30538_0_000288	2
30538_0_0039c3	3
3055_0_000ac6	3
30608_0_000728	2
30608_0_002510	3
30611_0_00070e	3
30611_0_003b7b	2
30611_0_004195	2
3068_0_0019e8	2
306901_1_002440	1
30732_0_00069a	2
30732_0_0018ff	2
30732_0_003414	3
307491_0_0010bc	2
307491_0_00242b	2
3075_0_000918	3
307658_0_0005e3	2
3076_0_00227f	1
307959_0_0045bd	2
307959_0_007735	2
307959_0_0084a7	2
307959_0_00a0c4	3
308745_1_001de9	3
31033_0_0018aa	3
31033_0_003d96	2
31033_0_00452f	2
310752_0_000d9e	2
310752_0_001b05	3
312017_1_004789	2
315563_0_000375	2
319348_0_001429	2
319348_0_002e8b	2
321146_1_0018c6	3
321398_0_000b0e	1
321398_0_001676	3
321398_0_002b45	2
321614_1_001213	3
3218_0_001095	3
3218_0_0029bb	3
3218_0_002a11	3
322104_1_0000ec	3
322104_1_001314	3
32507_0_0040d9	2
32507_0_0048cd	3
32507_0_005140	2
32536_0_0014e0	2
32536_0_0044d0	3
326594_0_00111d	2
326968_0_000969	3
326968_0_000a0d	3
326968_0_000c4f	3
326968_0_000f2b	3
326968_0_0029e0	3
327505_1_000e19	3
328815_0_002296	1
328815_0_002c2d	2
328815_0_003804	3
329046_1_0029c9	3
330879_1_0020df	3
33097_0_000f7d	2
331117_1_0015cb	3
33119_0_00022a	2
33119_0_0009f2	2
33119_0_001d49	3
33119_0_002eac	1
33119_0_0035f1	3
33119_0_005d53	2
33119_0_005f20	2
33119_0_007161	3
33119_0_007c4f	2
33203_1_00019f	3
332648_1_000255	3
334819_1_000cff	3
336963_1_000613	3
336983_0_001cdd	3
336983_0_003075	2
339724_1_0011f2	3
341663_1_0021f4	1
342668_1_002654	3
344612_1_0012a9	3
345164_0_000495	2
345164_0_000b8c	1
345164_0_002353	3
34638_0_001686	2
34638_0_002b53	2
34720_0_000ea8	2
34740_0_001777	2
3476_0_003f40	2
3476_0_00545f	2
3476_0_006119	3
3476_0_007a31	3
3476_0_008212	3
34839_0_0029a5	2
34839_0_003453	3
348802_1_000270	3
34882_0_000dd9	2
34882_0_003e3b	3
348901_1_000ca3	2
35019_0_0002fe	3
35019_0_0009bd	2
35019_0_0040fd	1
352472_1_0028c2	3
352472_1_002fb4	2
353153_2_0002b2	1
353153_2_0004c0	1
353153_2_004a2b	1
35525_0_0070cd	2
3555_0_001e8b	3
3555_0_002133	3
3555_0_004b6f	3
3555_0_005bcc	3
35570_0_001057	2
3562_0_000785	3
3562_0_0052b3	3
3562_0_005a5c	3
3562_0_005e40	3
35722_1_00060c	3
35722_1_0016a8	3
357750_1_000676	3
35883_0_001f82	3
35883_0_0040d1	3
35883_0_00507b	3
35883_0_005897	3
35883_0_005cd6	3
35883_0_006fd3	3
35883_0_007818	3
35883_0_0086c0	3
36022_1_000577	3
36022_1_000909	3
36050_1_001c19	3
361077_1_000631	3
36300_0_001a26	2
36300_0_0031c1	1
3641_0_000ed8	3
3641_0_00351c	3
3641_0_003cc6	3
3641_0_003fcd	3
3641_0_004c1f	3
3649_0_000a9c	3
3649_0_0017be	3
3649_0_001aaa	3
3649_0_001ffe	3
3649_0_00205b	3
3656_0_000070	3
3656_0_0000f0	3
3656_0_000934	3
3656_0_0018de	3
3656_0_002b35	3
3656_0_0039dc	3
3661_0_000d33	3
3661_0_001801	3
3661_0_002154	3
3661_0_00332c	3
3661_0_003452	3
3661_0_003552	3
3661_0_00439b	3
3661_0_00456a	3
3661_0_005030	3
3661_0_005c95	3
3673_0_000168	3
3673_0_001ce9	3
3673_0_001da9	3
3673_0_0027e7	3
3673_0_00321d	3
3673_0_00409e	3
36911_1_000e9d	3
36911_1_00107d	3
37001_0_0019ed	2
37001_0_002073	2
37001_0_003809	2
37003_0_001999	3
37003_0_00291e	2
37003_0_0039c4	2
3702_0_000515	3
3702_0_000b82	3
3702_0_001358	3
3702_0_001956	3
3702_0_00372f	3
3702_0_004b93	3
3702_0_005c43	3
3702_0_006704	3
37040_0_00220c	1
37040_0_003894	2
3711_0_00009c	3
3711_0_00020c	3
3711_0_002f4d	3
3711_0_002f59	3
3711_0_003289	3
3711_0_0041a8	3
3711_0_004648	3
3711_0_00560a	3
3711_0_006d52	3
3711_0_00732f	3
3711_0_008650	3
3711_0_008b89	3
3711_0_009498	3
3711_0_009562	2
3711_0_00962d	3
3726_0_0001d4	3
3726_0_0008cb	3
3726_0_000926	3
3726_0_002c7e	3
3726_0_002eae	3
3726_0_0033be	3
3726_0_004a15	3
3726_0_004c49	3
3726_0_006b01	3
3726_0_007ab9	3
3726_0_007c40	2
3726_0_0089d4	3
3726_0_008c06	3
3726_0_008e39	3
3726_0_0093eb	3
3726_0_00a473	3
3726_0_00a474	3
3726_0_00b0b6	2
3726_0_00b75a	3
37293_0_002958	3
37293_0_004942	2
37344_0_0004b4	2
3750_0_0012f6	3
3750_0_002c33	3
3750_0_0040e8	3
3750_0_0057b4	3
3750_0_005a02	3
3750_0_007293	3
3750_0_008002	3
3750_0_008164	2
3750_0_0098ce	3
3750_0_009929	2
3750_0_00a3f1	3
3750_0_00ab3f	3
3760_0_000e4c	3
3760_0_002e62	3
3760_0_0031d4	3
3760_0_003347	3
3760_0_00527d	3
37621_0_002b4f	2
37653_0_000114	2
37682_0_0013c1	3
37682_0_00144c	3
37682_0_001874	3
37682_0_001a13	3
37682_0_002a4d	3
37682_0_0058a8	3
37682_0_006cfe	3
37682_0_00aee9	6
37682_0_00af79	3
3775_0_000241	3
3775_0_000cd3	3
3775_0_002f74	3
3775_0_003103	3
3775_0_007446	3
378494_0_003a79	2
379508_1_000c6c	2
379508_1_000d28	3
379532_0_0002ce	3
379532_0_001cf1	2
379532_0_004952	2
381198_0_002ad3	2
381198_0_002e32	1
381198_0_00325c	3
38123_0_000e9b	2
38123_0_002b72	2
3821_0_0000c2	3
3821_0_000640	3
3821_0_002498	3
3821_0_003348	3
3821_0_003817	1
3821_0_00435c	3
3821_0_0046df	3
3827_0_000755	3
3827_0_000ab4	3
3827_0_00224f	3
3827_0_002cfb	3
3827_0_00314f	3
3827_0_00324e	3
3827_0_00374b	3
3827_0_0037da	3
3827_0_004288	3
3827_0_004a54	3
383855_1_001bd0	3
3847_0_0008c4	3
3847_0_002213	3
3847_0_003328	3
3847_0_0039b2	3
3847_0_003ebd	3
3847_0_006505	3
3847_0_006e99	3
3847_0_00736b	3
3847_0_007b28	3
3847_0_007e7d	3
3847_0_008647	2
3847_0_008c1b	3
3847_0_009972	3
3847_0_009991	3
38626_0_000ae7	2
38626_0_003d52	3
38654_0_001483	2
38654_0_001dff	1
38654_0_003bf7	3
3871_0_0013d4	3
3871_0_001571	3
3871_0_002080	3
3871_0_002202	3
3871_0_0040a0	3
3871_0_004665	2
3871_0_004bb5	3
3871_0_005112	3
3871_0_005f94	3
3871_0_0069bc	3
3871_0_006ce1	3
3871_0_0077d2	3
3880_0_0008ec	3
3880_0_001e80	3
3880_0_002700	3
3880_0_0035ee	3
3880_0_004bac	3
3880_0_005121	3
3885_0_0002ad	3
3885_0_00195b	1
3885_0_001b84	3
3885_0_001f1a	3
3885_0_003012	3
3885_0_003967	3
3885_0_00583f	3
3885_0_006594	3
3900_0_001103	1
3900_0_001cdf	2
3900_0_004bb7	2
3900_0_0057c4	2
3900_0_00820d	2
3914_0_000464	3
3914_0_000728	3
3914_0_000735	3
3914_0_002ac1	3
3914_0_0042e4	3
3914_0_00453a	3
3914_0_005a0e	3
392613_1_000153	3
39416_1_00031e	3
39432_0_001896	3
39432_0_004b27	2
39758_0_004cf4	2
3981_0_00092b	3
3981_0_001c94	3
3981_0_0027cc	3
3981_0_004e8b	3
3981_0_005dd5	3
3981_0_0064f5	3
3981_0_007c7b	3
3981_0_008478	3
3983_0_00133e	2
3983_0_002027	3
3983_0_0023f3	2
3983_0_0055bb	3
3983_0_00571f	3
3983_0_0064ea	3
3983_0_006729	3
398673_1_000831	3
3988_0_002583	3
3988_0_0032a0	3
3988_0_00337c	3
3988_0_004279	3
3988_0_004fb2	3
39947_0_00137d	3
39947_0_0023f9	3
39947_0_00280b	3
39947_0_0028cb	3
39947_0_0047ae	3
39947_0_005304	3
39947_0_005826	3
39966_1_001830	2
39966_1_0026c5	1
400682_0_00270c	1
40199_1_00296a	3
402676_1_0003ab	3
402676_1_00067c	3
402676_1_000e73	2
40296_1_002171	3
4039_0_00018e	3
4039_0_000ba4	3
4039_0_002c4a	3
4039_0_0045ed	3
4039_0_004ce0	3
4039_0_00633c	3
4039_0_006c10	3
4039_0_00746b	3
4039_0_007a06	3
4072_0_00151b	3
4072_0_0028a4	3
4072_0_002b89	3
4072_0_003ec8	1
4072_0_004c34	3
4072_0_005f2c	3
4072_0_00774c	3
407821_0_001042	1
407821_0_0013ab	2
4081_0_00077f	3
4081_0_00159c	3
4081_0_001882	3
4081_0_0028a3	3
4081_0_003f87	3
4081_0_004f1d	3
4081_0_0050f7	3
4081_0_0055a5	3
40932_0_003a63	2
4097_0_000f80	3
4097_0_000fe4	3
4097_0_003f9e	3
4097_0_004110	3
4097_0_004131	3
4097_0_004c4d	3
4097_0_006826	3
4097_0_00694a	3
4097_0_007eb0	3
4097_0_008470	3
4097_0_00a29b	3
4097_0_00a819	3
4097_0_00a97e	3
4097_0_00c5e4	3
4097_0_00d15d	3
4097_0_00d773	3
4097_0_00df0e	3
4097_0_00ef16	3
4098_0_000320	3
4098_0_000846	3
4098_0_0024b8	3
4098_0_004289	3
4098_0_004591	3
4098_0_004991	3
4098_0_006125	3
4098_0_006b86	3
4098_0_007807	3
4100_0_000599	3
4100_0_0006f2	4
4100_0_002dfd	3
4100_0_00318a	2
4100_0_003ef8	3
4100_0_003f5b	3
4100_0_004dfd	3
4100_0_00529a	3
4100_0_0060bf	3
4100_0_009649	3
4100_0_009f6a	3
4100_0_00b55c	3
4100_0_00b8b0	1
4100_0_00c0e0	4
4100_0_00cadd	2
4100_0_00ce39	3
4100_0_00deb4	3
41047_1_000428	3
4113_0_00130d	3
4113_0_001d37	3
4113_0_001da9	3
4113_0_002413	3
4113_0_00297e	3
4113_0_003404	3
4113_0_003c91	3
4113_0_0055a5	3
411798_0_001ce9	2
411798_0_002e6b	2
412133_1_001c11	1
412133_1_0023f2	3
412133_1_003133	3
412133_1_003c24	2
412133_1_008113	2
412133_1_00b6fb	2
412133_1_01029b	2
413071_1_000aca	3
41447_0_00185d	2
41447_0_0021c6	2
41447_0_003aaf	3
4155_0_00001c	3
4155_0_000f34	3
4155_0_002108	3
4155_0_002750	3
4155_0_002fda	3
4155_0_0043c3	3
4155_0_004d36	3
41688_1_000339	3
4182_0_002ac6	3
4182_0_002f58	3
4182_0_00359c	3
4182_0_004390	3
4182_0_004d7c	3
4182_0_0051b5	3
418459_1_002e76	2
418459_1_002f7d	1
418867_1_000d63	2
418985_0_001259	2
419612_0_000a52	2
419612_0_003d92	3
42026_0_001aaf	2
42254_0_000085	3
42254_0_000b6d	2
4232_0_0008d0	3
4232_0_000db9	1
4232_0_002685	3
4232_0_00405e	3
4232_0_006321	3
4232_0_008523	3
4232_0_008527	3
4232_0_00a26a	3
4232_0_00a4a1	1
4232_0_00cc85	3
4232_0_00d792	2
42345_0_000d45	3
42345_0_002540	3
42345_0_002cb0	3
42345_0_002f79	3
42345_0_0044ec	3
42345_0_00514e	3
42345_0_005323	3
423536_1_0003b4	3
423536_1_00121e	2
423536_1_002e66	2
423536_1_002f3f	4
423536_1_003d38	1
423536_1_005565	1
4236_0_0008ac	3
4236_0_00501a	3
4236_0_0052ca	3
4236_0_005d0b	3
4236_0_0069e1	3
4236_0_00775a	3
4236_0_008403	3
4236_0_0085bf	3
42514_0_001a54	2
42514_0_002ba1	1
42514_0_0041c4	3
42514_0_0059e2	2
425265_1_000a1f	1
426418_1_001b16	3
42673_1_001d9e	3
429701_0_0007b9	3
429701_0_0017b7	3
429701_0_001a70	3
429701_0_003842	3
429701_0_003a26	3
429701_0_00758e	3
43179_0_0005bb	2
43179_0_0046a7	3
431895_0_001922	2
43346_0_00349c	3
43346_0_004c99	2
433476_1_0003a2	2
433476_1_001352	3
436010_1_007c27	2
436907_1_000aaf	3
43700_0_002eb3	3
43700_0_003223	2
43700_0_00350d	2
438502_0_003472	3
438502_0_003e1b	1
438503_0_0017c2	2
44056_1_001980	3
44056_1_002b2b	1
441894_0_000dad	2
441894_0_0021d1	1
441894_0_00335b	3
441921_0_0026ae	2
441959_1_00024f	3
441960_1_0000d4	3
4432_0_0004d5	3
4432_0_002f0b	3
4432_0_00443e	3
4432_0_004529	3
4432_0_004aa8	3
4432_0_004ac0	3
44394_0_000673	1
44394_0_0029e0	2
44394_0_002cb4	3
447093_1_0021a8	3
447095_1_0013c9	3
45235_1_00036a	3
452589_1_002986	3
45286_1_00046c	3
45286_1_00114f	2
4533_0_001b1d	3
4533_0_0023d0	3
4533_0_002476	3
4533_0_00370c	3
4533_0_003b22	3
4533_0_003ca5	3
4533_0_004352	3
45351_0_001a31	2
45351_0_002569	3
45354_1_000c3e	3
45354_1_001263	3
454130_1_002692	3
454923_0_002739	2
4555_0_00004e	3
4555_0_00148e	3
4555_0_00152a	3
4555_0_0041a2	3
4555_0_004907	3
4555_0_004f2c	3
4555_0_005a58	3
4555_0_005be2	3
4555_0_006a72	3
4558_0_0002e9	3
4558_0_000a68	3
4558_0_001417	3
4558_0_0014fc	3
4558_0_001e1f	3
4558_0_00329d	3
4558_0_00443d	3
4558_0_00497f	3
4558_0_00517c	3
4565_0_007e4d	2
4565_0_0099e4	1
4565_0_01a517	1
4565_0_01ea2c	1
4565_0_0218d5	1
456900_0_0009f5	2
456999_1_0004c9	2
4572_0_0000b0	3
4572_0_000182	3
4572_0_0019aa	3
4572_0_002235	3
4572_0_00300c	3
4572_0_0033df	3
4572_0_00422a	3
4572_0_0053eb	3
45779_0_00349a	2
4577_0_00036b	3
4577_0_0016ae	3
4577_0_0017f2	3
4577_0_001838	5
4577_0_002472	2
4577_0_00254a	3
4577_0_003d27	3
4577_0_00449f	3
4577_0_004821	2
4577_0_004c87	3
4577_0_004ca6	3
4577_0_004ebe	1
4577_0_0051bc	2
4577_0_006759	3
4577_0_006fcc	2
4577_0_00866a	3
4577_0_008715	3
4615_0_0009ca	3
4615_0_00122d	3
4615_0_0019db	3
4615_0_002289	3
4615_0_002d57	3
4615_0_002ee3	3
4615_0_004396	3
4615_0_004f99	3
46433_1_0036cf	2
46433_1_0053ae	3
46433_1_00583e	1
46433_1_009761	2
4686_0_0018fc	2
4686_0_001b14	3
4686_0_003dc6	3
4686_0_004b06	3
4686_0_004ffa	2
472368_0_0012d8	3
472368_0_003549	3
472368_0_0054a0	2
472368_0_0060e8	3
472368_0_0070ce	3
472368_0_008679	3
47427_1_002a0e	2
47428_1_0039f9	2
480043_1_00211e	1
482145_1_001d37	3
482537_0_000c62	3
482537_0_000f5b	2
4829_1_000502	3
4829_1_001391	3
4829_1_0013f9	3
483514_1_000a1c	2
483514_1_000a48	3
483514_1_000fc1	3
48498_0_001ac0	3
48498_0_003683	2
486041_1_003429	1
48697_1_002733	3
48698_0_00335e	3
48698_0_003570	2
48698_0_0054eb	2
48699_0_000966	3
48699_0_0045b6	2
48699_0_006023	2
48701_0_001b5b	3
48701_0_003d82	2
48701_0_0059aa	2
48709_0_0033c5	2
48883_0_0010e4	1
48883_0_002027	3
48883_0_0025c0	2
4909_1_0000eb	3
4909_1_00093d	2
4922_1_0006a4	3
4922_1_00083f	3
49451_0_000021	2
49451_0_000872	3
49451_0_002567	3
49451_0_004229	3
49451_0_004437	3
49451_0_00559a	3
49451_0_005665	3
49451_0_0063eb	3
49451_0_0064e9	3
49451_0_006655	3
4950_1_000bdc	3
4950_1_00111d	2
4952_1_0009b0	3
4955_1_0004e9	2
4955_1_000716	3
4956_1_000147	3
4956_1_0005ce	2
498019_1_000dad	3
498019_1_000eca	3
4999_1_000627	1
500485_1_00060b	3
502779_1_0019cc	3
503106_1_000f41	3
50402_0_000b5e	3
50402_0_001a2c	1
50402_0_00271f	2
50429_0_001e0b	3
50429_0_0044c3	2
50452_0_000097	3
50452_0_001b6b	3
50452_0_001dc6	3
50452_0_001ffb	3
50452_0_003103	3
50452_0_003a20	3
50452_0_004203	3
50452_0_0043cb	3
5061_1_001ca9	3
5075_1_003243	3
5078_1_00044f	3
51240_0_000985	3
51240_0_000baa	3
51240_0_0013f7	3
51240_0_00224d	3
51240_0_0035a5	1
51240_0_004828	3
51240_0_00575b	3
51240_0_0062fe	3
51240_0_0077e1	3
5127_1_001a2d	3
51315_1_001040	1
51337_0_001bb0	3
51337_0_0043ac	2
51338_0_000e9b	2
5141_1_0018bb	3
515849_1_00031c	3
51655_0_000aef	2
516756_0_0012ff	2
51953_0_00002d	3
51953_0_0028cc	3
51953_0_002a58	3
51953_0_00473d	3
51953_0_005c0d	3
51953_0_006200	3
51953_0_0063d2	2
519963_1_00017a	3
520822_0_002502	2
52283_0_001de4	2
52586_1_0003c7	3
52612_0_003246	2
52612_0_005003	1
52644_0_002299	1
52644_0_002899	2
52644_0_002cfc	3
52670_0_000fbf	1
52670_0_003401	3
52670_0_004883	2
5286_1_001d45	1
5286_1_001e1f	1
535359_0_002021	2
5353_1_001caf	2
535722_1_00092a	3
54374_0_0014c6	1
54374_0_002248	2
54380_0_002706	3
54380_0_002b8f	2
54380_0_002df8	1
54383_0_001287	2
54383_0_003306	1
54383_0_0037fe	3
5454_1_0023ac	3
546991_1_000a3e	3
5477_1_000536	2
5477_1_0007c0	3
5477_2_000bf7	2
5477_2_0013ad	3
5478_1_0008d4	3
5478_1_000e24	2
5480_1_000308	3
5480_1_000dbb	3
54969_0_000c9d	2
5507_1_0015a4	3
5518_1_0011f6	3
5544_1_001bce	3
5544_2_0005da	3
5551_1_0018b6	3
55661_0_001e48	3
55661_0_0026ff	1
55661_0_002a9d	2
559295_1_0008cf	3
559295_1_001359	2
5599_1_00159b	3
5601_1_0024eb	3
56086_0_000204	2
56086_0_002638	2
56086_0_00391c	3
5627_1_0025d6	1
5627_1_002667	2
56313_0_00191a	1
56313_0_001dd7	3
56313_0_00349a	1
56406_1_0004b9	3
56408_1_000404	2
56408_1_000d06	2
5643_1_0005f9	2
564608_0_00024b	3
56484_1_000e93	3
566037_1_0000d1	2
566037_1_000a5a	3
56723_0_000111	2
56723_0_0032ae	3
56723_0_003372	2
568076_1_00185d	3
56857_0_0013b9	3
56857_0_001767	3
56857_0_001c2f	3
56857_0_0043fd	2
56857_0_004b27	3
569365_1_00020f	3
57068_0_00053f	2
57068_0_001046	3
57068_0_003a5a	1
573729_1_00027d	3
573826_1_0008c4	3
573826_1_000ef8	3
57397_0_003250	1
57397_0_0034a1	2
57412_0_000d5f	3
57412_0_000ee0	2
57412_0_001bcc	1
57421_0_00086b	1
57421_0_000896	3
57421_0_002e44	2
574566_0_002661	3
574774_1_002e6f	3
57577_0_0010f9	3
57577_0_0011c1	3
57577_0_00204d	3
57577_0_002323	3
57577_0_002a3a	2
57577_0_003f58	3
57577_0_00a0a0	1
57577_0_00a94e	1
5759_1_0018ad	4
576137_1_002390	3
5763_1_0029f1	3
578455_1_001e6a	3
578456_1_00004e	1
578458_1_00020a	2
578459_1_00073f	2
578462_1_003a15	2
578462_1_003b96	1
5786_1_000a52	3
5786_1_002f78	2
58291_1_00050f	3
58291_1_000cf9	3
58291_1_001b23	3
58291_1_003bec	3
58331_0_00042b	3
58331_0_004226	3
58331_0_0042c8	1
58331_0_0042d0	3
58331_0_006fbb	3
58331_0_008f2b	3
58331_0_0093a6	2
58331_0_009a73	3
58331_0_00acd3	3
58627_1_00091c	3
58627_1_000ea6	3
588596_1_001ca5	3
588596_2_001e1d	3
590646_1_000632	3
590646_1_0006b9	3
591936_0_000942	3
591936_0_002034	2
591936_0_005046	1
5932_1_001654	2
59463_0_0028a3	2
59463_0_002def	3
5949_1_000a52	2
5949_1_002b6b	2
5949_1_0039b4	2
59538_0_001422	2
59538_0_004c1d	3
595528_0_001da5	3
5963_1_0006e9	1
5963_1_003118	1
5963_1_004794	1
59729_0_0009cd	1
59729_0_002f81	2
59729_0_003658	3
597362_1_0010dd	2
597456_0_0012b6	2
59894_0_000bd5	1
59894_0_002ff4	2
59894_0_0034c7	3
599839_1_0016e6	2
60175_1_0023bf	3
602072_1_0025be	3
60711_0_002583	3
60711_0_0038cf	2
6087_0_000219	2
609295_0_001b2c	2
610380_0_0007db	2
61395_1_00025b	1
61621_0_004270	2
61621_0_004d4e	3
61622_0_003194	2
61622_0_004bd6	3
61853_0_001b01	3
61853_0_004904	2
619300_1_00087a	3
619300_1_0010cd	3
6210_0_000d2b	2
62625_0_002175	2
62625_0_002176	2
62698_0_000909	2
62698_0_002784	3
630390_1_002935	2
630390_1_002946	1
63057_0_000386	3
63057_0_000f1d	2
63057_0_003aa9	2
63057_0_004ede	3
63057_0_007bc8	3
63459_0_001a94	3
63459_0_0022f2	3
63459_0_00387b	3
63459_0_003b14	3
63459_0_0049d5	3
63459_0_006487	3
63459_0_007de7	3
63459_0_007ff3	3
6412_0_001fd2	3
644352_1_002564	3
644358_1_000b60	3
64459_0_00013a	2
645133_1_002321	3
645134_1_0019c1	3
64571_1_000259	3
64571_1_00025b	3
64793_0_0006a4	2
64838_0_0004ac	2
6500_0_0036f5	2
650164_1_000712	2
6526_0_002865	2
6526_0_0029f6	1
653667_1_0002f8	3
653667_1_00063b	3
653667_1_000fa2	3
655827_1_001d34	3
655863_1_001b0f	3
6565_0_001052	2
656916_1_002e1a	3
6573_0_002c9e	2
658429_1_001ea6	3
660122_1_000c0f	3
663331_1_000205	3
66420_0_000e1c	2
664439_1_00094b	2
665024_1_002ba2	3
665079_1_000894	3
665912_1_0029bf	3
66656_0_00023d	3
66656_0_000d0f	3
66656_0_001789	3
66656_0_001957	3
66656_0_001c17	3
66656_0_002b78	3
66656_0_0048c0	3
66656_0_004fb3	3
66656_0_00545a	3
66656_0_0061ad	3
66656_0_006ab0	3
6669_0_0044d2	2
667725_0_0016d4	1
667725_0_003f89	1
669874_1_0006a6	3
669874_1_001083	3
670386_1_00155f	3
670483_1_0006de	2
670580_1_0022dd	2
671144_1_000360	2
671144_1_000e1d	2
671987_1_0000ef	3
675120_1_00105b	3
675824_1_0002b1	3
67767_0_0003ca	2
680683_0_00163d	2
6832_0_001972	2
683840_1_00047f	2
683960_1_000893	3
683960_1_0012c6	3
684364_1_0012f9	3
6850_0_000289	2
685588_1_000740	2
685588_1_0025c5	1
685588_1_0025f3	1
686832_1_00362b	2
688394_1_00179a	3
688394_1_002735	3
688394_1_002ce3	3
690307_1_0023b1	3
692275_1_000e6b	3
69319_0_000959	2
694068_1_001c2f	2
694573_1_0015bb	3
6945_0_000b50	1
6945_0_00134a	2
6958_0_002260	2
6973_0_004791	2
69771_1_0014a4	3
69820_0_0000d6	2
698492_1_000c51	3
7004_0_002e39	2
7029_0_0039d6	2
7029_0_003f0e	2
7029_0_004852	2
7029_0_005e6e	2
703135_1_001284	2
703756_1_0034be	3
7038_0_001816	2
70448_0_000632	2
70448_0_000635	3
7070_0_002065	2
70779_0_0005ac	3
70779_0_000613	3
70779_0_0027bf	2
708187_1_000e76	3
708197_1_001f67	3
7091_0_003131	2
71139_0_00273f	3
71139_0_003be1	3
71139_0_004052	3
71139_0_004c0a	3
71139_0_007167	3
71139_0_0086c6	2
7130_0_001383	2
7159_0_0019fe	2
7160_0_001633	2
7160_0_002628	2
717646_1_0008e9	3
7176_0_0046ac	2
71784_1_00140d	1
717944_1_000dbe	2
717982_1_00494b	2
71804_1_001923	1
7200_0_000429	2
7200_0_0014c2	3
72032_1_0012c6	3
72036_0_0015d8	2
7213_0_0016aa	2
7217_0_000cf2	2
721885_1_0012e2	2
7220_0_002cfb	2
7222_0_00322e	2
7224_0_0020e4	2
7227_0_00021a	2
7230_0_001b3a	2
7237_0_001e2d	2
7244_0_001cb6	2
7245_0_000231	2
7260_0_0017dd	2
72664_0_0007ca	3
72664_0_001f34	3
72664_0_003423	3
72664_0_003761	3
72664_0_004bbc	3
72664_0_005aee	3
72664_0_005b90	3
7274_0_002844	2
7282_0_0004d2	2
732165_1_001473	2
73230_1_00171a	3
73231_1_000daf	3
73337_0_00171a	2
73337_0_001d12	3
7370_0_000545	2
7375_0_001d70	2
7394_0_00219d	2
7395_0_000410	2
7397_0_00049b	2
7397_0_002a90	1
741275_1_00111a	2
741276_1_001662	2
741705_1_002afd	2
742152_1_0021de	2
7425_0_0023c6	2
743788_1_001583	2
744533_1_0008e7	3
74533_0_004541	2
74533_0_0046d5	3
745531_1_0009fd	2
7460_0_00196f	2
74649_0_002a91	3
74649_0_003a63	1
74649_0_0041b8	3
74649_0_004c77	3
74649_0_004cf2	3
74649_0_005f19	3
74649_0_005f2b	3
747089_1_004977	3
747525_1_000eaf	2
747676_1_001441	1
747676_1_00144f	1
747725_1_000a26	3
747725_1_002b57	3
7493_0_002cdd	2
74940_0_000c2a	1
74940_0_003509	2
74940_0_003ce2	1
74940_0_003ed0	2
74940_0_00477b	3
74940_0_006b27	2
74940_0_0072dd	2
74940_0_009fbe	1
75366_0_000261	2
75366_0_002b17	2
75366_0_008cdd	2
7536_0_004054	2
7536_0_004685	1
7536_0_004b87	3
7539_0_001f75	4
7539_0_002dff	2
756982_1_0026f2	3
75702_0_0003c5	3
75702_0_0007ca	3
75702_0_001e5c	3
75702_0_0029d5	3
75702_0_00381b	2
75702_0_003833	3
75702_0_005d16	3
75702_0_006878	3
759272_1_0014aa	3
759273_1_002e2c	3
76194_0_00141d	2
763406_1_000534	3
763406_1_000acc	3
763407_1_0006f2	3
763407_1_00170c	3
763407_1_0036ea	3
763665_1_0006ba	3
764103_1_0002b0	2
765257_1_001f25	2
765440_1_003e76	2
765867_1_0028ab	3
765868_1_002695	3
765915_1_000ce5	3
7668_0_0011ef	2
766949_1_0010b0	2
767744_1_00071d	3
767769_1_002e38	3
77020_1_0006a4	1
77044_1_0027e1	3
77166_0_002726	2
771870_1_001e0e	3
7719_0_0000bd	2
7739_0_001091	2
7741_0_00446d	2
78410_1_002c7f	3
7868_0_001251	3
7868_0_00167e	2
7868_0_00232d	2
78828_0_0018b4	3
78828_0_001bfc	3
78828_0_001ebc	3
78828_0_002023	2
78828_0_0025ba	1
78828_0_0025ca	3
78828_0_003def	3
78828_0_0043a2	2
78828_0_0043f2	3
7897_0_003430	2
7897_0_003776	3
7918_0_001240	3
7918_0_0019d2	2
7918_0_0021b2	2
794803_1_00168b	3
7950_0_0032a1	2
7950_0_003b61	3
7950_0_00527f	1
7955_0_0006d8	2
7955_0_004c61	2
7955_0_0058a7	3
7962_0_00559d	3
7962_0_0055d9	2
7962_0_005743	2
7962_0_0075dc	2
79684_0_001ada	3
79684_0_001c0d	2
796925_1_00221d	1
79782_0_001dfc	2
7994_0_00177a	2
7994_0_001b4b	1
7994_0_003d63	2
7994_0_006123	4
7998_0_0040c2	2
7998_0_00561f	3
8010_0_000a3f	2
8010_0_002202	2
8010_0_0047d7	1
8010_0_0054e1	3
8019_0_000927	1
8019_0_002728	3
8019_0_0034f0	1
8019_0_0045d1	2
8019_0_00644c	2
8019_0_006c21	2
8019_0_007a0f	2
8022_0_000c48	1
8022_0_0010e7	1
8022_0_002dfd	2
8022_0_005540	2
8022_0_006e49	1
8022_0_007a8b	3
8022_0_0093c2	2
8030_0_00109d	1
8030_0_0016fc	2
8030_0_002454	1
8030_0_0033fe	3
[truncated: 370 more rows]

## Sheet: log(fLPS P-value) for Q N bias
1001832_1:0019b3	5.77288
1001833_1:000408	17.2272
1001937_1:001538	6.4437
10020_0:000694	4.28617
10020_0:0023da	5.2644
10029_0:000ca1	4.28617
10029_0:00306f	4.84955
1003335_1:000303	50.5746
1003335_1:000711	21.5732
10036_0:00210a	5.2644
10036_0:0030c4	4.28617
10047_0:002ccb	4.28617
10047_0:004126	5.2644
100784_0:0008bb	3.6517
100784_0:0034e9	3.50169
100787_1:004962	6.88874
10089_0:000f89	5.2644
10089_0:0011c7	4.28617
10090_0:001199	4.28617
10090_0:001399	5.2644
10093_0:001c43	4.28617
10093_0:001c7b	5.2644
101020_0:000908	4.3292
101020_0:00152f	15.9614
101020_0:001a2a	19.5473
101020_0:001cdf	13.0212
101020_0:002556	25.1351
101091_1:00037c	16.1245
101091_1:001b8d	20.3615
10116_0:0020c5	5.2644
10116_0:00227b	4.28617
10141_0:002c25	4.28617
10141_0:00489d	5.2644
10160_0:002fba	5.2644
10160_0:003d81	4.28617
1016849_1:0005af	5.95861
10181_0:0007a5	5.2644
10224_0:001a6f	6.48892
10224_0:001a7a	7.8962
10224_0:001a7e	7.46193
10228_0:001412	14.9562
1026970_0:000d5d	5.2644
1026970_0:00348e	4.28617
1034331_1:0000e6	4.30724
1034331_1:000546	24.6472
1035309_1:000ad4	5.21524
1036808_1:001cae	4.89825
103695_0:0017dd	6.11719
103695_0:00270a	3.56368
103944_0:0000f0	3.56368
103944_0:001fb2	5.2644
1041015_0:0016b5	6.99957
1041607_1:00056f	18.4303
1041607_1:0008de	16.0583
1043002_1:00144e	13.0212
1043003_1:001bd4	7.22301
1043004_1:0008ed	11.4171
1043005_1:001d96	8.70797
1043627_1:00032b	3.07811
104688_0:000c61	4.77366
1047168_1:0016d5	8.64608
1049336_0:001c6c	9.12269
105023_0:00112c	3.80493
105023_0:0023e2	4.28617
105023_0:002631	4.39169
1051891_1:0031f1	5.08582
1052685_1:00088a	4.33068
105487_1:000579	3.28811
105696_1:0008a5	7.29107
106004_1:001141	18.4231
1064592_1:0012d0	6.96819
106582_0:0003be	3.56368
106582_0:0013e2	3.80493
106582_0:004397	6.2932
1069443_1:000c94	6.22294
1069443_1:000fb2	23.7016
1069680_1:000d47	4.84955
1071378_1:000709	7.6216
1071378_1:000cbe	3.88041
1071380_1:0003d9	12.3939
1071380_1:001275	36.7366
1071381_1:000a75	16.8425
1071381_1:000c8e	10.7245
1071382_1:0008b2	10.7523
1071382_1:000e59	8.24481
1071383_1:000298	5.77937
1072389_1:000ab4	12.9784
1076256_1:002f15	3.52974
1076935_1:0004fe	3.21567
1080349_1:0004de	13.6258
1080349_1:0012a1	12.7296
1081109_1:000ec2	3.42136
1088818_0:000e11	6.7921
1088818_0:0037e0	5.57528
1088818_0:003c15	8.65208
1088818_0:0042ef	10.5989
108892_1:001a47	4.14303
109280_0:0021df	3.80493
109280_0:002c5c	3.66234
109280_0:00479e	4.78146
109478_0:003012	5.2644
109478_0:003108	4.28617
1095629_1:001969	5.77963
110365_1:001125	3.60432
1109443_1:001c19	3.25034
1116229_1:001e07	11.2352
112498_1:00137a	8.79997
1128425_1:000978	6.44904
1130832_1:000ffc	15.4487
113540_0:0011a1	3.52974
113540_0:001837	3.80493
113540_0:002637	9.43818
113540_0:004233	3.50169
1136231_1:000a7b	4.64207
1136231_1:000c05	5.4769
1137138_1:0012fa	6.29602
1141098_1:0030f8	5.70597
114398_0:002087	8.21183
1144522_1:004250	16.9842
1155016_0:0024ce	3.25034
1157616_1:0007ef	5.41669
1157616_1:002eb0	5.41669
1163406_1:0008ea	3.87778
1165861_1:002660	3.01664
1168221_1:001894	5.48004
1169474_1:0012ce	4.3292
1169474_1:004c95	5.02145
1169540_1:002edb	3.25034
1169540_1:004083	3.25034
1172189_1:002586	9.97224
1172189_1:004238	21.2803
1172189_1:005627	14.7347
1173061_1:00068c	5.57528
1173061_1:001444	38.7778
1173701_1:00163b	4.3292
118200_0:0027ee	3.6517
118200_0:0028d3	3.79507
1182541_1:000cb1	5.06982
1182542_1:0000e4	5.01269
1182544_1:00219a	4.67223
1182545_1:002a9c	8.14351
118797_0:001d2f	5.2644
118797_0:002dad	4.28617
1209926_1:00255b	3.74909
1209931_1:0014c8	3.74909
1213859_1:0021d4	3.34698
121530_0:001484	3.79507
121530_0:00295f	3.6517
121845_0:000e90	3.23523
121845_0:002216	3.25034
1220926_1:000f89	10.3524
1220926_1:002753	55.3934
1220926_1:002cce	5.59329
122368_1:002ee4	10.7187
1229662_1:000215	7.5391
1230840_0:000c08	4.28617
1230840_0:002d60	5.2644
1230905_1:0003f4	16.2177
1231657_1:00197a	3.42205
123851_0:00306e	4.2095
1245528_1:00080c	13.0212
1245528_1:000f9d	3.09437
1245769_1:000a19	12.4496
1245769_1:000bdf	45.9855
125878_0:00332f	3.31078
125945_0:001b59	6.99957
1262450_1:00107c	3.13715
1263082_1:001e76	13.0212
1263082_1:0021ba	5.87943
1263415_1:0006ba	4.61547
1266660_1:0000c5	5.36271
1266660_1:000d10	37.7846
1266666_1:0002b5	26.9718
1266666_1:000a00	59.3446
1266667_1:0003b3	44.2743
1266667_1:00095f	14.4199
1268274_1:000ac9	7.01854
126957_0:001aa6	7.22403
127582_0:00103c	5.2644
127582_0:001c78	4.28617
1276529_1:000284	8.64608
1279043_1:0020b9	4.67223
1280523_1:001799	3.71242
1283841_1:000e16	3.71242
128390_0:002bca	4.25204
128390_0:0032e4	3.79507
1284197_1:000af4	3.72839
1286976_1:0000f2	5.2644
1287680_1:0014d2	5.30338
1287681_1:0012c8	9.52158
1294385_1:0000be	15.4932
1294385_1:00089c	11.4459
1296121_1:000503	6.75572
12968_1:001724	13.6299
1299270_1:001073	22.9326
130453_0:000a7a	8.79997
130453_0:001d9e	5.14122
130453_0:003552	11.7471
130453_0:004b02	10.186
130453_0:0068fc	11.1637
130453_0:0082c5	14.4728
1306850_1:000ea6	5.06228
13146_0:000ba2	3.6517
13146_0:003725	3.79507
1314670_1:000784	8.60293
1314672_1:00092a	10.0099
1314674_1:001026	16.6706
1314771_1:00370d	13.0212
1314771_1:00370f	48.2882
1314777_1:001f80	10.2375
1314781_1:0024da	17.9101
1314782_1:0006d8	6.11719
1314783_1:001351	9
1314785_1:0019e7	6.00113
1314800_1:000390	7.68256
13164_0:001f6f	6.7921
13164_0:002b5c	6.69186
132908_0:000e08	4.28617
132908_0:0025fe	5.2644
13333_0:000300	14.8986
13333_0:001745	7.50169
13333_0:0020c3	17.019
133434_0:000248	6.22294
133901_0:0032ab	3.23928
1340429_1:0003f2	3.80855
1340429_1:001af3	3.28971
1340429_1:001ef5	4.69336
1344418_1:00165e	4.75301
1353009_1:001024	9.6562
13616_0:002b89	4.28617
13616_0:003ed2	5.2644
136370_1:001264	6.99957
1365886_1:000339	17.8083
1365886_1:00085c	17.8083
1365886_1:00105e	26.2403
1365886_1:0022aa	37.5619
1367422_1:00015f	4.67223
13706_1:0029b9	19.9292
13735_0:000508	4.28617
13735_0:003038	4.9594
1381753_1:001360	4.67223
1381753_1:00178c	8.14351
1382522_1:00016f	13.0212
1382522_1:0009bc	7.82827
1391915_1:000b83	3.28811
1408157_1:0002c0	3.80493
1408657_1:00084f	4.89483
1408658_1:0004f2	3.80493
1410327_1:002186	29.9237
1410327_1:0028f0	6.2932
1415176_0:0022d4	4.28617
1415176_0:0031f1	5.2644
1420906_1:000f57	7.58286
1420907_1:002068	7.04954
1420909_1:0028c4	7.58286
1420910_1:002178	8.42806
1420915_1:000ca4	7.7366
1423351_1:000eca	3.88975
142615_0:000e6e	14.2142
142615_0:002762	13.0434
142615_0:00482e	3.38722
142615_0:0054d4	3.76246
142615_0:0057ca	10.3243
1427455_1:000df2	56.6341
1427455_1:00110a	19.5154
1432307_1:000517	14.0692
143302_0:000d60	5.2644
143302_0:000f4f	4.28617
143948_0:0012aa	6.69186
144197_0:00021c	8.07629
144197_0:002ca4	3.80493
1442368_1:0011a6	3.66234
1442369_1:002aa7	3.72839
1442370_1:000618	4.67223
1442371_1:002c4c	5.57528
145388_0:002e0a	17.0606
1460663_1:00304f	4.87225
146911_0:0014d4	4.28617
146911_0:004843	5.2644
1480154_0:002667	12.8726
149040_1:0007ad	10.8684
150288_0:001f8f	3.80493
1507870_1:00227b	18.3211
1507870_1:003c01	21.1829
1524831_1:000bc2	7.58286
1531966_1:00232e	5.93479
15368_0:0010ef	3.6517
15368_0:00116f	3.40406
15368_0:00118c	14.0032
15368_0:0046ae	8.14351
15368_0:004c7c	3.95861
15368_0:0061df	8.21824
154538_1:002f39	5.97964
156563_0:002d7e	3.09313
156563_0:00335a	3.79507
1573173_1:0029ba	3.74909
158046_1:00013e	3.87778
158383_0:000c85	17.3069
158383_0:001735	14.2436
158383_0:00188a	15.3267
158383_0:003e8c	5.4769
158383_0:004266	23.5449
158383_0:0049dd	22.0688
158383_0:004dbd	9.85918
158383_0:00581c	3.70952
158383_0:007288	12.8216
158383_0:00825d	11.2891
158383_0:00920d	12.8139
158441_0:002017	7.82827
1603295_1:001113	3.63808
1608454_0:001f45	8.05755
1608454_0:009dcd	8.05755
1622147_1:001e0b	7.58286
1622149_1:00226a	7.58286
1654605_1:0007bd	13.2151
1664694_1:000b71	5.55627
1676925_0:002003	3.52974
1676925_0:0020eb	9.923
1676925_0:0025a4	4.46281
1676925_0:005b2b	3.80493
1720309_0:0034ac	14.3537
1737458_0:00199a	4.28617
1737458_0:002846	5.2644
1745343_1:000deb	9.12989
174628_0:0012ab	4.77366
1754190_1:0033f4	3.25034
1754190_1:00349b	6.24558
1754191_1:0019e0	3.66234
1754192_1:002158	3.25034
175836_0:000c9d	3.79507
175836_0:00355f	3.6517
176057_0:001aa5	3.6517
176057_0:003415	3.79507
176946_0:0014cd	5.2644
176946_0:0032b9	3.56368
1789683_1:00054f	18.9735
1789683_1:000cdf	4.10287
179993_1:000993	3.23523
180088_1:00093a	7.68256
180498_0:001acc	13.0919
180498_0:001c19	15.0452
180498_0:004b6c	21.3972
180498_0:004d68	4.07474
180498_0:0052f1	11.2653
181119_0:002c68	3.6517
181119_0:002f4f	3.79507
1813822_1:000fa9	4.4142
181874_1:0021ab	4.96577
1841481_0:001536	10.6702
1841481_0:003fd8	3.80493
1841481_0:004b6c	4.50738
185453_0:001b3d	4.28617
185453_0:002180	5.2644
1868482_0:000f4d	5.2644
1868482_0:003a6d	4.28617
186990_0:0003fd	4.28617
186990_0:002a9a	5.2644
187382_0:003279	3.6517
188344_0:0003a1	3.56368
188379_0:001037	3.79507
188379_0:00316e	3.6517
192259_0:002953	12.0443
192259_0:0042b5	26.1545
196109_1:00080f	7.9333
1983410_1:0005ec	5.4769
198806_0:0025bd	3.6517
198806_0:002c61	4.55533
200316_0:000f17	3.49499
200316_0:001009	19.7447
200316_0:001288	4.21353
200316_0:002105	16.2602
200316_0:002427	26.8294
200316_0:002bbd	27.7258
200316_0:003dd9	13.8508
200316_0:004bee	6.76296
2004952_1:0019fb	3.07811
2020962_1:00024f	3.42205
202946_0:000a14	4.55533
202946_0:000ab7	3.6517
206008_0:001470	3.96417
206008_0:0016bc	3.95861
206008_0:0057cd	8.14351
206008_0:00623a	8.14351
206008_0:0079e3	6.3245
206008_0:007d0d	3.17483
206008_0:008a0c	6.18836
2070412_1:002143	7.81389
210143_0:002d07	4.3292
210143_0:002ef9	11.8105
210143_0:00331e	20.9666
210143_0:0038ae	12.0969
210143_0:003e4e	6.75572
211096_1:0006cd	15.277
212818_1:0010ff	6.52259
214687_0:001a7f	6.7921
214687_0:003b19	11.5626
214687_0:004a9a	4.30724
214687_0:004e22	10.4362
214687_0:00589f	4.37304
214687_0:005bb6	12.7178
214687_0:00666e	9.45296
215243_1:000956	4.14303
215358_0:001af9	3.80493
215358_0:00282a	8.23433
215358_0:005600	3.62069
216574_0:001d0a	3.6517
216574_0:002112	3.79507
218851_0:001703	34.0698
218851_0:001a3e	16.5133
218851_0:002baf	15.1581
218851_0:00593b	21.841
224129_0:00124b	3.13715
225117_0:0010b1	6.82915
225117_0:001cfa	24.6574
225117_0:001e3e	8.14351
225117_0:001fcb	11.4969
225117_0:00380f	11.762
225117_0:003f67	17.1481
225117_0:00462e	12.6216
225117_0:004c51	3.74909
225117_0:005121	3.74909
225117_0:007cd3	3.74909
225117_0:007cd4	3.74909
225164_0:0043f2	3.25034
225359_1:000da7	5.6908
225400_0:001e30	5.2644
225400_0:004237	4.28617
22663_0:002e9d	14.2603
22663_0:004876	9.64417
22663_0:006cf9	8.21176
22663_0:007d35	3.71557
22663_0:0090c5	4.94539
230844_0:000af8	5.2644
230844_0:000f79	4.28617
231916_1:001828	13.3049
236234_1:00091c	5.30338
237561_1:0008f9	3.50169
237561_1:00092f	24.3339
240176_1:001aa4	6.29602
240206_0:0016f2	3.6517
242507_1:0029f0	5.46521
244447_0:000520	3.80493
244447_0:0040be	7.80827
244447_0:00472e	5.44916
246409_1:003a39	3.96417
246437_0:00086f	5.2644
246437_0:003fa1	3.6517
259920_0:0011f6	4.28617
259920_0:00469f	5.67387
259920_0:004ef0	7.959
261658_1:000def	29.2132
261658_1:002740	36.4289
266149_1:00053e	37.1416
2711_0:000b62	9.6562
2711_0:000b6b	3.90101
2711_0:0016bb	14.2295
2711_0:00208d	16.5133
2711_0:0028ec	8.42724
27337_1:000f1f	6.88874
27342_1:003037	3.22199
2769_0:000264	3.21098
279965_0:002331	3.6517
28377_0:000c05	5.2644
284592_1:001081	8.14351
284592_1:0012ca	10.8315
28532_0:000137	12.1799
28532_0:001f21	5.2786
28532_0:002a1a	7.96698
28532_0:00356a	10.5206
28532_0:0056aa	4.30724
28532_0:00604e	19.754
28573_1:0021a5	3.07811
28588_0:000c9e	4.77366
28612_0:004669	5.55627
286706_0:001933	4.61547
28737_0:000842	5.2644
28737_0:000f1e	4.28617
28743_0:001a7d	3.80493
28743_0:001e27	6.40417
28743_0:002063	4.67223
28985_1:0004bc	51.2416
28985_1:00104a	28.6227
29029_0:000a20	6.28609
29030_0:00159c	6.99957
29031_0:0022f4	3.40583
29073_0:001f06	4.28617
29073_0:0020eb	5.2644
29078_0:002230	4.28617
29078_0:0031f7	5.2644
29088_0:000fdb	5.2644
29088_0:001663	3.95861
291302_0:0005a2	4.28617
291302_0:002398	5.2644
29159_0:001061	5.71063
294746_1:000fc8	6.3903
294746_1:0015f3	9.87322
294747_1:00166e	17.6005
2951_1:002e2b	6.96658
29655_0:001642	3.34247
29655_0:0017b8	13.8595
29655_0:002cdc	14.5516
29655_0:003fe6	3.39513
29729_0:00064f	4.3292
29729_0:001446	4.50598
29729_0:0016fb	10.1803
29729_0:001e15	3.80493
29729_0:002b06	12.2831
29729_0:002d14	19.6527
29729_0:003f27	10.5206
29729_0:004220	11.6317
29729_0:004ff4	9.80327
29729_0:0057be	12.149
29729_0:005f36	9.1762
29729_0:0077f4	11.0463
29729_0:007d18	19.0809
29730_0:000536	4.3292
29730_0:00104f	10.5206
29730_0:001b4f	4.50598
29730_0:00232e	10.1803
29730_0:002d13	12.2831
29730_0:005218	18.945
29730_0:00587f	12.149
29730_0:0063a0	9.1762
29730_0:006d47	10.0325
29730_0:0077c6	9.6562
29730_0:007f82	18.0183
29730_0:0088ff	12.2317
29760_0:000978	17.3069
29760_0:0019b3	3.69919
29760_0:0052b2	16.1212
29760_0:005aa1	16.0835
29833_1:000993	16.8496
299123_0:000cef	3.09313
299123_0:00191f	3.79507
30019_0:000720	6.36714
30023_0:00178d	6.99957
30025_0:0039f0	6.99957
303518_0:002af9	3.56368
303518_0:004965	3.80493
303518_0:005168	6.2932
30419_0:003182	3.6517
30455_0:002c5f	3.79507
30455_0:003889	3.6517
30521_0:00110f	5.2644
30521_0:001cea	4.28617
30538_0:000288	4.28617
30538_0:0039c3	5.2644
3055_0:000ac6	19.9622
30608_0:000728	4.28617
30608_0:002510	5.2644
30611_0:00070e	5.2644
30611_0:003b7b	5.2644
30611_0:004195	4.28617
306901_1:002440	3.25034
30732_0:00069a	5.32652
30732_0:0018ff	4.30724
30732_0:003414	3.80493
307491_0:0010bc	6.69186
307491_0:00242b	6.69186
3076_0:00227f	31.4742
307959_0:007735	8.05755
307959_0:0084a7	8.05755
307959_0:00a0c4	4.46281
31033_0:0018aa	3.50169
31033_0:003d96	5.24718
31033_0:00452f	5.08539
310752_0:000d9e	4.28617
310752_0:001b05	5.2644
312017_1:004789	32.6733
315563_0:000375	6.38626
319348_0:001429	6.90136
319348_0:002e8b	15.3971
321146_1:0018c6	9.16826
321398_0:001676	3.79507
321398_0:002b45	3.6517
321614_1:001213	4.61547
3218_0:001095	8.4477
3218_0:0029bb	9.4477
3218_0:002a11	9.4477
322104_1:0000ec	6.75572
322104_1:001314	5.38648
32507_0:0040d9	3.56368
32507_0:0048cd	3.80493
32507_0:005140	6.2932
32536_0:0014e0	4.28617
32536_0:0044d0	5.2644
326968_0:000969	12.2881
326968_0:000a0d	15.5827
326968_0:000c4f	4.3292
326968_0:000f2b	17.019
326968_0:0029e0	23.5525
328815_0:002c2d	3.6517
328815_0:003804	3.79507
329046_1:0029c9	21.5988
33119_0:0009f2	23.2852
33119_0:001d49	17.969
33119_0:0035f1	10.7612
33119_0:005f20	14.5745
33119_0:007161	3.25034
332648_1:000255	9.31668
336983_0:001cdd	5.2644
336983_0:003075	4.28617
342668_1:002654	7.58286
345164_0:000495	3.6517
34638_0:001686	6.64092
34638_0:002b53	48.6243
3476_0:003f40	7.22301
3476_0:00545f	12.1799
3476_0:006119	13.3183
3476_0:007a31	9.64417
3476_0:008212	20.9714
34839_0:0029a5	4.28617
34839_0:003453	5.2644
348802_1:000270	4.9594
34882_0:000dd9	4.28617
34882_0:003e3b	5.2644
348901_1:000ca3	10.0838
35019_0:0002fe	5.2644
35019_0:0009bd	3.6517
352472_1:0028c2	24.3809
352472_1:002fb4	45.1444
35525_0:0070cd	5.33096
3555_0:001e8b	3.80107
3555_0:002133	13.7289
3555_0:004b6f	28.2822
3555_0:005bcc	27.4912
35570_0:001057	3.92082
3562_0:000785	4.10485
3562_0:0052b3	30.3214
3562_0:005a5c	26.1789
3562_0:005e40	11.6191
35722_1:00060c	35.1278
35722_1:0016a8	25.0426
357750_1:000676	10.0838
35883_0:001f82	9.32994
35883_0:0040d1	11.9274
35883_0:00507b	6.00771
35883_0:005897	5.08539
35883_0:005cd6	3.50252
35883_0:006fd3	30.3237
35883_0:007818	16.0835
35883_0:0086c0	6.9859
36022_1:000577	8.20363
36022_1:000909	15.4141
36050_1:001c19	3.23523
361077_1:000631	16.0161
36300_0:001a26	3.6517
3641_0:000ed8	21.2729
3641_0:00351c	12.6216
3641_0:003cc6	15.7488
3641_0:003fcd	15.8645
3641_0:004c1f	4.3292
3649_0:000a9c	13.7597
3649_0:0017be	19.1769
3649_0:001aaa	4.3292
3649_0:001ffe	14.4433
3649_0:00205b	26.2611
3656_0:000070	9.82045
3656_0:0000f0	10.8824
3656_0:000934	3.10952
3656_0:0018de	9.96738
3656_0:002b35	5.4769
3656_0:0039dc	20.466
3661_0:000d33	4.67223
3661_0:001801	3.54683
3661_0:002154	17.7219
3661_0:00332c	9.29234
3661_0:003452	9.82045
3661_0:003552	3.38722
3661_0:00439b	9.82045
3661_0:00456a	9.31301
3661_0:005030	21.8989
3661_0:005c95	3.38722
3673_0:000168	6.28034
3673_0:001ce9	9.48852
3673_0:001da9	9.82045
3673_0:0027e7	11.2364
3673_0:00321d	19.4096
3673_0:00409e	3.38722
36911_1:000e9d	3.67819
36911_1:00107d	4.30724
37001_0:0019ed	4.77366
37001_0:002073	5.6908
37001_0:003809	3.23523
37003_0:001999	3.80493
37003_0:00291e	3.56368
37003_0:0039c4	5.97798
3702_0:000515	9.61119
3702_0:000b82	24.7249
3702_0:001956	3.02164
3702_0:00372f	18.0467
3702_0:004b93	14.8019
3702_0:005c43	9.96457
3702_0:006704	4.69336
37040_0:003894	3.6517
3711_0:00009c	9.34056
3711_0:00020c	12.6253
3711_0:002f4d	7.43735
3711_0:002f59	3.76246
3711_0:003289	14.3789
3711_0:0041a8	7.55253
3711_0:004648	12.9784
3711_0:00560a	21.3972
3711_0:006d52	6.49785
3711_0:00732f	13.0219
3711_0:008650	8.14351
3711_0:008b89	4.30724
3711_0:009498	4.16172
3711_0:00962d	13.3405
3726_0:000926	24.9574
3726_0:002c7e	4.07474
3726_0:002eae	7.96658
3726_0:0033be	7.96658
3726_0:004a15	14.3789
3726_0:004c49	11.0777
3726_0:006b01	9.34056
3726_0:007ab9	4.16172
3726_0:0089d4	11.9
3726_0:008c06	7.96617
3726_0:008e39	11.9
3726_0:0093eb	3.71242
3726_0:00a473	9.61119
3726_0:00a474	9.61119
3726_0:00b0b6	3.25034
3726_0:00b75a	13.3183
37293_0:002958	5.2644
37293_0:004942	4.28617
3750_0:0012f6	13.6747
3750_0:002c33	3.74909
3750_0:0040e8	13.6747
3750_0:0057b4	21.0034
3750_0:005a02	17.5009
3750_0:007293	3.74909
3750_0:008002	13.0212
3750_0:008164	13.6747
3750_0:0098ce	18.5385
3750_0:009929	5.4769
3750_0:00a3f1	17.5009
3750_0:00ab3f	3.74909
3760_0:000e4c	17.8425
3760_0:002e62	11.4431
3760_0:0031d4	6.75572
3760_0:003347	4.3292
3760_0:00527d	26.2611
37621_0:002b4f	13.9183
37653_0:000114	7.96658
37682_0:0013c1	6.34208
37682_0:001874	3.25034
37682_0:001a13	18.5514
37682_0:002a4d	3.70708
37682_0:0058a8	5.0074
37682_0:006cfe	5.4769
37682_0:00af79	3.95861
3775_0:000241	16.1798
3775_0:000cd3	5.4769
3775_0:002f74	27.2308
3775_0:003103	14.4433
3775_0:007446	24.5498
379508_1:000c6c	26.2611
379508_1:000d28	11.2017
379532_0:0002ce	5.2644
379532_0:001cf1	4.28617
379532_0:004952	3.72839
381198_0:002ad3	3.6517
381198_0:00325c	3.09366
3821_0:0000c2	10.2375
3821_0:000640	11.4046
3821_0:002498	5.96497
3821_0:003348	15.4487
3821_0:00435c	4.8193
3821_0:0046df	3.74909
3827_0:000755	4.94539
3827_0:000ab4	11.9
3827_0:00224f	5.84164
3827_0:002cfb	8.41353
3827_0:00314f	5.57528
3827_0:00324e	8.9393
3827_0:00374b	10.7523
3827_0:0037da	10.7523
3827_0:004288	18.7378
3827_0:004a54	9.99439
383855_1:001bd0	9.16826
3847_0:0008c4	14.3094
3847_0:002213	4.92812
3847_0:003328	3.87778
3847_0:0039b2	8.95861
3847_0:003ebd	12.8542
3847_0:006505	4.3292
3847_0:006e99	3.3535
3847_0:00736b	11.0723
3847_0:007b28	3.72377
3847_0:007e7d	5.4769
3847_0:008647	3.68508
3847_0:008c1b	11.9851
3847_0:009972	13.6258
3847_0:009991	4.1333
38626_0:000ae7	4.28617
38626_0:003d52	5.2644
38654_0:001483	4.28617
38654_0:003bf7	4.55533
3871_0:0013d4	6.96658
3871_0:001571	8.07546
3871_0:002080	11.8105
3871_0:002202	21.3862
3871_0:0040a0	13.3049
3871_0:004665	5.50473
3871_0:004bb5	9.61119
3871_0:005112	4.75154
3871_0:005f94	6.82915
3871_0:0069bc	20.4877
3871_0:006ce1	7.36341
3871_0:0077d2	7.64898
3880_0:0008ec	5.91222
3880_0:001e80	9.83833
3880_0:002700	5.52637
3880_0:004bac	23.4405
3880_0:005121	12.7025
3885_0:0002ad	4.05144
3885_0:001f1a	12.4414
3885_0:003012	5.59791
3885_0:003967	9.12989
3885_0:00583f	5.56831
3885_0:006594	3.69919
3900_0:001103	9.61154
3900_0:001cdf	12.7025
3900_0:0057c4	7.8962
3914_0:000464	13.0914
3914_0:000728	11.2653
3914_0:000735	4.50598
3914_0:002ac1	5.14122
3914_0:0042e4	9.99439
3914_0:00453a	5.49377
3914_0:005a0e	3.69919
392613_1:000153	8.14351
39416_1:00031e	5.4769
39432_0:001896	5.2644
39432_0:004b27	4.28617
39758_0:004cf4	7.80688
3981_0:00092b	4.07474
3981_0:001c94	14.6698
3981_0:0027cc	11.6312
3981_0:004e8b	11.4774
3981_0:005dd5	14.9367
3981_0:0064f5	14.9682
3981_0:007c7b	12.2714
3981_0:008478	14.4825
3983_0:002027	24.7685
3983_0:0023f3	12.9169
3983_0:0055bb	4.07474
3983_0:00571f	11.6312
3983_0:0064ea	11.2653
3983_0:006729	15.4923
398673_1:000831	3.40583
3988_0:002583	12.1799
3988_0:0032a0	25.4461
3988_0:00337c	19.5154
3988_0:004279	4.69336
3988_0:004fb2	18.7126
39947_0:00137d	3.25034
39947_0:0023f9	4.01714
39947_0:00280b	6.09307
39947_0:0028cb	8.14351
39947_0:0047ae	12.1449
39947_0:005304	7.4045
39966_1:001830	4.87225
39966_1:0026c5	5.37039
40199_1:00296a	3.09366
402676_1:0003ab	5.24926
402676_1:00067c	8.35783
402676_1:000e73	3.52974
4039_0:00018e	13.3936
4039_0:000ba4	21.3016
4039_0:002c4a	16.0221
4039_0:0045ed	5.4769
4039_0:00633c	18.24
4039_0:006c10	16.5233
4039_0:00746b	27.3152
4039_0:007a06	5.4769
4072_0:00151b	14.3537
4072_0:0028a4	16.5206
4072_0:002b89	3.52974
4072_0:003ec8	3.72839
4072_0:004c34	23.7577
4072_0:005f2c	3.61493
4072_0:00774c	25.0908
407821_0:0013ab	8.93554
4081_0:00077f	20.8523
4081_0:00159c	13.8508
4081_0:001882	16.9278
4081_0:0028a3	3.56241
4081_0:003f87	17.7991
4081_0:004f1d	13.6325
4081_0:0050f7	24.8105
4081_0:0055a5	4.02425
40932_0:003a63	6.69186
4097_0:000f80	17.9809
4097_0:000fe4	29.8069
4097_0:003f9e	15.5278
4097_0:004110	15.5278
4097_0:004131	3.80107
4097_0:004c4d	17.5204
4097_0:006826	6.96658
4097_0:00694a	24.7486
4097_0:007eb0	15.3267
4097_0:008470	18.3867
4097_0:00a29b	30.9367
4097_0:00a819	16.5206
4097_0:00a97e	16.2602
4097_0:00c5e4	4.46281
4097_0:00d15d	4.00546
4097_0:00d773	29.9014
4097_0:00df0e	6.88874
4097_0:00ef16	4.39169
4098_0:000320	15.5278
4098_0:000846	30.9367
4098_0:0024b8	4.00546
4098_0:004289	24.7486
4098_0:004591	6.96658
4098_0:004991	16.2602
4098_0:006125	18.3867
4098_0:006b86	17.5204
4098_0:007807	4.46281
4100_0:000599	18.8176
4100_0:0006f2	28.0885
4100_0:002dfd	15.5302
4100_0:00318a	6.88874
4100_0:003ef8	4.46281
4100_0:003f5b	6.64092
4100_0:004dfd	29.4121
4100_0:00529a	15.5278
4100_0:0060bf	16.7368
4100_0:009649	15.5278
4100_0:009f6a	4.3536
4100_0:00b55c	4.05315
4100_0:00ce39	15.2794
4100_0:00deb4	14.3537
4113_0:00130d	23.2943
4113_0:001d37	19.2596
4113_0:001da9	27.848
4113_0:002413	13.8508
4113_0:00297e	25.0894
4113_0:003404	14.5745
4113_0:003c91	5.57528
4113_0:0055a5	4.50654
412133_1:0023f2	5.65718
412133_1:003133	4.95001
412133_1:00b6fb	3.95861
41447_0:00185d	11.6312
41447_0:0021c6	3.52974
41447_0:003aaf	3.80493
4155_0:00001c	3.25142
4155_0:000f34	27.7258
4155_0:002108	24.9574
4155_0:002750	3.25034
4155_0:002fda	11.9
4155_0:0043c3	7.8962
4155_0:004d36	3.66234
4182_0:002ac6	3.33255
4182_0:002f58	3.66234
4182_0:00359c	20.7645
4182_0:004390	14.4317
4182_0:004d7c	15.0845
4182_0:0051b5	13.3049
418867_1:000d63	4.12027
418985_0:001259	4.97224
419612_0:000a52	4.28617
419612_0:003d92	5.2644
42026_0:001aaf	6.36714
42254_0:000085	5.2644
42254_0:000b6d	4.28617
4232_0:0008d0	12.1282
4232_0:002685	3.72839
4232_0:00405e	7.97428
4232_0:006321	6.1088
4232_0:008523	21.6264
4232_0:008527	19.9055
4232_0:00a26a	4.12546
4232_0:00a4a1	5.4769
4232_0:00cc85	19.9622
4232_0:00d792	4.12546
42345_0:000d45	4.57381
42345_0:002540	10.708
42345_0:002cb0	13.1791
42345_0:002f79	6
42345_0:0044ec	9.85918
42345_0:00514e	3.25034
42345_0:005323	7.91542
423536_1:0003b4	3.25034
423536_1:002f3f	4.30724
4236_0:0008ac	21.3972
4236_0:00501a	5.59551
4236_0:0052ca	20.8523
4236_0:005d0b	5.24926
4236_0:0069e1	6.0881
4236_0:00775a	14.8732
4236_0:008403	20.466
4236_0:0085bf	9.72446
42514_0:001a54	6.96658
42514_0:002ba1	3.63808
42514_0:0041c4	3.80493
42514_0:0059e2	3.07811
426418_1:001b16	3.18079
429701_0:0007b9	3.28971
429701_0:0017b7	14.3648
429701_0:001a70	20.466
429701_0:003842	5.97798
429701_0:003a26	14.5388
429701_0:00758e	3.01692
43179_0:0005bb	4.28617
43179_0:0046a7	5.2644
43346_0:00349c	5.2644
43346_0:004c99	4.28617
433476_1:0003a2	40.7883
433476_1:001352	14.8179
436010_1:007c27	6
436907_1:000aaf	19.4916
43700_0:002eb3	3.80493
43700_0:003223	3.40583
43700_0:00350d	7.70355
438502_0:003e1b	9.57187
438503_0:0017c2	4.37696
441894_0:000dad	3.6517
441894_0:00335b	5.37039
4432_0:0004d5	11.2352
4432_0:002f0b	5.15416
4432_0:00443e	16.8019
4432_0:004529	17.0981
4432_0:004aa8	21.841
4432_0:004ac0	21.841
44394_0:0029e0	3.56368
44394_0:002cb4	3.79507
45235_1:00036a	3.25034
452589_1:002986	3.40583
45286_1:00046c	23.1183
45286_1:00114f	13.3306
4533_0:001b1d	3.20454
4533_0:002476	8.14351
4533_0:00370c	12.5025
4533_0:003b22	3.66234
4533_0:003ca5	6.5938
45351_0:001a31	16.8941
45351_0:002569	3.25034
45354_1:000c3e	5.4769
45354_1:001263	7.69315
4555_0:00148e	19.5473
4555_0:00152a	3.95861
4555_0:0041a2	8.14351
4555_0:004907	8.14351
4555_0:005a58	3.17483
4555_0:005be2	6.18836
4558_0:0002e9	6.3532
4558_0:000a68	3.17483
4558_0:001417	3.05571
4558_0:0014fc	3.95861
4558_0:001e1f	18.7655
4558_0:00497f	9.64417
4558_0:00517c	8.14351
4565_0:007e4d	5.4769
4572_0:0000b0	3.70708
4572_0:000182	3.25034
4572_0:0019aa	3.95861
4572_0:002235	4.32221
4572_0:00300c	18.5514
4572_0:0033df	5.4769
4572_0:00422a	4.30724
4577_0:00036b	3.17483
4577_0:0016ae	9.64417
4577_0:001838	22.6981
4577_0:00449f	7.09642
4577_0:004ca6	6.09307
4577_0:0051bc	16.4701
4577_0:006759	3.95861
4577_0:008715	8.14351
4615_0:0009ca	5.21524
4615_0:00122d	9.52375
4615_0:002289	9.12217
4615_0:002d57	7.36341
4615_0:002ee3	3.08836
4615_0:004396	5.02145
4615_0:004f99	7.36341
46433_1:0053ae	16.1698
4686_0:0018fc	7.16456
4686_0:001b14	3.16279
4686_0:003dc6	10.6515
4686_0:004b06	8.48745
472368_0:0012d8	32.6992
472368_0:003549	5.92702
472368_0:0054a0	10.3879
472368_0:0060e8	3.21567
472368_0:0070ce	10.5458
472368_0:008679	4.30724
47427_1:002a0e	3.52974
47428_1:0039f9	3.52974
482537_0:000c62	5.2644
482537_0:000f5b	4.28617
4829_1:000502	38.2033
4829_1:001391	3.02655
4829_1:0013f9	4.99957
48498_0:003683	19.9893
48698_0:00335e	3.80493
48698_0:003570	3.71242
48698_0:0054eb	7.19682
48699_0:000966	3.80493
48699_0:0045b6	3.71242
48699_0:006023	7.19682
48701_0:001b5b	3.80493
48701_0:003d82	3.71242
48701_0:0059aa	7.19682
48709_0:0033c5	7.60085
48883_0:002027	3.79507
48883_0:0025c0	3.56368
4909_1:0000eb	26.1545
4909_1:00093d	11.2653
4922_1:0006a4	4.30724
4922_1:00083f	9.28668
49451_0:000872	17.9809
49451_0:002567	14.3537
49451_0:004229	4.46281
49451_0:004437	4.00546
49451_0:00559a	31.1882
49451_0:005665	18.3867
49451_0:0063eb	29.9014
49451_0:0064e9	16.5206
49451_0:006655	6.88874
4950_1:000bdc	4.9914
4950_1:00111d	34.1012
4952_1:0009b0	8.46281
4955_1:0004e9	4.65758
4955_1:000716	16.0773
4956_1:000147	46.9974
4956_1:0005ce	27.7956
498019_1:000dad	4.25204
498019_1:000eca	4.30724
503106_1:000f41	8.21176
50402_0:000b5e	3.79507
50402_0:00271f	3.6517
50429_0:0044c3	17.7192
50452_0:000097	9.61119
50452_0:001b6b	11.8729
50452_0:001dc6	4.84955
50452_0:001ffb	18.1919
50452_0:003a20	11.659
50452_0:004203	4.69336
50452_0:0043cb	15.3267
51240_0:000985	15.4697
51240_0:000baa	14.7167
51240_0:0013f7	31.738
51240_0:00224d	18.9594
51240_0:0035a5	4.3536
51240_0:004828	9.99439
51240_0:00575b	12.1126
51240_0:0062fe	3.3535
51240_0:0077e1	14.314
51337_0:001bb0	5.2644
51337_0:0043ac	4.28617
51338_0:000e9b	4.28617
5141_1:0018bb	3.73119
51953_0:00002d	9.93779
51953_0:0028cc	11.2653
51953_0:002a58	3.23928
51953_0:00473d	3.25034
51953_0:005c0d	12.4414
51953_0:006200	10.9923
51953_0:0063d2	4.44093
52283_0:001de4	6.12854
52586_1:0003c7	6.52259
52612_0:003246	3.80493
52644_0:002899	3.6517
52644_0:002cfc	3.79507
52670_0:003401	3.80493
52670_0:004883	6.49798
5353_1:001caf	8.54745
535722_1:00092a	3.80493
54374_0:002248	3.6517
54380_0:002b8f	3.6517
54383_0:001287	3.6517
54383_0:0037fe	3.79507
5454_1:0023ac	8.70797
546991_1:000a3e	7.01854
5477_1:000536	32.7951
5477_1:0007c0	33.9825
5477_2:000bf7	45.331
5477_2:0013ad	37.0787
5478_1:0008d4	22.6763
5478_1:000e24	22.8324
5480_1:000308	4.89483
5480_1:000dbb	17.6407
54969_0:000c9d	14.5516
5518_1:0011f6	3.23523
5551_1:0018b6	4.67223
55661_0:001e48	3.79507
55661_0:002a9d	4.25204
559295_1:0008cf	13.2151
559295_1:001359	26.5445
5599_1:00159b	4.2095
5601_1:0024eb	4.50738
56086_0:002638	9.37387
5627_1:0025d6	4.30724
5627_1:002667	5.42724
56313_0:001dd7	4.55533
56313_0:00349a	3.6517
56406_1:0004b9	18.4885
56408_1:000404	10.4647
56408_1:000d06	8.87746
5643_1:0005f9	8.73518
56484_1:000e93	21.0911
566037_1:0000d1	6.4769
566037_1:000a5a	21.3617
56723_0:000111	4.36492
56723_0:0032ae	3.80493
56723_0:003372	6.89791
56857_0:0013b9	12.1126
56857_0:001767	3.31078
56857_0:001c2f	19.8814
56857_0:0043fd	15.7897
56857_0:004b27	4.3536
569365_1:00020f	4.67223
57068_0:00053f	3.6517
573826_1:000ef8	24.7196
57397_0:0034a1	3.6517
57412_0:000d5f	3.79507
57412_0:000ee0	3.6517
57421_0:002e44	4.25204
574774_1:002e6f	7.10757
57577_0:0011c1	10.0244
57577_0:00204d	19.467
57577_0:002323	4.8824
57577_0:003f58	11.7854
5759_1:0018ad	4.9594
576137_1:002390	11.5719
5763_1:0029f1	6.2932
578458_1:00020a	4.57381
578459_1:00073f	6.75572
578462_1:003a15	11.659
578462_1:003b96	14.2436
5786_1:000a52	13.0212
5786_1:002f78	11.4171
58291_1:00050f	3.28971
58291_1:000cf9	5.24926
58291_1:001b23	4.69336
58291_1:003bec	4.27819
58331_0:00042b	9.79561
58331_0:004226	23.7577
58331_0:0042c8	3.10991
58331_0:0042d0	14.072
58331_0:006fbb	9.51627
58331_0:008f2b	9.51627
58331_0:009a73	39.5173
58331_0:00acd3	3.25142
58627_1:00091c	10.217
58627_1:000ea6	8.14351
588596_1:001ca5	5.66075
588596_2:001e1d	5.66075
590646_1:0006b9	6.75572
591936_0:000942	5.2644
591936_0:002034	4.28617
5932_1:001654	5.77495
59463_0:0028a3	4.28617
59463_0:002def	5.2644
5949_1:000a52	18.9594
5949_1:002b6b	10.9772
5949_1:0039b4	25.2313
59538_0:001422	4.28617
59538_0:004c1d	5.2644
595528_0:001da5	54.6765
5963_1:004794	4.38426
59729_0:002f81	3.6517
59729_0:003658	3.79507
597362_1:0010dd	6.48892
59894_0:002ff4	3.6517
59894_0:0034c7	3.79507
599839_1:0016e6	5.59346
60711_0:002583	5.2644
60711_0:0038cf	4.28617
6087_0:000219	7.24147
61395_1:00025b	17.0606
61621_0:004270	4.28617
61621_0:004d4e	5.2644
61622_0:003194	4.28617
61622_0:004bd6	5.2644
61853_0:001b01	5.2644
61853_0:004904	4.28617
619300_1:00087a	3.87778
619300_1:0010cd	22.18
62625_0:002175	8.14351
62625_0:002176	9.13112
62698_0:000909	4.28617
62698_0:002784	5.2644
630390_1:002935	3.82623
63057_0:000386	23.7755
63057_0:000f1d	15.583
63057_0:003aa9	6.75572
63057_0:004ede	11.2653
63057_0:007bc8	16.6944
63459_0:001a94	9.56831
63459_0:0022f2	10.4449
63459_0:00387b	31.7122
63459_0:003b14	22.3946
63459_0:0049d5	4.95039
63459_0:006487	27.6126
63459_0:007de7	4.51741
63459_0:007ff3	18.6319
644352_1:002564	4.33696
644358_1:000b60	6.47224
645133_1:002321	4.3292
645134_1:0019c1	7.35823
64571_1:000259	3.25034
64571_1:00025b	11.659
650164_1:000712	13.8259
6526_0:0029f6	4.13407
6565_0:001052	6.00113
6573_0:002c9e	4.50738
658429_1:001ea6	8.21176
660122_1:000c0f	3.18079
663331_1:000205	4.67223
66420_0:000e1c	3.28971
664439_1:00094b	7.82218
665024_1:002ba2	3.10397
665079_1:000894	8.41353
665912_1:0029bf	3.10397
66656_0:00023d	13.0434
66656_0:000d0f	21.8989
66656_0:001789	10.3479
66656_0:001957	4.01796
66656_0:001c17	4.3292
66656_0:002b78	23.4103
66656_0:0048c0	10.708
66656_0:004fb3	12.2317
66656_0:00545a	10.0841
66656_0:0061ad	21.6859
66656_0:006ab0	3.74909
6669_0:0044d2	4.93107
667725_0:0016d4	13.2151
667725_0:003f89	8.87746
669874_1:0006a6	24.7018
669874_1:001083	7.17328
670386_1:00155f	17.9642
670483_1:0006de	5.59346
670580_1:0022dd	5.59346
671144_1:000e1d	5.41669
675120_1:00105b	8.60995
675824_1:0002b1	3.40406
680683_0:00163d	4.5071
6832_0:001972	15.7852
683960_1:000893	11.4013
683960_1:0012c6	9.4477
684364_1:0012f9	3.75597
6850_0:000289	3.49134
685588_1:000740	3.56368
686832_1:00362b	3.25034
688394_1:00179a	3.25034
688394_1:002735	4.96577
688394_1:002ce3	11.2653
692275_1:000e6b	14.4433
694068_1:001c2f	4.5071
694573_1:0015bb	3.28811
6958_0:002260	4.63639
7029_0:003f0e	7.29956
7029_0:004852	6.48879
7029_0:005e6e	5.6484
703135_1:001284	7.54729
703756_1:0034be	3.74909
70779_0:0027bf	18.7106
708187_1:000e76	3.34698
708197_1:001f67	3.59981
71139_0:00273f	19.7064
71139_0:003be1	11.7129
71139_0:004052	13.3049
71139_0:004c0a	35.815
71139_0:007167	3.74909
71139_0:0086c6	11.2653
7159_0:0019fe	3.25034
7160_0:001633	3.25034
7176_0:0046ac	8.14351
717646_1:0008e9	8.46916
717944_1:000dbe	5.18876
717982_1:00494b	14.9367
71804_1:001923	30.4835
7200_0:000429	3.40583
7200_0:0014c2	4.0236
72032_1:0012c6	5.21524
7213_0:0016aa	5.55627
7217_0:000cf2	6.36714
721885_1:0012e2	5.2644
7220_0:002cfb	6.28609
7222_0:00322e	16.1798
7224_0:0020e4	8.06203
7227_0:00021a	8.48745
7230_0:001b3a	8.94082
7237_0:001e2d	7.20336
7244_0:001cb6	8.06203
7245_0:000231	7.734
7260_0:0017dd	10.3602
72664_0:0007ca	14.0032
72664_0:001f34	13.6192
72664_0:003423	17.3574
72664_0:003761	4.69336
72664_0:004bbc	8.14351
72664_0:005aee	15.2778
7274_0:002844	6.36714
7282_0:0004d2	7.04954
732165_1:001473	13.1464
73337_0:00171a	4.28617
73337_0:001d12	5.2644
7370_0:000545	4.77366
7375_0:001d70	4.77366
7394_0:00219d	3.92082
7395_0:000410	3.92082
7397_0:00049b	3.92082
741275_1:00111a	8.87746
741705_1:002afd	8.14351
742152_1:0021de	6.23702
743788_1:001583	5.59346
74533_0:004541	4.28617
74533_0:0046d5	5.2644
745531_1:0009fd	4.8824
74649_0:002a91	4.3292
74649_0:0041b8	19.2596
74649_0:004c77	6.92702
74649_0:004cf2	8.14351
74649_0:005f19	24.6289
74649_0:005f2b	19.3393
747089_1:004977	5.66075
747525_1:000eaf	4.3536
747725_1:000a26	21.1585
747725_1:002b57	17.0606
74940_0:000c2a	3.68027
74940_0:003509	8.49949
74940_0:003ce2	3.68027
74940_0:003ed0	7.02466
74940_0:00477b	3.80493
74940_0:006b27	8.84285
74940_0:0072dd	6.08108
74940_0:009fbe	3.68027
7536_0:004685	5.04105
7536_0:004b87	3.28971
75366_0:000261	8.05755
75366_0:002b17	8.05755
756982_1:0026f2	6.06439
75702_0:0003c5	10.8804
75702_0:0007ca	26.0562
75702_0:001e5c	3.82246
75702_0:0029d5	15.583
75702_0:00381b	9.52841
75702_0:003833	9.52841
75702_0:005d16	24.2211
75702_0:006878	13.3049
759272_1:0014aa	3.28971
759273_1:002e2c	3.88306
763406_1:000534	7.70797
763406_1:000acc	52.9307
763665_1:0006ba	8.14351
764103_1:0002b0	3.25034
765257_1:001f25	4.6103
765440_1:003e76	6.35438
765867_1:0028ab	6.48879
765868_1:002695	5.43926
765915_1:000ce5	8.07629
7668_0:0011ef	10.4653
766949_1:0010b0	19.7555
77044_1:0027e1	5.38447
77166_0:002726	3.3122
771870_1:001e0e	4.25493
7719_0:0000bd	10.708
7739_0:001091	11.6834
7741_0:00446d	10.9594
78410_1:002c7f	3.25034
7868_0:001251	5.67387
7868_0:00167e	4.83505
7868_0:00232d	3.40583
78828_0:0018b4	15.1922
78828_0:001bfc	3.04658
78828_0:001ebc	6.75572
78828_0:0025ba	5.03105
78828_0:003def	15.0608
78828_0:0043a2	11.9
7897_0:003430	4.28617
7897_0:003776	3.95861
7918_0:001240	3.80493
7918_0:0019d2	3.32486
7918_0:0021b2	4.50738
794803_1:00168b	7.10757
7950_0:0032a1	7.22301
7950_0:003b61	3.80493
7955_0:0006d8	4.67223
7962_0:00559d	3.71557
7962_0:0055d9	8.05755
7962_0:005743	4.50738
79684_0:001ada	5.2644
79684_0:001c0d	4.28617
796925_1:00221d	3.25034
79782_0:001dfc	17.7991
7994_0:00177a	8.68952
7994_0:001b4b	3.25034
7994_0:006123	3.80493
7998_0:0040c2	7.8755
7998_0:00561f	3.50169
8010_0:000a3f	8.84285
8010_0:002202	4.05315
8010_0:0047d7	4.96577
8010_0:0054e1	3.80493
8019_0:000927	3.74666
8019_0:002728	3.80493
8019_0:0034f0	4.28819
8019_0:0045d1	7.02466
8019_0:00644c	8.84285
8019_0:006c21	8.49949
8019_0:007a0f	6.39892
8022_0:000c48	4.28819
8022_0:0010e7	3.68027
8022_0:002dfd	8.49949
8022_0:005540	6.08108
8022_0:006e49	6.92191
8022_0:007a8b	3.80493
8022_0:0093c2	8.84285
8030_0:00109d	5.09952
8030_0:0016fc	7.95234
8030_0:002454	5.68719
8030_0:0033fe	3.80493
8030_0:005fd2	7.39914
8030_0:005fe7	6.08108
8030_0:006349	6.08108
8030_0:009d4b	6.3536
8036_0:001895	3.56368
8036_0:003f8f	8.84285
8036_0:0060d3	8.49949
8036_0:006cd3	7.43771
8036_0:006dfd	3.80493
8036_0:007847	6.08108
8036_0:007c65	3.49134
80379_0:002be2	3.25034
80379_0:006a02	3.27327
8078_0:000791	3.80493
8078_0:00227e	6.71534
8078_0:005b7f	3.25034
8081_0:002c2c	7.19682
8081_0:003ffb	3.71242
8081_0:004409	3.80493
8083_0:001714	3.71242
8083_0:003338	7.19682
8083_0:0034d1	3.80493
8090_0:0026d2	6.049
8090_0:003e14	4.89825
8090_0:004209	3.80493
80966_0:000f0b	3.80493
80966_0:002a4a	3.66234
80966_0:005045	9
80972_0:000719	8.27597
80972_0:0009b6	3.80493
8128_0:000cf1	3.80493
8128_0:0051db	3.56368
8128_0:0060c6	7.17328
8153_0:00275f	3.80493
8153_0:003708	3.56368
8153_0:0045c5	6.2932
8187_0:001488	4.12546
8187_0:00336b	3.80493
8187_0:003649	5.50473
81972_0:000842	9.61119
81972_0:00094f	5.4769
81972_0:000ad9	27.1255
81972_0:002281	14.9129
81972_0:004e2f	4.69336
81972_0:005b36	14.8019
81972_0:006567	3.25034
81972_0:006d7b	20.1509
81985_0:000ab6	23.5525
81985_0:000c22	4.30724
81985_0:000c63	9.61119
81985_0:001b02	18.5638
81985_0:00429e	4.25204
81985_0:0056bb	13.1276
81985_0:005f3a	11.4969
8208_0:003a46	3.49134
8208_0:00483a	5.15416
8208_0:00578e	3.80493
8255_0:000630	4.12546
8255_0:00224e	8.79588
8255_0:002c69	3.80493
8355_0:00036b	5.48004
8355_0:000d9e	5.37039
8355_0:005572	4.55533
8364_0:00023c	5.37039
8364_0:00301d	5.18436
8469_0:002a04	4.28617
8469_0:002c19	5.2644
8478_0:0011fb	5.2644
8478_0:0012c3	3.6517
8496_0:000290	4.28617
8496_0:0020af	4.55533
8502_0:0029c4	4.28617
85057_1:0008ed	7.22301
85066_0:000d8c	3.79507
85066_0:0029fe	3.6517
857566_1:000214	3.10991
858893_1:00070a	4.9594
861557_1:002686	3.18079
869754_1:001151	9.24048
869754_1:0015a4	3.40583
870435_1:000405	4.89825
871575_1:000433	9.7263
88015_0:003450	11.2017
88015_0:0040fe	4.31444
88036_0:000d2c	3.25034
88036_0:0036c6	4.06606
88036_0:004587	5.4769
88036_0:0049cc	3.25034
88036_0:004c4c	5.4769
88036_0:005bc9	4.06606
88036_0:00609d	3.25034
88036_0:006e5f	3.25034
8839_0:001cc4	3.09366
8839_0:003164	3.6517
885580_0:0003b4	4.28617
885580_0:0018ce	5.2644
888268_0:001750	5.4769
888268_0:001ab4	7.67861
888268_0:00321c	3.25034
888268_0:00598e	15.4923
8897_0:0000e9	3.6517
8897_0:000424	3.79507
8932_0:0003f7	4.55533
8932_0:00270c	3.6517
89399_0:00176e	4.28617
89399_0:003006	5.2644
89399_0:004c49	16.9784
89399_0:004cdc	9.61119
89399_0:004e5d	18.5514
89462_0:004989	4.28617
89462_0:004d2b	5.2644
8954_0:0010af	3.46763
8954_0:00232a	3.6517
8969_0:00083a	3.6517
8969_0:003206	3.79507
8996_0:0031d8	3.56368
8996_0:0037d2	4.23815
90262_1:002681	31.1648
9031_0:0037d8	3.56368
9031_0:004150	4.23815
90675_0:000602	17.3335
90675_0:001355	16.8431
90675_0:001b1f	10.6904
90675_0:001b5e	26.1673
90675_0:002563	4.30724
90675_0:006f16	4.69875
90675_0:009a80	12.1126
90675_0:00a214	15.7852
90675_0:00ad4b	13.4207
90675_0:00c0da	13.4207
90675_0:00c436	4.0897
90675_0:00db21	10.6904
90675_0:00dd11	4.30724
90675_0:00def9	32.7242
90675_0:00e91e	15.6459
90675_0:0102ae	4.30724
90675_0:010673	10.6904
90675_0:0113b2	32.9889
90675_0:011bce	14.0059
90675_0:011ec0	18.3631
90675_0:01365a	4.69875
9103_0:003827	3.56368
9135_0:002cc8	3.79507
9135_0:002f7e	3.6517
913774_1:0014ef	8.99525
914234_1:00079c	5.95546
914237_1:000b36	12.7948
9157_0:002fdd	3.6517
9157_0:00356f	4.37304
91626_1:00170d	17.0606
91626_1:0017d0	3.50169
9172_0:0024ed	3.79507
9172_0:003961	3.6517
91928_1:000e38	4.14303
9209_0:002048	3.6517
9233_0:0014ed	3.6517
9233_0:0030b3	3.79507
9238_0:0015da	3.6517
9238_0:0028dd	3.79507
9244_0:001d75	3.79507
9244_0:00259f	4.25204
9258_0:00096f	3.50169
9258_0:004433	3.95861
930089_1:00220e	3.07712
930090_1:0015f0	3.25034
9305_0:001897	4.46281
9305_0:0026a7	4.28617
930990_1:00197f	10.2186
930991_1:001b31	7.58286
930992_1:002beb	8.08783
931890_1:000571	38.4435
931890_1:001106	16.4311
932674_0:0019d4	3.79507
932674_0:001a97	3.6517
933084_1:00011a	6.00113
9361_0:001478	4.28617
9361_0:00225b	5.2644
93625_1:003646	3.25034
936435_1:000bdc	6.11719
9365_0:001bf8	4.28617
9371_0:001e80	4.28617
9371_0:00367b	4.46281
93721_0:001b80	6.7921
93721_0:002e6c	6.69186
93759_0:001f2e	11.8105
93759_0:002c9d	3.55114
93759_0:002dc4	3.94692
93759_0:005813	4.3292
93759_0:005ddc	8.2119
93759_0:0071b3	12.0969
93934_0:000cc1	3.50169
93934_0:003201	3.6517
93934_0:0038f0	4.23815
9402_0:000e3d	5.2644
9402_0:003fb3	4.28617
9407_0:0027b0	5.2644
9407_0:00499c	4.28617
944288_1:000434	4.07417
944289_1:001ad8	7.11822
945553_1:00006d	14.8179
946122_1:00062b	7.54729
946125_1:00072b	10.0841
946362_0:0002e8	3.91116
94827_0:000fbc	4.55533
94827_0:0029bd	3.09313
9483_0:00050b	5.2644
9483_0:001eb7	4.28617
94835_0:001bdf	4.28617
94835_0:002795	4.55533
9531_0:001261	5.2644
9531_0:001aa3	4.28617
9541_0:0003fd	4.28617
9541_0:003be5	5.2644
9544_0:0007c9	4.28617
9544_0:003a96	5.2644
9545_0:001ca4	4.28617
9545_0:00250c	5.2644
9545_0:002518	5.2644
9555_0:0003e3	4.28617
9555_0:0007c1	4.28617
9555_0:003a89	5.2644
9568_0:001bf9	4.28617
9595_0:000656	4.28617
9595_0:00272b	5.2644
9597_0:0006b2	4.28617
9597_0:002320	4.46281
9598_0:000407	4.28617
9598_0:0027f1	5.2644
9601_0:00067d	4.28617
9601_0:0025ba	5.2644
9606_0:000160	4.28617
9606_0:00257e	5.2644
9615_0:0005d9	4.28617
9615_0:0020e2	5.2644
9646_0:000437	4.28617
9646_0:00118c	5.2644
9668_0:00062d	4.28617
9668_0:0027df	5.2644
9685_0:00241d	4.28617
9685_0:0039f6	5.2644
9691_0:004193	5.2644
9691_0:004405	4.28617
97097_0:0020c0	3.6517
9713_0:00270d	3.95861
9733_0:000c2a	4.28617
9733_0:0024ae	5.2644
9739_0:0018be	5.2644
9739_0:001fb8	4.28617
9749_0:003331	5.2644
9749_0:00336a	4.28617
9749_0:00339d	4.28617
9755_0:001ee8	4.28617
9755_0:00391c	5.2644
9785_0:000ef2	5.2644
9785_0:002e19	4.28617
9793_0:002624	4.28617
9793_0:0047bd	5.2644
9796_0:000a57	4.28617
9796_0:00444b	5.2644
9798_0:000728	5.2644
9798_0:001498	4.28617
9798_0:00278f	3.80107
981085_0:0015df	8.60293
981085_0:002f91	7.33724
981085_0:003a52	8.2119
981085_0:005654	6.75572
981350_1:0002fe	3.52974
981350_1:00128d	8.24519
9823_0:000469	5.2644
9823_0:000553	5.2644
9823_0:001e9c	4.28617
983644_1:000dcf	4.48505
9837_0:000e00	4.28617
9837_0:00254b	5.2644
9838_0:001aa3	4.28617
9838_0:0021ea	5.2644
983966_1:000569	13.6706
983966_1:000685	8.21176
983967_1:0007a4	6.92702
983967_1:000d8d	4.07417
984485_1:000614	10.0458
984485_1:00064f	9.52158
984486_1:0005cd	6.17025
984486_1:000e9f	4.07094
984487_1:000836	3.18983
984487_1:000d76	6.75572
985895_1:001ee3	14.8732
9874_0:0038d7	4.28617
990650_1:00015f	6.4769
9913_0:000581	4.28617
9913_0:001ad8	5.2644
9915_0:0004e0	4.28617
9925_0:000378	4.28617
9925_0:00185e	5.2644
9938_0:0014b5	4.28617
9938_0:003dbc	5.2644
9940_0:000b31	5.2644
9940_0:000d04	4.28617
994086_1:0002e7	7.01854
9974_0:0015ee	5.2644
9974_0:002c28	4.28617
9978_0:000caa	5.2644
9978_0:002f76	4.28617
9986_0:000284	5.2644
9986_0:00279d	4.28617
9994_0:0019d2	4.28617
9994_0:002a25	5.2644
9994_0:004f8d	14.9147

## Sheet: # of PLDs (LLR score>0)
1001832_1_0019b3	1
1001833_1_000408	1
1001937_1_001538	1
10020_0_000694	1
10020_0_0023da	1
10029_0_000ca1	1
10029_0_00306f	1
1003335_1_000303	1
1003335_1_000711	1
10036_0_00210a	1
10036_0_0030c4	1
10047_0_002ccb	1
10047_0_004126	1
100784_0_0008bb	1
100784_0_0034e9	1
100784_0_003538	1
100787_1_004962	1
100816_1_001e71	1
10089_0_000f89	1
10089_0_0011c7	1
10090_0_001199	1
10090_0_001399	1
10093_0_001c43	1
10093_0_001c7b	1
101020_0_000908	1
101020_0_00152f	1
101020_0_001a2a	1
101020_0_001cdf	1
101020_0_002556	1
101091_1_00037c	1
101091_1_001b8d	1
101127_1_001d6f	1
10116_0_0020c5	1
10116_0_00227b	1
10141_0_002c25	1
10141_0_00489d	1
10160_0_002fba	1
10160_0_003d81	1
1016849_1_0005af	1
10181_0_0007a5	1
10224_0_001a6f	1
10224_0_001a7a	1
10224_0_001a7e	1
10228_0_001412	1
1026970_0_000d5d	1
1026970_0_00348e	1
103372_0_000357	1
1034331_1_000546	1
1035309_1_000ad4	1
1036611_1_003288	1
1036612_1_002ba4	1
1036808_1_001cae	1
103695_0_0017dd	1
103695_0_00270a	1
103944_0_0000f0	1
103944_0_001fb2	1
1041015_0_0016b5	1
1041607_1_00056f	1
1041607_1_0008de	1
104259_1_0001b7	1
1043002_1_00144e	1
1043003_1_001bd4	1
1043004_1_0008ed	1
1043005_1_001d96	1
1043627_1_00032b	1
104421_0_001232	1
104452_0_0024ff	1
104688_0_000c61	1
1047168_1_0016d5	1
1049336_0_001c6c	1
105023_0_0023e2	1
105023_0_002631	1
1051891_1_0031f1	1
1052685_1_00088a	1
105487_1_000579	1
105696_1_0008a5	1
106004_1_001141	1
1064592_1_0012d0	1
106582_0_0003be	1
106582_0_004397	1
1069443_1_000c94	1
1069443_1_000fb2	1
1069680_1_000d47	1
1071378_1_000709	1
1071380_1_0003d9	1
1071380_1_001275	1
1071381_1_000a75	1
1071381_1_000c8e	1
1071382_1_0008b2	1
1071382_1_000e59	1
1071383_1_000298	1
1072389_1_000ab4	1
1073089_1_001ce0	1
1073090_1_000db2	1
1076935_1_0004fe	1
1077348_1_00015f	1
1080349_1_0004de	1
1080349_1_0012a1	1
1081102_1_0014fd	1
1081103_1_001c39	1
1081104_1_001433	1
1081105_1_00172e	1
1081107_1_00003c	1
1081108_1_001cd0	1
1081109_1_000ec2	1
1088818_0_000e11	1
1088818_0_001009	1
1088818_0_002bae	1
1088818_0_0037e0	1
1088818_0_003c15	1
1088818_0_0042ef	1
108892_1_001a47	1
1089451_1_002d8c	1
109264_1_001fe7	1
109280_0_002c5c	1
109280_0_00479e	1
109478_0_003012	1
109478_0_003108	1
1095629_1_001969	1
1095630_1_00412e	1
110193_0_001da5	1
1105325_1_00190e	1
1109443_1_001c19	1
1111077_1_002203	1
1116229_1_001e07	1
112498_1_00137a	1
1126212_1_001044	1
1128425_1_000978	1
1130832_1_000ffc	1
113334_0_00088d	1
113540_0_0011a1	1
113540_0_002637	1
1136231_1_000a7b	1
1136231_1_000c05	1
1137138_1_0012fa	1
1137211_1_002cd9	1
1141098_1_0030f8	1
114398_0_002087	1
1144522_1_004250	1
1149755_1_002406	1
1155016_0_0024ce	1
1157616_1_0007ef	1
1157616_1_002eb0	1
1157962_0_002291	1
1159556_1_0006dc	1
1160497_1_001642	1
1163406_1_0008ea	1
1165861_1_002660	1
1165861_1_00266e	1
1168221_1_001894	1
1169474_1_0012ce	1
1169474_1_004c95	1
1169540_1_0011ed	1
1169540_1_004083	1
1170229_1_00070a	1
1172189_1_002586	1
1172189_1_004238	1
1172189_1_005627	1
1173061_1_00068c	1
1173061_1_001444	1
1173701_1_00163b	1
118200_0_00125d	1
118200_0_0027ee	1
1182541_1_000cb1	1
1182542_1_0000e4	1
1182544_1_00219a	1
1182545_1_002a9c	1
118797_0_001d2f	1
118797_0_002dad	1
1198029_1_0002e4	1
1209926_1_00255b	1
1209931_1_0014c8	1
1213857_1_0026b9	1
1213859_1_0021d4	1
1214573_1_0026cc	1
121530_0_000158	1
121530_0_00295f	1
121759_1_001f3a	1
121845_0_000e90	1
1220924_1_00187b	1
1220926_1_000f89	1
1220926_1_002753	1
122368_1_002ee4	1
1229662_1_000215	1
1230840_0_000c08	1
1230840_0_002d60	1
1230905_1_0003f4	1
1230905_1_000e45	1
1231657_1_00197a	1
123851_0_00306e	1
1245528_1_00080c	1
1245528_1_000f9d	1
1245748_1_001b1f	1
1245769_1_000a19	1
1245769_1_000bdf	1
1257118_1_00243b	1
125878_0_00332f	1
125945_0_001b59	1
1262450_1_00107c	1
1263082_1_001e76	1
1263082_1_0021ba	1
1263415_1_0006ba	1
1266660_1_0000c5	1
1266660_1_000d10	1
1266666_1_0002b5	1
1266666_1_000a00	1
1266667_1_0003b3	1
1266667_1_00095f	1
1268274_1_000ac9	1
126957_0_001aa6	1
127582_0_00103c	1
127582_0_001c78	1
1276143_1_001ec3	1
1276529_1_000284	1
1279043_1_0020b9	1
1280523_1_001799	1
1283841_1_000e16	1
128390_0_002bca	1
128390_0_0039f1	1
1284197_1_000af4	1
1286976_1_0000f2	1
1287680_1_0014d2	1
1287681_1_0012c8	1
1294385_1_0000be	1
1294385_1_00089c	1
1296121_1_000503	1
12968_1_001724	1
1299270_1_001073	1
130453_0_000a7a	1
130453_0_001d9e	1
130453_0_003552	1
130453_0_004b02	1
130453_0_0068fc	1
130453_0_0082c5	1
1306850_1_000ea6	1
1314670_1_000784	1
1314672_1_00092a	1
1314674_1_001026	1
13146_0_000ba2	1
13146_0_0025c7	1
13146_0_003725	1
1314771_1_00370d	1
1314771_1_00370f	1
1314777_1_001f80	1
1314781_1_0024da	1
1314782_1_0006d8	1
1314783_1_001351	1
1314785_1_0019e7	1
1314800_1_000390	1
1316194_1_0003e4	1
13164_0_001f6f	1
13164_0_002b5c	1
132113_0_003ab9	1
13249_0_002086	1
1328760_1_0009ae	1
132908_0_000e08	1
132908_0_0025fe	1
13333_0_000300	1
13333_0_001745	1
13333_0_0020c3	1
133434_0_000248	1
133901_0_0032ab	1
1340429_1_001ef5	1
1344414_1_0007e2	1
1344416_1_0024ba	1
1344418_1_00165e	1
1353009_1_001024	1
1356009_1_0000b0	1
1357716_1_000e7c	1
136037_0_000848	1
13616_0_002b89	1
13616_0_003ed2	1
136370_1_001264	1
1365484_1_0004c1	1
1365886_1_000339	1
1365886_1_00085c	1
1365886_1_00105e	1
1365886_1_0022aa	1
1367422_1_00015f	1
13686_0_0018b1	1
13706_1_0029b9	1
13735_0_000508	1
13735_0_003038	1
13735_0_004962	1
1380566_1_0014ba	1
1381753_1_001360	1
1381753_1_00178c	1
1382522_1_00016f	1
1382522_1_0009bc	1
1388766_1_001391	1
1391915_1_000b83	1
1392242_1_002b62	1
1392248_1_000dd2	1
1392250_1_001ec2	1
1392255_1_002936	1
1399860_1_001b75	1
1399860_2_00059f	1
1408157_1_0002c0	1
1408163_1_0014fb	1
1408657_1_00084f	1
1408658_1_0004f2	1
1410327_1_002186	1
1410327_1_0028f0	1
1415176_0_0019ac	1
1415176_0_0022d4	1
1415176_0_0031f1	1
1420906_1_000f57	1
1420907_1_002068	1
1420909_1_0028c4	1
1420910_1_002178	1
1420915_1_000ca4	1
1423351_1_000eca	1
142615_0_0007b1	1
142615_0_000d7a	1
142615_0_000e6e	1
142615_0_001309	1
142615_0_002762	1
142615_0_00482e	1
142615_0_0054d4	1
142615_0_0057ca	1
1427455_1_000df2	1
1427455_1_00110a	1
1432307_1_000517	1
143302_0_000d60	1
143302_0_000f4f	1
143948_0_0012aa	1
143995_0_000bff	1
144034_0_002a9d	1
1441469_1_00223d	1
144197_0_00021c	1
144197_0_003453	1
1442368_1_0011a6	1
1442369_1_002aa7	1
1442370_1_000618	1
1442371_1_002c4c	1
1447872_1_001e19	1
1447875_1_001192	1
1447883_1_0020de	1
145388_0_000053	1
145388_0_002e0a	1
1460663_1_00304f	1
146911_0_000c81	1
146911_0_0014d4	1
146911_0_004843	1
1480154_0_002667	1
149040_1_0007ad	1
150288_0_002d1e	1
150288_0_0043f2	1
150374_1_00107f	1
1507870_1_00227b	1
1507870_1_003c01	1
1509407_1_000597	1
1524831_1_000bc2	1
1531966_1_00232e	1
15368_0_0010ef	1
15368_0_00118c	1
15368_0_0046ae	1
15368_0_004806	1
15368_0_004c7c	1
15368_0_00616f	1
15368_0_0061df	1
154538_1_002f39	1
156563_0_00087d	1
156563_0_002d7e	1
1573173_1_0029ba	1
158046_1_00013e	1
158383_0_000c85	1
158383_0_001735	1
158383_0_00188a	1
158383_0_003e8c	1
158383_0_004266	1
158383_0_0049dd	1
158383_0_004dbd	1
158383_0_00581c	1
158383_0_007288	1
158383_0_00825d	1
158383_0_00920d	1
158441_0_002017	1
158607_1_00010e	1
1603295_1_001113	1
1608454_0_001f45	1
1608454_0_00619a	1
1608454_0_009dcd	1
1622147_1_001e0b	1
1622149_1_00226a	1
1654605_1_0007bd	1
1658172_1_001b36	1
1658174_1_0006bb	1
166423_0_0001bd	1
1664694_1_000b71	1
1676925_0_002003	1
1676925_0_0020eb	1
1676925_0_0052c1	1
168631_0_000b48	1
1720309_0_000a98	1
1720309_0_0034ac	1
1737458_0_00199a	1
1737458_0_002846	1
1745343_1_000deb	1
174628_0_0012ab	1
1754190_1_0033f4	1
175836_0_0030d7	1
175836_0_00355f	1
176057_0_001aa5	1
176057_0_003144	1
176275_1_0023ef	1
176946_0_0004c3	1
176946_0_0014cd	1
176946_0_0032b9	1
178035_0_0021ae	1
1789683_1_00054f	1
179993_1_000993	1
180088_1_00093a	1
180498_0_001acc	1
180498_0_001c19	1
180498_0_004b6c	1
180498_0_004d68	1
180498_0_0052f1	1
181119_0_001d00	1
181119_0_002c68	1
1813822_1_000fa9	1
181874_1_0021ab	1
1841481_0_001536	1
1841481_0_004b6c	1
185453_0_001b3d	1
185453_0_002180	1
1868482_0_000f4d	1
1868482_0_003a6d	1
186990_0_0003fd	1
186990_0_002a9a	1
187382_0_000da1	1
187382_0_003279	1
188344_0_0002dc	1
188344_0_0003a1	1
188379_0_001890	1
188379_0_00316e	1
192010_1_0030d4	1
192259_0_001e23	1
192259_0_0026a8	1
192259_0_002953	1
192259_0_0042b5	1
196109_1_00080f	1
197043_0_003da9	1
1983410_1_0005ec	1
198730_1_001212	1
198806_0_000fe3	1
198806_0_0025bd	1
200316_0_000f17	1
200316_0_001009	1
200316_0_001288	1
200316_0_002105	1
200316_0_002427	1
200316_0_002bbd	1
200316_0_003dd9	1
200316_0_004bee	1
200324_1_0012a4	1
2004951_1_000368	1
2004952_1_0019fb	1
2015173_0_001907	1
202946_0_000157	1
202946_0_000ab7	1
206008_0_000540	1
206008_0_001470	1
206008_0_0016bc	1
206008_0_0057cd	1
206008_0_006203	1
206008_0_00623a	1
206008_0_0079e3	1
206008_0_007d0d	1
206008_0_008a0c	1
2070412_1_002143	1
210143_0_002d07	1
210143_0_002ef9	1
210143_0_00331e	1
210143_0_0038ae	1
210143_0_003e4e	1
211096_1_0006cd	1
211228_0_0006aa	1
212818_1_0010ff	1
214687_0_001a7f	1
214687_0_001bf4	1
214687_0_003283	1
214687_0_00359c	1
214687_0_003b19	1
214687_0_004a9a	1
214687_0_004e22	1
214687_0_00589f	1
214687_0_005bb6	1
214687_0_00603c	1
214687_0_00666e	1
215243_1_000956	1
215358_0_00282a	1
215358_0_005600	1
216574_0_001862	1
216574_0_001d0a	1
216574_0_002112	1
218851_0_001703	1
218851_0_001a3e	1
218851_0_002baf	1
218851_0_00593b	1
219809_0_0011c4	1
222816_0_00001a	1
225117_0_0010b1	1
225117_0_001cfa	1
225117_0_001e3e	1
225117_0_001fcb	1
225117_0_00380f	1
225117_0_003f67	1
225117_0_00462e	1
225117_0_004c51	1
225117_0_005121	1
225117_0_007cd3	1
225117_0_007cd4	1
225164_0_0043f2	1
225359_1_000da7	1
225400_0_001e30	1
225400_0_004237	1
22663_0_002e9d	1
22663_0_004876	1
22663_0_006cf9	1
22663_0_007d35	1
22663_0_0087f3	1
22663_0_0090c5	1
227321_1_001aea	1
229535_1_001e3a	1
230844_0_000af8	1
230844_0_000f79	1
231916_1_001828	1
236234_1_00091c	1
237561_1_0008f9	1
237561_1_00092f	1
240176_1_001aa4	1
240206_0_0016f2	1
240206_0_001f2d	1
240206_0_003414	1
242507_1_0029f0	1
244447_0_0040be	1
244447_0_00472e	1
245562_1_0015a8	1
246410_1_0011cc	1
246437_0_00086f	1
246437_0_003fa1	1
253628_1_0002ed	1
259920_0_0011f6	1
259920_0_001751	1
259920_0_00469f	1
259920_0_004ef0	1
261658_1_000def	1
261658_1_002740	1
266149_1_00053e	1
269621_1_000328	1
2711_0_000b62	1
2711_0_000b6b	1
2711_0_0016bb	1
2711_0_00208d	1
2711_0_0028ec	1
2711_0_0044bc	1
27334_1_002692	1
27337_1_000f1f	1
27342_1_003037	1
27349_1_001a14	1
2769_0_000264	1
279965_0_002331	1
279965_0_002ad8	1
28377_0_000c05	1
28377_0_0015af	1
28377_0_0042fd	1
284592_1_001081	1
284592_1_0012ca	1
28532_0_000137	1
28532_0_001f21	1
28532_0_0026ad	1
28532_0_002a1a	1
28532_0_00356a	1
28532_0_0056aa	1
28532_0_00604e	1
28532_0_00660b	1
28573_1_0021a5	1
28588_0_000c9e	1
28612_0_004669	1
286306_0_002a4a	1
286306_0_00356b	1
286706_0_001933	1
28737_0_000842	1
28737_0_000f1e	1
28743_0_001e27	1
28743_0_002063	1
28985_1_0004bc	1
28985_1_00104a	1
290292_1_0010be	1
29029_0_000a20	1
29030_0_00159c	1
29031_0_0022f4	1
29058_0_000b65	1
29058_0_000b69	1
29073_0_001f06	1
29073_0_0020eb	1
29078_0_002230	1
29078_0_0031f7	1
29088_0_000fdb	1
29088_0_001663	1
291302_0_0005a2	1
291302_0_002398	1
29159_0_001061	1
293939_1_000ab3	1
294128_0_002926	1
294746_1_000fc8	1
294746_1_0015f3	1
294747_1_0005d4	1
294747_1_00166e	1
29655_0_001642	1
29655_0_0017b8	1
29655_0_002cdc	1
29655_0_003fe6	1
296587_0_00098e	1
29729_0_00064f	1
29729_0_001446	1
29729_0_0016fb	1
29729_0_001e15	1
29729_0_002b06	1
29729_0_002d14	1
29729_0_003f27	1
29729_0_004220	1
29729_0_004ff4	1
29729_0_0057be	1
29729_0_005f36	1
29729_0_0077f4	1
29729_0_007d18	1
29730_0_000536	1
29730_0_00104f	1
29730_0_001b4f	1
29730_0_00232e	1
29730_0_002d13	1
29730_0_005218	1
29730_0_00587f	1
29730_0_0063a0	1
29730_0_006d47	1
29730_0_0077c6	1
29730_0_007f82	1
29730_0_0088ff	1
29760_0_000978	1
29760_0_0019b3	1
29760_0_0052b2	1
29760_0_005aa1	1
29833_1_000993	1
299123_0_000529	1
299123_0_000cef	1
30019_0_000720	1
30023_0_00178d	1
30025_0_0039f0	1
303518_0_002af9	1
303518_0_005168	1
303698_1_000636	1
30419_0_00263a	1
30419_0_003182	1
30455_0_0006e4	1
30455_0_003889	1
30521_0_00110f	1
30521_0_001cea	1
30538_0_000288	1
30538_0_0039c3	1
3055_0_000ac6	1
30608_0_000728	1
30608_0_002510	1
30611_0_00070e	1
30611_0_004195	1
30732_0_00069a	1
30732_0_0018ff	1
307491_0_0010bc	1
307491_0_00242b	1
307658_0_0005e3	1
3076_0_00227f	1
307959_0_007735	1
307959_0_0084a7	1
308745_1_001de9	1
31033_0_003d96	1
31033_0_00452f	1
310752_0_000d9e	1
310752_0_001b05	1
312017_1_004789	1
315563_0_000375	1
319348_0_001429	1
319348_0_002e8b	1
321146_1_0018c6	1
321398_0_000b0e	1
321398_0_002b45	1
321614_1_001213	1
3218_0_001095	1
3218_0_0029bb	1
3218_0_002a11	1
322104_1_0000ec	1
322104_1_001314	1
32507_0_0040d9	1
32507_0_005140	1
32536_0_0014e0	1
32536_0_0044d0	1
326968_0_000969	1
326968_0_000a0d	1
326968_0_000c4f	1
326968_0_000f2b	1
326968_0_0029e0	1
327505_1_000e19	1
328815_0_002296	1
328815_0_002c2d	1
329046_1_0029c9	1
330879_1_0020df	1
33097_0_000f7d	1
331117_1_0015cb	1
33119_0_00022a	1
33119_0_0009f2	1
33119_0_001d49	1
33119_0_002eac	1
33119_0_0035f1	1
33119_0_005d53	1
33119_0_005f20	1
33119_0_007161	1
33203_1_00019f	1
332648_1_000255	1
334819_1_000cff	1
336963_1_000613	1
336983_0_001cdd	1
336983_0_003075	1
339724_1_0011f2	1
341663_1_0021f4	1
342668_1_002654	1
344612_1_0012a9	1
345164_0_000495	1
345164_0_000b8c	1
34638_0_001686	1
34638_0_002b53	1
34720_0_000ea8	1
34740_0_001777	1
3476_0_00545f	1
3476_0_006119	1
3476_0_007a31	1
3476_0_008212	1
34839_0_0029a5	1
34839_0_003453	1
348802_1_000270	1
34882_0_000dd9	1
34882_0_003e3b	1
348901_1_000ca3	1
35019_0_0002fe	1
35019_0_0009bd	1
352472_1_0028c2	1
352472_1_002fb4	1
35525_0_0070cd	1
3555_0_001e8b	1
3555_0_002133	1
3555_0_004b6f	1
3555_0_005bcc	1
35570_0_001057	1
3562_0_000785	1
3562_0_0052b3	1
3562_0_005a5c	1
3562_0_005e40	1
35722_1_00060c	1
35722_1_0016a8	1
357750_1_000676	1
35883_0_001f82	1
35883_0_0040d1	1
35883_0_00507b	1
35883_0_005897	1
35883_0_005cd6	1
35883_0_006fd3	1
35883_0_007818	1
35883_0_0086c0	1
36022_1_000577	1
36022_1_000909	1
36050_1_001c19	1
361077_1_000631	1
36300_0_001a26	1
36300_0_0031c1	1
3641_0_000ed8	1
3641_0_00351c	1
3641_0_003cc6	1
3641_0_003fcd	1
3641_0_004c1f	1
3649_0_000a9c	1
3649_0_0017be	1
3649_0_001aaa	1
3649_0_001ffe	1
3649_0_00205b	1
3656_0_000070	1
3656_0_0000f0	1
3656_0_000934	1
3656_0_0018de	1
3656_0_002b35	1
3656_0_0039dc	1
3661_0_000d33	1
3661_0_001801	1
3661_0_002154	1
3661_0_00332c	1
3661_0_003452	1
3661_0_003552	1
3661_0_00439b	1
3661_0_00456a	1
3661_0_005030	1
3661_0_005c95	1
3673_0_000168	1
3673_0_001ce9	1
3673_0_001da9	1
3673_0_0027e7	1
3673_0_00321d	1
3673_0_00409e	1
36911_1_000e9d	1
36911_1_00107d	1
37001_0_0019ed	1
37001_0_002073	1
37001_0_003809	1
37003_0_00291e	1
37003_0_0039c4	1
3702_0_000515	1
3702_0_000b82	1
3702_0_001358	1
3702_0_001956	1
3702_0_00372f	1
3702_0_004b93	1
3702_0_005c43	1
3702_0_006704	1
37040_0_00220c	1
37040_0_003894	1
3711_0_00009c	1
3711_0_00020c	1
3711_0_002f4d	1
3711_0_002f59	1
3711_0_003289	1
3711_0_0041a8	1
3711_0_004648	1
3711_0_00560a	1
3711_0_006d52	1
3711_0_00732f	1
3711_0_008650	1
3711_0_008b89	1
3711_0_009498	1
3711_0_00962d	1
3726_0_0001d4	1
3726_0_0008cb	1
3726_0_000926	1
3726_0_002c7e	1
3726_0_002eae	1
3726_0_0033be	1
3726_0_004a15	1
3726_0_004c49	1
3726_0_006b01	1
3726_0_007ab9	1
3726_0_0089d4	1
3726_0_008c06	1
3726_0_008e39	1
3726_0_0093eb	1
3726_0_00a473	1
3726_0_00a474	1
3726_0_00b75a	1
37293_0_002958	1
37293_0_004942	1
37344_0_0004b4	1
3750_0_0012f6	1
3750_0_002c33	1
3750_0_0040e8	1
3750_0_0057b4	1
3750_0_005a02	1
3750_0_007293	1
3750_0_008002	1
3750_0_008164	1
3750_0_0098ce	1
3750_0_00a3f1	1
3750_0_00ab3f	1
3760_0_000e4c	1
3760_0_002e62	1
3760_0_0031d4	1
3760_0_003347	1
3760_0_00527d	1
37621_0_002b4f	1
37653_0_000114	1
37682_0_0013c1	1
37682_0_00144c	1
37682_0_001874	1
37682_0_001a13	1
37682_0_002a4d	1
37682_0_0058a8	1
37682_0_006cfe	1
37682_0_00af79	1
3775_0_000241	1
3775_0_000cd3	1
3775_0_002f74	1
3775_0_003103	1
3775_0_007446	1
378494_0_003a79	1
379508_1_000c6c	1
379508_1_000d28	1
379532_0_0002ce	1
379532_0_001cf1	1
379532_0_004952	1
381198_0_002ad3	1
381198_0_002e32	1
3821_0_0000c2	1
3821_0_000640	1
3821_0_002498	1
3821_0_003348	1
3821_0_00435c	1
3821_0_0046df	1
3827_0_000755	1
3827_0_000ab4	1
3827_0_00224f	1
3827_0_002cfb	1
3827_0_00314f	1
3827_0_00324e	1
3827_0_00374b	1
3827_0_0037da	1
3827_0_004288	1
3827_0_004a54	1
383855_1_001bd0	1
3847_0_0008c4	1
3847_0_002213	1
3847_0_003328	1
3847_0_0039b2	1
3847_0_003ebd	1
3847_0_006505	1
3847_0_006e99	1
3847_0_00736b	1
3847_0_007b28	1
3847_0_007e7d	1
3847_0_008647	1
3847_0_008c1b	1
3847_0_009972	1
3847_0_009991	1
38626_0_000ae7	1
38626_0_003d52	1
38654_0_001483	1
38654_0_001dff	1
38654_0_003bf7	1
3871_0_0013d4	1
3871_0_001571	1
3871_0_002080	1
3871_0_002202	1
3871_0_0040a0	1
3871_0_004665	1
3871_0_004bb5	1
3871_0_005112	1
3871_0_005f94	1
3871_0_0069bc	1
3871_0_006ce1	1
3871_0_0077d2	1
3880_0_0008ec	1
3880_0_001e80	1
3880_0_002700	1
3880_0_0035ee	1
3880_0_004bac	1
3880_0_005121	1
3885_0_0002ad	1
3885_0_001b84	1
3885_0_001f1a	1
3885_0_003012	1
3885_0_003967	1
3885_0_00583f	1
3885_0_006594	1
3900_0_001103	1
3900_0_001cdf	1
3900_0_004bb7	1
3900_0_0057c4	1
3900_0_00820d	1
3914_0_000464	1
3914_0_000728	1
3914_0_000735	1
3914_0_002ac1	1
3914_0_0042e4	1
3914_0_00453a	1
3914_0_005a0e	1
392613_1_000153	1
39416_1_00031e	1
39432_0_001896	1
39432_0_004b27	1
39758_0_004cf4	1
3981_0_00092b	1
3981_0_001c94	1
3981_0_0027cc	1
3981_0_004e8b	1
3981_0_005dd5	1
3981_0_0064f5	1
3981_0_007c7b	1
3981_0_008478	1
3983_0_002027	1
3983_0_0023f3	1
3983_0_0055bb	1
3983_0_00571f	1
3983_0_0064ea	1
3983_0_006729	1
398673_1_000831	1
3988_0_002583	1
3988_0_0032a0	1
3988_0_00337c	1
3988_0_004279	1
3988_0_004fb2	1
39947_0_00137d	1
39947_0_0023f9	1
39947_0_00280b	1
39947_0_0028cb	1
39947_0_0047ae	1
39947_0_005304	1
39947_0_005826	1
39966_1_001830	1
39966_1_0026c5	1
40199_1_00296a	1
402676_1_0003ab	1
402676_1_00067c	1
40296_1_002171	1
4039_0_00018e	1
4039_0_000ba4	1
4039_0_002c4a	1
4039_0_0045ed	1
4039_0_004ce0	1
4039_0_00633c	1
4039_0_006c10	1
4039_0_00746b	1
4039_0_007a06	1
4072_0_00151b	1
4072_0_0028a4	1
4072_0_002b89	1
4072_0_004c34	1
4072_0_005f2c	1
4072_0_00774c	1
407821_0_0013ab	1
4081_0_00077f	1
4081_0_00159c	1
4081_0_001882	1
4081_0_0028a3	1
4081_0_003f87	1
4081_0_004f1d	1
4081_0_0050f7	1
4081_0_0055a5	1
40932_0_003a63	1
4097_0_000f80	1
4097_0_000fe4	1
4097_0_003f9e	1
4097_0_004110	1
4097_0_004131	1
4097_0_004c4d	1
4097_0_006826	1
4097_0_00694a	1
4097_0_007eb0	1
4097_0_008470	1
4097_0_00a29b	1
4097_0_00a819	1
4097_0_00a97e	1
4097_0_00c5e4	1
4097_0_00d15d	1
4097_0_00d773	1
4097_0_00df0e	1
4097_0_00ef16	1
4098_0_000320	1
4098_0_000846	1
4098_0_0024b8	1
4098_0_004289	1
4098_0_004591	1
4098_0_004991	1
4098_0_006125	1
4098_0_006b86	1
4098_0_007807	1
4100_0_000599	1
4100_0_0006f2	1
4100_0_002dfd	1
4100_0_00318a	1
4100_0_003ef8	1
4100_0_003f5b	1
4100_0_004dfd	1
4100_0_00529a	1
4100_0_0060bf	1
4100_0_009649	1
4100_0_00b55c	1
4100_0_00c0e0	1
4100_0_00cadd	1
4100_0_00ce39	1
4100_0_00deb4	1
41047_1_000428	1
4113_0_00130d	1
4113_0_001d37	1
4113_0_001da9	1
4113_0_002413	1
4113_0_00297e	1
4113_0_003404	1
4113_0_003c91	1
4113_0_0055a5	1
411798_0_001ce9	1
411798_0_002e6b	1
413071_1_000aca	1
41447_0_00185d	1
41447_0_0021c6	1
4155_0_00001c	1
4155_0_000f34	1
4155_0_002108	1
4155_0_002750	1
4155_0_002fda	1
4155_0_0043c3	1
4155_0_004d36	1
41688_1_000339	1
4182_0_002ac6	1
4182_0_002f58	1
4182_0_00359c	1
4182_0_004390	1
4182_0_004d7c	1
4182_0_0051b5	1
418459_1_002e76	1
418459_1_002f7d	1
418867_1_000d63	1
418985_0_001259	1
419612_0_000a52	1
419612_0_003d92	1
42026_0_001aaf	1
42254_0_000085	1
42254_0_000b6d	1
4232_0_0008d0	1
4232_0_002685	1
4232_0_00405e	1
4232_0_006321	1
4232_0_008523	1
4232_0_008527	1
4232_0_00a26a	1
4232_0_00a4a1	1
4232_0_00cc85	1
42345_0_000d45	1
42345_0_002540	1
42345_0_002cb0	1
42345_0_002f79	1
42345_0_0044ec	1
42345_0_00514e	1
42345_0_005323	1
423536_1_0003b4	1
423536_1_002f3f	1
4236_0_0008ac	1
4236_0_00501a	1
4236_0_0052ca	1
4236_0_005d0b	1
4236_0_0069e1	1
4236_0_00775a	1
4236_0_008403	1
4236_0_0085bf	1
42514_0_001a54	1
42514_0_002ba1	1
426418_1_001b16	1
42673_1_001d9e	1
429701_0_0007b9	1
429701_0_0017b7	1
429701_0_001a70	1
429701_0_003842	1
429701_0_003a26	1
429701_0_00758e	1
43179_0_0005bb	1
43179_0_0046a7	1
431895_0_001922	1
43346_0_00349c	1
43346_0_004c99	1
433476_1_0003a2	1
433476_1_001352	1
436010_1_007c27	1
436907_1_000aaf	1
43700_0_003223	1
43700_0_00350d	1
438502_0_003472	1
438502_0_003e1b	1
438503_0_0017c2	1
441894_0_000dad	1
441894_0_0021d1	1
441921_0_0026ae	1
441959_1_00024f	1
441960_1_0000d4	1
4432_0_0004d5	1
4432_0_002f0b	1
4432_0_00443e	1
4432_0_004529	1
4432_0_004aa8	1
4432_0_004ac0	1
44394_0_000673	1
44394_0_0029e0	1
447093_1_0021a8	1
447095_1_0013c9	1
45235_1_00036a	1
452589_1_002986	1
45286_1_00046c	1
45286_1_00114f	1
4533_0_001b1d	1
4533_0_0023d0	1
4533_0_002476	1
4533_0_00370c	1
4533_0_003ca5	1
4533_0_004352	1
45351_0_001a31	1
45351_0_002569	1
45354_1_000c3e	1
45354_1_001263	1
454130_1_002692	1
454923_0_002739	1
4555_0_00004e	1
4555_0_00148e	1
4555_0_00152a	1
4555_0_0041a2	1
4555_0_004907	1
4555_0_004f2c	1
4555_0_005a58	1
4555_0_005be2	1
4555_0_006a72	1
4558_0_0002e9	1
4558_0_000a68	1
4558_0_001417	1
4558_0_0014fc	1
4558_0_001e1f	1
4558_0_00329d	1
4558_0_00443d	1
4558_0_00497f	1
4558_0_00517c	1
4565_0_007e4d	1
456900_0_0009f5	1
4572_0_0000b0	1
4572_0_000182	1
4572_0_0019aa	1
4572_0_002235	1
4572_0_00300c	1
4572_0_0033df	1
4572_0_00422a	1
45779_0_00349a	1
4577_0_00036b	1
4577_0_0016ae	1
4577_0_001838	1
4577_0_00254a	1
4577_0_003d27	1
4577_0_00449f	1
4577_0_004c87	1
4577_0_004ca6	1
4577_0_0051bc	1
4577_0_006759	1
4577_0_00866a	1
4577_0_008715	1
4615_0_0009ca	1
4615_0_00122d	1
4615_0_0019db	1
4615_0_002289	1
4615_0_002d57	1
4615_0_002ee3	1
4615_0_004396	1
4615_0_004f99	1
46433_1_0053ae	1
4686_0_0018fc	1
4686_0_001b14	1
4686_0_003dc6	1
4686_0_004b06	1
472368_0_0012d8	1
472368_0_003549	1
472368_0_0054a0	1
472368_0_0060e8	1
472368_0_0070ce	1
472368_0_008679	1
482145_1_001d37	1
482537_0_000c62	1
482537_0_000f5b	1
4829_1_000502	1
4829_1_001391	1
4829_1_0013f9	1
483514_1_000a48	1
483514_1_000fc1	1
48498_0_001ac0	1
48498_0_003683	1
48697_1_002733	1
48698_0_003570	1
48698_0_0054eb	1
48699_0_0045b6	1
48699_0_006023	1
48701_0_003d82	1
48701_0_0059aa	1
48709_0_0033c5	1
48883_0_0010e4	1
48883_0_0025c0	1
4909_1_0000eb	1
4909_1_00093d	1
4922_1_0006a4	1
4922_1_00083f	1
49451_0_000872	1
49451_0_002567	1
49451_0_004229	1
49451_0_004437	1
49451_0_00559a	1
49451_0_005665	1
49451_0_0063eb	1
49451_0_0064e9	1
49451_0_006655	1
4950_1_000bdc	1
4950_1_00111d	1
4952_1_0009b0	1
4955_1_0004e9	1
4955_1_000716	1
4956_1_000147	1
4956_1_0005ce	1
498019_1_000dad	1
498019_1_000eca	1
500485_1_00060b	1
502779_1_0019cc	1
503106_1_000f41	1
50402_0_001a2c	1
50402_0_00271f	1
50429_0_001e0b	1
50429_0_0044c3	1
50452_0_000097	1
50452_0_001b6b	1
50452_0_001dc6	1
50452_0_001ffb	1
50452_0_003103	1
50452_0_003a20	1
50452_0_004203	1
50452_0_0043cb	1
5061_1_001ca9	1
5075_1_003243	1
5078_1_00044f	1
51240_0_000985	1
51240_0_000baa	1
51240_0_0013f7	1
51240_0_00224d	1
51240_0_0035a5	1
51240_0_004828	1
51240_0_00575b	1
51240_0_0062fe	1
51240_0_0077e1	1
5127_1_001a2d	1
51337_0_001bb0	1
51337_0_0043ac	1
51338_0_000e9b	1
5141_1_0018bb	1
515849_1_00031c	1
51655_0_000aef	1
516756_0_0012ff	1
51953_0_00002d	1
51953_0_0028cc	1
51953_0_002a58	1
51953_0_00473d	1
51953_0_005c0d	1
51953_0_006200	1
51953_0_0063d2	1
519963_1_00017a	1
520822_0_002502	1
52283_0_001de4	1
52586_1_0003c7	1
52612_0_003246	1
52644_0_002299	1
52644_0_002899	1
52644_0_002cfc	1
52670_0_004883	1
5286_1_001d45	1
5353_1_001caf	1
535722_1_00092a	1
54374_0_0014c6	1
54374_0_002248	1
54380_0_002b8f	1
54380_0_002df8	1
54383_0_001287	1
54383_0_003306	1
5454_1_0023ac	1
546991_1_000a3e	1
5477_1_000536	1
5477_1_0007c0	1
5477_2_000bf7	1
5477_2_0013ad	1
5478_1_0008d4	1
5478_1_000e24	1
5480_1_000308	1
5480_1_000dbb	1
54969_0_000c9d	1
5507_1_0015a4	1
5518_1_0011f6	1
5544_1_001bce	1
5544_2_0005da	1
5551_1_0018b6	1
55661_0_0026ff	1
55661_0_002a9d	1
559295_1_0008cf	1
559295_1_001359	1
5599_1_00159b	1
5601_1_0024eb	1
56086_0_002638	1
5627_1_0025d6	1
56313_0_00191a	1
56313_0_00349a	1
56406_1_0004b9	1
56408_1_000404	1
56408_1_000d06	1
5643_1_0005f9	1
564608_0_00024b	1
56484_1_000e93	1
566037_1_0000d1	1
566037_1_000a5a	1
56723_0_000111	1
56723_0_003372	1
568076_1_00185d	1
56857_0_0013b9	1
56857_0_001767	1
56857_0_001c2f	1
56857_0_0043fd	1
56857_0_004b27	1
569365_1_00020f	1
57068_0_00053f	1
57068_0_003a5a	1
573729_1_00027d	1
573826_1_0008c4	1
573826_1_000ef8	1
57397_0_003250	1
57397_0_0034a1	1
57412_0_000ee0	1
57412_0_001bcc	1
57421_0_00086b	1
57421_0_002e44	1
574774_1_002e6f	1
57577_0_0010f9	1
57577_0_0011c1	1
57577_0_00204d	1
57577_0_002323	1
57577_0_003f58	1
576137_1_002390	1
578455_1_001e6a	1
578458_1_00020a	1
578459_1_00073f	1
578462_1_003a15	1
578462_1_003b96	1
5786_1_000a52	1
5786_1_002f78	1
58291_1_00050f	1
58291_1_000cf9	1
58291_1_001b23	1
58331_0_00042b	1
58331_0_004226	1
58331_0_0042c8	1
58331_0_0042d0	1
58331_0_006fbb	1
58331_0_008f2b	1
58331_0_0093a6	1
58331_0_009a73	1
58331_0_00acd3	1
58627_1_00091c	1
58627_1_000ea6	1
588596_1_001ca5	1
588596_2_001e1d	1
590646_1_000632	1
590646_1_0006b9	1
591936_0_000942	1
591936_0_002034	1
5932_1_001654	1
59463_0_0028a3	1
59463_0_002def	1
5949_1_000a52	1
5949_1_002b6b	1
5949_1_0039b4	1
59538_0_001422	1
59538_0_004c1d	1
595528_0_001da5	1
59729_0_0009cd	1
59729_0_002f81	1
597362_1_0010dd	1
597456_0_0012b6	1
59894_0_000bd5	1
59894_0_002ff4	1
599839_1_0016e6	1
60175_1_0023bf	1
602072_1_0025be	1
60711_0_002583	1
60711_0_0038cf	1
6087_0_000219	1
609295_0_001b2c	1
610380_0_0007db	1
61395_1_00025b	1
61621_0_004270	1
61621_0_004d4e	1
61622_0_003194	1
61622_0_004bd6	1
61853_0_001b01	1
61853_0_004904	1
619300_1_00087a	1
619300_1_0010cd	1
62625_0_002175	1
62625_0_002176	1
62698_0_000909	1
62698_0_002784	1
630390_1_002935	1
630390_1_002946	1
63057_0_000386	1
63057_0_000f1d	1
63057_0_004ede	1
63057_0_007bc8	1
63459_0_001a94	1
63459_0_0022f2	1
63459_0_00387b	1
63459_0_003b14	1
63459_0_0049d5	1
63459_0_006487	1
63459_0_007de7	1
63459_0_007ff3	1
644352_1_002564	1
644358_1_000b60	1
64459_0_00013a	1
645133_1_002321	1
645134_1_0019c1	1
64571_1_000259	1
64571_1_00025b	1
64793_0_0006a4	1
6500_0_0036f5	1
650164_1_000712	1
6526_0_002865	1
6526_0_0029f6	1
653667_1_0002f8	1
655827_1_001d34	1
655863_1_001b0f	1
6565_0_001052	1
656916_1_002e1a	1
6573_0_002c9e	1
658429_1_001ea6	1
660122_1_000c0f	1
663331_1_000205	1
66420_0_000e1c	1
664439_1_00094b	1
665024_1_002ba2	1
665079_1_000894	1
665912_1_0029bf	1
66656_0_00023d	1
66656_0_000d0f	1
66656_0_001789	1
66656_0_001957	1
66656_0_001c17	1
66656_0_002b78	1
66656_0_0048c0	1
66656_0_004fb3	1
66656_0_00545a	1
66656_0_0061ad	1
66656_0_006ab0	1
6669_0_0044d2	1
667725_0_0016d4	1
667725_0_003f89	1
669874_1_0006a6	1
669874_1_001083	1
670386_1_00155f	1
670483_1_0006de	1
670580_1_0022dd	1
671144_1_000e1d	1
671987_1_0000ef	1
675120_1_00105b	1
675824_1_0002b1	1
67767_0_0003ca	1
680683_0_00163d	1
6832_0_001972	1
683840_1_00047f	1
683960_1_000893	1
683960_1_0012c6	1
684364_1_0012f9	1
6850_0_000289	1
685588_1_000740	1
686832_1_00362b	1
688394_1_00179a	1
688394_1_002735	1
688394_1_002ce3	1
690307_1_0023b1	1
692275_1_000e6b	1
694068_1_001c2f	1
694573_1_0015bb	1
6958_0_002260	1
6973_0_004791	1
69771_1_0014a4	1
69820_0_0000d6	1
698492_1_000c51	1
7029_0_003f0e	1
7029_0_004852	1
7029_0_005e6e	1
703135_1_001284	1
703756_1_0034be	1
70448_0_000635	1
70779_0_0005ac	1
70779_0_0027bf	1
708187_1_000e76	1
708197_1_001f67	1
7091_0_003131	1
71139_0_00273f	1
71139_0_003be1	1
71139_0_004052	1
71139_0_004c0a	1
71139_0_007167	1
71139_0_0086c6	1
7130_0_001383	1
7159_0_0019fe	1
7160_0_001633	1
7160_0_002628	1
717646_1_0008e9	1
7176_0_0046ac	1
717944_1_000dbe	1
717982_1_00494b	1
71804_1_001923	1
7200_0_000429	1
7200_0_0014c2	1
72032_1_0012c6	1
7213_0_0016aa	1
7217_0_000cf2	1
721885_1_0012e2	1
7220_0_002cfb	1
7222_0_00322e	1
7224_0_0020e4	1
7227_0_00021a	1
7230_0_001b3a	1
7237_0_001e2d	1
7244_0_001cb6	1
7245_0_000231	1
7260_0_0017dd	1
72664_0_0007ca	1
72664_0_001f34	1
72664_0_003423	1
72664_0_003761	1
72664_0_004bbc	1
72664_0_005aee	1
72664_0_005b90	1
7274_0_002844	1
7282_0_0004d2	1
732165_1_001473	1
73230_1_00171a	1
73231_1_000daf	1
73337_0_00171a	1
73337_0_001d12	1
7370_0_000545	1
7375_0_001d70	1
7394_0_00219d	1
7395_0_000410	1
7397_0_00049b	1
741275_1_00111a	1
741276_1_001662	1
741705_1_002afd	1
742152_1_0021de	1
743788_1_001583	1
74533_0_004541	1
74533_0_0046d5	1
745531_1_0009fd	1
7460_0_00196f	1
74649_0_002a91	1
74649_0_003a63	1
74649_0_0041b8	1
74649_0_004c77	1
74649_0_004cf2	1
74649_0_005f19	1
74649_0_005f2b	1
747089_1_004977	1
747525_1_000eaf	1
747725_1_000a26	1
747725_1_002b57	1
7493_0_002cdd	1
74940_0_000c2a	1
74940_0_003509	1
74940_0_003ce2	1
74940_0_003ed0	1
74940_0_006b27	1
74940_0_0072dd	1
74940_0_009fbe	1
75366_0_000261	1
75366_0_002b17	1
7536_0_004685	1
756982_1_0026f2	1
75702_0_0003c5	1
75702_0_0007ca	1
75702_0_001e5c	1
75702_0_0029d5	1
75702_0_00381b	1
75702_0_003833	1
75702_0_005d16	1
75702_0_006878	1
759272_1_0014aa	1
759273_1_002e2c	1
76194_0_00141d	1
763406_1_000534	1
763406_1_000acc	1
763665_1_0006ba	1
764103_1_0002b0	1
765257_1_001f25	1
765440_1_003e76	1
765867_1_0028ab	1
765868_1_002695	1
765915_1_000ce5	1
7668_0_0011ef	1
766949_1_0010b0	1
767744_1_00071d	1
767769_1_002e38	1
77044_1_0027e1	1
77166_0_002726	1
771870_1_001e0e	1
7719_0_0000bd	1
7739_0_001091	1
7741_0_00446d	1
78410_1_002c7f	1
7868_0_00167e	1
7868_0_00232d	1
78828_0_0018b4	1
78828_0_001bfc	1
78828_0_001ebc	1
78828_0_0025ba	1
78828_0_003def	1
78828_0_0043a2	1
78828_0_0043f2	1
7897_0_003430	1
7897_0_003776	1
7918_0_0019d2	1
7918_0_0021b2	1
794803_1_00168b	1
7950_0_0032a1	1
7950_0_003b61	1
7950_0_00527f	1
7955_0_0006d8	1
7962_0_0055d9	1
7962_0_005743	1
79684_0_001ada	1
79684_0_001c0d	1
79782_0_001dfc	1
7994_0_00177a	1
7994_0_001b4b	1
7994_0_003d63	1
7994_0_006123	1
7998_0_0040c2	1
8010_0_000a3f	1
8010_0_002202	1
8010_0_0047d7	1
8019_0_000927	1
8019_0_0034f0	1
8019_0_0045d1	1
8019_0_00644c	1
8019_0_006c21	1
8019_0_007a0f	1
8022_0_000c48	1
8022_0_0010e7	1
8022_0_002dfd	1
8022_0_005540	1
8022_0_006e49	1
8022_0_0093c2	1
8030_0_00109d	1
8030_0_0016fc	1
8030_0_002454	1
8030_0_005fd2	1
8030_0_005fe7	1
8030_0_006349	1
8030_0_009d4b	1
8036_0_001895	1
8036_0_003f8f	1
8036_0_0060d3	1
8036_0_006cd3	1
8036_0_007847	1
8036_0_007c65	1
80379_0_002be2	1
80379_0_006a02	1
8078_0_00227e	1
8078_0_005b7f	1
8081_0_002c2c	1
8081_0_003ffb	1
8083_0_001714	1
8083_0_003338	1
8090_0_0026d2	1
8090_0_003e14	1
80966_0_002a4a	1
80966_0_005045	1
80972_0_0006ba	1
80972_0_000719	1
8128_0_0051db	1
8128_0_0060c6	1
8153_0_003708	1
8153_0_0045c5	1
8187_0_001488	1
8187_0_003649	1
81972_0_000842	1
81972_0_00094f	1
81972_0_000ad9	1
81972_0_002281	1
81972_0_004e2f	1
81972_0_005b36	1
81972_0_006567	1
81972_0_006d7b	1
81985_0_000ab6	1
81985_0_000c22	1
81985_0_000c63	1
81985_0_001b02	1
81985_0_00429e	1
81985_0_0056bb	1
81985_0_005c09	1
81985_0_005f3a	1
8208_0_003a46	1
8208_0_00483a	1
8255_0_000630	1
8255_0_00224e	1
83485_0_00279e	1
8355_0_005572	1
8364_0_00301d	1
8469_0_000813	1
8469_0_002a04	1
8469_0_002c19	1
8478_0_0011fb	1
8478_0_0012c3	1
8478_0_00505b	1
8496_0_000290	1
8496_0_0020af	1
8496_0_002b89	1
8502_0_0004f1	1
8502_0_0029c4	1
85057_1_0008ed	1
85066_0_001307	1
85066_0_0029fe	1
857340_1_000c40	1
857566_1_000214	1
858893_1_00070a	1
861557_1_002686	1
869754_1_001151	1
869754_1_0015a4	1
870435_1_000405	1
871575_1_000433	1
871575_1_00086d	1
88015_0_003450	1
88015_0_0040fe	1
88036_0_0036c6	1
88036_0_004587	1
88036_0_0049cc	1
88036_0_004c4c	1
88036_0_005bc9	1
88036_0_00609d	1
88036_0_006e5f	1
8839_0_003164	1
88501_0_0010e8	1
885580_0_0003b4	1
885580_0_0018ce	1
888268_0_001750	1
888268_0_001ab4	1
888268_0_0023c6	1
888268_0_00321c	1
888268_0_00598e	1
8897_0_0000e9	1
8897_0_0023a2	1
8932_0_00270c	1
8932_0_0030fe	1
89399_0_00176e	1
89399_0_003006	1
89399_0_004c49	1
89399_0_004cdc	1
89399_0_004e5d	1
89399_0_00502a	1
89462_0_004989	1
89462_0_004d2b	1
8954_0_001779	1
8954_0_00232a	1
8969_0_00083a	1
8969_0_001281	1
8969_0_003206	1
8996_0_000be8	1
8996_0_0031d8	1
90262_1_002681	1
9031_0_000de4	1
9031_0_0037d8	1
90675_0_000602	1
90675_0_001355	1
90675_0_001b1f	1
90675_0_001b5e	1
90675_0_002563	1
90675_0_006f16	1
90675_0_009a80	1
90675_0_00a214	1
90675_0_00a528	1
90675_0_00ad4b	1
90675_0_00c0da	1
90675_0_00c436	1
90675_0_00db21	1
90675_0_00dd11	1
90675_0_00def9	1
90675_0_00e91e	1
90675_0_0102ae	1
90675_0_010673	1
90675_0_0113b2	1
90675_0_011bce	1
90675_0_011df0	1
90675_0_011ec0	1
90675_0_013260	1
90675_0_01365a	1
9103_0_001114	1
9103_0_003827	1
9135_0_0000c3	1
9135_0_002f7e	1
913774_1_0014ef	1
914234_1_00079c	1
914237_1_000b36	1
91492_1_0012b3	1
9157_0_00088e	1
9157_0_002fdd	1
91626_1_00170d	1
9172_0_0002b1	1
9172_0_003961	1
91928_1_000e38	1
9209_0_002048	1
9209_0_002c80	1
9233_0_000e44	1
9233_0_0014ed	1
9238_0_0015da	1
9238_0_002231	1
9244_0_002187	1
9244_0_00259f	1
9258_0_00096f	1
9258_0_004433	1
930089_1_00220e	1
930090_1_0015f0	1
9305_0_001897	1
9305_0_0026a7	1
930990_1_00197f	1
930991_1_001b31	1
930992_1_002beb	1
931890_1_000571	1
931890_1_001106	1
932674_0_001a97	1
932674_0_002480	1
933084_1_00011a	1
933388_1_001645	1
933852_1_00118a	1
933852_1_003234	1
9361_0_001478	1
9361_0_00225b	1
93625_1_003646	1
936435_1_000bdc	1
9365_0_001bf8	1
9371_0_001e80	1
9371_0_00367b	1
93721_0_001b80	1
93721_0_002e6c	1
93759_0_001f2e	1
93759_0_005813	1
93759_0_005ddc	1
93759_0_0071b3	1
93759_0_007541	1
93934_0_000cc1	1
93934_0_003201	1
9402_0_000e3d	1
9402_0_003fb3	1
9407_0_0027b0	1
9407_0_00499c	1
94208_1_001208	1
944288_1_000434	1
944289_1_001ad8	1
945553_1_00006d	1
946122_1_00062b	1
946125_1_00072b	1
946362_0_0002e8	1
94827_0_001946	1
94827_0_0029bd	1
94835_0_00063c	1
94835_0_001bdf	1
94835_0_002795	1
9483_0_00050b	1
9483_0_001eb7	1
9531_0_001261	1
9531_0_001aa3	1
9541_0_0003fd	1
9541_0_003be5	1
9544_0_0007c9	1
9544_0_003a96	1
9545_0_001ca4	1
9545_0_00250c	1
9545_0_002518	1
9555_0_0003e3	1
9555_0_0007c1	1
9555_0_003a89	1
9568_0_001bf9	1
9595_0_000656	1
9595_0_00272b	1
9597_0_0006b2	1
9597_0_002320	1
9598_0_000407	1
9598_0_0027f1	1
9601_0_00067d	1
9601_0_0025ba	1
9606_0_000160	1
9606_0_00257e	1
9615_0_0005d9	1
9615_0_0020e2	1
9646_0_000437	1
9646_0_00118c	1
9668_0_00062d	1
9668_0_0027df	1
9685_0_00241d	1
9685_0_0039f6	1
9691_0_004193	1
9691_0_004405	1
97097_0_0020c0	1
97097_0_003069	1
9713_0_00270d	1
9733_0_000c2a	1
9733_0_0024ae	1
9739_0_0018be	1
9739_0_001fb8	1
9749_0_003331	1
9749_0_00336a	1
9749_0_00339d	1
9755_0_001ee8	1
9755_0_00391c	1
9785_0_000ef2	1
9785_0_002e19	1
9793_0_002624	1
9793_0_0047bd	1
9796_0_000a57	1
9796_0_00444b	1
9798_0_000728	1
9798_0_001498	1
9798_0_00278f	1
981085_0_0015df	1
981085_0_002f91	1
981085_0_003a52	1
[truncated: 43 more rows]

## Sheet: # of PLDS (LLR score≥15)
1001832_1_0019b3	1
1001833_1_000408	1
1001937_1_001538	1
10029_0_000ca1	1
1003335_1_000303	1
1003335_1_000711	1
10036_0_0030c4	1
10047_0_002ccb	1
100784_0_0008bb	1
100787_1_004962	1
10089_0_0011c7	1
10090_0_001199	1
10093_0_001c43	1
101020_0_00152f	1
101020_0_001a2a	1
101020_0_001cdf	1
101020_0_002556	1
101091_1_001b8d	1
10116_0_00227b	1
10141_0_002c25	1
10160_0_003d81	1
1016849_1_0005af	1
10224_0_001a6f	1
10224_0_001a7a	1
10224_0_001a7e	1
10228_0_001412	1
1026970_0_00348e	1
1034331_1_000546	1
1035309_1_000ad4	1
103695_0_00270a	1
103944_0_0000f0	1
1041607_1_00056f	1
1041607_1_0008de	1
1043002_1_00144e	1
1043003_1_001bd4	1
1043004_1_0008ed	1
1043005_1_001d96	1
1043627_1_00032b	1
1047168_1_0016d5	1
1049336_0_001c6c	1
105023_0_0023e2	1
105023_0_002631	1
105487_1_000579	1
105696_1_0008a5	1
106004_1_001141	1
1064592_1_0012d0	1
106582_0_0003be	1
106582_0_004397	1
1069443_1_000fb2	1
1071380_1_001275	1
1071381_1_000a75	1
1071382_1_0008b2	1
1071383_1_000298	1
1072389_1_000ab4	1
1076935_1_0004fe	1
1080349_1_0004de	1
1081102_1_0014fd	1
1081103_1_001c39	1
1081104_1_001433	1
1081105_1_00172e	1
1081107_1_00003c	1
1081108_1_001cd0	1
1081109_1_000ec2	1
1088818_0_000e11	1
1088818_0_003c15	1
1088818_0_0042ef	1
1089451_1_002d8c	1
109280_0_002c5c	1
109478_0_003108	1
1105325_1_00190e	1
1111077_1_002203	1
1116229_1_001e07	1
112498_1_00137a	1
1130832_1_000ffc	1
113540_0_0011a1	1
113540_0_002637	1
1136231_1_000a7b	1
1141098_1_0030f8	1
114398_0_002087	1
1144522_1_004250	1
1157616_1_0007ef	1
1157616_1_002eb0	1
1159556_1_0006dc	1
1163406_1_0008ea	1
1168221_1_001894	1
1169474_1_0012ce	1
1172189_1_002586	1
1172189_1_005627	1
1173061_1_001444	1
1173701_1_00163b	1
1182541_1_000cb1	1
1182542_1_0000e4	1
1182544_1_00219a	1
1182545_1_002a9c	1
118797_0_002dad	1
1209926_1_00255b	1
1209931_1_0014c8	1
1213857_1_0026b9	1
1213859_1_0021d4	1
1214573_1_0026cc	1
121530_0_00295f	1
1220924_1_00187b	1
1220926_1_002753	1
122368_1_002ee4	1
1229662_1_000215	1
1230840_0_000c08	1
1230905_1_0003f4	1
1231657_1_00197a	1
1245528_1_00080c	1
1245769_1_000a19	1
1245769_1_000bdf	1
1262450_1_00107c	1
1263415_1_0006ba	1
1266660_1_000d10	1
1266666_1_0002b5	1
1266666_1_000a00	1
1266667_1_0003b3	1
1266667_1_00095f	1
1268274_1_000ac9	1
126957_0_001aa6	1
127582_0_001c78	1
1276143_1_001ec3	1
1276529_1_000284	1
1279043_1_0020b9	1
1280523_1_001799	1
1283841_1_000e16	1
128390_0_002bca	1
1284197_1_000af4	1
1286976_1_0000f2	1
1287680_1_0014d2	1
1287681_1_0012c8	1
1294385_1_0000be	1
12968_1_001724	1
1299270_1_001073	1
130453_0_000a7a	1
130453_0_003552	1
130453_0_004b02	1
130453_0_0068fc	1
130453_0_0082c5	1
1314670_1_000784	1
1314672_1_00092a	1
1314674_1_001026	1
13146_0_000ba2	1
1314771_1_00370f	1
1314781_1_0024da	1
13164_0_001f6f	1
13164_0_002b5c	1
13249_0_002086	1
132908_0_000e08	1
13333_0_000300	1
13333_0_0020c3	1
1344414_1_0007e2	1
1353009_1_001024	1
13616_0_002b89	1
136370_1_001264	1
1365886_1_000339	1
1365886_1_00085c	1
1365886_1_00105e	1
1365886_1_0022aa	1
1367422_1_00015f	1
13706_1_0029b9	1
13735_0_000508	1
1380566_1_0014ba	1
1391915_1_000b83	1
1399860_1_001b75	1
1399860_2_00059f	1
1408157_1_0002c0	1
1408657_1_00084f	1
1410327_1_002186	1
1415176_0_0022d4	1
1420906_1_000f57	1
1420907_1_002068	1
1420909_1_0028c4	1
1420910_1_002178	1
1420915_1_000ca4	1
1423351_1_000eca	1
142615_0_000e6e	1
142615_0_002762	1
142615_0_0057ca	1
1427455_1_000df2	1
1427455_1_00110a	1
1432307_1_000517	1
143302_0_000f4f	1
143948_0_0012aa	1
144197_0_00021c	1
144197_0_003453	1
1442368_1_0011a6	1
1442370_1_000618	1
1442371_1_002c4c	1
145388_0_002e0a	1
1460663_1_00304f	1
146911_0_0014d4	1
1480154_0_002667	1
149040_1_0007ad	1
150288_0_0043f2	1
150374_1_00107f	1
1507870_1_00227b	1
1507870_1_003c01	1
1524831_1_000bc2	1
1531966_1_00232e	1
15368_0_00118c	1
15368_0_0046ae	1
15368_0_004c7c	1
15368_0_0061df	1
1573173_1_0029ba	1
158383_0_000c85	1
158383_0_001735	1
158383_0_00188a	1
158383_0_004266	1
158383_0_0049dd	1
158383_0_004dbd	1
158383_0_007288	1
158383_0_00825d	1
158383_0_00920d	1
158441_0_002017	1
158607_1_00010e	1
1603295_1_001113	1
1608454_0_001f45	1
1608454_0_009dcd	1
1622147_1_001e0b	1
1622149_1_00226a	1
1654605_1_0007bd	1
1664694_1_000b71	1
1676925_0_002003	1
1676925_0_0020eb	1
1720309_0_0034ac	1
1737458_0_00199a	1
1745343_1_000deb	1
175836_0_00355f	1
176057_0_001aa5	1
176275_1_0023ef	1
176946_0_0032b9	1
1789683_1_00054f	1
179993_1_000993	1
180498_0_001acc	1
180498_0_001c19	1
180498_0_004b6c	1
180498_0_0052f1	1
181119_0_002c68	1
1813822_1_000fa9	1
1841481_0_001536	1
1841481_0_004b6c	1
185453_0_001b3d	1
1868482_0_003a6d	1
186990_0_0003fd	1
187382_0_003279	1
188344_0_0003a1	1
188379_0_00316e	1
192010_1_0030d4	1
192259_0_002953	1
192259_0_0042b5	1
196109_1_00080f	1
1983410_1_0005ec	1
198806_0_0025bd	1
200316_0_001009	1
200316_0_002105	1
200316_0_002427	1
200316_0_002bbd	1
200316_0_003dd9	1
200316_0_004bee	1
2004951_1_000368	1
2004952_1_0019fb	1
202946_0_000ab7	1
206008_0_0016bc	1
206008_0_0057cd	1
206008_0_00623a	1
206008_0_0079e3	1
206008_0_008a0c	1
2070412_1_002143	1
210143_0_002ef9	1
210143_0_00331e	1
210143_0_0038ae	1
211096_1_0006cd	1
212818_1_0010ff	1
214687_0_001a7f	1
214687_0_003b19	1
214687_0_004e22	1
214687_0_005bb6	1
214687_0_00666e	1
215243_1_000956	1
215358_0_00282a	1
215358_0_005600	1
216574_0_001d0a	1
218851_0_001703	1
218851_0_001a3e	1
218851_0_002baf	1
218851_0_00593b	1
225117_0_0010b1	1
225117_0_001cfa	1
225117_0_001e3e	1
225117_0_00380f	1
225117_0_003f67	1
225117_0_00462e	1
225359_1_000da7	1
225400_0_004237	1
22663_0_002e9d	1
22663_0_004876	1
22663_0_006cf9	1
230844_0_000f79	1
236234_1_00091c	1
237561_1_0008f9	1
237561_1_00092f	1
240206_0_0016f2	1
242507_1_0029f0	1
244447_0_0040be	1
244447_0_00472e	1
259920_0_0011f6	1
259920_0_004ef0	1
261658_1_000def	1
261658_1_002740	1
266149_1_00053e	1
2711_0_000b62	1
2711_0_0016bb	1
2711_0_00208d	1
2711_0_0028ec	1
27337_1_000f1f	1
2769_0_000264	1
279965_0_002331	1
284592_1_0012ca	1
28532_0_000137	1
28532_0_002a1a	1
28532_0_00356a	1
28532_0_00604e	1
286706_0_001933	1
28737_0_000f1e	1
28743_0_001e27	1
28743_0_002063	1
28985_1_0004bc	1
28985_1_00104a	1
29073_0_001f06	1
29078_0_002230	1
291302_0_0005a2	1
29159_0_001061	1
294128_0_002926	1
294746_1_0015f3	1
294747_1_0005d4	1
294747_1_00166e	1
29655_0_0017b8	1
29655_0_002cdc	1
29729_0_0016fb	1
29729_0_002b06	1
29729_0_002d14	1
29729_0_003f27	1
29729_0_004220	1
29729_0_004ff4	1
29729_0_0057be	1
29729_0_005f36	1
29729_0_0077f4	1
29729_0_007d18	1
29730_0_00104f	1
29730_0_00232e	1
29730_0_002d13	1
29730_0_005218	1
29730_0_00587f	1
29730_0_0063a0	1
29730_0_006d47	1
29730_0_0077c6	1
29730_0_007f82	1
29730_0_0088ff	1
29760_0_000978	1
29760_0_0052b2	1
29760_0_005aa1	1
29833_1_000993	1
299123_0_000cef	1
303518_0_002af9	1
303518_0_005168	1
30419_0_003182	1
30455_0_003889	1
30521_0_001cea	1
30538_0_000288	1
3055_0_000ac6	1
30608_0_000728	1
30611_0_004195	1
30732_0_00069a	1
30732_0_0018ff	1
307491_0_0010bc	1
307491_0_00242b	1
307959_0_007735	1
307959_0_0084a7	1
31033_0_003d96	1
31033_0_00452f	1
310752_0_000d9e	1
312017_1_004789	1
315563_0_000375	1
319348_0_002e8b	1
321146_1_0018c6	1
321398_0_002b45	1
321614_1_001213	1
3218_0_001095	1
3218_0_0029bb	1
3218_0_002a11	1
322104_1_0000ec	1
322104_1_001314	1
32507_0_0040d9	1
32507_0_005140	1
32536_0_0014e0	1
326968_0_000969	1
326968_0_000a0d	1
326968_0_000f2b	1
326968_0_0029e0	1
327505_1_000e19	1
328815_0_002c2d	1
329046_1_0029c9	1
33119_0_00022a	1
33119_0_0009f2	1
33119_0_001d49	1
33119_0_0035f1	1
33119_0_005f20	1
33203_1_00019f	1
332648_1_000255	1
334819_1_000cff	1
336983_0_003075	1
342668_1_002654	1
345164_0_000495	1
34638_0_001686	1
34638_0_002b53	1
3476_0_00545f	1
3476_0_006119	1
3476_0_007a31	1
3476_0_008212	1
34839_0_0029a5	1
348802_1_000270	1
34882_0_000dd9	1
348901_1_000ca3	1
35019_0_0009bd	1
352472_1_0028c2	1
352472_1_002fb4	1
35525_0_0070cd	1
3555_0_002133	1
3555_0_004b6f	1
3555_0_005bcc	1
3562_0_0052b3	1
3562_0_005a5c	1
3562_0_005e40	1
35722_1_00060c	1
35722_1_0016a8	1
357750_1_000676	1
35883_0_001f82	1
35883_0_0040d1	1
35883_0_00507b	1
35883_0_006fd3	1
35883_0_007818	1
36022_1_000577	1
36022_1_000909	1
36050_1_001c19	1
36300_0_001a26	1
3641_0_000ed8	1
3641_0_00351c	1
3641_0_003cc6	1
3641_0_003fcd	1
3649_0_000a9c	1
3649_0_0017be	1
3649_0_001ffe	1
3649_0_00205b	1
3656_0_000070	1
3656_0_0000f0	1
3656_0_0018de	1
3656_0_0039dc	1
3661_0_002154	1
3661_0_00332c	1
3661_0_003452	1
3661_0_00439b	1
3661_0_00456a	1
3661_0_005030	1
3673_0_000168	1
3673_0_001ce9	1
3673_0_001da9	1
3673_0_0027e7	1
3673_0_00321d	1
37003_0_00291e	1
37003_0_0039c4	1
3702_0_000515	1
3702_0_000b82	1
3702_0_00372f	1
3702_0_004b93	1
3702_0_005c43	1
37040_0_003894	1
3711_0_00009c	1
3711_0_00020c	1
3711_0_002f4d	1
3711_0_003289	1
3711_0_0041a8	1
3711_0_004648	1
3711_0_00560a	1
3711_0_006d52	1
3711_0_00732f	1
3711_0_008650	1
3711_0_00962d	1
3726_0_000926	1
3726_0_002eae	1
3726_0_0033be	1
3726_0_004a15	1
3726_0_004c49	1
3726_0_006b01	1
3726_0_0089d4	1
3726_0_008c06	1
3726_0_008e39	1
3726_0_0093eb	1
3726_0_00a473	1
3726_0_00a474	1
3726_0_00b75a	1
37293_0_004942	1
3750_0_0012f6	1
3750_0_0040e8	1
3750_0_0057b4	1
3750_0_005a02	1
3750_0_008002	1
3750_0_008164	1
3750_0_0098ce	1
3750_0_00a3f1	1
3760_0_000e4c	1
3760_0_002e62	1
3760_0_0031d4	1
3760_0_00527d	1
37621_0_002b4f	1
37653_0_000114	1
37682_0_0013c1	1
37682_0_001874	1
37682_0_001a13	1
37682_0_0058a8	1
37682_0_00af79	1
3775_0_000241	1
3775_0_002f74	1
3775_0_003103	1
3775_0_007446	1
379508_1_000c6c	1
379508_1_000d28	1
379532_0_001cf1	1
381198_0_002ad3	1
3821_0_0000c2	1
3821_0_000640	1
3821_0_002498	1
3821_0_003348	1
3827_0_000ab4	1
3827_0_004288	1
3827_0_004a54	1
383855_1_001bd0	1
3847_0_0008c4	1
3847_0_0039b2	1
3847_0_003ebd	1
3847_0_00736b	1
3847_0_008c1b	1
3847_0_009972	1
38626_0_000ae7	1
38654_0_001483	1
3871_0_001571	1
3871_0_002080	1
3871_0_002202	1
3871_0_0040a0	1
3871_0_004665	1
3871_0_004bb5	1
3871_0_005f94	1
3871_0_0069bc	1
3871_0_006ce1	1
3880_0_001e80	1
3880_0_004bac	1
3880_0_005121	1
3885_0_001f1a	1
3885_0_003967	1
3900_0_001103	1
3900_0_001cdf	1
3914_0_000464	1
3914_0_000728	1
3914_0_0042e4	1
39432_0_004b27	1
3981_0_001c94	1
3981_0_0027cc	1
3981_0_005dd5	1
3981_0_0064f5	1
3981_0_007c7b	1
3981_0_008478	1
3983_0_002027	1
3983_0_0023f3	1
3983_0_00571f	1
3983_0_0064ea	1
3983_0_006729	1
398673_1_000831	1
3988_0_002583	1
3988_0_0032a0	1
3988_0_00337c	1
3988_0_004fb2	1
39947_0_00280b	1
39947_0_0028cb	1
39947_0_0047ae	1
39947_0_005304	1
40199_1_00296a	1
4039_0_00018e	1
4039_0_000ba4	1
4039_0_002c4a	1
4039_0_00633c	1
4039_0_006c10	1
4039_0_00746b	1
4072_0_00151b	1
4072_0_0028a4	1
4072_0_004c34	1
4072_0_00774c	1
407821_0_0013ab	1
4081_0_00077f	1
4081_0_00159c	1
4081_0_001882	1
4081_0_003f87	1
4081_0_004f1d	1
4081_0_0050f7	1
40932_0_003a63	1
4097_0_000f80	1
4097_0_000fe4	1
4097_0_003f9e	1
4097_0_004110	1
4097_0_004c4d	1
4097_0_006826	1
4097_0_00694a	1
4097_0_007eb0	1
4097_0_008470	1
4097_0_00a29b	1
4097_0_00a819	1
4097_0_00a97e	1
4097_0_00d773	1
4097_0_00df0e	1
4098_0_000320	1
4098_0_000846	1
4098_0_004289	1
4098_0_004591	1
4098_0_004991	1
4098_0_006125	1
4098_0_006b86	1
4100_0_000599	1
4100_0_0006f2	1
4100_0_002dfd	1
4100_0_00318a	1
4100_0_004dfd	1
4100_0_00529a	1
4100_0_0060bf	1
4100_0_009649	1
4100_0_00c0e0	1
4100_0_00cadd	1
4100_0_00ce39	1
4100_0_00deb4	1
4113_0_00130d	1
4113_0_001d37	1
4113_0_001da9	1
4113_0_002413	1
4113_0_00297e	1
4113_0_003404	1
413071_1_000aca	1
41447_0_00185d	1
41447_0_0021c6	1
4155_0_000f34	1
4155_0_002108	1
4155_0_002fda	1
4155_0_0043c3	1
41688_1_000339	1
4182_0_00359c	1
4182_0_004390	1
4182_0_004d7c	1
4182_0_0051b5	1
418985_0_001259	1
419612_0_000a52	1
42254_0_000b6d	1
4232_0_0008d0	1
4232_0_00405e	1
4232_0_006321	1
4232_0_008523	1
4232_0_008527	1
4232_0_00cc85	1
42345_0_002540	1
42345_0_002cb0	1
42345_0_002f79	1
42345_0_0044ec	1
42345_0_005323	1
4236_0_0008ac	1
4236_0_0052ca	1
4236_0_00775a	1
4236_0_008403	1
4236_0_0085bf	1
42514_0_001a54	1
42514_0_002ba1	1
426418_1_001b16	1
42673_1_001d9e	1
429701_0_0017b7	1
429701_0_001a70	1
429701_0_003a26	1
43179_0_0005bb	1
43346_0_004c99	1
433476_1_0003a2	1
433476_1_001352	1
436907_1_000aaf	1
43700_0_003223	1
43700_0_00350d	1
438502_0_003e1b	1
438503_0_0017c2	1
441894_0_000dad	1
4432_0_0004d5	1
4432_0_00443e	1
4432_0_004529	1
4432_0_004aa8	1
4432_0_004ac0	1
44394_0_0029e0	1
45235_1_00036a	1
452589_1_002986	1
45286_1_00046c	1
45286_1_00114f	1
4533_0_002476	1
4533_0_00370c	1
4533_0_003ca5	1
45351_0_001a31	1
45354_1_001263	1
4555_0_00148e	1
4555_0_00152a	1
4555_0_0041a2	1
4555_0_004907	1
4555_0_005be2	1
4558_0_0002e9	1
4558_0_0014fc	1
4558_0_001e1f	1
4558_0_00329d	1
4558_0_00497f	1
4558_0_00517c	1
4572_0_000182	1
4572_0_0019aa	1
4572_0_002235	1
4572_0_00300c	1
4572_0_00422a	1
4577_0_0016ae	1
4577_0_001838	1
4577_0_00449f	1
4577_0_004ca6	1
4577_0_0051bc	1
4577_0_006759	1
4577_0_008715	1
4615_0_00122d	1
4615_0_002289	1
4615_0_002d57	1
4615_0_004f99	1
46433_1_0053ae	1
4686_0_0018fc	1
4686_0_003dc6	1
4686_0_004b06	1
472368_0_0012d8	1
472368_0_003549	1
472368_0_0054a0	1
472368_0_0070ce	1
482537_0_000f5b	1
4829_1_000502	1
48498_0_003683	1
48698_0_003570	1
48698_0_0054eb	1
48699_0_0045b6	1
48699_0_006023	1
48701_0_003d82	1
48701_0_0059aa	1
48709_0_0033c5	1
48883_0_0025c0	1
4909_1_0000eb	1
4909_1_00093d	1
49451_0_000872	1
49451_0_002567	1
49451_0_00559a	1
49451_0_005665	1
49451_0_0063eb	1
49451_0_0064e9	1
49451_0_006655	1
4950_1_00111d	1
4952_1_0009b0	1
4955_1_000716	1
4956_1_000147	1
4956_1_0005ce	1
498019_1_000dad	1
498019_1_000eca	1
503106_1_000f41	1
50402_0_00271f	1
50429_0_0044c3	1
50452_0_000097	1
50452_0_001b6b	1
50452_0_001dc6	1
50452_0_001ffb	1
50452_0_003a20	1
50452_0_0043cb	1
51240_0_000985	1
51240_0_000baa	1
51240_0_0013f7	1
51240_0_00224d	1
51240_0_0035a5	1
51240_0_004828	1
51240_0_00575b	1
51240_0_0077e1	1
5127_1_001a2d	1
51337_0_0043ac	1
51338_0_000e9b	1
515849_1_00031c	1
51953_0_00002d	1
51953_0_0028cc	1
51953_0_005c0d	1
51953_0_006200	1
51953_0_0063d2	1
52644_0_002899	1
52670_0_004883	1
535722_1_00092a	1
54374_0_002248	1
54380_0_002b8f	1
54383_0_001287	1
5454_1_0023ac	1
546991_1_000a3e	1
5477_1_000536	1
5477_1_0007c0	1
5477_2_000bf7	1
5477_2_0013ad	1
5478_1_0008d4	1
5478_1_000e24	1
5480_1_000308	1
5480_1_000dbb	1
54969_0_000c9d	1
5507_1_0015a4	1
5518_1_0011f6	1
5544_1_001bce	1
5544_2_0005da	1
5551_1_0018b6	1
55661_0_002a9d	1
559295_1_0008cf	1
559295_1_001359	1
5599_1_00159b	1
5601_1_0024eb	1
56086_0_002638	1
56313_0_00349a	1
56406_1_0004b9	1
56408_1_000404	1
56408_1_000d06	1
564608_0_00024b	1
56484_1_000e93	1
566037_1_000a5a	1
56723_0_000111	1
56723_0_003372	1
568076_1_00185d	1
56857_0_0013b9	1
56857_0_001c2f	1
56857_0_0043fd	1
569365_1_00020f	1
57068_0_00053f	1
573826_1_0008c4	1
573826_1_000ef8	1
57397_0_0034a1	1
57412_0_000ee0	1
57421_0_002e44	1
574774_1_002e6f	1
57577_0_0011c1	1
57577_0_00204d	1
57577_0_003f58	1
576137_1_002390	1
578462_1_003a15	1
578462_1_003b96	1
5786_1_002f78	1
58331_0_00042b	1
58331_0_004226	1
58331_0_0042d0	1
58331_0_006fbb	1
58331_0_008f2b	1
58331_0_009a73	1
58627_1_00091c	1
58627_1_000ea6	1
590646_1_0006b9	1
591936_0_002034	1
59463_0_0028a3	1
5949_1_000a52	1
5949_1_002b6b	1
5949_1_0039b4	1
59538_0_001422	1
595528_0_001da5	1
59729_0_002f81	1
597362_1_0010dd	1
59894_0_002ff4	1
60711_0_0038cf	1
61621_0_004270	1
61622_0_003194	1
61853_0_004904	1
619300_1_00087a	1
619300_1_0010cd	1
62625_0_002175	1
62625_0_002176	1
63057_0_000386	1
63057_0_000f1d	1
63057_0_004ede	1
63057_0_007bc8	1
63459_0_001a94	1
63459_0_0022f2	1
63459_0_00387b	1
63459_0_003b14	1
63459_0_006487	1
63459_0_007ff3	1
644352_1_002564	1
644358_1_000b60	1
645133_1_002321	1
645134_1_0019c1	1
64571_1_00025b	1
655863_1_001b0f	1
6565_0_001052	1
658429_1_001ea6	1
660122_1_000c0f	1
663331_1_000205	1
665024_1_002ba2	1
665079_1_000894	1
665912_1_0029bf	1
66656_0_00023d	1
66656_0_000d0f	1
66656_0_001789	1
66656_0_002b78	1
66656_0_0048c0	1
66656_0_004fb3	1
66656_0_00545a	1
66656_0_0061ad	1
6669_0_0044d2	1
667725_0_0016d4	1
669874_1_0006a6	1
670386_1_00155f	1
671987_1_0000ef	1
675120_1_00105b	1
680683_0_00163d	1
6832_0_001972	1
683960_1_000893	1
6850_0_000289	1
692275_1_000e6b	1
694573_1_0015bb	1
7029_0_003f0e	1
7029_0_004852	1
7029_0_005e6e	1
703756_1_0034be	1
70779_0_0027bf	1
708187_1_000e76	1
708197_1_001f67	1
71139_0_00273f	1
71139_0_003be1	1
71139_0_004052	1
71139_0_004c0a	1
71139_0_0086c6	1
717646_1_0008e9	1
717982_1_00494b	1
71804_1_001923	1
72032_1_0012c6	1
7222_0_00322e	1
7260_0_0017dd	1
72664_0_0007ca	1
72664_0_001f34	1
72664_0_003423	1
72664_0_004bbc	1
72664_0_005aee	1
732165_1_001473	1
73337_0_00171a	1
74533_0_004541	1
74649_0_0041b8	1
74649_0_004c77	1
74649_0_004cf2	1
74649_0_005f19	1
74649_0_005f2b	1
747725_1_000a26	1
747725_1_002b57	1
74940_0_000c2a	1
74940_0_003509	1
74940_0_003ce2	1
74940_0_003ed0	1
74940_0_006b27	1
74940_0_0072dd	1
74940_0_009fbe	1
75366_0_000261	1
75366_0_002b17	1
756982_1_0026f2	1
75702_0_0003c5	1
75702_0_0007ca	1
75702_0_0029d5	1
75702_0_00381b	1
75702_0_003833	1
75702_0_005d16	1
75702_0_006878	1
759273_1_002e2c	1
763406_1_000acc	1
765867_1_0028ab	1
765868_1_002695	1
765915_1_000ce5	1
7668_0_0011ef	1
766949_1_0010b0	1
77044_1_0027e1	1
77166_0_002726	1
7719_0_0000bd	1
7739_0_001091	1
7741_0_00446d	1
78410_1_002c7f	1
7868_0_00167e	1
7868_0_00232d	1
78828_0_0018b4	1
78828_0_0025ba	1
78828_0_003def	1
78828_0_0043a2	1
7897_0_003430	1
7918_0_0021b2	1
794803_1_00168b	1
7950_0_0032a1	1
7955_0_0006d8	1
7962_0_0055d9	1
7962_0_005743	1
79684_0_001c0d	1
79782_0_001dfc	1
7994_0_00177a	1
7994_0_001b4b	1
7998_0_0040c2	1
8010_0_000a3f	1
8010_0_002202	1
8010_0_0047d7	1
8019_0_000927	1
8019_0_0034f0	1
8019_0_0045d1	1
8019_0_00644c	1
8019_0_006c21	1
8019_0_007a0f	1
8022_0_000c48	1
8022_0_0010e7	1
8022_0_002dfd	1
8022_0_005540	1
8022_0_006e49	1
8022_0_0093c2	1
8030_0_00109d	1
8030_0_0016fc	1
8030_0_002454	1
8030_0_005fd2	1
8030_0_005fe7	1
8030_0_006349	1
8030_0_009d4b	1
8036_0_001895	1
8036_0_003f8f	1
8036_0_0060d3	1
8036_0_006cd3	1
8036_0_007847	1
8036_0_007c65	1
8078_0_005b7f	1
8081_0_002c2c	1
8081_0_003ffb	1
8083_0_001714	1
8083_0_003338	1
8090_0_0026d2	1
8090_0_003e14	1
80966_0_002a4a	1
80966_0_005045	1
80972_0_0006ba	1
80972_0_000719	1
8128_0_0051db	1
8128_0_0060c6	1
8153_0_003708	1
8153_0_0045c5	1
8187_0_001488	1
8187_0_003649	1
81972_0_000842	1
81972_0_00094f	1
81972_0_000ad9	1
81972_0_002281	1
81972_0_005b36	1
81972_0_006d7b	1
81985_0_000ab6	1
81985_0_000c22	1
81985_0_000c63	1
81985_0_001b02	1
81985_0_0056bb	1
81985_0_005f3a	1
8208_0_003a46	1
8208_0_00483a	1
8255_0_000630	1
8255_0_00224e	1
8355_0_005572	1
8469_0_002a04	1
8478_0_0012c3	1
8496_0_000290	1
8502_0_0029c4	1
85057_1_0008ed	1
85066_0_0029fe	1
857340_1_000c40	1
858893_1_00070a	1
861557_1_002686	1
869754_1_0015a4	1
88015_0_003450	1
88015_0_0040fe	1
88036_0_0049cc	1
88036_0_00609d	1
8839_0_003164	1
885580_0_0003b4	1
888268_0_001750	1
888268_0_001ab4	1
888268_0_00598e	1
8897_0_0000e9	1
8932_0_00270c	1
89399_0_00176e	1
89399_0_004c49	1
89399_0_004cdc	1
89399_0_004e5d	1
89462_0_004989	1
8954_0_00232a	1
8969_0_00083a	1
8996_0_0031d8	1
90262_1_002681	1
9031_0_0037d8	1
90675_0_000602	1
90675_0_001355	1
90675_0_001b1f	1
90675_0_001b5e	1
90675_0_009a80	1
90675_0_00a214	1
90675_0_00ad4b	1
90675_0_00c0da	1
90675_0_00db21	1
90675_0_00def9	1
90675_0_00e91e	1
90675_0_010673	1
90675_0_0113b2	1
90675_0_011bce	1
90675_0_011ec0	1
9103_0_003827	1
9135_0_002f7e	1
913774_1_0014ef	1
914237_1_000b36	1
9157_0_002fdd	1
91626_1_00170d	1
9172_0_003961	1
91928_1_000e38	1
9209_0_002048	1
9233_0_0014ed	1
9238_0_0015da	1
9244_0_00259f	1
9258_0_004433	1
930089_1_00220e	1
930090_1_0015f0	1
9305_0_0026a7	1
931890_1_000571	1
931890_1_001106	1
932674_0_001a97	1
9361_0_001478	1
9365_0_001bf8	1
9371_0_001e80	1
93721_0_001b80	1
93721_0_002e6c	1
93759_0_001f2e	1
93759_0_005ddc	1
93759_0_0071b3	1
93934_0_003201	1
9402_0_003fb3	1
9407_0_00499c	1
94208_1_001208	1
946125_1_00072b	1
94827_0_0029bd	1
94835_0_001bdf	1
9483_0_001eb7	1
9531_0_001aa3	1
9541_0_0003fd	1
9544_0_0007c9	1
9545_0_001ca4	1
9555_0_0003e3	1
9555_0_0007c1	1
9568_0_001bf9	1
9595_0_000656	1
9597_0_0006b2	1
9598_0_000407	1
9601_0_00067d	1
9606_0_000160	1
9615_0_0005d9	1
9646_0_000437	1
9668_0_00062d	1
9685_0_00241d	1
9691_0_004405	1
97097_0_0020c0	1
9733_0_000c2a	1
9739_0_001fb8	1
9749_0_00336a	1
9749_0_00339d	1
9755_0_001ee8	1
9785_0_002e19	1
9793_0_002624	1
9796_0_000a57	1
9798_0_001498	1
981085_0_0015df	1
981085_0_002f91	1
981085_0_003a52	1
9823_0_001e9c	1
983644_1_000dcf	1
9837_0_000e00	1
9838_0_001aa3	1
983966_1_000569	1
98403_1_0009e1	1
984485_1_000614	1
984485_1_00064f	1
984486_1_0005cd	1
984486_1_000e9f	1
985895_1_001ee3	1
9874_0_0038d7	1
990650_1_00015f	1
9913_0_000581	1
9915_0_0004e0	1
9925_0_000378	1
9938_0_0014b5	1
9940_0_000d04	1
9974_0_002c28	1
9978_0_002f76	1
9994_0_0019d2	1
9994_0_004f8d	1

## Sheet: DISOPRED3 fractions
1001832_1_0019b3	0.326886
1001833_1_000408	0.44898
1001937_1_001538	0.414118
10020_0_000694	0.198853
10020_0_0023da	0.25641
10029_0_000ca1	0.135417
10029_0_00306f	0.282051
1003335_1_000303	0.353312
1003335_1_000711	0.387372
10036_0_00210a	0.270408
10036_0_0030c4	0.135417
10047_0_002ccb	0.135417
10047_0_004126	0.308483
100784_0_0008bb	0.163636
100784_0_0034e9	0.284314
100784_0_003538	0.0679245
100787_1_004962	0.282667
100816_1_001e71	0.358396
10089_0_000f89	0.266667
10089_0_0011c7	0.142361
10090_0_001199	0.142361
10090_0_001399	0.269303
10093_0_001c43	0.135417
10093_0_001c7b	0.308483
101020_0_000908	0.25908
101020_0_00152f	0.348315
101020_0_001a2a	0.401442
101020_0_001cdf	0.364964
101020_0_002556	0.41978
101091_1_00037c	0.39693
101091_1_001b8d	0.356371
101127_1_001d6f	0.395928
10116_0_0020c5	0.266667
10116_0_00227b	0.135417
10141_0_002c25	0.135417
10141_0_00489d	0.33162
10160_0_002fba	0.25641
10160_0_003d81	0.135417
1016849_1_0005af	0.358173
10181_0_0007a5	0.262376
10181_0_001f8e	0.216667
10224_0_001a6f	0.217105
10224_0_001a7a	0.191336
10224_0_001a7e	0.33046
10228_0_001412	0.156522
1026970_0_000d5d	0.282051
1026970_0_00348e	0.149153
103372_0_000357	0.172297
1034331_1_0000e6	0.231092
1034331_1_000546	0.392226
1035309_1_000ad4	0.321867
1036611_1_003288	0.419598
1036612_1_002ba4	0.39196
1036808_1_001cae	0.218922
103695_0_0017dd	0.241026
103695_0_00270a	0.189286
103695_0_003cf7	0.178363
1037660_1_0016db	0.253676
103944_0_0000f0	0.174061
103944_0_001fb2	0.251282
103944_0_002ad9	0.159884
1041015_0_0016b5	0.293769
1041607_1_00056f	0.286008
1041607_1_0008de	0.481308
104259_1_0001b7	0.413706
1043002_1_00144e	0.414692
1043003_1_001bd4	0.347578
1043004_1_0008ed	0.457346
1043005_1_001d96	0.454762
1043627_1_00032b	0.346835
104421_0_001232	0.135135
104452_0_0024ff	0.209924
104688_0_000c61	0.224138
1047168_1_0016d5	0.397561
1049336_0_001c6c	0.284431
105023_0_00112c	0.329049
105023_0_0023e2	0.269795
105023_0_002631	0.219298
1051891_1_0031f1	0.204523
105231_0_0032ce	0.337531
1052685_1_00088a	0.26026
105487_1_000579	0.353234
105696_1_0008a5	0.429844
106004_1_001141	0.356887
1064592_1_0012d0	0.283784
106582_0_0003be	0.351906
106582_0_0013e2	0.320513
106582_0_004397	0.119741
1069443_1_000c94	0.2657
1069443_1_000fb2	0.308017
1069680_1_000d47	0.395143
1071378_1_000709	0.310621
1071378_1_000cbe	0.178947
1071380_1_0003d9	0.287395
1071380_1_001275	0.37037
1071381_1_000a75	0.205255
1071381_1_000c8e	0.181818
1071382_1_0008b2	0.339066
1071382_1_000e59	0.219002
1071383_1_000298	0.356784
1072389_1_000ab4	0.250923
1073089_1_001ce0	0.388095
1073090_1_000db2	0.4075
1076256_1_002f15	0.286536
1076935_1_0004fe	0.368973
1077348_1_00015f	0.161972
1080349_1_0004de	0.229008
1080349_1_0012a1	0.349908
1081102_1_0014fd	0.363184
1081103_1_001c39	0.320099
1081104_1_001433	0.365155
1081105_1_00172e	0.346437
1081107_1_00003c	0.403893
1081108_1_001cd0	0.36165
1081109_1_000ec2	0.321078
1088818_0_000e11	0.330211
1088818_0_001009	0.299748
1088818_0_002bae	0.260546
1088818_0_0037e0	0.319905
1088818_0_003c15	0.292627
1088818_0_0042ef	0.347253
1088818_0_0043ae	0.216718
1088818_0_00444a	0.348348
108892_1_001a47	0.225484
108931_0_00020e	0.149153
108931_0_001f3b	0.149153
1089451_1_002d8c	0.335784
109264_1_001fe7	0.398515
109280_0_0021df	0.349614
109280_0_002c5c	0.349112
109280_0_00479e	0.151613
109478_0_003012	0.295349
109478_0_003108	0.145455
1095629_1_001969	0.284165
1095629_1_00237b	0.25
1095630_1_00412e	0.239884
110193_0_001da5	0.184818
110365_1_00015b	0.355289
110365_1_001125	0.309339
1105325_1_00190e	0.351942
1109443_1_001c19	0.233862
1111077_1_002203	0.366162
1116229_1_001e07	0.384787
112498_1_00137a	0.390244
1126212_1_001044	0.288462
1128425_1_000978	0.148693
1128425_1_001c19	0.228814
1128425_1_001c2b	0.241379
1130832_1_000ffc	0.425116
113334_0_00088d	0.207843
113334_0_000c2d	0.133333
113540_0_0011a1	0.03
113540_0_001837	0.287179
113540_0_002637	0.224551
113540_0_004233	0.3
1136231_1_000a7b	0.25618
1136231_1_000c05	0.400287
1137138_1_0012fa	0.230769
1137211_1_002cd9	0.379653
1141098_1_0030f8	0.433036
114398_0_002087	0.231013
1144522_1_000cbe	0.097561
1144522_1_004250	0.236527
1144522_1_0044d7	0.117808
1149755_1_002406	0.276276
1155016_0_0024ce	0.137457
1156394_1_0029c3	0.287671
1157616_1_0007ef	0.258537
1157616_1_002eb0	0.401985
1157962_0_002291	0.218935
1159556_1_0006dc	0.294798
1159556_1_00070d	0.238095
1160497_1_001642	0.406404
116153_0_000b9c	0.233108
1163406_1_0008ea	0.399168
1165861_1_002660	0.187204
1165861_1_00266e	0.197605
1168221_1_001894	0.353659
1169474_1_0012ce	0.158261
1169474_1_004c95	0.254237
1169540_1_0011ed	0.452308
1169540_1_002edb	0.285959
1169540_1_004083	0.277504
1170229_1_00070a	0.366748
1172189_1_002586	0.364211
1172189_1_004238	0.183362
1172189_1_005627	0.229202
1173061_1_00068c	0.366292
1173061_1_001444	0.351297
1173701_1_00163b	0.373034
118200_0_00125d	0.0861423
118200_0_0027ee	0.152727
118200_0_0028d3	0.322165
1182541_1_000cb1	0.368932
1182542_1_0000e4	0.322581
1182544_1_00219a	0.390361
1182545_1_002a9c	0.330864
118797_0_001d2f	0.300771
118797_0_002dad	0.142361
1198029_1_0002e4	0.344648
1209926_1_00255b	0.377273
1209931_1_0014c8	0.377273
121225_0_000cee	0.152027
1213857_1_0026b9	0.395833
1213859_1_0021d4	0.386921
1214573_1_000802	0.4125
1214573_1_0026cc	0.372208
121530_0_000158	0.0643939
121530_0_001484	0.272494
121530_0_00295f	0.124542
121759_1_001f3a	0.372208
121845_0_000e90	0.29646
121845_0_002216	0.185714
1220924_1_00187b	0.291429
1220926_1_000f89	0.34414
1220926_1_002753	0.384359
1220926_1_002cce	0.24058
122368_1_002ee4	0.42891
1229662_1_000215	0.384259
1230383_1_000481	0.175644
1230840_0_000c08	0.145833
1230840_0_002d60	0.300771
1230905_1_0003f4	0.304924
1230905_1_000e45	0.262136
1231657_1_00197a	0.379052
123851_0_00306e	0.15873
1245528_1_00080c	0.389497
1245528_1_000f9d	0.2713
1245748_1_001b1f	0.404306
1245769_1_000a19	0.290135
1245769_1_000bdf	0.261981
1257118_1_00243b	0.232941
1257118_1_00243f	0.234043
125878_0_00332f	0.135266
125878_0_00334c	0.113402
125945_0_001b59	0.224852
1262450_1_00107c	0.322581
1263082_1_001e76	0.403433
1263082_1_0021ba	0.325893
1263415_1_0006ba	0.377315
1266660_1_0000c5	0.229422
1266660_1_000d10	0.309609
1266666_1_0002b5	0.31215
1266666_1_000a00	0.373832
1266667_1_0003b3	0.317817
1266667_1_00095f	0.363118
1268274_1_000ac9	0.415
126957_0_001aa6	0.166667
127582_0_00103c	0.26972
127582_0_001c78	0.231746
1276143_1_001ec3	0.342711
1276529_1_000284	0.397561
1279043_1_0020b9	0.363855
1280523_1_001799	0.368039
1283841_1_000e16	0.368039
128390_0_002bca	0.167273
128390_0_0032e4	0.322165
128390_0_0039f1	0.0909091
1284197_1_000af4	0.32538
1286976_1_0000f2	0.406566
1287680_1_0014d2	0.368421
1287681_1_0012c8	0.358779
1287681_1_00223e	0.31746
1291522_0_000fcd	0.2
1294385_1_0000be	0.275298
1294385_1_00089c	0.269084
1296100_1_000bcc	0.0596491
1296121_1_000503	0.24026
1296123_1_001a3b	0.0996169
12968_1_001724	0.643056
1299270_1_001073	0.3125
13037_0_00272b	0.195876
130453_0_000a7a	0.376559
130453_0_001d9e	0.259901
130453_0_003552	0.395631
130453_0_004b02	0.33105
130453_0_0068fc	0.302817
130453_0_0082c5	0.385301
1305733_1_000bab	0.038961
1306850_1_000ea6	0.257931
1314670_1_000784	0.366834
1314672_1_000561	0.161616
1314672_1_000594	0.429293
1314672_1_00092a	0.307256
1314674_1_001026	0.311333
13146_0_000ba2	0.196364
13146_0_0025c7	0.0795455
13146_0_003725	0.311856
1314771_1_00370d	0.313953
1314771_1_00370f	0.433875
1314777_1_001f80	0.301275
1314781_1_0024da	0.286667
1314782_1_0006d8	0.216561
1314783_1_001351	0.208686
1314785_1_0019e7	0.220905
1314800_1_000390	0.328177
1316194_1_0003e4	0.421182
13164_0_001f6f	0.219653
13164_0_002b5c	0.208092
132113_0_003ab9	0.14527
13249_0_002086	0.186235
1328760_1_0009ae	0.280899
132908_0_000e08	0.145833
132908_0_0025fe	0.25641
13333_0_000300	0.422274
13333_0_001745	0.336283
13333_0_0020c3	0.395122
133434_0_000248	0.133956
133901_0_0032ab	0.154079
1340429_1_0003f2	0.272152
1340429_1_001af3	0.233083
1340429_1_001ef5	0.28012
1344414_1_0007e2	0.35732
1344416_1_0024ba	0.224057
1344418_1_00165e	0.187291
1353009_1_001024	0.302644
1356009_1_0000b0	0.359413
1357716_1_000e7c	0.170163
136037_0_000848	0.0846995
13616_0_002b89	0.142361
13616_0_003ed2	0.251282
136370_1_001264	0.400498
1365484_1_0004c1	0.387342
1365886_1_000339	0.324376
1365886_1_00085c	0.305182
1365886_1_00105e	0.337313
1365886_1_0022aa	0.345808
1367422_1_00015f	0.386935
13686_0_0018b1	0.131757
13706_1_0018e1	0.256293
13706_1_0029b9	0.323113
13735_0_000508	0.122517
13735_0_003038	0.259067
13735_0_004962	0.172043
1380566_1_0014ba	0.343669
1381753_1_001360	0.271293
1381753_1_00178c	0.206278
1382522_1_00016f	0.2723
1382522_1_0009bc	0.390295
1388766_1_001391	0.359801
1391915_1_000b83	0.375309
1392242_1_002b62	0.405941
1392248_1_000dd2	0.392593
1392250_1_001ec2	0.382353
1392255_1_002936	0.380282
1399860_1_001b75	0.293814
1399860_2_00059f	0.296392
1408157_1_0002c0	0.301508
1408157_1_001656	0.0808824
1408157_1_0021d4	0.0384615
1408163_1_0014fb	0.367847
1408657_1_00084f	0.39207
1408658_1_0004f2	0.417219
1410327_1_002186	0.27561
1410327_1_0028f0	0.473684
1415176_0_0019ac	0.192453
1415176_0_0022d4	0.147826
1415176_0_0031f1	0.248718
1420906_1_000f57	0.436893
1420907_1_002068	0.405093
1420909_1_0028c4	0.390957
1420910_1_002178	0.321168
1420915_1_000ca4	0.407229
1423351_1_000eca	0.251082
142615_0_0007b1	0.308511
142615_0_000d7a	0.30597
142615_0_000e6e	0.370709
142615_0_001309	0.232323
142615_0_002762	0.353741
142615_0_00482e	0.299043
142615_0_0054d4	0.288095
142615_0_0057ca	0.293578
1427455_1_000df2	0.358349
1427455_1_00110a	0.423875
1432307_1_000517	0.395833
143302_0_000d60	0.257069
143302_0_000f4f	0.145833
143948_0_0012aa	0.139918
143948_0_002e2d	0.233766
143995_0_000bff	0.172297
144034_0_002a9d	0.131757
1441469_1_00223d	0.365239
144197_0_00021c	0.165584
144197_0_002ca4	0.351145
144197_0_003453	0.381232
1442368_1_0011a6	0.320099
1442369_1_002aa7	0.364078
1442370_1_000618	0.380145
1442371_1_002c4c	0.37046
1447872_1_001e19	0.342432
1447875_1_001192	0.369727
1447883_1_0020de	0.40399
145388_0_000053	0.231183
145388_0_002abe	0.109434
145388_0_002e0a	0.244706
1460663_1_00304f	0.392157
146911_0_000c81	0.152542
146911_0_0014d4	0.156997
146911_0_004843	0.230404
1480154_0_002667	0.379381
149040_1_0007ad	0.395577
150288_0_001f8f	0.305128
150288_0_002d1e	0.137705
150288_0_0043f2	0.292537
150374_1_00107f	0.262295
1507135_0_0028b5	0.0458716
1507870_1_00227b	0.427273
1507870_1_003c01	0.4375
1509407_1_000597	0.398515
1524831_1_000bc2	0.376214
1531966_1_00232e	0.376923
15368_0_0010ef	0.317422
15368_0_00116f	0.345013
15368_0_00118c	0.467949
15368_0_0046ae	0.353211
15368_0_004806	0.272512
15368_0_004c7c	0.319444
15368_0_00616f	0.321678
15368_0_0061df	0.433255
154538_1_002f39	0.27416
156304_0_000c2f	0.14527
156563_0_00087d	0.0679245
156563_0_002d7e	0.16
156563_0_00335a	0.241645
1573173_1_0029ba	0.357303
158046_1_00013e	0.346341
158383_0_000c85	0.244989
158383_0_001735	0.384058
158383_0_00188a	0.403465
158383_0_003e8c	0.329545
158383_0_004266	0.404878
158383_0_0049dd	0.408353
158383_0_004dbd	0.305825
158383_0_00581c	0.273585
158383_0_007288	0.368159
158383_0_00825d	0.335013
158383_0_00920d	0.34507
158441_0_002017	0.189189
158607_1_00010e	0.362661
1603295_1_001113	0.294347
1608454_0_001f45	0.192547
1608454_0_00222d	0.211921
1608454_0_00619a	0.258065
1608454_0_009dcd	0.252336
1622147_1_001e0b	0.434466
1622149_1_00226a	0.436893
1629725_0_0016f1	0.221053
1654605_1_0007bd	0.37911
1658172_1_001b36	0.372208
1658174_1_0006bb	0.382134
166361_0_002ab5	0.203333
166423_0_0001bd	0.158621
1664694_1_000b71	0.204772
1676925_0_002003	0.0909091
1676925_0_0020eb	0.25
1676925_0_0025a4	0.228205
1676925_0_0052c1	0.134897
1676925_0_005b2b	0.28046
168631_0_000b48	0.224344
1720309_0_000a98	0.225895
1720309_0_0034ac	0.212903
1737458_0_00199a	0.232919
1737458_0_002846	0.270408
1745343_1_000deb	0.399516
174628_0_0012ab	0.224138
1754190_1_0033f4	0.212014
1754190_1_00349b	0.261658
1754191_1_0019e0	0.241486
1754192_1_002158	0.22028
175836_0_000c9d	0.272494
175836_0_0030d7	0.126812
175836_0_00355f	0.138182
176057_0_001aa5	0.163636
176057_0_003144	0.0795455
176057_0_003415	0.306701
176275_1_0023ef	0.409314
176946_0_0004c3	0.169096
176946_0_0014cd	0.251282
176946_0_0032b9	0.149826
178035_0_0021ae	0.175676
1789683_1_00054f	0.260776
1789683_1_000cdf	0.158508
179993_1_000993	0.241877
180088_1_00093a	0.308287
180498_0_001acc	0.356962
180498_0_001c19	0.344749
180498_0_004b6c	0.332558
180498_0_004d68	0.285372
180498_0_0052f1	0.458333
1805483_1_00032d	0.172619
181119_0_001d00	0.0679245
181119_0_002c68	0.194444
181119_0_002f4f	0.311856
1813822_1_000fa9	0.385151
181874_1_0021ab	0.245614
1841481_0_001536	0.179811
1841481_0_003fd8	0.317949
1841481_0_004b6c	0.375367
185453_0_001b3d	0.142361
185453_0_002180	0.300771
1868482_0_000f4d	0.25641
1868482_0_003a6d	0.135417
186990_0_0003fd	0.145833
186990_0_002a9a	0.3
187382_0_000da1	0.124528
187382_0_001ce5	0.246479
187382_0_003279	0.167273
188344_0_0002dc	0.0909091
188344_0_0003a1	0.165217
188344_0_00255c	0.223881
188379_0_001037	0.308483
188379_0_001890	0.0909091
188379_0_00316e	0.152727
192010_1_0030d4	0.330882
192259_0_001e23	0.234719
192259_0_0026a8	0.301587
192259_0_002953	0.42369
192259_0_0042b5	0.424096
196109_1_00080f	0.356818
197043_0_0005c8	0.0914928
197043_0_003da9	0.142857
1983410_1_0005ec	0.411911
198730_1_001212	0.401496
198806_0_000fe3	0.0909091
198806_0_0025bd	0.152727
198806_0_002c61	0.303342
200316_0_000f17	0.284916
200316_0_001009	0.378049
200316_0_001288	0.291855
200316_0_002105	0.399027
200316_0_002427	0.332553
200316_0_002bbd	0.364829
200316_0_003dd9	0.362745
200316_0_004bee	0.310638
200324_1_00128f	0.206522
200324_1_0012a4	0.125612
200324_1_0063e5	0.206522
2004951_1_000368	0.34466
2004952_1_0019fb	0.365039
2015173_0_001907	0.189189
2020962_1_00024f	0.277666
202946_0_000157	0.101167
202946_0_000a14	0.227778
202946_0_000ab7	0.185455
206008_0_000540	0.297674
206008_0_001470	0.293506
206008_0_0016bc	0.299087
206008_0_0057cd	0.395973
206008_0_006203	0.336493
206008_0_00623a	0.372365
206008_0_0079e3	0.396594
206008_0_007d0d	0.314904
206008_0_008a0c	0.282051
2070412_1_002143	0.36534
210143_0_002d07	0.323877
210143_0_002ef9	0.367946
210143_0_00331e	0.289513
210143_0_0038ae	0.407583
210143_0_003e4e	0.184408
211096_1_0006cd	0.132143
211228_0_0006aa	0.151408
212818_1_0010ff	0.368159
214687_0_001a7f	0.2954
214687_0_001bf4	0.282178
214687_0_003283	0.239686
214687_0_00359c	0.283784
214687_0_003b19	0.445205
214687_0_004a9a	0.328798
214687_0_004e22	0.35022
214687_0_00589f	0.2975
214687_0_005bb6	0.463964
214687_0_00603c	0.301235
214687_0_00666e	0.447796
215243_1_000956	0.344913
215358_0_001af9	0.317949
215358_0_00282a	0.193846
215358_0_005600	0.327434
216574_0_001862	0.0909091
216574_0_001d0a	0.174545
216574_0_002112	0.257069
217634_0_001779	0.164983
218467_0_003e7a	0.192708
218467_0_0046d1	0.118881
218851_0_001703	0.382688
218851_0_001a3e	0.306554
218851_0_002baf	0.400474
218851_0_00593b	0.370455
219809_0_0011c4	0.127517
222816_0_00001a	0.172297
224129_0_00124b	0.202614
225117_0_0010b1	0.321343
225117_0_001cfa	0.446188
225117_0_001e3e	0.365854
225117_0_001fcb	0.370844
225117_0_00380f	0.316302
225117_0_003f67	0.391403
225117_0_00462e	0.374083
225117_0_004c51	0.320542
225117_0_005121	0.322799
225117_0_007cd3	0.322799
225117_0_007cd4	0.322799
225164_0_0043f2	0.231132
225359_1_000da7	0.362963
225400_0_001e30	0.25641
225400_0_004237	0.124444
22663_0_002028	0.15122
22663_0_002e9d	0.389277
22663_0_004876	0.402827
22663_0_006cf9	0.378205
22663_0_007d35	0.294479
22663_0_0087f3	0.273006
22663_0_0090c5	0.321678
227321_1_001aea	0.380711
229535_1_001e3a	0.379397
230844_0_000af8	0.266667
230844_0_000f79	0.131944
231916_1_001828	0.29207
236234_1_00091c	0.386534
237561_1_0008f9	0.260486
237561_1_00092f	0.45045
240176_1_001aa4	0.295426
240206_0_0016f2	0.174545
240206_0_001f2d	0.101887
240206_0_003414	0.302013
242507_1_0029f0	0.355769
244447_0_000520	0.338462
244447_0_0040be	0.126183
244447_0_00472e	0.360704
245562_1_0015a8	0.201681
246409_1_003a39	0.302439
246410_1_0011cc	0.374065
246437_0_00086f	0.274359
246437_0_003fa1	0.256716
246812_0_001ea1	0.153509
253628_1_0002ed	0.356608
259920_0_0011f6	0.136986
259920_0_001751	0.21865
259920_0_00469f	0.229008
259920_0_004ef0	0.301948
261658_1_000402	0.184783
261658_1_000def	0.307955
261658_1_002740	0.444664
266149_1_00053e	0.188623
269621_1_000328	0.235294
2711_0_000b62	0.408213
2711_0_000b6b	0.256471
2711_0_0016bb	0.336406
2711_0_00208d	0.39312
2711_0_0028ec	0.344444
2711_0_0044bc	0.170923
27334_1_002692	0.366748
27337_1_000f1f	0.334129
27342_1_003037	0.248045
27349_1_001a14	0.228628
27349_1_004b71	0.235294
2769_0_000264	0.339259
279965_0_0002d2	0.321555
279965_0_002331	0.152727
279965_0_002ad8	0.0568182
28377_0_000c05	0.277916
28377_0_0015af	0.112426
28377_0_0042fd	0.142857
284592_1_001081	0.419786
284592_1_0012ca	0.320084
28532_0_000137	0.378897
28532_0_001f21	0.30254
28532_0_0026ad	0.367681
28532_0_002a1a	0.304136
28532_0_00356a	0.393204
28532_0_0056aa	0.355294
28532_0_00604e	0.337778
28532_0_00660b	0.390805
28573_1_0021a5	0.314428
28588_0_000c9e	0.232759
28612_0_004669	0.230548
286306_0_002a4a	0.184314
286306_0_00356b	0.202703
286706_0_001933	0.153614
286706_0_0037dd	0.349112
28737_0_000842	0.300771
28737_0_000f1e	0.149306
28743_0_001a7d	0.325871
28743_0_001e27	0.135484
28743_0_002063	0.299694
28985_1_0004bc	0.402662
28985_1_00104a	0.405085
290292_1_0010be	0.399002
29029_0_000a20	0.299094
29030_0_00159c	0.278107
29031_0_0022f4	0.215548
29053_0_000eeb	0.14726
29058_0_000b65	0.207756
29058_0_000b69	0.211921
29073_0_001f06	0.131944
29073_0_0020eb	0.300771
29078_0_002230	0.142361
29078_0_0031f7	0.300771
29088_0_000fdb	0.25641
29088_0_001663	0.135417
291302_0_0005a2	0.132653
291302_0_002398	0.25641
29159_0_001061	0.149306
293939_1_000ab3	0.406699
294128_0_002926	0.185053
294746_1_000fc8	0.346041
294746_1_0015f3	0.343681
294747_1_0005d4	0.227876
294747_1_00166e	0.348952
2951_1_002e2b	0.40636
2951_1_004408	0.0861525
29655_0_001642	0.312785
29655_0_0017b8	0.365566
29655_0_002692	0.105263
29655_0_002cdc	0.385845
29655_0_003fe6	0.309179
296587_0_00098e	0.365079
29729_0_00064f	0.290094
29729_0_001446	0.295775
29729_0_0016fb	0.427885
29729_0_001e15	0.259414
29729_0_002b06	0.311628
29729_0_002d14	0.360202
29729_0_003f27	0.371981
29729_0_004220	0.314088
29729_0_004ff4	0.430657
29729_0_0057be	0.327945
29729_0_005f36	0.32619
29729_0_0077f4	0.430288
29729_0_007d18	0.327231
29730_0_000536	0.294811
29730_0_00104f	0.371981
29730_0_001b4f	0.295775
29730_0_00232e	0.404819
29730_0_002d13	0.318605
29730_0_005218	0.344304
29730_0_00587f	0.327945
29730_0_0063a0	0.311905
29730_0_006d47	0.319444
29730_0_0077c6	0.433333
29730_0_007f82	0.330296
29730_0_0088ff	0.442857
29760_0_000978	0.359712
29760_0_0019b3	0.319196
29760_0_0052b2	0.338902
29760_0_005aa1	0.41866
29833_1_000993	0.183099
299123_0_000529	0.0679245
299123_0_000cef	0.135417
299123_0_00191f	0.25495
30019_0_000720	0.25656
30023_0_00178d	0.296736
30025_0_0039f0	0.282738
303518_0_002af9	0.37037
303518_0_002b04	0.138889
303518_0_004965	0.320513
303518_0_005168	0.119741
303698_1_000636	0.413793
30419_0_0004dc	0.25964
30419_0_00263a	0.094697
30419_0_003182	0.203636
30455_0_0006e4	0.0909091
30455_0_002c5f	0.277635
30455_0_003889	0.163636
30521_0_00110f	0.259563
30521_0_001cea	0.142361
30538_0_000288	0.145833
30538_0_0039c3	0.25641
3055_0_000ac6	0.453763
30608_0_000728	0.142361
30608_0_002510	0.275362
30611_0_00070e	0.319079
30611_0_003b7b	0.294737
30611_0_004195	0.148789
3068_0_0019e8	0.175258
306901_1_002440	0.228261
30732_0_00069a	0.140523
30732_0_0018ff	0.393064
30732_0_003414	0.34359
307491_0_0010bc	0.198492
307491_0_00242b	0.257225
3075_0_000918	0.327381
307658_0_0005e3	0.131757
3076_0_00227f	0.532042
307959_0_0045bd	0.18543
307959_0_007735	0.277259
307959_0_0084a7	0.232919
307959_0_00a0c4	0.246154
308745_1_001de9	0.303342
31033_0_0018aa	0.258567
31033_0_003d96	0.333333
31033_0_00452f	0.122581
310752_0_000d9e	0.142361
310752_0_001b05	0.275534
312017_1_004789	0.351967
315563_0_000375	0.18239
319348_0_001429	0.186885
319348_0_002e8b	0.364045
321146_1_0018c6	0.380723
321398_0_000b0e	0.0792453
321398_0_001676	0.257069
321398_0_002b45	0.148936
321614_1_001213	0.369193
3218_0_001095	0.339207
3218_0_0029bb	0.379913
3218_0_002a11	0.379913
322104_1_0000ec	0.397974
322104_1_001314	0.250559
32507_0_0040d9	0.348974
32507_0_0048cd	0.320513
32507_0_005140	0.161184
32536_0_0014e0	0.184524
32536_0_0044d0	0.300771
326594_0_00111d	0.121711
326968_0_000969	0.408213
326968_0_000a0d	0.350467
326968_0_000c4f	0.297674
326968_0_000f2b	0.336471
326968_0_0029e0	0.372998
327505_1_000e19	0.309474
328815_0_002296	0.0792453
328815_0_002c2d	0.196364
328815_0_003804	0.257069
329046_1_0029c9	0.324582
330879_1_0020df	0.420048
33097_0_000f7d	0.18209
331117_1_0015cb	0.404306
33119_0_00022a	0.203065
33119_0_0009f2	0.293671
33119_0_001d49	0.393593
33119_0_002eac	0.221374
33119_0_0035f1	0.299728
33119_0_005d53	0.245977
33119_0_005f20	0.368132
33119_0_007161	0.222222
33119_0_007c4f	0.253125
33203_1_00019f	0.322165
332648_1_000255	0.384248
334819_1_000cff	0.316953
336963_1_000613	0.355
336983_0_001cdd	0.300771
336983_0_003075	0.106464
339724_1_0011f2	0.359338
341663_1_0021f4	0.172638
342668_1_002654	0.429612
344612_1_0012a9	0.389952
345164_0_000495	0.163636
345164_0_000b8c	0.0984848
345164_0_002353	0.322165
34638_0_001686	0.30094
34638_0_002b53	0.503927
34720_0_000ea8	0.172297
34740_0_001777	0.163265
3476_0_003f40	0.323034
3476_0_00545f	0.430894
3476_0_006119	0.305
3476_0_007a31	0.367758
3476_0_008212	0.352535
34839_0_0029a5	0.131944
34839_0_003453	0.25641
348802_1_000270	0.356436
34882_0_000dd9	0.152778
34882_0_003e3b	0.283208
348901_1_000ca3	0.502703
35019_0_0002fe	0.251282
35019_0_0009bd	0.156794
35019_0_0040fd	0.158358
352472_1_0028c2	0.419565
352472_1_002fb4	0.299569
353153_2_0002b2	0.189516
353153_2_0004c0	0.186992
353153_2_004a2b	0.192098
35525_0_0070cd	0.210983
3555_0_001e8b	0.311628
3555_0_002133	0.394737
3555_0_004b6f	0.39759
3555_0_005bcc	0.362683
35570_0_001057	0.25731
3562_0_000785	0.298368
3562_0_0052b3	0.362069
3562_0_005a5c	0.417661
3562_0_005e40	0.402353
35722_1_00060c	0.218894
35722_1_0016a8	0.335984
357750_1_000676	0.43128
35883_0_001f82	0.417874
35883_0_0040d1	0.435294
35883_0_00507b	0.323789
35883_0_005897	0.303097
35883_0_005cd6	0.308962
35883_0_006fd3	0.393665
35883_0_007818	0.433566
35883_0_0086c0	0.295673
36022_1_000577	0.341404
36022_1_000909	0.464664
36050_1_001c19	0.289583
361077_1_000631	0.333996
36300_0_001a26	0.163636
36300_0_0031c1	0.0909091
3641_0_000ed8	0.340961
3641_0_00351c	0.424171
3641_0_003cc6	0.409091
3641_0_003fcd	0.357798
3641_0_004c1f	0.320755
3649_0_000a9c	0.413721
3649_0_0017be	0.424116
3649_0_001aaa	0.290993
3649_0_001ffe	0.351288
3649_0_00205b	0.349138
3656_0_000070	0.334975
3656_0_0000f0	0.352941
3656_0_000934	0.275701
3656_0_0018de	0.355814
3656_0_002b35	0.325527
3656_0_0039dc	0.359091
3661_0_000d33	0.315036
3661_0_001801	0.314286
3661_0_002154	0.361111
3661_0_00332c	0.351485
3661_0_003452	0.371287
3661_0_003552	0.261792
3661_0_00439b	0.317734
3661_0_00456a	0.363014
3661_0_005030	0.389381
3661_0_005c95	0.260047
3673_0_000168	0.325359
3673_0_001ce9	0.367542
3673_0_001da9	0.288889
3673_0_0027e7	0.356322
3673_0_00321d	0.399538
3673_0_00409e	0.252358
36911_1_000e9d	0.197436
36911_1_00107d	0.409509
37001_0_0019ed	0.237537
37001_0_002073	0.155425
37001_0_003809	0.263359
37003_0_001999	0.297436
37003_0_00291e	0.344023
37003_0_0039c4	0.139159
3702_0_000515	0.362069
3702_0_000b82	0.330377
3702_0_001358	0.354023
3702_0_001956	0.341801
3702_0_00372f	0.417431
3702_0_004b93	0.377404
3702_0_005c43	0.417526
3702_0_006704	0.251174
37040_0_00220c	0.090566
37040_0_003894	0.163636
3711_0_00009c	0.356322
3711_0_00020c	0.373171
3711_0_002f4d	0.37046
3711_0_002f59	0.269142
3711_0_003289	0.384988
3711_0_0041a8	0.367681
3711_0_004648	0.349282
3711_0_00560a	0.386574
3711_0_006d52	0.387654
3711_0_00732f	0.334118
3711_0_008650	0.38481
3711_0_008b89	0.366667
3711_0_009498	0.280952
3711_0_009562	0.174377
3711_0_00962d	0.377834
3726_0_0001d4	0.220588
3726_0_0008cb	0.185345
3726_0_000926	0.362385
3726_0_002c7e	0.284065
3726_0_002eae	0.381643
3726_0_0033be	0.39372
3726_0_004a15	0.449173
3726_0_004c49	0.333333
3726_0_006b01	0.303347
3726_0_007ab9	0.261905
3726_0_007c40	0.161137
3726_0_0089d4	0.299528
3726_0_008c06	0.348601
3726_0_008e39	0.299528
3726_0_0093eb	0.376168
3726_0_00a473	0.361111
3726_0_00a474	0.361111
3726_0_00b0b6	0.178824
3726_0_00b75a	0.453052
37293_0_002958	0.308458
37293_0_004942	0.145833
37344_0_0004b4	0.125
3750_0_0012f6	0.376528
3750_0_002c33	0.305556
3750_0_0040e8	0.369193
3750_0_0057b4	0.380631
3750_0_005a02	0.350562
3750_0_007293	0.309255
3750_0_008002	0.328042
3750_0_008164	0.422794
3750_0_0098ce	0.361798
3750_0_009929	0.23301
3750_0_00a3f1	0.349099
3750_0_00ab3f	0.309255
3760_0_000e4c	0.354545
3760_0_002e62	0.35468
3760_0_0031d4	0.336634
3760_0_003347	0.324201
3760_0_00527d	0.4
37621_0_002b4f	0.228571
37653_0_000114	0.161094
37682_0_0013c1	0.405034
37682_0_00144c	0.284689
37682_0_001874	0.284706
37682_0_001a13	0.417204
37682_0_002a4d	0.342795
37682_0_0058a8	0.328467
37682_0_006cfe	0.310924
37682_0_00aee9	0.291452
37682_0_00af79	0.301149
3775_0_000241	0.367347
3775_0_000cd3	0.301624
3775_0_002f74	0.403382
3775_0_003103	0.32243
3775_0_007446	0.35
378494_0_003a79	0.156522
379508_1_000c6c	0.272727
379508_1_000d28	0.256781
379532_0_0002ce	0.25641
379532_0_001cf1	0.142361
379532_0_004952	0.15625
381198_0_002ad3	0.149007
381198_0_002e32	0.114007
381198_0_00325c	0.261242
38123_0_000e9b	0.127389
38123_0_002b72	0.0447761
3821_0_0000c2	0.359338
3821_0_000640	0.389163
3821_0_002498	0.322967
3821_0_003348	0.394472
3821_0_003817	0.267123
3821_0_00435c	0.385343
3821_0_0046df	0.218905
3827_0_000755	0.3
3827_0_000ab4	0.375
3827_0_00224f	0.318501
3827_0_002cfb	0.158582
3827_0_00314f	0.306763
3827_0_00324e	0.126068
3827_0_00374b	0.213333
3827_0_0037da	0.202105
3827_0_004288	0.392777
3827_0_004a54	0.448878
383855_1_001bd0	0.344578
3847_0_0008c4	0.347222
3847_0_002213	0.335766
3847_0_003328	0.333333
3847_0_0039b2	0.404523
3847_0_003ebd	0.344907
3847_0_006505	0.224691
3847_0_006e99	0.206468
3847_0_00736b	0.395122
3847_0_007b28	0.285714
3847_0_007e7d	0.305164
3847_0_008647	0.110448
3847_0_008c1b	0.390777
3847_0_009972	0.387097
3847_0_009991	0.316425
38626_0_000ae7	0.180556
38626_0_003d52	0.271795
38654_0_001483	0.134831
38654_0_001dff	0.146154
38654_0_003bf7	0.275773
3871_0_0013d4	0.299065
3871_0_001571	0.38806
3871_0_002080	0.319905
3871_0_002202	0.357631
3871_0_0040a0	0.334112
3871_0_004665	0.46281
3871_0_004bb5	0.409574
3871_0_005112	0.244444
3871_0_005f94	0.433915
3871_0_0069bc	0.379863
3871_0_006ce1	0.38806
3871_0_0077d2	0.318501
3880_0_0008ec	0.349765
3880_0_001e80	0.360697
3880_0_002700	0.30303
3880_0_0035ee	0.359667
3880_0_004bac	0.371429
3880_0_005121	0.424757
3885_0_0002ad	0.375
3885_0_00195b	0.032967
3885_0_001b84	0.391304
3885_0_001f1a	0.398496
3885_0_003012	0.287059
3885_0_003967	0.3425
3885_0_00583f	0.328482
3885_0_006594	0.228856
3900_0_001103	0.327068
3900_0_001cdf	0.429134
3900_0_004bb7	0.3125
3900_0_0057c4	0.295203
3900_0_00820d	0.348649
3914_0_000464	0.410798
3914_0_000728	0.364322
3914_0_000735	0.335731
3914_0_002ac1	0.348341
3914_0_0042e4	0.330846
3914_0_00453a	0.298578
3914_0_005a0e	0.266169
392613_1_000153	0.29604
39416_1_00031e	0.363196
39432_0_001896	0.270408
39432_0_004b27	0.145833
39758_0_004cf4	0.18123
3981_0_00092b	0.256595
3981_0_001c94	0.376499
3981_0_0027cc	0.372038
3981_0_004e8b	0.261111
3981_0_005dd5	0.449772
3981_0_0064f5	0.344186
3981_0_007c7b	0.340278
3981_0_008478	0.449772
3983_0_00133e	0.224599
3983_0_002027	0.416667
3983_0_0023f3	0.331658
3983_0_0055bb	0.258993
3983_0_00571f	0.403893
3983_0_0064ea	0.429545
3983_0_006729	0.341801
398673_1_000831	0.335664
3988_0_002583	0.367901
3988_0_0032a0	0.355353
3988_0_00337c	0.440835
3988_0_004279	0.25
3988_0_004fb2	0.344595
39947_0_00137d	0.273563
39947_0_0023f9	0.29976
39947_0_00280b	0.326733
39947_0_0028cb	0.394366
39947_0_0047ae	0.39413
39947_0_005304	0.350917
39947_0_005826	0.304348
39966_1_001830	0.156926
39966_1_0026c5	0.321608
400682_0_00270c	0.27451
40199_1_00296a	0.320574
402676_1_0003ab	0.380323
402676_1_00067c	0.465409
402676_1_000e73	0.128205
40296_1_002171	0.366748
4039_0_00018e	0.319905
4039_0_000ba4	0.376847
4039_0_002c4a	0.421429
4039_0_0045ed	0.295567
4039_0_004ce0	0.334152
4039_0_00633c	0.403846
4039_0_006c10	0.383085
4039_0_00746b	0.381862
4039_0_007a06	0.291759
4072_0_00151b	0.356796
4072_0_0028a4	0.385922
4072_0_002b89	0.320175
4072_0_003ec8	0.329897
4072_0_004c34	0.380841
4072_0_005f2c	0.271429
4072_0_00774c	0.426941
407821_0_001042	0.0979381
407821_0_0013ab	0.216301
4081_0_00077f	0.379227
4081_0_00159c	0.400966
4081_0_001882	0.374384
4081_0_0028a3	0.356195
4081_0_003f87	0.406326
4081_0_004f1d	0.34466
4081_0_0050f7	0.335664
4081_0_0055a5	0.30622
40932_0_003a63	0.219653
4097_0_000f80	0.412621
4097_0_000fe4	0.365297
4097_0_003f9e	0.365385
4097_0_004110	0.353365
4097_0_004131	0.288783
4097_0_004c4d	0.386861
4097_0_006826	0.323851
4097_0_00694a	0.335731
4097_0_007eb0	0.426506
4097_0_008470	0.341404
4097_0_00a29b	0.359629
4097_0_00a819	0.397561
4097_0_00a97e	0.380952
4097_0_00c5e4	0.295508
4097_0_00d15d	0.305489
4097_0_00d773	0.339535
4097_0_00df0e	0.328228
4097_0_00ef16	0.306604
4098_0_000320	0.353365
4098_0_000846	0.359629
4098_0_0024b8	0.305489
4098_0_004289	0.315036
4098_0_004591	0.321663
4098_0_004991	0.365
4098_0_006125	0.336585
4098_0_006b86	0.389294
4098_0_007807	0.295508
4100_0_000599	0.419431
4100_0_0006f2	0.402256
4100_0_002dfd	0.388753
4100_0_00318a	0.341615
4100_0_003ef8	0.273171
4100_0_003f5b	0.325328
4100_0_004dfd	0.403756
4100_0_00529a	0.401442
4100_0_0060bf	0.394673
4100_0_009649	0.362981
4100_0_009f6a	0.273775
4100_0_00b55c	0.281928
4100_0_00b8b0	0.183673
4100_0_00c0e0	0.276382
4100_0_00cadd	0.215753
4100_0_00ce39	0.402439
4100_0_00deb4	0.369193
41047_1_000428	0.413876
4113_0_00130d	0.385922
4113_0_001d37	0.404819
4113_0_001da9	0.367983
4113_0_002413	0.321256
4113_0_00297e	0.331002
4113_0_003404	0.33414
4113_0_003c91	0.364465
4113_0_0055a5	0.310263
411798_0_001ce9	0.14527
411798_0_002e6b	0.131757
412133_1_00046b	0.234375
412133_1_00126f	0.206107
412133_1_001c11	0.244813
412133_1_0023f2	0.156164
412133_1_003133	0.158038
412133_1_003c24	0.164634
412133_1_008113	0.417671
412133_1_00b6fb	0.0724638
412133_1_01029b	0.382114
412133_1_011d7b	0.242188
413071_1_000aca	0.368421
41447_0_00185d	0.201258
41447_0_0021c6	0.378299
41447_0_003aaf	0.317949
4155_0_00001c	0.293139
4155_0_000f34	0.34375
4155_0_002108	0.37355
4155_0_002750	0.327485
4155_0_002fda	0.434053
4155_0_0043c3	0.3825
4155_0_004d36	0.316484
41688_1_000339	0.348148
4182_0_002ac6	0.283688
4182_0_002f58	0.339492
4182_0_00359c	0.346698
4182_0_004390	0.346535
4182_0_004d7c	0.338061
4182_0_0051b5	0.390625
418459_1_002e76	0.206013
418459_1_002f7d	0.209895
418867_1_000d63	0.197353
418985_0_001259	0.251748
419612_0_000a52	0.185811
419612_0_003d92	0.25641
42026_0_001aaf	0.185294
42254_0_000085	0.25641
42254_0_000b6d	0.163194
4232_0_0008d0	0.407059
4232_0_000db9	0.130769
4232_0_002685	0.331019
4232_0_00405e	0.356436
4232_0_006321	0.380711
4232_0_008523	0.413876
4232_0_008527	0.329466
4232_0_00a26a	0.315068
4232_0_00a4a1	0.192623
4232_0_00cc85	0.318486
4232_0_00d792	0.338889
42345_0_000d45	0.307317
42345_0_002540	0.424883
42345_0_002cb0	0.451143
42345_0_002f79	0.309645
42345_0_0044ec	0.424116
42345_0_00514e	0.350446
42345_0_005323	0.328321
423536_1_0003b4	0.472603
423536_1_00121e	0.150538
423536_1_002e66	0.171429
423536_1_002f3f	0.372323
423536_1_003d38	0.049505
423536_1_005565	0.341463
4236_0_0008ac	0.394144
4236_0_00501a	0.297052
4236_0_0052ca	0.413636
4236_0_005d0b	0.316027
4236_0_0069e1	0.311927
4236_0_00775a	0.377088
4236_0_008403	0.366446
4236_0_0085bf	0.293556
42514_0_001a54	0.224299
42514_0_002ba1	0.0964467
42514_0_0041c4	0.335897
42514_0_0059e2	0.117264
425265_1_000a1f	0.267257
426418_1_001b16	0.358452
42673_1_001d9e	0.330882
429701_0_0007b9	0.336343
429701_0_0017b7	0.340476
429701_0_001a70	0.347619
429701_0_003842	0.339168
429701_0_003a26	0.318987
429701_0_00758e	0.263441
43179_0_0005bb	0.145833
43179_0_0046a7	0.235897
431895_0_001922	0.149909
43346_0_00349c	0.259563
43346_0_004c99	0.142361
433476_1_0003a2	0.29538
433476_1_001352	0.3074
436010_1_007c27	0.319954
436907_1_000aaf	0.234694
43700_0_002eb3	0.313625
43700_0_003223	0.246006
43700_0_00350d	0.21519
438502_0_003472	0.0717391
438502_0_003e1b	0.110526
438503_0_0017c2	0.166667
44056_1_001980	0.271875
44056_1_002b2b	0.377049
441894_0_000dad	0.167273
441894_0_0021d1	0.136882
441894_0_00335b	0.246787
441921_0_0026ae	0.14527
441959_1_00024f	0.393401
441960_1_0000d4	0.391858
4432_0_0004d5	0.396135
4432_0_002f0b	0.295556
4432_0_00443e	0.341289
4432_0_004529	0.422535
4432_0_004aa8	0.399072
4432_0_004ac0	0.399072
44394_0_000673	0.0679245
44394_0_0029e0	0.142361
44394_0_002cb4	0.239075
447093_1_0021a8	0.306075
447095_1_0013c9	0.3675
45235_1_00036a	0.268571
452589_1_002986	0.280488
45286_1_00046c	0.34589
45286_1_00114f	0.223282
4533_0_001b1d	0.319712
4533_0_0023d0	0.249201
4533_0_002476	0.324397
4533_0_00370c	0.379808
4533_0_003b22	0.328125
4533_0_003ca5	0.247678
4533_0_004352	0.344928
45351_0_001a31	0.108411
45351_0_002569	0.258929
45354_1_000c3e	0.358852
45354_1_001263	0.284797
454130_1_002692	0.40051
454923_0_002739	0.179054
4555_0_00004e	0.291375
4555_0_00148e	0.459459
4555_0_00152a	0.305936
4555_0_0041a2	0.454139
4555_0_004907	0.382284
4555_0_004f2c	0.384615
4555_0_005a58	0.341346
4555_0_005be2	0.34878
4555_0_006a72	0.303896
4558_0_0002e9	0.404878
4558_0_000a68	0.322115
4558_0_001417	0.322314
4558_0_0014fc	0.321185
4558_0_001e1f	0.485356
4558_0_00329d	0.277523
4558_0_00443d	0.356132
4558_0_00497f	0.36092
4558_0_00517c	0.463895
4565_0_007e4d	0.233645
4565_0_0099e4	0.100775
4565_0_01a517	0.113636
4565_0_01ea2c	0.148936
4565_0_0218d5	0.139706
456900_0_0009f5	0.172297
456999_1_0004c9	0.215334
4572_0_0000b0	0.264249
4572_0_000182	0.222222
4572_0_0019aa	0.212987
4572_0_002235	0.246291
4572_0_00300c	0.386957
4572_0_0033df	0.245478
4572_0_00422a	0.267961
4572_0_0053eb	0.2607
45779_0_00349a	0.140468
4577_0_00036b	0.300481
4577_0_0016ae	0.367206
4577_0_0017f2	0.311111
4577_0_001838	0.541667
4577_0_002472	0.0585106
4577_0_00254a	0.270588
4577_0_003d27	0.269142
4577_0_00449f	0.424508
4577_0_004821	0.0505051
4577_0_004c87	0.306488
4577_0_004ca6	0.371007
4577_0_004ebe	0.174157
4577_0_0051bc	0.395498
4577_0_006759	0.320366
4577_0_006fcc	0.164286
4577_0_00866a	0.347193
4577_0_008715	0.432184
4615_0_0009ca	0.307692
4615_0_00122d	0.366743
4615_0_0019db	0.32598
4615_0_002289	0.401247
4615_0_002d57	0.32
4615_0_002ee3	0.343182
4615_0_004396	0.252066
4615_0_004f99	0.32
46433_1_0036cf	0.181818
46433_1_0053ae	0.118644
46433_1_00583e	0.0255102
46433_1_009761	0.0553506
4686_0_0018fc	0.319231
4686_0_001b14	0.296
4686_0_003dc6	0.298246
4686_0_004b06	0.268882
4686_0_004ffa	0.144509
472368_0_0012d8	0.394231
472368_0_003549	0.384091
472368_0_0054a0	0.422164
472368_0_0060e8	0.252955
472368_0_0070ce	0.308046
472368_0_008679	0.338747
47427_1_002a0e	0.301496
47428_1_0039f9	0.280783
480043_1_00211e	0.437838
482145_1_001d37	0.392157
482537_0_000c62	0.25641
482537_0_000f5b	0.189189
4829_1_000502	0.355522
4829_1_001391	0.173697
4829_1_0013f9	0.168224
483514_1_000a1c	0.0795455
483514_1_000a48	0.264274
483514_1_000fc1	0.370526
48498_0_001ac0	0.244444
48498_0_003683	0.312903
486041_1_003429	0.191919
48697_1_002733	0.379397
48698_0_00335e	0.310427
48698_0_003570	0.309249
48698_0_0054eb	0.130573
48699_0_000966	0.352246
48699_0_0045b6	0.309249
48699_0_006023	0.129139
48701_0_001b5b	0.35461
48701_0_003d82	0.309249
48701_0_0059aa	0.130573
48709_0_0033c5	0.317726
48883_0_0010e4	0.0679245
48883_0_002027	0.304124
48883_0_0025c0	0.173611
4909_1_0000eb	0.252809
4909_1_00093d	0.401929
4922_1_0006a4	0.453649
4922_1_00083f	0.258575
49451_0_000021	0.169399
49451_0_000872	0.420925
49451_0_002567	0.329327
49451_0_004229	0.300236
49451_0_004437	0.324582
49451_0_00559a	0.372093
49451_0_005665	0.426859
49451_0_0063eb	0.334884
49451_0_0064e9	0.397561
49451_0_006655	0.323851
4950_1_000bdc	0.295983
4950_1_00111d	0.229773
4952_1_0009b0	0.364269
4955_1_0004e9	0.165644
4955_1_000716	0.264706
4956_1_000147	0.246869
4956_1_0005ce	0.306834
498019_1_000dad	0.298246
498019_1_000eca	0.455782
4999_1_000627	0.166144
500485_1_00060b	0.371638
502779_1_0019cc	0.372208
503106_1_000f41	0.404706
50402_0_000b5e	0.308483
50402_0_001a2c	0.0871212
50402_0_00271f	0.141818
50429_0_001e0b	0.238889
50429_0_0044c3	0.256494
50452_0_000097	0.373762
50452_0_001b6b	0.386728
50452_0_001dc6	0.384075
50452_0_001ffb	0.30989
50452_0_003103	0.294404
50452_0_003a20	0.385572
50452_0_004203	0.262791
50452_0_0043cb	0.392157
5061_1_001ca9	0.375
5075_1_003243	0.392405
5078_1_00044f	0.365854
51240_0_000985	0.450495
51240_0_000baa	0.42402
51240_0_0013f7	0.352018
51240_0_00224d	0.340476
51240_0_0035a5	0.261745
51240_0_004828	0.41133
51240_0_00575b	0.370647
51240_0_0062fe	0.321513
51240_0_0077e1	0.327146
5127_1_001a2d	0.335784
51315_1_001040	0.357447
51337_0_001bb0	0.25641
51337_0_0043ac	0.128472
51338_0_000e9b	0.138889
5141_1_0018bb	0.378049
515849_1_00031c	0.309463
51655_0_000aef	0.150502
516756_0_0012ff	0.179054
51953_0_00002d	0.408115
51953_0_0028cc	0.382831
51953_0_002a58	0.180556
51953_0_00473d	0.358575
51953_0_005c0d	0.394541
51953_0_006200	0.43418
51953_0_0063d2	0.328185
519963_1_00017a	0.302709
520822_0_002502	0.172297
52283_0_001de4	0.229102
52586_1_0003c7	0.365432
52612_0_003246	0.213904
52612_0_005003	0.0252101
52644_0_002299	0.0909091
52644_0_002899	0.174545
52644_0_002cfc	0.254499
52670_0_000fbf	0.102041
52670_0_003401	0.317949
52670_0_004883	0.123377
5286_1_001d45	0.386555
5286_1_001e1f	0.214286
535359_0_002021	0.136076
5353_1_001caf	0.242147
535722_1_00092a	0.377724
54374_0_0014c6	0.0867925
54374_0_002248	0.152727
54380_0_002706	0.29682
54380_0_002b8f	0.163636
54380_0_002df8	0.0813953
54383_0_001287	0.163636
54383_0_003306	0.112782
54383_0_0037fe	0.269923
5454_1_0023ac	0.490835
546991_1_000a3e	0.321185
5477_1_000536	0.285425
5477_1_0007c0	0.396923
5477_2_000bf7	0.341872
5477_2_0013ad	0.374429
5478_1_0008d4	0.264388
5478_1_000e24	0.191781
5480_1_000308	0.311659
5480_1_000dbb	0.367568
54969_0_000c9d	0.178683
5507_1_0015a4	0.335784
5518_1_0011f6	0.32767
5544_1_001bce	0.298824
5544_2_0005da	0.293839
5551_1_0018b6	0.375303
55661_0_001e48	0.277635
55661_0_0026ff	0.0867925
55661_0_002a9d	0.130909
559295_1_0008cf	0.332689
559295_1_001359	0.187956
5599_1_00159b	0.382298
5601_1_0024eb	0.419664
56086_0_000204	0.269697
56086_0_002638	0.269444
56086_0_00391c	0.29661
5627_1_0008aa	0.213675
5627_1_0025d6	0.173913
5627_1_002667	0.263265
56313_0_00191a	0.0833333
56313_0_001dd7	0.267352
56313_0_00349a	0.0564103
56406_1_0004b9	0.216458
56408_1_000404	0.243478
56408_1_000d06	0.280423
5643_1_0005f9	0.273292
564608_0_00024b	0.278586
56484_1_000e93	0.482213
566037_1_0000d1	0.208247
566037_1_000a5a	0.393617
56723_0_000111	0.358209
56723_0_0032ae	0.317949
56723_0_003372	0.107595
568076_1_00185d	0.342711
56857_0_0013b9	0.384615
56857_0_001767	0.180873
56857_0_001c2f	0.343529
56857_0_0043fd	0.357955
56857_0_004b27	0.279279
569365_1_00020f	0.397094
57068_0_00053f	0.163636
57068_0_001046	0.265464
57068_0_003a5a	0.0528302
573729_1_00027d	0.327456
573826_1_0008c4	0.285398
573826_1_000ef8	0.375788
57397_0_003250	0.0810811
57397_0_0034a1	0.178182
57412_0_000d5f	0.277635
57412_0_000ee0	0.174545
57412_0_001bcc	0.035
57421_0_00086b	0.127341
57421_0_000896	0.339223
57421_0_002e44	0.127273
574566_0_002661	0.257353
574774_1_002e6f	0.3725
57577_0_0010f9	0.302326
57577_0_0011c1	0.300226
57577_0_00204d	0.378495
57577_0_002323	0.313364
57577_0_002a3a	0.201581
57577_0_003f58	0.437037
57577_0_00a0a0	0.202797
57577_0_00a94e	0.113636
5759_1_0018ad	0.266087
576137_1_002390	0.407317
5763_1_0029f1	0.287671
578455_1_001454	0.26506
578455_1_001e6a	0.347607
578456_1_00004e	0.170787
578458_1_00020a	0.280263
578459_1_00073f	0.221557
578462_1_003a15	0.236742
578462_1_003b96	0.291188
5786_1_000a52	0.320113
5786_1_002f78	0.334694
58291_1_00050f	0.300995
58291_1_000cf9	0.273927
58291_1_001b23	0.297753
58291_1_003bec	0.279874
58331_0_00042b	0.406699
58331_0_004226	0.398082
58331_0_0042c8	0.353261
58331_0_0042d0	0.346241
58331_0_006fbb	0.421687
58331_0_008f2b	0.394495
58331_0_0093a6	0.294964
58331_0_009a73	0.383948
58331_0_00acd3	0.316143
58627_1_00091c	0.310127
58627_1_000ea6	0.426295
588596_1_001ca5	0.312977
588596_2_001e1d	0.312977
590646_1_000632	0.282051
590646_1_0006b9	0.373786
591936_0_000942	0.25641
591936_0_002034	0.100694
591936_0_005046	0.0961538
5932_1_001654	0.172589
59463_0_0028a3	0.142361
59463_0_002def	0.252232
5949_1_000a52	0.397028
5949_1_002b6b	0.252717
5949_1_0039b4	0.450485
59538_0_001422	0.142361
59538_0_004c1d	0.301546
595528_0_001da5	0.446788
5963_1_0006e9	0.0297619
5963_1_003118	0.077381
5963_1_004794	0.125806
59729_0_0009cd	0.0490566
59729_0_002f81	0.163636
59729_0_003658	0.246073
597362_1_0010dd	0.275204
597456_0_0012b6	0.135135
59894_0_000bd5	0.0792453
59894_0_002ff4	0.181818
59894_0_0034c7	0.241645
599839_1_0016e6	0.256059
60175_1_0023bf	0.387255
602072_1_0025be	0.396135
60711_0_002583	0.25641
60711_0_0038cf	0.142361
6087_0_000219	0.134969
609295_0_001b2c	0.182432
610380_0_0007db	0.201278
61395_1_00025b	0.228916
61621_0_004270	0.145833
61621_0_004d4e	0.270408
61622_0_003194	0.145833
61622_0_004bd6	0.293333
61853_0_001b01	0.300771
61853_0_004904	0.145833
619300_1_00087a	0.366812
619300_1_0010cd	0.391785
6210_0_000d2b	0.277641
62625_0_002175	0.281553
62625_0_002176	0.393316
62698_0_000909	0.135417
62698_0_002784	0.286486
630390_1_002935	0.2049
630390_1_002946	0.1875
63057_0_000386	0.356979
63057_0_000f1d	0.422043
63057_0_003aa9	0.300836
63057_0_004ede	0.33584
63057_0_007bc8	0.306931
63459_0_001a94	0.431604
63459_0_0022f2	0.435897
63459_0_00387b	0.382775
63459_0_003b14	0.380952
63459_0_0049d5	0.317972
63459_0_006487	0.37046
63459_0_007de7	0.325635
63459_0_007ff3	0.363265
6412_0_001fd2	0.269841
644352_1_002564	0.375
644358_1_000b60	0.366337
64459_0_00013a	0.161074
645133_1_002321	0.388095
645134_1_0019c1	0.325
64571_1_000259	0.319249
64571_1_00025b	0.328294
64793_0_0006a4	0.135135
64838_0_0004ac	0.162162
6500_0_0036f5	0.198052
650164_1_000712	0.358696
6526_0_002865	0.212963
6526_0_0029f6	0.429104
653667_1_0002f8	0.417749
653667_1_00063b	0.213465
653667_1_000fa2	0.112329
655827_1_001d34	0.353247
655863_1_001b0f	0.365
6565_0_001052	0.194631
656916_1_002e1a	0.405941
6573_0_002c9e	0.194444
658429_1_001ea6	0.385922
660122_1_000c0f	0.366748
663331_1_000205	0.380145
66420_0_000e1c	0.166667
664439_1_00094b	0.225
665024_1_002ba2	0.390244
665079_1_000894	0.359036
665912_1_0029bf	0.398034
66656_0_00023d	0.324826
66656_0_000d0f	0.353511
66656_0_001789	0.409091
66656_0_001957	0.331765
66656_0_001c17	0.315294
66656_0_002b78	0.385514
66656_0_0048c0	0.427885
66656_0_004fb3	0.394231
66656_0_00545a	0.405276
66656_0_0061ad	0.347826
66656_0_006ab0	0.275943
6669_0_0044d2	0.172107
667725_0_0016d4	0.246753
667725_0_003f89	0.291667
669874_1_0006a6	0.327747
669874_1_001083	0.392523
670386_1_00155f	0.453125
670483_1_0006de	0.277372
670580_1_0022dd	0.178792
671144_1_000360	0.0547264
671144_1_000e1d	0.219941
671987_1_0000ef	0.347319
675120_1_00105b	0.411765
675824_1_0002b1	0.334197
67767_0_0003ca	0.128378
680683_0_00163d	0.248344
6832_0_001972	0.254902
683840_1_00047f	0.253293
683960_1_000893	0.304348
683960_1_0012c6	0.268608
684364_1_0012f9	0.305732
6850_0_000289	0.212329
685588_1_000740	0.232446
685588_1_0025c5	0.0537634
685588_1_0025f3	0.138756
686832_1_00362b	0.222938
688394_1_00179a	0.405195
688394_1_002735	0.2657
688394_1_002ce3	0.419214
690307_1_0023b1	0.369727
692275_1_000e6b	0.41784
69319_0_000959	0.118243
694068_1_001c2f	0.229211
694573_1_0015bb	0.342298
6945_0_000b50	0.155039
6945_0_00134a	0.186813
6958_0_002260	0.198953
6973_0_004791	0.158416
69771_1_0014a4	0.423267
69820_0_0000d6	0.224377
698492_1_000c51	0.389831
7004_0_002e39	0.0877193
7029_0_0039d6	0.0915254
7029_0_003f0e	0.204023
7029_0_004852	0.231544
7029_0_005e6e	0.180516
7029_0_008630	0.152941
703135_1_001284	0.238651
703756_1_0034be	0.377273
7038_0_001816	0.191781
70448_0_000632	0.261214
70448_0_000635	0.336864
7070_0_002065	0.186441
70779_0_0005ac	0.19715
70779_0_000613	0.172515
70779_0_0027bf	0.101083
708187_1_000e76	0.407674
708197_1_001f67	0.368304
7091_0_003131	0.166124
71139_0_00273f	0.390187
71139_0_003be1	0.406181
71139_0_004052	0.354271
71139_0_004c0a	0.404167
71139_0_007167	0.308057
71139_0_0086c6	0.278146
7130_0_001383	0.274238
7159_0_0019fe	0.175549
7160_0_001633	0.22508
7160_0_002628	0.210526
717646_1_0008e9	0.446759
7176_0_0046ac	0.189602
71784_1_00140d	0.206161
717944_1_000dbe	0.330179
717982_1_00494b	0.285235
71804_1_001923	0.644231
7200_0_000429	0.228125
7200_0_0014c2	0.191067
72032_1_0012c6	0.335681
72036_0_0015d8	0.222222
7213_0_0016aa	0.293103
7217_0_000cf2	0.279412
721885_1_0012e2	0.291533
7220_0_002cfb	0.204748
7222_0_00322e	0.254795
7224_0_0020e4	0.283237
7227_0_00021a	0.237389
7230_0_001b3a	0.244957
7237_0_001e2d	0.311765
7244_0_001cb6	0.286517
7245_0_000231	0.215339
7260_0_0017dd	0.27933
72664_0_0007ca	0.444988
72664_0_001f34	0.400458
72664_0_003423	0.403465
72664_0_003761	0.246512
72664_0_004bbc	0.427136
72664_0_005aee	0.404977
72664_0_005b90	0.408482
7274_0_002844	0.302671
7282_0_0004d2	0.304094
732165_1_001473	0.336756
73230_1_00171a	0.361386
73231_1_000daf	0.359801
73337_0_00171a	0.145833
73337_0_001d12	0.29156
7370_0_000545	0.236152
7375_0_001d70	0.259475
7394_0_00219d	0.206395
7395_0_000410	0.188953
7397_0_00049b	0.188953
7397_0_002a90	0.0549451
741275_1_00111a	0.313212
741276_1_001662	0.307246
741705_1_002afd	0.22919
742152_1_0021de	0.201501
7425_0_0023c6	0.172881
743788_1_001583	0.240845
744533_1_0008e7	0.225256
74533_0_004541	0.115756
74533_0_0046d5	0.300771
745531_1_0009fd	0.240741
7460_0_00196f	0.152027
74649_0_002a91	0.306452
74649_0_003a63	0.174274
74649_0_0041b8	0.399038
74649_0_004c77	0.380556
74649_0_004cf2	0.410319
74649_0_005f19	0.384956
74649_0_005f2b	0.384793
747089_1_004977	0.312977
747525_1_000eaf	0.119186
747676_1_001441	0.038961
747676_1_00144f	0.169811
747725_1_000a26	0.303797
747725_1_002b57	0.251678
7493_0_002cdd	0.143345
74940_0_000c2a	0.0931373
74940_0_003509	0.246154
74940_0_003ce2	0.0931373
74940_0_003ed0	0.196721
74940_0_00477b	0.263658
74940_0_006b27	0.246154
74940_0_0072dd	0.201987
74940_0_009fbe	0.107843
75366_0_000261	0.208075
75366_0_002b17	0.280374
75366_0_008cdd	0.194079
7536_0_004054	0.0864198
7536_0_004685	0.252252
7536_0_004b87	0.282353
7539_0_001f75	0.230556
7539_0_002dff	0.125
756982_1_0026f2	0.363636
75702_0_0003c5	0.321678
75702_0_0007ca	0.320366
75702_0_001e5c	0.302158
75702_0_0029d5	0.377171
75702_0_00381b	0.3879
75702_0_003833	0.382927
75702_0_005d16	0.349425
75702_0_006878	0.393939
759272_1_0014aa	0.335025
759273_1_002e2c	0.360179
76194_0_00141d	0.21
763406_1_000534	0.369393
763406_1_000acc	0.375975
763407_1_0006f2	0.236422
763407_1_00170c	0.264214
763407_1_0036ea	0.234463
763665_1_0006ba	0.242031
764103_1_0002b0	0.140351
765257_1_001f25	0.206506
765440_1_003e76	0.26
765867_1_0028ab	0.341232
765868_1_002695	0.345794
765915_1_000ce5	0.346774
7668_0_0011ef	0.311728
766949_1_0010b0	0.244019
767744_1_00071d	0.263982
767769_1_002e38	0.361386
77020_1_0006a4	0.184049
77044_1_0027e1	0.393316
77166_0_002726	0.195286
771870_1_001e0e	0.295367
7719_0_0000bd	0.193846
7739_0_001091	0.261745
7741_0_00446d	0.304348
78410_1_002c7f	0.326034
7868_0_001251	0.247253
7868_0_00167e	0.134483
7868_0_00232d	0.277778
78828_0_0018b4	0.389277
78828_0_001bfc	0.282974
78828_0_001ebc	0.337719
78828_0_002023	0.379121
78828_0_0025ba	0.32
78828_0_0025ca	0.29443
78828_0_003def	0.367816
78828_0_0043a2	0.334437
78828_0_0043f2	0.250667
7897_0_003430	0.146259
7897_0_003776	0.280206
7918_0_001240	0.258974
7918_0_0019d2	0.137931
7918_0_0021b2	0.15493
794803_1_00168b	0.378446
7950_0_0032a1	0.333333
7950_0_003b61	0.33419
7950_0_00527f	0.109453
7955_0_0006d8	0.157729
7955_0_004c61	0.155556
7955_0_0058a7	0.266667
7962_0_00559d	0.261538
7962_0_0055d9	0.228571
7962_0_005743	0.27673
7962_0_0075dc	0.278261
79684_0_001ada	0.266667
79684_0_001c0d	0.135417
796925_1_00221d	0.112811
79782_0_001dfc	0.257534
7994_0_00177a	0.253968
7994_0_001b4b	0.141414
7994_0_003cf6	0.0483871
7994_0_003d63	0.170492
7994_0_006123	0.266112
7998_0_0040c2	0.243671
7998_0_00561f	0.2494
8010_0_000a3f	0.209231
8010_0_002202	0.153595
8010_0_0047d7	0.103806
8010_0_0054e1	0.288991
8019_0_000927	0.0985222
8019_0_002728	0.338462
8019_0_0034f0	0.097561
8019_0_0045d1	0.143791
8019_0_00644c	0.283077
8019_0_006c21	0.267692
8019_0_007a0f	0.129139
8022_0_000c48	0.0878049
[truncated: 381 more rows]

## Sheet: IUPRED2a fraction
1001832_1_0019b3	0.385659
1001833_1_000408	0.436364
1001937_1_001538	0.346698
10020_0_000694	0.045977
10020_0_0023da	0.14653
10029_0_000ca1	0.0766551
10029_0_00306f	0.143959
1003335_1_000303	0.565561
1003335_1_000711	0.34359
10036_0_00210a	0.143223
10036_0_0030c4	0.0766551
10047_0_002ccb	0.0766551
10047_0_004126	0.149485
100784_0_0008bb	0.0766423
100784_0_0034e9	0.0754098
100784_0_003538	0.0378788
100787_1_004962	0.461949
100816_1_001e71	0.324121
10089_0_000f89	0.1491
10089_0_0011c7	0.0766551
10090_0_001199	0.0766551
10090_0_001399	0.332075
10093_0_001c43	0.0766551
10093_0_001c7b	0.149485
101020_0_000908	0.104369
101020_0_00152f	0.245495
101020_0_001a2a	0.253012
101020_0_001cdf	0.431707
101020_0_002556	0.359031
101091_1_00037c	0.301099
101091_1_001b8d	0.309524
101127_1_001d6f	0.312925
10116_0_0020c5	0.1491
10116_0_00227b	0.0766551
10141_0_002c25	0.0766551
10141_0_00489d	0.152062
10160_0_002fba	0.14653
10160_0_003d81	0.0766551
1016849_1_0005af	0.53494
10181_0_0007a5	0.138958
10181_0_001f8e	0.113712
10224_0_001a6f	0.171617
10224_0_001a7a	0.413043
10224_0_001a7e	0.556196
10228_0_001412	0.22093
1026970_0_000d5d	0.151671
1026970_0_00348e	0.0748299
103372_0_000357	0.155932
1034331_1_0000e6	0.206316
1034331_1_000546	0.251327
1035309_1_000ad4	0.396552
1036611_1_003288	0.382872
1036612_1_002ba4	0.382872
1036808_1_001cae	0.508811
103695_0_0017dd	0.1491
103695_0_00270a	0.0179211
103695_0_003cf7	0.0762463
1037660_1_0016db	0.284133
103944_0_0000f0	0.010274
103944_0_001fb2	0.14653
103944_0_002ad9	0.0787172
1041015_0_0016b5	0.154762
1041607_1_00056f	0.424742
1041607_1_0008de	0.536661
104259_1_0001b7	0.363868
1043002_1_00144e	0.43943
1043003_1_001bd4	0.314286
1043004_1_0008ed	0.448931
1043005_1_001d96	0.439141
1043627_1_00032b	0.357868
104421_0_001232	0.169492
104452_0_0024ff	0.0766284
104688_0_000c61	0.121037
1047168_1_0016d5	0.281174
1049336_0_001c6c	0.27027
105023_0_00112c	0.121134
105023_0_0023e2	0.238235
105023_0_002631	0.196481
1051891_1_0031f1	0.452756
105231_0_0032ce	0.292929
1052685_1_00088a	0.542084
105487_1_000579	0.396509
105696_1_0008a5	0.504464
106004_1_001141	0.597135
1064592_1_0012d0	0.248307
106582_0_0003be	0.208824
106582_0_0013e2	0.118252
106582_0_004397	0.159091
1069443_1_000c94	0.193705
1069443_1_000fb2	0.439746
1069680_1_000d47	0.378319
1071378_1_000709	0.301205
1071378_1_000cbe	0.0696203
1071380_1_0003d9	0.321549
1071380_1_001275	0.557864
1071381_1_000a75	0.292763
1071381_1_000c8e	0.198381
1071382_1_0008b2	0.253695
1071382_1_000e59	0.429032
1071383_1_000298	0.24937
1072389_1_000ab4	0.311576
1073089_1_001ce0	0.391408
1073090_1_000db2	0.388471
1076256_1_002f15	0.491935
1076935_1_0004fe	0.451681
1077348_1_00015f	0.664311
1080349_1_0004de	0.542813
1080349_1_0012a1	0.309963
1081102_1_0014fd	0.306733
1081103_1_001c39	0.320896
1081104_1_001433	0.430622
1081105_1_00172e	0.349754
1081107_1_00003c	0.443902
1081108_1_001cd0	0.440389
1081109_1_000ec2	0.373464
1088818_0_000e11	0.274648
1088818_0_001009	0.0227273
1088818_0_002bae	0.146766
1088818_0_0037e0	0.0997625
1088818_0_003c15	0.143187
1088818_0_0042ef	0.200441
1088818_0_0043ae	0.0621118
1088818_0_00444a	0.0391566
108892_1_001a47	0.321095
108931_0_00020e	0.0102041
108931_0_001f3b	0.0102041
1089451_1_002d8c	0.371007
109264_1_001fe7	0.414392
109280_0_0021df	0.100515
109280_0_002c5c	0.225519
109280_0_00479e	0.18123
109478_0_003012	0.135198
109478_0_003108	0.080292
1095629_1_001969	0.487514
1095629_1_00237b	0.131915
1095630_1_00412e	0.22029
110193_0_001da5	0.152318
110365_1_00015b	0.02
110365_1_001125	0.0760234
1105325_1_00190e	0.440389
1109443_1_001c19	0.461864
1111077_1_002203	0.306329
1116229_1_001e07	0.210762
112498_1_00137a	0.237164
1126212_1_001044	0.302251
1128425_1_000978	0.355155
1128425_1_001c19	0.017094
1128425_1_001c2b	0.113043
1130832_1_000ffc	0.607076
113334_0_00088d	0.165354
113334_0_000c2d	0.108247
113540_0_0011a1	0.246231
113540_0_001837	0.118252
113540_0_002637	0.237237
113540_0_004233	0.120823
1136231_1_000a7b	0.117117
1136231_1_000c05	0.441092
1137138_1_0012fa	0.479503
1137211_1_002cd9	0.370647
1141098_1_0030f8	0.418345
114398_0_002087	0.260317
1144522_1_000cbe	0.00543478
1144522_1_004250	0.642643
1144522_1_0044d7	0.0302198
1149755_1_002406	0.25
1155016_0_0024ce	0.0655172
1156394_1_0029c3	0.468966
1157616_1_0007ef	0.109121
1157616_1_002eb0	0.385572
1157962_0_002291	0.160237
1159556_1_0006dc	0.494186
1159556_1_00070d	0.114833
1160497_1_001642	0.325926
116153_0_000b9c	0.0542373
1163406_1_0008ea	0.419048
1165861_1_002660	0.504152
1165861_1_00266e	0.346327
1168221_1_001894	0.337408
1169474_1_0012ce	0.210801
1169474_1_004c95	0.431973
1169540_1_0011ed	0.650231
1169540_1_002edb	0.624357
1169540_1_004083	0.720395
1170229_1_00070a	0.45098
1172189_1_002586	0.590717
1172189_1_004238	0.290816
1172189_1_005627	0.183673
1173061_1_00068c	0.351351
1173061_1_001444	0.408
1173701_1_00163b	0.398649
118200_0_00125d	0.0263158
118200_0_0027ee	0.0766423
118200_0_0028d3	0.134367
1182541_1_000cb1	0.479319
1182542_1_0000e4	0.291045
1182544_1_00219a	0.381643
1182545_1_002a9c	0.477723
118797_0_001d2f	0.146907
118797_0_002dad	0.0766551
1198029_1_0002e4	0.348168
1209926_1_00255b	0.343964
1209931_1_0014c8	0.353075
121225_0_000cee	0.0949153
1213857_1_0026b9	0.352668
1213859_1_0021d4	0.401639
1214573_1_000802	0.113924
1214573_1_0026cc	0.383085
121530_0_000158	0.0114068
121530_0_001484	0.115979
121530_0_00295f	0.0772059
121759_1_001f3a	0.390547
121845_0_000e90	0.0488889
121845_0_002216	0.0250896
1220924_1_00187b	0.295129
1220926_1_000f89	0.24
1220926_1_002753	0.322222
1220926_1_002cce	0.0610465
122368_1_002ee4	0.258907
1229662_1_000215	0.317865
1230383_1_000481	0.15493
1230840_0_000c08	0.0766551
1230840_0_002d60	0.146907
1230905_1_0003f4	0.220114
1230905_1_000e45	0.270428
1231657_1_00197a	0.435
123851_0_00306e	0.31565
1245528_1_00080c	0.471491
1245528_1_000f9d	0.233708
1245748_1_001b1f	0.422062
1245769_1_000a19	0.172481
1245769_1_000bdf	0.4592
1257118_1_00243b	0.191038
125878_0_00332f	0.286408
125878_0_00334c	0.0896552
125945_0_001b59	0.195846
1262450_1_00107c	0.437811
1263082_1_001e76	0.286022
1263082_1_0021ba	0.310962
1263415_1_0006ba	0.450116
1266660_1_0000c5	0.429825
1266660_1_000d10	0.210339
1266666_1_0002b5	0.299625
1266666_1_000a00	0.50858
1266667_1_0003b3	0.421222
1266667_1_00095f	0.23619
1268274_1_000ac9	0.338346
126957_0_001aa6	0.130435
127582_0_00103c	0.142857
127582_0_001c78	0.124204
1276143_1_001ec3	0.353846
1276529_1_000284	0.281174
1279043_1_0020b9	0.316425
1280523_1_001799	0.412621
1283841_1_000e16	0.412621
128390_0_002bca	0.080292
128390_0_0032e4	0.121447
128390_0_0039f1	0.0190114
1284197_1_000af4	0.41087
1286976_1_0000f2	0.303797
1287680_1_0014d2	0.414573
1287681_1_0012c8	0.380102
1287681_1_00223e	0.202128
1291522_0_000fcd	0.0501931
1294385_1_0000be	0.461997
1294385_1_00089c	0.156788
1296100_1_000bcc	0.0950704
1296121_1_000503	0.54013
1296123_1_001a3b	0.126923
12968_1_001724	0.688456
1299270_1_001073	0.636485
13037_0_00272b	0.0586207
130453_0_000a7a	0.235
130453_0_001d9e	0.0694789
130453_0_003552	0.289538
130453_0_004b02	0.217391
130453_0_0068fc	0.24
130453_0_0082c5	0.247768
1306850_1_000ea6	0.490331
1314670_1_000784	0.355164
1314672_1_000561	0.0204082
1314672_1_000594	0.19797
1314672_1_00092a	0.62202
1314674_1_001026	0.470075
13146_0_000ba2	0.0766423
13146_0_0025c7	0.00760456
13146_0_003725	0.124031
1314771_1_00370d	0.251748
1314771_1_00370f	0.4
1314777_1_001f80	0.532483
1314781_1_0024da	0.656285
1314782_1_0006d8	0.577046
1314783_1_001351	0.567338
1314785_1_0019e7	0.549083
1314800_1_000390	0.577434
1316194_1_0003e4	0.414815
13164_0_001f6f	0.0985507
13164_0_002b5c	0.115942
132113_0_003ab9	0.142373
13249_0_002086	0.174797
1328760_1_0009ae	0.219718
132908_0_000e08	0.0766551
132908_0_0025fe	0.14653
13333_0_000300	0.190698
13333_0_001745	0.148559
13333_0_0020c3	0.193154
133434_0_000248	0.16875
133901_0_0032ab	0.263636
1340429_1_0003f2	0.0285714
1340429_1_001af3	0.165829
1340429_1_001ef5	0.0694864
1344414_1_0007e2	0.355721
1344416_1_0024ba	0.222222
1344418_1_00165e	0.100671
1353009_1_001024	0.557292
1356009_1_0000b0	0.42402
1357716_1_000e7c	0.135514
136037_0_000848	0.131507
13616_0_002b89	0.087108
13616_0_003ed2	0.14653
136370_1_001264	0.386534
1365484_1_0004c1	0.42132
1365886_1_000339	0.201923
1365886_1_00085c	0.207692
1365886_1_00105e	0.490284
1365886_1_0022aa	0.494753
1367422_1_00015f	0.476071
13686_0_0018b1	0.145763
13706_1_0018e1	0.130734
13706_1_0029b9	0.349882
13735_0_000508	0.0199336
13735_0_003038	0.153247
13735_0_004962	0.028777
1380566_1_0014ba	0.352332
1381753_1_001360	0.308057
1381753_1_00178c	0.549944
1382522_1_00016f	0.174118
1382522_1_0009bc	0.300211
1388766_1_001391	0.323383
1391915_1_000b83	0.319307
1392242_1_002b62	0.414392
1392248_1_000dd2	0.351485
1392250_1_001ec2	0.412776
1392255_1_002936	0.370056
1399860_1_001b75	0.338501
1399860_2_00059f	0.341085
1408157_1_0002c0	0.239295
1408157_1_001656	0.624079
1408157_1_0021d4	0.0110497
1408163_1_0014fb	0.297814
1408657_1_00084f	0.331126
1408658_1_0004f2	0.382743
1410327_1_002186	0.489621
1410327_1_0028f0	0.243408
1415176_0_0019ac	0.109848
1415176_0_0022d4	0.0960699
1415176_0_0031f1	0.151671
1420906_1_000f57	0.233577
1420907_1_002068	0.382831
1420909_1_0028c4	0.133333
1420910_1_002178	0.209756
1420915_1_000ca4	0.243961
1423351_1_000eca	0.261561
142615_0_0007b1	0.096
142615_0_000d7a	0.114713
142615_0_000e6e	0.245413
142615_0_001309	0.0759494
142615_0_002762	0.170455
142615_0_00482e	0.129496
142615_0_0054d4	0.128878
142615_0_0057ca	0.177011
1427455_1_000df2	0.402256
1427455_1_00110a	0.383016
1432307_1_000517	0.359081
143302_0_000d60	0.14433
143302_0_000f4f	0.0801394
143948_0_0012aa	0.0661157
143948_0_002e2d	0.117647
143995_0_000bff	0.159322
144034_0_002a9d	0.138983
1441469_1_00223d	0.401515
144197_0_00021c	0.175896
144197_0_002ca4	0.112245
144197_0_003453	0.244118
1442368_1_0011a6	0.393035
1442369_1_002aa7	0.447689
1442370_1_000618	0.497573
1442371_1_002c4c	0.524272
1447872_1_001e19	0.395522
1447875_1_001192	0.373134
1447883_1_0020de	0.405
145388_0_000053	0.110512
145388_0_002abe	0.128788
145388_0_002e0a	0.141509
1460663_1_00304f	0.39312
146911_0_000c81	0.0764873
146911_0_0014d4	0.0239726
146911_0_004843	0.1
1480154_0_002667	0.196281
149040_1_0007ad	0.226601
150288_0_001f8f	0.11054
150288_0_002d1e	0.266447
150288_0_0043f2	0.188623
150374_1_00107f	0.268493
1507135_0_0028b5	0.0277778
1507870_1_00227b	0.220957
1507870_1_003c01	0.217002
1509407_1_000597	0.414392
1524831_1_000bc2	0.221411
1531966_1_00232e	0.421594
15368_0_0010ef	0.131579
15368_0_00116f	0.289189
15368_0_00118c	0.366167
15368_0_0046ae	0.197701
15368_0_004806	0.266033
15368_0_004c7c	0.227378
15368_0_00616f	0.184579
15368_0_0061df	0.265258
154538_1_002f39	0.360673
156304_0_000c2f	0.128814
156563_0_00087d	0.0378788
156563_0_002d7e	0.0766423
156563_0_00335a	0.115979
1573173_1_0029ba	0.382883
158046_1_00013e	0.403423
158383_0_000c85	0.0848214
158383_0_001735	0.193705
158383_0_00188a	0.320099
158383_0_003e8c	0.257403
158383_0_004266	0.102689
158383_0_0049dd	0.216279
158383_0_004dbd	0.226277
158383_0_00581c	0.0638298
158383_0_007288	0.376559
158383_0_00825d	0.260101
158383_0_00920d	0.275294
158441_0_002017	0.123494
158607_1_00010e	0.367742
1603295_1_001113	0.285156
1608454_0_001f45	0.367601
1608454_0_00222d	0.129568
1608454_0_00619a	0.0852941
1608454_0_009dcd	0.359375
1622147_1_001e0b	0.221411
1622149_1_00226a	0.221411
1629725_0_0016f1	0.183099
1654605_1_0007bd	0.290698
1658172_1_001b36	0.39801
1658174_1_0006bb	0.400498
166361_0_002ab5	0.160535
166423_0_0001bd	0.145329
1664694_1_000b71	0.484731
1676925_0_002003	0.248731
1676925_0_0020eb	0.283988
1676925_0_0025a4	0.125964
1676925_0_0052c1	0.0234949
1676925_0_005b2b	0.115207
168631_0_000b48	0.100478
1720309_0_000a98	0.309392
1720309_0_0034ac	0.252427
1737458_0_00199a	0.0872274
1737458_0_002846	0.140665
1745343_1_000deb	0.199029
174628_0_0012ab	0.103746
1754190_1_0033f4	0.0496454
1754190_1_00349b	0.0987013
1754191_1_0019e0	0.0341615
1754192_1_002158	0.0385965
175836_0_000c9d	0.115979
175836_0_0030d7	0.00727273
175836_0_00355f	0.0510949
176057_0_001aa5	0.0766423
176057_0_003144	0.00760456
176057_0_003415	0.124031
176275_1_0023ef	0.437346
176946_0_0004c3	0.0701754
176946_0_0014cd	0.14653
176946_0_0032b9	0.00699301
178035_0_0021ae	0.132203
1789683_1_00054f	0.203024
1789683_1_000cdf	0.184579
179993_1_000993	0.325497
180088_1_00093a	0.556416
180498_0_001acc	0.182741
180498_0_001c19	0.228833
180498_0_004b6c	0.172494
180498_0_004d68	0.0673077
180498_0_0052f1	0.211137
1805483_1_00032d	0.0778443
181119_0_001d00	0.030303
181119_0_002c68	0.0731707
181119_0_002f4f	0.116279
1813822_1_000fa9	0.446512
181874_1_0021ab	0.572997
1841481_0_001536	0.259494
1841481_0_003fd8	0.11054
1841481_0_004b6c	0.261765
185453_0_001b3d	0.0766551
185453_0_002180	0.146907
1868482_0_000f4d	0.14653
1868482_0_003a6d	0.0766551
186990_0_0003fd	0.0766551
186990_0_002a9a	0.155388
187382_0_000da1	0.0189394
187382_0_001ce5	0.0812721
187382_0_003279	0.080292
188344_0_0002dc	0.026616
188344_0_0003a1	0.0131004
188344_0_00255c	0.0748503
188379_0_001037	0.123711
188379_0_001890	0.0190114
188379_0_00316e	0.0766423
192010_1_0030d4	0.375921
192259_0_001e23	0.0367647
192259_0_0026a8	0.188329
192259_0_002953	0.214612
192259_0_0042b5	0.195652
196109_1_00080f	0.414579
197043_0_0005c8	0.0916399
197043_0_003da9	0.0752688
1983410_1_0005ec	0.420398
198730_1_001212	0.3625
198806_0_000fe3	0.0190114
198806_0_0025bd	0.0766423
198806_0_002c61	0.128866
200316_0_000f17	0.0952381
200316_0_001009	0.264059
200316_0_001288	0.136054
200316_0_002105	0.209756
200316_0_002427	0.21831
200316_0_002bbd	0.1
200316_0_003dd9	0.331695
200316_0_004bee	0.298507
200324_1_00128f	0.473788
200324_1_0012a4	0.315359
200324_1_0063e5	0.473788
2004951_1_000368	0.394161
2004952_1_0019fb	0.337629
2015173_0_001907	0.179661
2020962_1_00024f	0.568548
202946_0_000a14	0.097493
202946_0_000ab7	0.0766423
206008_0_000540	0.258741
206008_0_001470	0.213542
206008_0_0016bc	0.258581
206008_0_0057cd	0.183857
206008_0_006203	0.149644
206008_0_00623a	0.201878
206008_0_0079e3	0.341463
206008_0_007d0d	0.159036
206008_0_008a0c	0.401929
2070412_1_002143	0.192488
210143_0_002d07	0.156398
210143_0_002ef9	0.11086
210143_0_00331e	0.0931953
210143_0_0038ae	0.275534
210143_0_003e4e	0.0915916
211096_1_0006cd	0.157424
211228_0_0006aa	0.183746
212818_1_0010ff	0.316708
214687_0_001a7f	0.177184
214687_0_001bf4	0.143921
214687_0_003283	0.202756
214687_0_00359c	0.312217
214687_0_003b19	0.208238
214687_0_004a9a	0.122727
214687_0_004e22	0.359823
214687_0_00589f	0.155388
214687_0_005bb6	0.17833
214687_0_00603c	0.235149
214687_0_00666e	0.304651
215243_1_000956	0.4801
215358_0_001af9	0.11054
215358_0_00282a	0.182099
215358_0_005600	0.310651
216574_0_001862	0.0190114
216574_0_001d0a	0.0766423
216574_0_002112	0.136598
217634_0_001779	0.0675676
218467_0_003e7a	0.0471204
218851_0_001703	0.248858
218851_0_001a3e	0.186441
218851_0_002baf	0.247031
218851_0_00593b	0.314351
219809_0_0011c4	0.141414
222816_0_00001a	0.111864
224129_0_00124b	0.2
225117_0_0010b1	0.358173
225117_0_001cfa	0.265169
225117_0_001e3e	0.396088
225117_0_001fcb	0.261538
225117_0_00380f	0.260976
225117_0_003f67	0.251701
225117_0_00462e	0.257353
225117_0_004c51	0.144796
225117_0_005121	0.133484
225117_0_007cd3	0.133484
225117_0_007cd4	0.133484
225164_0_0043f2	0.327014
225359_1_000da7	0.324257
225400_0_001e30	0.14653
225400_0_004237	0.0982143
22663_0_002028	0.0686275
22663_0_002e9d	0.200935
22663_0_004876	0.29078
22663_0_006cf9	0.289389
22663_0_007d35	0.193846
22663_0_0087f3	0.218462
22663_0_0090c5	0.191589
227321_1_001aea	0.384224
229535_1_001e3a	0.403023
230844_0_000af8	0.1491
230844_0_000f79	0.0766551
231916_1_001828	0.561471
236234_1_00091c	0.4175
237561_1_0008f9	0.115044
237561_1_00092f	0.496054
240176_1_001aa4	0.497525
240206_0_0016f2	0.0766423
240206_0_001f2d	0.0151515
240206_0_003414	0.0875421
242507_1_0029f0	0.409639
244447_0_000520	0.125964
244447_0_0040be	0.21519
244447_0_00472e	0.235294
245562_1_0015a8	0.244382
246409_1_003a39	0.151961
246410_1_0011cc	0.495
246437_0_00086f	0.151671
246437_0_003fa1	0.209581
246812_0_001ea1	0.00881057
253628_1_0002ed	0.405
259920_0_0011f6	0.0584192
259920_0_001751	0.183871
259920_0_00469f	0.160714
259920_0_004ef0	0.140065
261658_1_000def	0.663254
261658_1_002740	0.213861
266149_1_00053e	0.477477
269621_1_000328	0.65186
2711_0_000b62	0.198547
2711_0_000b6b	0.0825472
2711_0_0016bb	0.30254
2711_0_00208d	0.187192
2711_0_0028ec	0.244989
2711_0_0044bc	0.163386
27334_1_002692	0.45098
27337_1_000f1f	0.394737
27342_1_003037	0.483221
27349_1_001a14	0.487562
27349_1_004b71	0.54766
2769_0_000264	0.596439
279965_0_0002d2	0.0780142
279965_0_002331	0.0766423
279965_0_002ad8	0.026616
28377_0_000c05	0.154229
28377_0_0015af	0.074184
28377_0_0042fd	0.0734266
284592_1_001081	0.672021
284592_1_0012ca	0.15304
28532_0_000137	0.264423
28532_0_001f21	0.150463
28532_0_0026ad	0.199531
28532_0_002a1a	0.285366
28532_0_00356a	0.238443
28532_0_0056aa	0.0613208
28532_0_00604e	0.305122
28532_0_00660b	0.131336
28573_1_0021a5	0.472112
28588_0_000c9e	0.126801
28612_0_004669	0.109827
286306_0_002a4a	0.188976
286306_0_00356b	0.152542
286706_0_001933	0.187311
286706_0_0037dd	0.261905
28737_0_000842	0.146907
28737_0_000f1e	0.0801394
28743_0_001a7d	0.129676
28743_0_001e27	0.132686
28743_0_002063	0.180982
28985_1_0004bc	0.394444
28985_1_00104a	0.36163
290292_1_0010be	0.395
29029_0_000a20	0.106061
29030_0_00159c	0.124629
29031_0_0022f4	0.148936
29053_0_000eeb	0.0584192
29058_0_000b65	0.19
29058_0_000b69	0.20598
29073_0_001f06	0.0766551
29073_0_0020eb	0.146907
29078_0_002230	0.0766551
29078_0_0031f7	0.146907
29088_0_000fdb	0.14653
29088_0_001663	0.0766551
291302_0_0005a2	0.00341297
291302_0_002398	0.14653
29159_0_001061	0.121951
293939_1_000ab3	0.429257
294128_0_002926	0.189286
294746_1_000fc8	0.50514
294746_1_0015f3	0.108889
294747_1_0005d4	0.219512
294747_1_00166e	0.537037
2951_1_002e2b	0.553066
2951_1_004408	0.135379
29655_0_001642	0.0572082
29655_0_0017b8	0.179669
29655_0_002692	0.0133333
29655_0_002cdc	0.1373
29655_0_003fe6	0.130751
296587_0_00098e	0.320455
29729_0_00064f	0.122931
29729_0_001446	0.143529
29729_0_0016fb	0.195181
29729_0_001e15	0.0588235
29729_0_002b06	0.146853
29729_0_002d14	0.176768
29729_0_003f27	0.169492
29729_0_004220	0.321759
29729_0_004ff4	0.2
29729_0_0057be	0.203704
29729_0_005f36	0.212411
29729_0_0077f4	0.187952
29729_0_007d18	0.116972
29730_0_000536	0.115839
29730_0_00104f	0.162228
29730_0_001b4f	0.143529
29730_0_00232e	0.188406
29730_0_002d13	0.151515
29730_0_005218	0.205584
29730_0_00587f	0.206019
29730_0_0063a0	0.164678
29730_0_006d47	0.310905
29730_0_0077c6	0.198091
29730_0_007f82	0.109589
29730_0_0088ff	0.181384
29760_0_000978	0.204327
29760_0_0019b3	0.12528
29760_0_0052b2	0.208134
29760_0_005aa1	0.17506
29833_1_000993	0.356261
299123_0_000529	0.0378788
299123_0_000cef	0.0766551
299123_0_00191f	0.131514
30019_0_000720	0.146199
30023_0_00178d	0.0982143
30025_0_0039f0	0.146269
303518_0_002af9	0.22291
303518_0_002b04	0.00558659
303518_0_004965	0.118252
303518_0_005168	0.159091
303698_1_000636	0.454321
30419_0_0004dc	0.113402
30419_0_003182	0.0766423
30455_0_0006e4	0.0228137
30455_0_002c5f	0.121134
30455_0_003889	0.0766423
30521_0_00110f	0.0958904
30521_0_001cea	0.0766551
30538_0_000288	0.0766551
30538_0_0039c3	0.14653
3055_0_000ac6	0.56681
30608_0_000728	0.0766551
30608_0_002510	0.135593
30611_0_00070e	0.115512
30611_0_003b7b	0.047619
30611_0_004195	0.0763889
3068_0_0019e8	0.139896
306901_1_002440	0.240437
30732_0_00069a	0.140984
30732_0_0018ff	0.234783
30732_0_003414	0.118252
307491_0_0010bc	0.13602
307491_0_00242b	0.0985507
3075_0_000918	0.164179
307658_0_0005e3	0.152542
3076_0_00227f	0.668657
307959_0_0045bd	0.146179
307959_0_007735	0.365625
307959_0_0084a7	0.367601
307959_0_00a0c4	0.156812
308745_1_001de9	0.350515
31033_0_0018aa	0.053125
31033_0_003d96	0.255132
31033_0_00452f	0.168285
310752_0_000d9e	0.0766551
310752_0_001b05	0.0805556
312017_1_004789	0.452282
315563_0_000375	0.0757098
319348_0_001429	0.0263158
319348_0_002e8b	0.452703
321146_1_0018c6	0.227053
321398_0_000b0e	0.0378788
321398_0_001676	0.118557
321398_0_002b45	0.0747331
321614_1_001213	0.242647
3218_0_001095	0.189845
3218_0_0029bb	0.275711
3218_0_002a11	0.275711
322104_1_0000ec	0.494203
322104_1_001314	0.134529
32507_0_0040d9	0.220588
32507_0_0048cd	0.118252
32507_0_005140	0.0759076
32536_0_0014e0	0.0268657
32536_0_0044d0	0.146907
326594_0_00111d	0.115512
326968_0_000969	0.251816
326968_0_000a0d	0.227166
326968_0_000c4f	0.102564
326968_0_000f2b	0.226415
326968_0_0029e0	0.247706
327505_1_000e19	0.388186
328815_0_002296	0.0378788
328815_0_002c2d	0.0766423
328815_0_003804	0.118557
329046_1_0029c9	0.270335
330879_1_0020df	0.425837
33097_0_000f7d	0.143713
331117_1_0015cb	0.422062
33119_0_00022a	0.257692
33119_0_0009f2	0.142132
33119_0_001d49	0.211009
33119_0_002eac	0.290816
33119_0_0035f1	0.344262
33119_0_005d53	0.24424
33119_0_005f20	0.429752
33119_0_007161	0.146835
33119_0_007c4f	0.206897
33203_1_00019f	0.351421
332648_1_000255	0.287081
334819_1_000cff	0.366995
336963_1_000613	0.52381
336983_0_001cdd	0.146907
336983_0_003075	0.0839695
339724_1_0011f2	0.322275
341663_1_0021f4	0.620915
342668_1_002654	0.221411
344612_1_0012a9	0.429257
345164_0_000495	0.0766423
345164_0_000b8c	0.0190114
345164_0_002353	0.108527
34638_0_001686	0.238994
34638_0_002b53	0.256881
34720_0_000ea8	0.155932
34740_0_001777	0.0750853
3476_0_003f40	0.225352
3476_0_00545f	0.467391
3476_0_006119	0.200501
3476_0_007a31	0.300505
3476_0_008212	0.113164
34839_0_0029a5	0.0766551
34839_0_003453	0.14653
348802_1_000270	0.521092
34882_0_000dd9	0.0662021
34882_0_003e3b	0.163317
348901_1_000ca3	0.344173
35019_0_0002fe	0.14653
35019_0_0009bd	0.0734266
35019_0_0040fd	0.05
352472_1_0028c2	0.281046
352472_1_002fb4	0.572354
353153_2_0002b2	0.3607
353153_2_0004c0	0.397558
353153_2_004a2b	0.353342
35525_0_0070cd	0.231884
3555_0_001e8b	0.135198
3555_0_002133	0.199041
3555_0_004b6f	0.15942
3555_0_005bcc	0.165966
35570_0_001057	0.181818
3562_0_000785	0.158879
3562_0_0052b3	0.164147
3562_0_005a5c	0.246411
3562_0_005e40	0.198113
35722_1_00060c	0.233256
35722_1_0016a8	0.272908
357750_1_000676	0.254157
35883_0_001f82	0.200969
35883_0_0040d1	0.242925
35883_0_00507b	0.242826
35883_0_005897	0.277162
35883_0_005cd6	0.130024
35883_0_006fd3	0.247166
35883_0_007818	0.306075
35883_0_0086c0	0.212048
36022_1_000577	0.271845
36022_1_000909	0.382301
36050_1_001c19	0.371608
361077_1_000631	0.338645
36300_0_001a26	0.0766423
36300_0_0031c1	0.0228137
3641_0_000ed8	0.155963
3641_0_00351c	0.263658
3641_0_003cc6	0.196643
3641_0_003fcd	0.255172
3641_0_004c1f	0.115839
3649_0_000a9c	0.240476
3649_0_0017be	0.245238
3649_0_001aaa	0.162037
3649_0_001ffe	0.232394
3649_0_00205b	0.298056
3656_0_000070	0.325926
3656_0_0000f0	0.29484
3656_0_000934	0.0679157
3656_0_0018de	0.191142
3656_0_002b35	0.176056
3656_0_0039dc	0.220957
3661_0_000d33	0.162679
3661_0_001801	0.138425
3661_0_002154	0.187935
3661_0_00332c	0.28536
3661_0_003452	0.312655
3661_0_003552	0.0661939
3661_0_00439b	0.266667
3661_0_00456a	0.272311
3661_0_005030	0.206208
3661_0_005c95	0.116114
3673_0_000168	0.16307
3673_0_001ce9	0.301435
3673_0_001da9	0.277228
3673_0_0027e7	0.200461
3673_0_00321d	0.226852
3673_0_00409e	0.0921986
36911_1_000e9d	0.215938
36911_1_00107d	0.528418
37001_0_0019ed	0.129412
37001_0_002073	0.0970588
37001_0_003809	0.0574713
37003_0_001999	0.120823
37003_0_00291e	0.254386
37003_0_0039c4	0.149351
3702_0_000515	0.301235
3702_0_000b82	0.166667
3702_0_001358	0.24424
3702_0_001956	0.273148
3702_0_00372f	0.266667
3702_0_004b93	0.33253
3702_0_005c43	0.348837
3702_0_006704	0.0964706
37040_0_00220c	0.0378788
37040_0_003894	0.0766423
3711_0_00009c	0.317972
3711_0_00020c	0.334963
3711_0_002f4d	0.315534
3711_0_002f59	0.102326
3711_0_003289	0.247573
3711_0_0041a8	0.338028
3711_0_004648	0.215827
3711_0_00560a	0.276102
3711_0_006d52	0.314356
3711_0_00732f	0.221698
3711_0_008650	0.307107
3711_0_008b89	0.176611
3711_0_009498	0.162291
3711_0_009562	0.0928571
3711_0_00962d	0.444444
3726_0_0001d4	0.0471976
3726_0_0008cb	0.0950324
3726_0_000926	0.273563
3726_0_002c7e	0.0717593
3726_0_002eae	0.312349
3726_0_0033be	0.324455
3726_0_004a15	0.312796
3726_0_004c49	0.338942
3726_0_006b01	0.213836
3726_0_007ab9	0.147971
3726_0_007c40	0.104513
3726_0_0089d4	0.217494
3726_0_008c06	0.377551
3726_0_008e39	0.217494
3726_0_0093eb	0.185012
3726_0_00a473	0.313924
3726_0_00a474	0.313924
3726_0_00b0b6	0.110849
3726_0_00b75a	0.270588
37293_0_002958	0.149626
37293_0_004942	0.0766551
37344_0_0004b4	0.244068
3750_0_0012f6	0.254902
3750_0_002c33	0.0951276
3750_0_0040e8	0.254902
3750_0_0057b4	0.241535
3750_0_005a02	0.268018
3750_0_007293	0.156109
3750_0_008002	0.350133
3750_0_008164	0.136531
3750_0_0098ce	0.231982
3750_0_009929	0.312195
3750_0_00a3f1	0.255079
3750_0_00ab3f	0.156109
3760_0_000e4c	0.248292
3760_0_002e62	0.279012
3760_0_0031d4	0.382134
3760_0_003347	0.105263
3760_0_00527d	0.265033
37621_0_002b4f	0.446991
37653_0_000114	0.140244
37682_0_0013c1	0.277523
37682_0_00144c	0.247002
37682_0_001874	0.306604
37682_0_001a13	0.338362
37682_0_002a4d	0.129103
37682_0_0058a8	0.273171
37682_0_006cfe	0.162921
37682_0_00aee9	0.157732
37682_0_00af79	0.315668
3775_0_000241	0.235294
3775_0_000cd3	0.0674419
3775_0_002f74	0.297821
3775_0_003103	0.192037
3775_0_007446	0.166287
378494_0_003a79	0.369186
379508_1_000c6c	0.619942
379508_1_000d28	0.168478
379532_0_0002ce	0.14653
379532_0_001cf1	0.0766551
379532_0_004952	0.0452962
381198_0_002ad3	0.0730897
381198_0_002e32	0.0294118
381198_0_00325c	0.107296
3821_0_0000c2	0.208531
3821_0_000640	0.251852
3821_0_002498	0.2494
3821_0_003348	0.282116
3821_0_003817	0.0827586
3821_0_00435c	0.251185
3821_0_0046df	0.0349127
3827_0_000755	0.0699301
3827_0_000ab4	0.315789
3827_0_00224f	0.255869
3827_0_002cfb	0.164486
3827_0_00314f	0.176755
3827_0_00324e	0.134904
3827_0_00374b	0.207127
3827_0_0037da	0.175105
3827_0_004288	0.251131
3827_0_004a54	0.255
383855_1_001bd0	0.227053
3847_0_0008c4	0.229698
3847_0_002213	0.134146
3847_0_003328	0.143902
3847_0_0039b2	0.287154
3847_0_003ebd	0.183295
3847_0_006505	0.00990099
3847_0_006e99	0.0249377
3847_0_00736b	0.251834
3847_0_007b28	0.109785
3847_0_007e7d	0.268235
3847_0_008647	0.0568862
3847_0_008c1b	0.226277
3847_0_009972	0.268657
3847_0_009991	0.193705
38626_0_000ae7	0.087108
38626_0_003d52	0.14653
38654_0_001483	0.0704225
38654_0_001dff	0.034749
38654_0_003bf7	0.142119
3871_0_0013d4	0.138173
3871_0_001571	0.331671
3871_0_002080	0.192399
3871_0_002202	0.251142
3871_0_0040a0	0.210773
3871_0_004665	0.358178
3871_0_004bb5	0.405333
3871_0_005112	0.0965347
3871_0_005f94	0.295
3871_0_0069bc	0.238532
3871_0_006ce1	0.221945
3871_0_0077d2	0.244131
3880_0_0008ec	0.221176
3880_0_001e80	0.341646
3880_0_002700	0.0911215
3880_0_0035ee	0.192857
3880_0_004bac	0.317181
3880_0_005121	0.26764
3885_0_0002ad	0.192771
3885_0_001b84	0.239782
3885_0_001f1a	0.256281
3885_0_003012	0.139151
3885_0_003967	0.225564
3885_0_00583f	0.197619
3885_0_006594	0.0374065
3900_0_001103	0.45283
3900_0_001cdf	0.13834
3900_0_004bb7	0.445993
3900_0_0057c4	0.22963
3900_0_00820d	0.246612
3914_0_000464	0.207059
3914_0_000728	0.24937
3914_0_000735	0.201923
3914_0_002ac1	0.154394
3914_0_0042e4	0.234414
3914_0_00453a	0.2019
3914_0_005a0e	0.0573566
392613_1_000153	0.540139
39416_1_00031e	0.415049
39432_0_001896	0.140665
39432_0_004b27	0.0766551
39758_0_004cf4	0.0746753
3981_0_00092b	0.0817308
3981_0_001c94	0.201923
3981_0_0027cc	0.133017
3981_0_004e8b	0.237477
3981_0_005dd5	0.221968
3981_0_0064f5	0.263403
3981_0_007c7b	0.190255
3981_0_008478	0.201373
3983_0_00133e	0.134409
3983_0_002027	0.146727
3983_0_0023f3	0.148615
3983_0_0055bb	0.0841346
3983_0_00571f	0.190244
3983_0_0064ea	0.189066
3983_0_006729	0.266204
398673_1_000831	0.514019
3988_0_002583	0.210396
3988_0_0032a0	0.214612
3988_0_00337c	0.253488
3988_0_004279	0.060241
3988_0_004fb2	0.216704
39947_0_00137d	0.31106
39947_0_0023f9	0.149038
39947_0_00280b	0.277916
39947_0_0028cb	0.171765
39947_0_0047ae	0.342437
39947_0_005304	0.17931
39947_0_005826	0.254587
39966_1_001830	0.352113
39966_1_0026c5	0.422819
400682_0_00270c	0.287469
40199_1_00296a	0.491607
402676_1_0003ab	0.257353
402676_1_00067c	0.203782
402676_1_000e73	0.00285714
40296_1_002171	0.448529
4039_0_00018e	0.268409
4039_0_000ba4	0.2
4039_0_002c4a	0.231504
4039_0_0045ed	0.175309
4039_0_004ce0	0.118227
4039_0_00633c	0.296386
4039_0_006c10	0.391521
4039_0_00746b	0.203349
4039_0_007a06	0.131696
4072_0_00151b	0.277372
4072_0_0028a4	0.355231
4072_0_002b89	0.298901
4072_0_003ec8	0.489583
4072_0_004c34	0.175644
4072_0_005f2c	0.116945
4072_0_00774c	0.157895
407821_0_001042	0.0749354
407821_0_0013ab	0.226415
4081_0_00077f	0.191283
4081_0_00159c	0.285714
4081_0_001882	0.259259
4081_0_0028a3	0.292683
4081_0_003f87	0.195122
4081_0_004f1d	0.340633
4081_0_0050f7	0.161215
4081_0_0055a5	0.134293
40932_0_003a63	0.0869565
4097_0_000f80	0.321168
4097_0_000fe4	0.196796
4097_0_003f9e	0.361446
4097_0_004110	0.349398
4097_0_004131	0.141148
4097_0_004c4d	0.185366
4097_0_006826	0.324561
4097_0_00694a	0.151442
4097_0_007eb0	0.246377
4097_0_008470	0.240291
4097_0_00a29b	0.2
4097_0_00a819	0.183374
4097_0_00a97e	0.236181
4097_0_00c5e4	0.163507
4097_0_00d15d	0.138756
4097_0_00d773	0.212121
4097_0_00df0e	0.311404
4097_0_00ef16	0.174941
4098_0_000320	0.371084
4098_0_000846	0.2
4098_0_0024b8	0.138756
4098_0_004289	0.150718
4098_0_004591	0.322368
4098_0_004991	0.243108
4098_0_006125	0.251834
4098_0_006b86	0.185366
4098_0_007807	0.163507
4100_0_000599	0.301663
4100_0_0006f2	0.177024
4100_0_002dfd	0.210784
4100_0_00318a	0.383178
4100_0_003ef8	0.195599
4100_0_003f5b	0.301969
4100_0_004dfd	0.195294
4100_0_00529a	0.214458
4100_0_0060bf	0.184466
4100_0_009649	0.346988
4100_0_009f6a	0.364162
4100_0_00b55c	0.147343
4100_0_00c0e0	0.219144
4100_0_00cadd	0.140893
4100_0_00ce39	0.200489
4100_0_00deb4	0.281863
41047_1_000428	0.422062
4113_0_00130d	0.270073
4113_0_001d37	0.18599
4113_0_001da9	0.207143
4113_0_002413	0.322034
4113_0_00297e	0.17757
4113_0_003404	0.34466
4113_0_003c91	0.312785
4113_0_0055a5	0.136364
411798_0_001ce9	0.138983
411798_0_002e6b	0.122034
412133_1_00046b	0.149606
412133_1_00126f	0.146154
412133_1_001c11	0.138889
412133_1_0023f2	0.123626
412133_1_003133	0.0819672
412133_1_003c24	0.00613497
412133_1_008113	0.0645161
412133_1_00b6fb	0.0377358
412133_1_01029b	0.0857143
412133_1_011d7b	0.149606
413071_1_000aca	0.438849
41447_0_00185d	0.249211
41447_0_0021c6	0.261765
41447_0_003aaf	0.11054
4155_0_00001c	0.0952381
4155_0_000f34	0.208877
4155_0_002108	0.316279
4155_0_002750	0.216797
4155_0_002fda	0.367788
4155_0_0043c3	0.195489
4155_0_004d36	0.251101
41688_1_000339	0.428218
4182_0_002ac6	0.101896
4182_0_002f58	0.115741
4182_0_00359c	0.283688
4182_0_004390	0.258065
4182_0_004d7c	0.248815
4182_0_0051b5	0.219321
418459_1_002e76	0.445931
418459_1_002f7d	0.433934
418867_1_000d63	0.256627
418985_0_001259	0.294737
419612_0_000a52	0.0745763
419612_0_003d92	0.14653
42026_0_001aaf	0.138643
42254_0_000085	0.14653
42254_0_000b6d	0.0801394
4232_0_0008d0	0.360849
4232_0_000db9	0.0155039
4232_0_002685	0.259861
4232_0_00405e	0.317618
4232_0_006321	0.16285
4232_0_008523	0.213429
4232_0_008527	0.306977
4232_0_00a26a	0.171625
4232_0_00a4a1	0.0864198
4232_0_00cc85	0.287946
4232_0_00d792	0.145251
42345_0_000d45	0.178484
42345_0_002540	0.291765
42345_0_002cb0	0.180952
42345_0_002f79	0.267176
42345_0_0044ec	0.142857
42345_0_00514e	0.152125
42345_0_005323	0.243719
423536_1_0003b4	0.262003
423536_1_00121e	0.183784
423536_1_002e66	0.315036
423536_1_002f3f	0.60066
423536_1_005565	0.5
4236_0_0008ac	0.322799
4236_0_00501a	0.25
4236_0_0052ca	0.248292
4236_0_005d0b	0.196833
4236_0_0069e1	0.234483
4236_0_00775a	0.287081
4236_0_008403	0.314159
4236_0_0085bf	0.425837
42514_0_001a54	0.384375
42514_0_002ba1	0.102041
42514_0_0041c4	0.131105
42514_0_0059e2	0.0457516
425265_1_000a1f	0.319149
426418_1_001b16	0.555102
42673_1_001d9e	0.375921
429701_0_0007b9	0.239819
429701_0_0017b7	0.181384
429701_0_001a70	0.305489
429701_0_003842	0.282895
429701_0_003a26	0.271574
429701_0_00758e	0.0404313
43179_0_0005bb	0.0766551
43179_0_0046a7	0.14653
431895_0_001922	0.340659
43346_0_00349c	0.0958904
43346_0_004c99	0.0766551
433476_1_0003a2	0.479339
433476_1_001352	0.275665
436010_1_007c27	0.549943
436907_1_000aaf	0.448041
43700_0_002eb3	0.10567
43700_0_003223	0.310897
43700_0_00350d	0.190476
438502_0_003472	0.106754
438502_0_003e1b	0.111111
438503_0_0017c2	0.112329
44056_1_001980	0.159875
44056_1_002b2b	0.396694
441894_0_000dad	0.0766423
441894_0_00335b	0.126289
441921_0_0026ae	0.152542
441959_1_00024f	0.37659
441960_1_0000d4	0.380102
4432_0_0004d5	0.135593
4432_0_002f0b	0.202673
4432_0_00443e	0.184211
4432_0_004529	0.197647
4432_0_004aa8	0.197674
4432_0_004ac0	0.197674
44394_0_000673	0.0378788
44394_0_0029e0	0.0731707
44394_0_002cb4	0.115979
447093_1_0021a8	0.391101
447095_1_0013c9	0.433584
45235_1_00036a	0.169054
452589_1_002986	0.425428
45286_1_00046c	0.380789
45286_1_00114f	0.445507
4533_0_001b1d	0.142169
4533_0_0023d0	0.185897
4533_0_002476	0.247312
4533_0_00370c	0.39759
4533_0_003b22	0.153605
4533_0_003ca5	0.220497
4533_0_004352	0.180233
45351_0_001a31	0.277154
45351_0_002569	0.179104
45354_1_000c3e	0.399361
45354_1_001263	0.0944206
454130_1_002692	0.414322
454923_0_002739	0.125424
4555_0_00004e	0.278037
4555_0_00148e	0.361702
4555_0_00152a	0.23341
4555_0_0041a2	0.163677
4555_0_004907	0.196262
4555_0_004f2c	0.15
4555_0_005a58	0.149398
4555_0_005be2	0.337408
4555_0_006a72	0.286458
4558_0_0002e9	0.327628
4558_0_000a68	0.163855
4558_0_001417	0.240331
4558_0_0014fc	0.232877
4558_0_001e1f	0.266247
4558_0_00329d	0.250575
4558_0_00443d	0.156028
4558_0_00497f	0.214286
4558_0_00517c	0.160088
4565_0_007e4d	0.29108
4565_0_0099e4	0.0390625
456900_0_0009f5	0.155932
456999_1_0004c9	0.173203
4572_0_0000b0	0.0571429
4572_0_000182	0.226115
4572_0_0019aa	0.1875
4572_0_002235	0.181548
4572_0_00300c	0.344227
4572_0_0033df	0.0906736
4572_0_00422a	0.142023
4572_0_0053eb	0.199219
45779_0_00349a	0.147651
4577_0_00036b	0.142169
4577_0_0016ae	0.226852
4577_0_0017f2	0.0835655
4577_0_001838	0.28827
4577_0_002472	0.0746667
4577_0_00254a	0.245283
4577_0_003d27	0.246512
4577_0_00449f	0.160088
4577_0_004821	0.0540541
4577_0_004c87	0.2287
4577_0_004ca6	0.278325
4577_0_004ebe	0.141243
4577_0_0051bc	0.248387
4577_0_006759	0.263761
4577_0_006fcc	0.136691
4577_0_00866a	0.152381
4577_0_008715	0.211982
4615_0_0009ca	0.190361
4615_0_00122d	0.180365
4615_0_0019db	0.27027
4615_0_002289	0.364286
4615_0_002d57	0.162907
4615_0_002ee3	0.0820046
4615_0_004396	0.20911
4615_0_004f99	0.162907
46433_1_0036cf	0.0109489
46433_1_0053ae	0.0276008
46433_1_00583e	0.230769
46433_1_009761	0.0444444
4686_0_0018fc	0.235521
4686_0_001b14	0.136364
4686_0_003dc6	0.293255
4686_0_004b06	0.218182
4686_0_004ffa	0.0813953
472368_0_0012d8	0.238554
472368_0_003549	0.148064
472368_0_0054a0	0.227513
472368_0_0060e8	0.0687204
472368_0_0070ce	0.33871
472368_0_008679	0.22093
47427_1_002a0e	0.488479
47428_1_0039f9	0.487327
480043_1_00211e	0.146739
482145_1_001d37	0.348894
482537_0_000c62	0.14653
482537_0_000f5b	0.0745763
4829_1_000502	0.49
4829_1_001391	0.378109
4829_1_0013f9	0.201737
483514_1_000a1c	0.0683761
483514_1_000a48	0.223856
483514_1_000fc1	0.204641
48498_0_001ac0	0.172702
48498_0_003683	0.262136
486041_1_003429	0.0102041
48697_1_002733	0.403023
48698_0_00335e	0.106888
48698_0_003570	0.188406
48698_0_0054eb	0.124601
48699_0_000966	0.113744
48699_0_0045b6	0.188406
48699_0_006023	0.146179
48701_0_001b5b	0.113744
48701_0_003d82	0.188406
48701_0_0059aa	0.124601
48709_0_0033c5	0.201342
48883_0_0010e4	0.0378788
48883_0_002027	0.118863
48883_0_0025c0	0.0731707
4909_1_0000eb	0.172608
4909_1_00093d	0.483092
4922_1_0006a4	0.480237
4922_1_00083f	0.222222
49451_0_000021	0.0494505
49451_0_000872	0.231707
49451_0_002567	0.219277
49451_0_004229	0.180095
49451_0_004437	0.150718
49451_0_00559a	0.181818
49451_0_005665	0.257212
49451_0_0063eb	0.20979
49451_0_0064e9	0.173594
49451_0_006655	0.317982
4950_1_000bdc	0.152542
4950_1_00111d	0.458671
4952_1_0009b0	0.460465
4955_1_0004e9	0.254098
4955_1_000716	0.206287
4956_1_000147	0.286738
4956_1_0005ce	0.501397
498019_1_000dad	0.112088
498019_1_000eca	0.55707
4999_1_000627	0.132075
500485_1_00060b	0.45098
502779_1_0019cc	0.383085
503106_1_000f41	0.268868
50402_0_000b5e	0.123711
50402_0_001a2c	0.0190114
50402_0_00271f	0.0766423
50429_0_001e0b	0.181058
50429_0_0044c3	0.286645
50452_0_000097	0.265509
50452_0_001b6b	0.311927
50452_0_001dc6	0.244131
50452_0_001ffb	0.270925
50452_0_003103	0.109756
50452_0_003a20	0.321696
50452_0_004203	0.167832
50452_0_0043cb	0.400491
5061_1_001ca9	0.373434
5075_1_003243	0.408629
5078_1_00044f	0.449878
51240_0_000985	0.315136
51240_0_000baa	0.218673
51240_0_0013f7	0.247191
51240_0_00224d	0.195704
51240_0_0035a5	0.317568
51240_0_004828	0.237037
51240_0_00575b	0.209476
51240_0_0062fe	0.0663507
51240_0_0077e1	0.283721
5127_1_001a2d	0.375921
51315_1_001040	0.119658
51337_0_001bb0	0.14653
51337_0_0043ac	0.0766551
51338_0_000e9b	0.0766551
5141_1_0018bb	0.437882
515849_1_00031c	0.35641
51655_0_000aef	0.191275
516756_0_0012ff	0.142373
51953_0_00002d	0.184211
51953_0_0028cc	0.311628
51953_0_002a58	0.0695322
51953_0_00473d	0.125
51953_0_005c0d	0.236318
51953_0_006200	0.148148
51953_0_0063d2	0.244186
519963_1_00017a	0.488208
520822_0_002502	0.155932
52283_0_001de4	0.201863
52586_1_0003c7	0.339109
52612_0_003246	0.38874
52612_0_005003	0.0169492
52644_0_002299	0.0190114
52644_0_002899	0.0766423
52644_0_002cfc	0.136598
52670_0_000fbf	0.0103093
52670_0_003401	0.11054
52670_0_004883	0.166124
5286_1_001d45	0.0254237
5286_1_001e1f	0.018018
535359_0_002021	0.0634921
5353_1_001caf	0.513761
535722_1_00092a	0.529126
54374_0_0014c6	0.0151515
54374_0_002248	0.0766423
54380_0_002706	0.0780142
54380_0_002b8f	0.0766423
54380_0_002df8	0.0155642
54383_0_001287	0.0766423
54383_0_003306	0.0301887
54383_0_0037fe	0.121134
5454_1_0023ac	0.514286
546991_1_000a3e	0.280822
5477_1_000536	0.568389
5477_1_0007c0	0.352851
5477_2_000bf7	0.594675
5477_2_0013ad	0.367378
5478_1_0008d4	0.241441
5478_1_000e24	0.561097
5480_1_000308	0.179775
5480_1_000dbb	0.43843
54969_0_000c9d	0.100629
5507_1_0015a4	0.371007
5518_1_0011f6	0.360097
5544_1_001bce	0.450472
5544_2_0005da	0.43943
5551_1_0018b6	0.519417
55661_0_001e48	0.121134
55661_0_0026ff	0.0227273
55661_0_002a9d	0.080292
559295_1_0008cf	0.155039
559295_1_001359	0.462523
5599_1_00159b	0.520755
5601_1_0024eb	0.329327
56086_0_000204	0.0790274
56086_0_002638	0.292479
56086_0_00391c	0.082153
5627_1_0008aa	0.844828
5627_1_0025d6	0.560748
5627_1_002667	0.492843
56313_0_00191a	0.0152091
56313_0_001dd7	0.118557
56313_0_00349a	0.108247
56406_1_0004b9	0.204301
56408_1_000404	0.334495
56408_1_000d06	0.480795
5643_1_0005f9	0.523316
564608_0_00024b	0.138095
56484_1_000e93	0.394059
566037_1_0000d1	0.21281
566037_1_000a5a	0.307282
56723_0_000111	0.266467
56723_0_0032ae	0.11054
56723_0_003372	0.174603
568076_1_00185d	0.353846
56857_0_0013b9	0.217687
56857_0_001767	0.0738095
56857_0_001c2f	0.257075
56857_0_0043fd	0.0740741
56857_0_004b27	0.21988
569365_1_00020f	0.490291
57068_0_00053f	0.0766423
57068_0_001046	0.0542636
57068_0_003a5a	0.0454545
573729_1_00027d	0.310606
573826_1_0008c4	0.148559
573826_1_000ef8	0.498737
57397_0_003250	0.0232558
57397_0_0034a1	0.080292
57412_0_000d5f	0.123711
57412_0_000ee0	0.0766423
57412_0_001bcc	0.0351759
57421_0_00086b	0.0150376
57421_0_000896	0.0886525
57421_0_002e44	0.0766423
574566_0_002661	0.046683
574774_1_002e6f	0.35589
57577_0_0010f9	0.205128
57577_0_0011c1	0.237557
57577_0_00204d	0.301724
57577_0_002323	0.0854503
57577_0_003f58	0.269802
57577_0_00a0a0	0.211268
5759_1_0018ad	0.121951
576137_1_002390	0.239609
5763_1_0029f1	0.24714
578455_1_001454	0.231707
578455_1_001e6a	0.285354
578456_1_00004e	0.380631
578458_1_00020a	0.542819
578459_1_00073f	0.309309
578462_1_003a15	0.535104
578462_1_003b96	0.834615
5786_1_000a52	0.133523
5786_1_002f78	0.409836
58291_1_00050f	0.187032
58291_1_000cf9	0.0397351
58291_1_001b23	0.084507
58291_1_003bec	0.0378549
58331_0_00042b	0.223022
58331_0_004226	0.271635
58331_0_0042c8	0.273224
58331_0_0042d0	0.248858
58331_0_006fbb	0.214976
58331_0_008f2b	0.305747
58331_0_0093a6	0.176895
58331_0_009a73	0.243478
58331_0_00acd3	0.137079
58627_1_00091c	0.137421
58627_1_000ea6	0.509309
588596_1_001ca5	0.206633
588596_2_001e1d	0.206633
590646_1_000632	0.0864486
590646_1_0006b9	0.531605
591936_0_000942	0.14653
591936_0_002034	0.15331
591936_0_005046	0.333333
5932_1_001654	0.0408163
59463_0_0028a3	0.0766551
59463_0_002def	0.230425
5949_1_000a52	0.56383
5949_1_002b6b	0.212534
5949_1_0039b4	0.51751
59538_0_001422	0.0766551
59538_0_004c1d	0.144703
595528_0_001da5	0.639155
5963_1_004794	0.126214
59729_0_0009cd	0.0378788
59729_0_002f81	0.080292
59729_0_003658	0.170604
597362_1_0010dd	0.144809
597456_0_0012b6	0.162712
59894_0_000bd5	0.0416667
59894_0_002ff4	0.0766423
59894_0_0034c7	0.115979
599839_1_0016e6	0.587553
60175_1_0023bf	0.449631
602072_1_0025be	0.392252
60711_0_002583	0.14653
60711_0_0038cf	0.0766551
6087_0_000219	0.147692
609295_0_001b2c	0.159322
610380_0_0007db	0.163462
61395_1_00025b	0.476621
61621_0_004270	0.0766551
61621_0_004d4e	0.140665
61622_0_003194	0.0766551
61622_0_004bd6	0.163102
61853_0_001b01	0.146907
61853_0_004904	0.0766551
619300_1_00087a	0.0700219
619300_1_0010cd	0.549051
6210_0_000d2b	0.20197
62625_0_002175	0.24026
62625_0_002176	0.407216
62698_0_000909	0.0731707
62698_0_002784	0.0785908
630390_1_002935	0.434783
630390_1_002946	0.359165
63057_0_000386	0.0940367
63057_0_000f1d	0.358491
63057_0_003aa9	0.234637
63057_0_004ede	0.39196
63057_0_007bc8	0.220844
63459_0_001a94	0.172577
63459_0_0022f2	0.161215
63459_0_00387b	0.227818
63459_0_003b14	0.155602
63459_0_0049d5	0.159353
63459_0_006487	0.235437
63459_0_007de7	0.1875
63459_0_007ff3	0.155419
6412_0_001fd2	0.0742706
644352_1_002564	0.394799
644358_1_000b60	0.342432
64459_0_00013a	0.0909091
645133_1_002321	0.367542
645134_1_0019c1	0.373434
64571_1_000259	0.228235
64571_1_00025b	0.348485
64793_0_0006a4	0.138983
64838_0_0004ac	0.0983051
6500_0_0036f5	0.286645
650164_1_000712	0.497667
6526_0_002865	0.133127
6526_0_0029f6	0.348315
653667_1_0002f8	0.0629067
653667_1_00063b	0.251645
653667_1_000fa2	0.010989
655827_1_001d34	0.341146
655863_1_001b0f	0.343358
6565_0_001052	0.127946
656916_1_002e1a	0.414392
6573_0_002c9e	0.174216
658429_1_001ea6	0.226277
660122_1_000c0f	0.458333
663331_1_000205	0.519417
66420_0_000e1c	0.0635452
664439_1_00094b	0.48531
665024_1_002ba2	0.454768
665079_1_000894	0.2657
665912_1_0029bf	0.46798
66656_0_00023d	0.246512
66656_0_000d0f	0.118932
66656_0_001789	0.179856
66656_0_001957	0.122642
66656_0_001c17	0.108491
66656_0_002b78	0.117096
66656_0_0048c0	0.175904
66656_0_004fb3	0.20241
66656_0_00545a	0.326923
66656_0_0061ad	0.211009
66656_0_006ab0	0.132388
6669_0_0044d2	0.169643
667725_0_0016d4	0.434783
669874_1_0006a6	0.315299
669874_1_001083	0.346442
670386_1_00155f	0.0604027
670483_1_0006de	0.569937
670580_1_0022dd	0.519753
671144_1_000360	0.01
671144_1_000e1d	0.559471
671987_1_0000ef	0.446262
675120_1_00105b	0.253071
675824_1_0002b1	0.244156
67767_0_0003ca	0.172881
680683_0_00163d	0.285714
6832_0_001972	0.436066
683840_1_00047f	0.654158
683960_1_000893	0.232558
683960_1_0012c6	0.168831
684364_1_0012f9	0.193617
6850_0_000289	0.0618557
685588_1_000740	0.453333
685588_1_0025f3	0.1875
686832_1_00362b	0.472258
688394_1_00179a	0.229167
688394_1_002735	0.227603
688394_1_002ce3	0.266958
690307_1_0023b1	0.395522
692275_1_000e6b	0.275294
69319_0_000959	0.118644
694068_1_001c2f	0.595518
694573_1_0015bb	0.365196
6945_0_000b50	0.4375
6945_0_00134a	0.0331492
6958_0_002260	0.247368
6973_0_004791	0.0960265
69771_1_0014a4	0.431762
69820_0_0000d6	0.16
698492_1_000c51	0.469214
7004_0_002e39	0.0647059
7029_0_0039d6	0.0544218
7029_0_003f0e	0.146974
7029_0_004852	0.0875421
7029_0_005e6e	0.126437
7029_0_008630	0.0952381
703135_1_001284	0.390909
703756_1_0034be	0.353075
7038_0_001816	0.0927835
70448_0_000632	0.206349
70448_0_000635	0.244161
7070_0_002065	0.0544218
70779_0_0005ac	0.219444
70779_0_000613	0.0997067
70779_0_0027bf	0.369565
708187_1_000e76	0.334135
708197_1_001f67	0.395973
7091_0_003131	0.0751634
71139_0_00273f	0.17096
71139_0_003be1	0.230088
71139_0_004052	0.20403
71139_0_004c0a	0.327766
71139_0_007167	0.144893
71139_0_0086c6	0.219269
7130_0_001383	0.136667
7159_0_0019fe	0.0849057
7160_0_001633	0.0806452
7160_0_002628	0.0759076
717646_1_0008e9	0.327146
7176_0_0046ac	0.107362
71784_1_00140d	0.420428
717944_1_000dbe	0.36
717982_1_00494b	0.634938
71804_1_001923	0.444444
7200_0_000429	0.191223
7200_0_0014c2	0.241294
72032_1_0012c6	0.327059
72036_0_0015d8	0.316964
7213_0_0016aa	0.164265
7217_0_000cf2	0.144543
721885_1_0012e2	0.630901
7220_0_002cfb	0.0803571
7222_0_00322e	0.178571
7224_0_0020e4	0.165217
7227_0_00021a	0.130952
7230_0_001b3a	0.187861
7237_0_001e2d	0.126844
7244_0_001cb6	0.180282
7245_0_000231	0.136095
7260_0_0017dd	0.215686
72664_0_0007ca	0.448529
72664_0_001f34	0.263761
72664_0_003423	0.382134
72664_0_003761	0.0955711
72664_0_004bbc	0.287154
72664_0_005aee	0.249433
72664_0_005b90	0.288591
7274_0_002844	0.125
7282_0_0004d2	0.129032
732165_1_001473	0.36074
73230_1_00171a	0.389578
73231_1_000daf	0.405473
73337_0_00171a	0.0766551
73337_0_001d12	0.141026
7370_0_000545	0.184211
7375_0_001d70	0.166667
7394_0_00219d	0.125364
7395_0_000410	0.119534
7397_0_00049b	0.119534
741275_1_00111a	0.424173
741276_1_001662	0.542553
741705_1_002afd	0.59589
742152_1_0021de	0.488197
7425_0_0023c6	0.142857
743788_1_001583	0.534556
744533_1_0008e7	0.109589
74533_0_004541	0.0225806
74533_0_0046d5	0.146907
745531_1_0009fd	0.591143
7460_0_00196f	0.155932
74649_0_002a91	0.140878
74649_0_003a63	0.166667
74649_0_0041b8	0.255422
74649_0_004c77	0.200557
74649_0_004cf2	0.29803
74649_0_005f19	0.32816
74649_0_005f2b	0.242494
747089_1_004977	0.206633
747525_1_000eaf	0.204082
747725_1_000a26	0.15873
747725_1_002b57	0.138047
7493_0_002cdd	0.0924658
74940_0_000c2a	0.221675
74940_0_003509	0.37963
74940_0_003ce2	0.221675
74940_0_003ed0	0.279605
74940_0_00477b	0.0861111
74940_0_006b27	0.351852
74940_0_0072dd	0.262458
74940_0_009fbe	0.167488
75366_0_000261	0.370717
75366_0_002b17	0.365625
75366_0_008cdd	0.112211
7536_0_004685	0.40724
7536_0_004b87	0.117994
7539_0_002dff	0.00699301
756982_1_0026f2	0.438178
75702_0_0003c5	0.221963
75702_0_0007ca	0.21789
75702_0_001e5c	0.112981
75702_0_0029d5	0.378109
75702_0_00381b	0.0714286
75702_0_003833	0.180929
75702_0_005d16	0.237327
75702_0_006878	0.238318
759272_1_0014aa	0.409669
759273_1_002e2c	0.403587
76194_0_00141d	0.0869565
763406_1_000534	0.0555556
763406_1_000acc	0.389062
763407_1_0006f2	0.189103
763407_1_00170c	0.0838926
763407_1_0036ea	0.0311615
763665_1_0006ba	0.440898
764103_1_0002b0	0.401171
765257_1_001f25	0.526912
765440_1_003e76	0.612903
765867_1_0028ab	0.39905
765868_1_002695	0.388759
765915_1_000ce5	0.513732
7668_0_0011ef	0.325077
766949_1_0010b0	0.337061
767744_1_00071d	0.340807
767769_1_002e38	0.369727
77020_1_0006a4	0.319672
77044_1_0027e1	0.365979
77166_0_002726	0.175676
771870_1_001e0e	0.352031
7719_0_0000bd	0.182099
7739_0_001091	0.350168
7741_0_00446d	0.352349
78410_1_002c7f	0.460976
7868_0_001251	0.077135
7868_0_00167e	0.00346021
7868_0_00232d	0.268852
78828_0_0018b4	0.205607
78828_0_001bfc	0.129808
78828_0_001ebc	0.0901099
78828_0_002023	0.101928
78828_0_0025ba	0.33557
78828_0_0025ca	0.0744681
78828_0_003def	0.274194
78828_0_0043a2	0.109635
78828_0_0043f2	0.0909091
7897_0_003430	0.109215
7897_0_003776	0.134021
7918_0_001240	0.128535
7918_0_0019d2	0.114187
7918_0_0021b2	0.187279
794803_1_00168b	0.376884
7950_0_0032a1	0.446875
7950_0_003b61	0.123711
7950_0_00527f	0.325
7955_0_0006d8	0.322785
7955_0_004c61	0.11465
7955_0_0058a7	0.156812
7962_0_00559d	0.154242
7962_0_0055d9	0.308917
7962_0_005743	0.388013
7962_0_0075dc	0.122093
79684_0_001ada	0.1491
79684_0_001c0d	0.0766551
796925_1_00221d	0.141762
79782_0_001dfc	0.222527
7994_0_00177a	0.289809
7994_0_001b4b	0.106599
7994_0_003cf6	0.276423
7994_0_003d63	0.151316
7994_0_006123	0.121429
7998_0_0040c2	0.295238
7998_0_00561f	0.144231
8010_0_000a3f	0.376543
8010_0_002202	0.196721
8010_0_0047d7	0.114583
8010_0_0054e1	0.0758621
8019_0_000927	0.227723
8019_0_002728	0.138817
8019_0_0034f0	0.210784
8019_0_0045d1	0.27541
8019_0_00644c	0.382716
8019_0_006c21	0.37037
8019_0_007a0f	0.259136
8022_0_000c48	0.205882
8022_0_0010e7	0.231527
8022_0_002dfd	0.376543
8022_0_005540	0.221854
8022_0_006e49	0.407563
8022_0_007a8b	0.136247
8022_0_0093c2	0.385802
8030_0_00109d	0.241379
8030_0_0016fc	0.376543
8030_0_002454	0.302439
8030_0_0033fe	0.136247
8030_0_005fd2	0.358025
8030_0_005fe7	0.251656
8030_0_006349	0.251656
8030_0_009d4b	0.276968
8036_0_001895	0.163366
8036_0_003f8f	0.373457
8036_0_0060d3	0.364486
8036_0_006cd3	0.308197
8036_0_006dfd	0.134021
8036_0_007847	0.268212
8036_0_007c65	0.206897
80379_0_002be2	0.232558
80379_0_006a02	0.0974478
8078_0_000791	0.144828
8078_0_00227e	0.135048
8078_0_005b7f	0.188953
[truncated: 339 more rows]
